# Supplementary material for: Direct and real-time observation of hole transport dynamics in anatase TiO2 using X-ray free-electron laser
Source: Nat Commun. 2022 May 9;13:2531. doi: 10.1038/s41467-022-30336-1 (PMC9085873; doi:10.1038/s41467-022-30336-1)
Supplement: Supplementary file 4 — Source Data [file 41467_2022_30336_MOESM4_ESM.zip]

Archive with 6 entries (6 files):
- Source Data_Figure 7.xlsx
- Source Data_Figure 2.xlsx
- Source Data_Figure 3.xlsx
- Source Data_Figure 4.xlsx
- Source Data_Figure 5.xlsx
- Source Data_Figure 6.xlsx
