# Supplementary material for: Direct and real-time observation of hole transport dynamics in anatase TiO2 using X-ray free-electron laser
Source: Nat Commun. 2022 May 9;13:2531. doi: 10.1038/s41467-022-30336-1 (PMC9085873; doi:10.1038/s41467-022-30336-1)
Supplement: Supplementary file 4 — Source Data [file 41467_2022_30336_MOESM4_ESM.zip › Source Data_Figure 7.xlsx]

## Sheet: Figure 7 (a)
	A at O K-edge Exp.		A at O K-edge fit		Ti 3+ Exp.		Ti 3+ fit
X	Y	X	Y	X	Y	X	Y
-0.07	0.079	-0.87	0	-0.981	0.036	-1	0
0.03	0.174	-0.85	0	-0.78	-0.073	-0.98	0
0.13	0.531	-0.83	0	-0.58	-0.064	-0.96	0
0.23	0.806	-0.81	0	-0.38	0.03	-0.94	0
0.33	1.021	-0.79	0	-0.18	0.355	-0.92	0
0.43	0.978	-0.77	0	0.02	0.719	-0.9	0
0.53	0.951	-0.75	0	0.22	0.982	-0.88	0
0.63	0.868	-0.73	0	0.42	1.009	-0.86	0
0.73	0.83	-0.71	0	0.62	0.873	-0.84	0
0.83	0.788	-0.69	0	0.82	0.793	-0.82	0
0.93	0.77	-0.67	0	1.021	0.731	-0.8	0
1.03	0.711	-0.65	0	1.221	0.666	-0.78	0
1.13	0.703	-0.63	0	1.621	0.627	-0.76	0
1.331	0.632	-0.61	0	2.021	0.515	-0.74	0
1.531	0.614	-0.59	0	2.421	0.536	-0.72	0
1.731	0.521	-0.57	0	2.821	0.512	-0.7	0
1.931	0.514	-0.55	0	3.222	0.545	-0.68	0
2.431	0.459	-0.53	0	3.622	0.515	-0.66	0.001
2.931	0.425	-0.51	0	4.022	0.48	-0.64	0.001
3.432	0.379	-0.49	0	4.422	0.394	-0.62	0.001
3.932	0.345	-0.47	0	4.822	0.344	-0.6	0.002
4.432	0.358	-0.45	0	5.223	0.349	-0.58	0.003
4.932	0.38	-0.43	0	6.223	0.373	-0.56	0.003
5.433	0.42	-0.41	0	7.224	0.376	-0.54	0.005
6.433	0.413	-0.39	0	8.224	0.361	-0.52	0.006
7.434	0.365	-0.37	0	9.225	0.376	-0.5	0.008
8.434	0.351	-0.35	0	10.225	0.394	-0.48	0.011
9.435	0.274	-0.33	0	15.228	0.349	-0.46	0.014
10.435	0.307	-0.31	0	20.23	0.335	-0.44	0.019
11.436	0.221	-0.29	0	25.233	0.276	-0.42	0.024
12.436	0.222	-0.27	0.001	30.235	0.317	-0.4	0.031
13.437	0.173	-0.25	0.001	35.238	0.29	-0.38	0.039
14.437	0.232	-0.23	0.002	40.24	0.335	-0.36	0.049
15.438	0.187	-0.21	0.003	55.248	0.276	-0.34	0.06
16.438	0.182	-0.19	0.005	70.255	0.29	-0.32	0.074
17.439	0.154	-0.17	0.007	85.263	0.199	-0.3	0.09
18.439	0.181	-0.15	0.012	100.27	0.205	-0.28	0.109
19.44	0.173	-0.13	0.018	115.278	0.128	-0.26	0.131
20.44	0.155	-0.11	0.027	130.285	0.148	-0.24	0.155
25.443	0.066	-0.09	0.04	145.293	0.14	-0.22	0.183
30.445	0.05	-0.07	0.057	160.3	0.172	-0.2	0.214
35.448	0.012	-0.05	0.08	175.308	0.178	-0.18	0.248
40.45	0.025	-0.03	0.109	190.315	0.14	-0.16	0.286
90.475	0.005	-0.01	0.146	210.125	0.091	-0.14	0.327
140.5	0.004	0.01	0.19	230.135	0.067	-0.12	0.37
190.525	0.077	0.03	0.243	250.145	0.054	-0.1	0.417
240.55	-0.021	0.05	0.303	270.155	0.08	-0.08	0.465
		0.07	0.37	290.165	0.058	-0.06	0.516
		0.09	0.443	310.175	0.089	-0.04	0.568
		0.11	0.521	330.185	0.049	-0.02	0.621
		0.13	0.6	350.195	0.076	0	0.675
		0.15	0.67	370.205	0.067	0.02	0.716
		0.17	0.736	390.215	0.072	0.04	0.755
		0.19	0.797			0.06	0.792
		0.21	0.85			0.08	0.826
		0.23	0.895			0.1	0.857
		0.25	0.932			0.12	0.885
		0.27	0.961			0.14	0.909
		0.29	0.982			0.16	0.93
		0.31	0.996			0.18	0.948
		0.33	1.004			0.2	0.962
		0.35	1.007			0.22	0.973
		0.37	1.006			0.24	0.981
		0.39	1.002			0.26	0.986
		0.41	0.996			0.28	0.988
		0.43	0.988			0.3	0.989
		0.45	0.979			0.32	0.987
		0.47	0.97			0.34	0.983
		0.49	0.961			0.36	0.978
		0.51	0.951			0.38	0.971
		0.53	0.941			0.4	0.964
		0.55	0.931			0.42	0.956
		0.57	0.922			0.44	0.946
		0.59	0.913			0.46	0.937
		0.61	0.904			0.48	0.927
		0.63	0.895			0.5	0.917
		0.65	0.886			0.52	0.907
		0.67	0.878			0.54	0.897
		0.69	0.869			0.56	0.886
		0.71	0.861			0.58	0.876
		0.73	0.853			0.6	0.866
		0.75	0.846			0.62	0.856
		0.77	0.838			0.64	0.847
		0.79	0.831			0.66	0.837
		0.81	0.824			0.68	0.828
		0.83	0.817			0.7	0.819
		0.85	0.81			0.72	0.81
		0.87	0.803			0.74	0.801
		0.89	0.797			0.76	0.793
		0.91	0.79			0.78	0.785
		0.93	0.784			0.8	0.777
		0.95	0.778			0.82	0.769
		0.97	0.772			0.84	0.761
		0.99	0.766			0.86	0.754
		1.01	0.761			0.88	0.747
		1.03	0.755			0.9	0.74
		1.05	0.75			0.92	0.733
		1.07	0.744			0.94	0.726
		1.09	0.739			0.96	0.72
		1.11	0.734			0.98	0.713
		1.13	0.729			1	0.707
		1.15	0.724			1.02	0.701
		1.17	0.719			1.04	0.696
		1.19	0.715			1.06	0.69
		1.21	0.71			1.08	0.684
		1.23	0.706			1.1	0.679
		1.25	0.701			1.12	0.674
		1.27	0.697			1.14	0.669
		1.29	0.693			1.16	0.664
		1.31	0.689			1.18	0.659
		1.33	0.685			1.2	0.654
		1.35	0.681			1.22	0.65
		1.37	0.677			1.24	0.645
		1.39	0.673			1.26	0.641
		1.41	0.669			1.28	0.636
		1.43	0.666			1.3	0.632
		1.45	0.662			1.32	0.628
		1.47	0.658			1.34	0.624
		1.49	0.655			1.36	0.62
		1.51	0.652			1.38	0.617
		1.53	0.648			1.4	0.613
		1.55	0.645			1.42	0.609
		1.57	0.642			1.44	0.606
		1.59	0.639			1.46	0.603
		1.61	0.636			1.48	0.599
		1.63	0.633			1.5	0.596
		1.65	0.63			1.52	0.593
		1.67	0.627			1.54	0.59
		1.69	0.624			1.56	0.587
		1.71	0.621			1.58	0.584
		1.73	0.618			1.6	0.581
		1.75	0.615			1.62	0.578
		1.77	0.613			1.64	0.575
		1.79	0.61			1.66	0.573
		1.81	0.607			1.68	0.57
		1.83	0.605			1.7	0.568
		1.85	0.602			1.72	0.565
		1.87	0.6			1.74	0.563
		1.89	0.597			1.76	0.56
		1.91	0.595			1.78	0.558
		1.93	0.593			1.8	0.556
		1.95	0.59			1.82	0.554
		1.97	0.588			1.84	0.552
		1.99	0.586			1.86	0.549
		2.01	0.583			1.88	0.547
		2.03	0.581			1.9	0.545
		2.05	0.579			1.92	0.543
		2.07	0.577			1.94	0.541
		2.09	0.575			1.96	0.54
		2.11	0.573			1.98	0.538
		2.13	0.571			2	0.536
		2.15	0.569			2.02	0.534
		2.17	0.567			2.04	0.532
		2.19	0.565			2.06	0.531
		2.21	0.563			2.08	0.529
		2.23	0.561			2.1	0.528
		2.25	0.559			2.12	0.526
		2.27	0.557			2.14	0.524
		2.29	0.555			2.16	0.523
		2.31	0.553			2.18	0.521
		2.33	0.552			2.2	0.52
		2.35	0.55			2.22	0.519
		2.37	0.548			2.24	0.517
		2.39	0.546			2.26	0.516
		2.41	0.545			2.28	0.514
		2.43	0.543			2.3	0.513
		2.45	0.541			2.32	0.512
		2.47	0.539			2.34	0.511
		2.49	0.538			2.36	0.509
		2.51	0.536			2.38	0.508
		2.53	0.535			2.4	0.507
		2.55	0.533			2.42	0.506
		2.57	0.531			2.44	0.505
		2.59	0.53			2.46	0.503
		2.61	0.528			2.48	0.502
		2.63	0.527			2.5	0.501
		2.65	0.525			2.52	0.5
		2.67	0.524			2.54	0.499
		2.69	0.522			2.56	0.498
		2.71	0.521			2.58	0.497
		2.73	0.519			2.6	0.496
		2.75	0.518			2.62	0.495
		2.77	0.516			2.64	0.494
		2.79	0.515			2.66	0.493
		2.81	0.513			2.68	0.492
		2.83	0.512			2.7	0.491
		2.85	0.511			2.72	0.491
		2.87	0.509			2.74	0.49
		2.89	0.508			2.76	0.489
		2.91	0.506			2.78	0.488
		2.93	0.505			2.8	0.487
		2.95	0.504			2.82	0.486
		2.97	0.502			2.84	0.485
		2.99	0.501			2.86	0.485
		3.01	0.5			2.88	0.484
		3.03	0.498			2.9	0.483
		3.05	0.497			2.92	0.482
		3.07	0.496			2.94	0.482
		3.09	0.495			2.96	0.481
		3.11	0.493			2.98	0.48
		3.13	0.492			3	0.479
		3.15	0.491			3.02	0.479
		3.17	0.49			3.04	0.478
		3.19	0.488			3.06	0.477
		3.21	0.487			3.08	0.477
		3.23	0.486			3.1	0.476
		3.25	0.485			3.12	0.475
		3.27	0.483			3.14	0.475
		3.29	0.482			3.16	0.474
		3.31	0.481			3.18	0.473
		3.33	0.48			3.2	0.473
		3.35	0.479			3.22	0.472
		3.37	0.477			3.24	0.471
		3.39	0.476			3.26	0.471
		3.41	0.475			3.28	0.47
		3.43	0.474			3.3	0.47
		3.45	0.473			3.32	0.469
		3.47	0.472			3.34	0.468
		3.49	0.471			3.36	0.468
		3.51	0.469			3.38	0.467
		3.53	0.468			3.4	0.467
		3.55	0.467			3.42	0.466
		3.57	0.466			3.44	0.466
		3.59	0.465			3.46	0.465
		3.61	0.464			3.48	0.465
		3.63	0.463			3.5	0.464
		3.65	0.462			3.52	0.463
		3.67	0.461			3.54	0.463
		3.69	0.459			3.56	0.462
		3.71	0.458			3.58	0.462
		3.73	0.457			3.6	0.461
		3.75	0.456			3.62	0.461
		3.77	0.455			3.64	0.46
		3.79	0.454			3.66	0.46
		3.81	0.453			3.68	0.459
		3.83	0.452			3.7	0.459
		3.85	0.451			3.72	0.458
		3.87	0.45			3.74	0.458
		3.89	0.449			3.76	0.458
		3.91	0.448			3.78	0.457
		3.93	0.447			3.8	0.457
		3.95	0.446			3.82	0.456
		3.97	0.445			3.84	0.456
		3.99	0.444			3.86	0.455
		4.01	0.443			3.88	0.455
		4.03	0.442			3.9	0.454
		4.05	0.441			3.92	0.454
		4.07	0.44			3.94	0.453
		4.09	0.439			3.96	0.453
		4.11	0.438			3.98	0.453
		4.13	0.437			4	0.452
		4.15	0.436			4.02	0.452
		4.17	0.435			4.04	0.451
		4.19	0.434			4.06	0.451
		4.21	0.433			4.08	0.45
		4.23	0.432			4.1	0.45
		4.25	0.431			4.12	0.45
		4.27	0.43			4.14	0.449
		4.29	0.429			4.16	0.449
		4.31	0.428			4.18	0.448
		4.33	0.427			4.2	0.448
		4.35	0.426			4.22	0.448
		4.37	0.425			4.24	0.447
		4.39	0.424			4.26	0.447
		4.41	0.423			4.28	0.446
		4.43	0.422			4.3	0.446
		4.45	0.421			4.32	0.446
		4.47	0.42			4.34	0.445
		4.49	0.419			4.36	0.445
		4.51	0.418			4.38	0.444
		4.53	0.418			4.4	0.444
		4.55	0.417			4.42	0.444
		4.57	0.416			4.44	0.443
		4.59	0.415			4.46	0.443
		4.61	0.414			4.48	0.442
		4.63	0.413			4.5	0.442
		4.65	0.412			4.52	0.442
		4.67	0.411			4.54	0.441
		4.69	0.41			4.56	0.441
		4.71	0.409			4.58	0.441
		4.73	0.408			4.6	0.44
		4.75	0.407			4.62	0.44
		4.77	0.407			4.64	0.44
		4.79	0.406			4.66	0.439
		4.81	0.405			4.68	0.439
		4.83	0.404			4.7	0.438
		4.85	0.403			4.72	0.438
		4.87	0.402			4.74	0.438
		4.89	0.401			4.76	0.437
		4.91	0.4			4.78	0.437
		4.93	0.399			4.8	0.437
		4.95	0.399			4.82	0.436
		4.97	0.398			4.84	0.436
		4.99	0.397			4.86	0.436
		5.01	0.396			4.88	0.435
		5.03	0.395			4.9	0.435
		5.05	0.394			4.92	0.435
		5.07	0.393			4.94	0.434
		5.09	0.393			4.96	0.434
		5.11	0.392			4.98	0.434
		5.13	0.391			5	0.433
		5.15	0.39			5.02	0.433
		5.17	0.389			5.04	0.433
		5.19	0.388			5.06	0.432
		5.21	0.387			5.08	0.432
		5.23	0.387			5.1	0.432
		5.25	0.386			5.12	0.431
		5.27	0.385			5.14	0.431
		5.29	0.384			5.16	0.431
		5.31	0.383			5.18	0.43
		5.33	0.382			5.2	0.43
		5.35	0.382			5.22	0.43
		5.37	0.381			5.24	0.429
		5.39	0.38			5.26	0.429
		5.41	0.379			5.28	0.429
		5.43	0.378			5.3	0.428
		5.45	0.377			5.32	0.428
		5.47	0.377			5.34	0.428
		5.49	0.376			5.36	0.427
		5.51	0.375			5.38	0.427
		5.53	0.374			5.4	0.427
		5.55	0.373			5.42	0.427
		5.57	0.373			5.44	0.426
		5.59	0.372			5.46	0.426
		5.61	0.371			5.48	0.426
		5.63	0.37			5.5	0.425
		5.65	0.369			5.52	0.425
		5.67	0.369			5.54	0.425
		5.69	0.368			5.56	0.424
		5.71	0.367			5.58	0.424
		5.73	0.366			5.6	0.424
		5.75	0.365			5.62	0.423
		5.77	0.365			5.64	0.423
		5.79	0.364			5.66	0.423
		5.81	0.363			5.68	0.423
		5.83	0.362			5.7	0.422
		5.85	0.361			5.72	0.422
		5.87	0.361			5.74	0.422
		5.89	0.36			5.76	0.421
		5.91	0.359			5.78	0.421
		5.93	0.358			5.8	0.421
		5.95	0.358			5.82	0.42
		5.97	0.357			5.84	0.42
		5.99	0.356			5.86	0.42
		6.01	0.355			5.88	0.42
		6.03	0.354			5.9	0.419
		6.05	0.354			5.92	0.419
		6.07	0.353			5.94	0.419
		6.09	0.352			5.96	0.418
		6.11	0.351			5.98	0.418
		6.13	0.351			6	0.418
		6.15	0.35			6.02	0.418
		6.17	0.349			6.04	0.417
		6.19	0.348			6.06	0.417
		6.21	0.348			6.08	0.417
		6.23	0.347			6.1	0.416
		6.25	0.346			6.12	0.416
		6.27	0.345			6.14	0.416
		6.29	0.345			6.16	0.416
		6.31	0.344			6.18	0.415
		6.33	0.343			6.2	0.415
		6.35	0.342			6.22	0.415
		6.37	0.342			6.24	0.414
		6.39	0.341			6.26	0.414
		6.41	0.34			6.28	0.414
		6.43	0.339			6.3	0.414
		6.45	0.339			6.32	0.413
		6.47	0.338			6.34	0.413
		6.49	0.337			6.36	0.413
		6.51	0.337			6.38	0.413
		6.53	0.336			6.4	0.412
		6.55	0.335			6.42	0.412
		6.57	0.334			6.44	0.412
		6.59	0.334			6.46	0.411
		6.61	0.333			6.48	0.411
		6.63	0.332			6.5	0.411
		6.65	0.332			6.52	0.411
		6.67	0.331			6.54	0.41
		6.69	0.33			6.56	0.41
		6.71	0.329			6.58	0.41
		6.73	0.329			6.6	0.41
		6.75	0.328			6.62	0.409
		6.77	0.327			6.64	0.409
		6.79	0.327			6.66	0.409
		6.81	0.326			6.68	0.409
		6.83	0.325			6.7	0.408
		6.85	0.324			6.72	0.408
		6.87	0.324			6.74	0.408
		6.89	0.323			6.76	0.407
		6.91	0.322			6.78	0.407
		6.93	0.322			6.8	0.407
		6.95	0.321			6.82	0.407
		6.97	0.32			6.84	0.406
		6.99	0.32			6.86	0.406
		7.01	0.319			6.88	0.406
		7.03	0.318			6.9	0.406
		7.05	0.318			6.92	0.405
		7.07	0.317			6.94	0.405
		7.09	0.316			6.96	0.405
		7.11	0.316			6.98	0.405
		7.13	0.315			7	0.404
		7.15	0.314			7.02	0.404
		7.17	0.314			7.04	0.404
		7.19	0.313			7.06	0.404
		7.21	0.312			7.08	0.403
		7.23	0.312			7.1	0.403
		7.25	0.311			7.12	0.403
		7.27	0.31			7.14	0.403
		7.29	0.31			7.16	0.402
		7.31	0.309			7.18	0.402
		7.33	0.308			7.2	0.402
		7.35	0.308			7.22	0.402
		7.37	0.307			7.24	0.401
		7.39	0.306			7.26	0.401
		7.41	0.306			7.28	0.401
		7.43	0.305			7.3	0.401
		7.45	0.304			7.32	0.4
		7.47	0.304			7.34	0.4
		7.49	0.303			7.36	0.4
		7.51	0.302			7.38	0.4
		7.53	0.302			7.4	0.399
		7.55	0.301			7.42	0.399
		7.57	0.3			7.44	0.399
		7.59	0.3			7.46	0.399
		7.61	0.299			7.48	0.398
		7.63	0.298			7.5	0.398
		7.65	0.298			7.52	0.398
		7.67	0.297			7.54	0.398
		7.69	0.297			7.56	0.397
		7.71	0.296			7.58	0.397
		7.73	0.295			7.6	0.397
		7.75	0.295			7.62	0.397
		7.77	0.294			7.64	0.397
		7.79	0.293			7.66	0.396
		7.81	0.293			7.68	0.396
		7.83	0.292			7.7	0.396
		7.85	0.292			7.72	0.396
		7.87	0.291			7.74	0.395
		7.89	0.29			7.76	0.395
		7.91	0.29			7.78	0.395
		7.93	0.289			7.8	0.395
		7.95	0.288			7.82	0.394
		7.97	0.288			7.84	0.394
		7.99	0.287			7.86	0.394
		8.01	0.287			7.88	0.394
		8.03	0.286			7.9	0.394
		8.05	0.285			7.92	0.393
		8.07	0.285			7.94	0.393
		8.09	0.284			7.96	0.393
		8.11	0.284			7.98	0.393
		8.13	0.283			8	0.392
		8.15	0.282			8.02	0.392
		8.17	0.282			8.04	0.392
		8.19	0.281			8.06	0.392
		8.21	0.281			8.08	0.391
		8.23	0.28			8.1	0.391
		8.25	0.279			8.12	0.391
		8.27	0.279			8.14	0.391
		8.29	0.278			8.16	0.391
		8.31	0.278			8.18	0.39
		8.33	0.277			8.2	0.39
		8.35	0.276			8.22	0.39
		8.37	0.276			8.24	0.39
		8.39	0.275			8.26	0.389
		8.41	0.275			8.28	0.389
		8.43	0.274			8.3	0.389
		8.45	0.273			8.32	0.389
		8.47	0.273			8.34	0.389
		8.49	0.272			8.36	0.388
		8.51	0.272			8.38	0.388
		8.53	0.271			8.4	0.388
		8.55	0.271			8.42	0.388
		8.57	0.27			8.44	0.388
		8.59	0.269			8.46	0.387
		8.61	0.269			8.48	0.387
		8.63	0.268			8.5	0.387
		8.65	0.268			8.52	0.387
		8.67	0.267			8.54	0.386
		8.69	0.267			8.56	0.386
		8.71	0.266			8.58	0.386
		8.73	0.265			8.6	0.386
		8.75	0.265			8.62	0.386
		8.77	0.264			8.64	0.385
		8.79	0.264			8.66	0.385
		8.81	0.263			8.68	0.385
		8.83	0.263			8.7	0.385
		8.85	0.262			8.72	0.385
		8.87	0.261			8.74	0.384
		8.89	0.261			8.76	0.384
		8.91	0.26			8.78	0.384
		8.93	0.26			8.8	0.384
		8.95	0.259			8.82	0.384
		8.97	0.259			8.84	0.383
		8.99	0.258			8.86	0.383
		9.01	0.258			8.88	0.383
		9.03	0.257			8.9	0.383
		9.05	0.257			8.92	0.383
		9.07	0.256			8.94	0.382
		9.09	0.255			8.96	0.382
		9.11	0.255			8.98	0.382
		9.13	0.254			9	0.382
		9.15	0.254			9.02	0.381
		9.17	0.253			9.04	0.381
		9.19	0.253			9.06	0.381
		9.21	0.252			9.08	0.381
		9.23	0.252			9.1	0.381
		9.25	0.251			9.12	0.38
		9.27	0.251			9.14	0.38
		9.29	0.25			9.16	0.38
		9.31	0.25			9.18	0.38
		9.33	0.249			9.2	0.38
		9.35	0.248			9.22	0.379
		9.37	0.248			9.24	0.379
		9.39	0.247			9.26	0.379
		9.41	0.247			9.28	0.379
		9.43	0.246			9.3	0.379
		9.45	0.246			9.32	0.379
		9.47	0.245			9.34	0.378
		9.49	0.245			9.36	0.378
		9.51	0.244			9.38	0.378
		9.53	0.244			9.4	0.378
		9.55	0.243			9.42	0.378
		9.57	0.243			9.44	0.377
		9.59	0.242			9.46	0.377
		9.61	0.242			9.48	0.377
		9.63	0.241			9.5	0.377
		9.65	0.241			9.52	0.377
		9.67	0.24			9.54	0.376
		9.69	0.24			9.56	0.376
		9.71	0.239			9.58	0.376
		9.73	0.239			9.6	0.376
		9.75	0.238			9.62	0.376
		9.77	0.238			9.64	0.375
		9.79	0.237			9.66	0.375
		9.81	0.237			9.68	0.375
		9.83	0.236			9.7	0.375
		9.85	0.236			9.72	0.375
		9.87	0.235			9.74	0.374
		9.89	0.235			9.76	0.374
		9.91	0.234			9.78	0.374
		9.93	0.234			9.8	0.374
		9.95	0.233			9.82	0.374
		9.97	0.233			9.84	0.374
		9.99	0.232			9.86	0.373
		10.01	0.232			9.88	0.373
		10.03	0.231			9.9	0.373
		10.05	0.231			9.92	0.373
		10.07	0.23			9.94	0.373
		10.09	0.23			9.96	0.372
		10.11	0.229			9.98	0.372
		10.13	0.229			10	0.372
		10.15	0.228			10.02	0.372
		10.17	0.228			10.04	0.372
		10.19	0.227			10.06	0.372
		10.21	0.227			10.08	0.371
		10.23	0.226			10.1	0.371
		10.25	0.226			10.12	0.371
		10.27	0.225			10.14	0.371
		10.29	0.225			10.16	0.371
		10.31	0.224			10.18	0.37
		10.33	0.224			10.2	0.37
		10.35	0.223			10.22	0.37
		10.37	0.223			10.24	0.37
		10.39	0.223			10.26	0.37
		10.41	0.222			10.28	0.37
		10.43	0.222			10.3	0.369
		10.45	0.221			10.32	0.369
		10.47	0.221			10.34	0.369
		10.49	0.22			10.36	0.369
		10.51	0.22			10.38	0.369
		10.53	0.219			10.4	0.369
		10.55	0.219			10.42	0.368
		10.57	0.218			10.44	0.368
		10.59	0.218			10.46	0.368
		10.61	0.217			10.48	0.368
		10.63	0.217			10.5	0.368
		10.65	0.217			10.52	0.368
		10.67	0.216			10.54	0.367
		10.69	0.216			10.56	0.367
		10.71	0.215			10.58	0.367
		10.73	0.215			10.6	0.367
		10.75	0.214			10.62	0.367
		10.77	0.214			10.64	0.366
		10.79	0.213			10.66	0.366
		10.81	0.213			10.68	0.366
		10.83	0.212			10.7	0.366
		10.85	0.212			10.72	0.366
		10.87	0.212			10.74	0.366
		10.89	0.211			10.76	0.365
		10.91	0.211			10.78	0.365
		10.93	0.21			10.8	0.365
		10.95	0.21			10.82	0.365
		10.97	0.209			10.84	0.365
		10.99	0.209			10.86	0.365
		11.01	0.208			10.88	0.364
		11.03	0.208			10.9	0.364
		11.05	0.208			10.92	0.364
		11.07	0.207			10.94	0.364
		11.09	0.207			10.96	0.364
		11.11	0.206			10.98	0.364
		11.13	0.206			11	0.363
		11.15	0.205			11.02	0.363
		11.17	0.205			11.04	0.363
		11.19	0.205			11.06	0.363
		11.21	0.204			11.08	0.363
		11.23	0.204			11.1	0.363
		11.25	0.203			11.12	0.363
		11.27	0.203			11.14	0.362
		11.29	0.202			11.16	0.362
		11.31	0.202			11.18	0.362
		11.33	0.202			11.2	0.362
		11.35	0.201			11.22	0.362
		11.37	0.201			11.24	0.362
		11.39	0.2			11.26	0.361
		11.41	0.2			11.28	0.361
		11.43	0.199			11.3	0.361
		11.45	0.199			11.32	0.361
		11.47	0.199			11.34	0.361
		11.49	0.198			11.36	0.361
		11.51	0.198			11.38	0.36
		11.53	0.197			11.4	0.36
		11.55	0.197			11.42	0.36
		11.57	0.197			11.44	0.36
		11.59	0.196			11.46	0.36
		11.61	0.196			11.48	0.36
		11.63	0.195			11.5	0.36
		11.65	0.195			11.52	0.359
		11.67	0.195			11.54	0.359
		11.69	0.194			11.56	0.359
		11.71	0.194			11.58	0.359
		11.73	0.193			11.6	0.359
		11.75	0.193			11.62	0.359
		11.77	0.192			11.64	0.358
		11.79	0.192			11.66	0.358
		11.81	0.192			11.68	0.358
		11.83	0.191			11.7	0.358
		11.85	0.191			11.72	0.358
		11.87	0.19			11.74	0.358
		11.89	0.19			11.76	0.358
		11.91	0.19			11.78	0.357
		11.93	0.189			11.8	0.357
		11.95	0.189			11.82	0.357
		11.97	0.188			11.84	0.357
		11.99	0.188			11.86	0.357
		12.01	0.188			11.88	0.357
		12.03	0.187			11.9	0.356
		12.05	0.187			11.92	0.356
		12.07	0.187			11.94	0.356
		12.09	0.186			11.96	0.356
		12.11	0.186			11.98	0.356
		12.13	0.185			12	0.356
		12.15	0.185			12.02	0.356
		12.17	0.185			12.04	0.355
		12.19	0.184			12.06	0.355
		12.21	0.184			12.08	0.355
		12.23	0.183			12.1	0.355
		12.25	0.183			12.12	0.355
		12.27	0.183			12.14	0.355
		12.29	0.182			12.16	0.355
		12.31	0.182			12.18	0.354
		12.33	0.182			12.2	0.354
		12.35	0.181			12.22	0.354
		12.37	0.181			12.24	0.354
		12.39	0.18			12.26	0.354
		12.41	0.18			12.28	0.354
		12.43	0.18			12.3	0.354
		12.45	0.179			12.32	0.353
		12.47	0.179			12.34	0.353
		12.49	0.179			12.36	0.353
		12.51	0.178			12.38	0.353
		12.53	0.178			12.4	0.353
		12.55	0.177			12.42	0.353
		12.57	0.177			12.44	0.353
		12.59	0.177			12.46	0.352
		12.61	0.176			12.48	0.352
		12.63	0.176			12.5	0.352
		12.65	0.176			12.52	0.352
		12.67	0.175			12.54	0.352
		12.69	0.175			12.56	0.352
		12.71	0.174			12.58	0.352
		12.73	0.174			12.6	0.351
		12.75	0.174			12.62	0.351
		12.77	0.173			12.64	0.351
		12.79	0.173			12.66	0.351
		12.81	0.173			12.68	0.351
		12.83	0.172			12.7	0.351
		12.85	0.172			12.72	0.351
		12.87	0.172			12.74	0.35
		12.89	0.171			12.76	0.35
		12.91	0.171			12.78	0.35
		12.93	0.171			12.8	0.35
		12.95	0.17			12.82	0.35
		12.97	0.17			12.84	0.35
		12.99	0.169			12.86	0.35
		13.01	0.169			12.88	0.35
		13.03	0.169			12.9	0.349
		13.05	0.168			12.92	0.349
		13.07	0.168			12.94	0.349
		13.09	0.168			12.96	0.349
		13.11	0.167			12.98	0.349
		13.13	0.167			13	0.349
		13.15	0.167			13.02	0.349
		13.17	0.166			13.04	0.348
		13.19	0.166			13.06	0.348
		13.21	0.166			13.08	0.348
		13.23	0.165			13.1	0.348
		13.25	0.165			13.12	0.348
		13.27	0.165			13.14	0.348
		13.29	0.164			13.16	0.348
		13.31	0.164			13.18	0.348
		13.33	0.164			13.2	0.347
		13.35	0.163			13.22	0.347
		13.37	0.163			13.24	0.347
		13.39	0.163			13.26	0.347
		13.41	0.162			13.28	0.347
		13.43	0.162			13.3	0.347
		13.45	0.162			13.32	0.347
		13.47	0.161			13.34	0.347
		13.49	0.161			13.36	0.346
		13.51	0.161			13.38	0.346
		13.53	0.16			13.4	0.346
		13.55	0.16			13.42	0.346
		13.57	0.16			13.44	0.346
		13.59	0.159			13.46	0.346
		13.61	0.159			13.48	0.346
		13.63	0.159			13.5	0.345
		13.65	0.158			13.52	0.345
		13.67	0.158			13.54	0.345
		13.69	0.158			13.56	0.345
		13.71	0.157			13.58	0.345
		13.73	0.157			13.6	0.345
		13.75	0.157			13.62	0.345
		13.77	0.156			13.64	0.345
		13.79	0.156			13.66	0.344
		13.81	0.156			13.68	0.344
		13.83	0.155			13.7	0.344
		13.85	0.155			13.72	0.344
		13.87	0.155			13.74	0.344
		13.89	0.154			13.76	0.344
		13.91	0.154			13.78	0.344
		13.93	0.154			13.8	0.344
		13.95	0.153			13.82	0.343
		13.97	0.153			13.84	0.343
		13.99	0.153			13.86	0.343
		14.01	0.152			13.88	0.343
		14.03	0.152			13.9	0.343
		14.05	0.152			13.92	0.343
		14.07	0.152			13.94	0.343
		14.09	0.151			13.96	0.343
		14.11	0.151			13.98	0.343
		14.13	0.151			14	0.342
		14.15	0.15			14.02	0.342
		14.17	0.15			14.04	0.342
		14.19	0.15			14.06	0.342
		14.21	0.149			14.08	0.342
		14.23	0.149			14.1	0.342
		14.25	0.149			14.12	0.342
		14.27	0.148			14.14	0.342
		14.29	0.148			14.16	0.341
		14.31	0.148			14.18	0.341
		14.33	0.148			14.2	0.341
		14.35	0.147			14.22	0.341
		14.37	0.147			14.24	0.341
		14.39	0.147			14.26	0.341
		14.41	0.146			14.28	0.341
		14.43	0.146			14.3	0.341
		14.45	0.146			14.32	0.341
		14.47	0.145			14.34	0.34
		14.49	0.145			14.36	0.34
		14.51	0.145			14.38	0.34
		14.53	0.145			14.4	0.34
		14.55	0.144			14.42	0.34
		14.57	0.144			14.44	0.34
		14.59	0.144			14.46	0.34
		14.61	0.143			14.48	0.34
		14.63	0.143			14.5	0.339
		14.65	0.143			14.52	0.339
		14.67	0.142			14.54	0.339
		14.69	0.142			14.56	0.339
		14.71	0.142			14.58	0.339
		14.73	0.142			14.6	0.339
		14.75	0.141			14.62	0.339
		14.77	0.141			14.64	0.339
		14.79	0.141			14.66	0.339
		14.81	0.14			14.68	0.338
		14.83	0.14			14.7	0.338
		14.85	0.14			14.72	0.338
		14.87	0.14			14.74	0.338
		14.89	0.139			14.76	0.338
		14.91	0.139			14.78	0.338
		14.93	0.139			14.8	0.338
		14.95	0.138			14.82	0.338
		14.97	0.138			14.84	0.338
		14.99	0.138			14.86	0.337
		15.01	0.138			14.88	0.337
		15.03	0.137			14.9	0.337
		15.05	0.137			14.92	0.337
		15.07	0.137			14.94	0.337
		15.09	0.136			14.96	0.337
		15.11	0.136			14.98	0.337
		15.13	0.136			15	0.337
		15.15	0.136			15.02	0.337
		15.17	0.135			15.04	0.336
		15.19	0.135			15.06	0.336
		15.21	0.135			15.08	0.336
		15.23	0.135			15.1	0.336
		15.25	0.134			15.12	0.336
		15.27	0.134			15.14	0.336
		15.29	0.134			15.16	0.336
		15.31	0.133			15.18	0.336
		15.33	0.133			15.2	0.336
		15.35	0.133			15.22	0.335
		15.37	0.133			15.24	0.335
		15.39	0.132			15.26	0.335
		15.41	0.132			15.28	0.335
		15.43	0.132			15.3	0.335
		15.45	0.132			15.32	0.335
		15.47	0.131			15.34	0.335
		15.49	0.131			15.36	0.335
		15.51	0.131			15.38	0.335
		15.53	0.13			15.4	0.335
		15.55	0.13			15.42	0.334
		15.57	0.13			15.44	0.334
		15.59	0.13			15.46	0.334
		15.61	0.129			15.48	0.334
		15.63	0.129			15.5	0.334
		15.65	0.129			15.52	0.334
		15.67	0.129			15.54	0.334
		15.69	0.128			15.56	0.334
		15.71	0.128			15.58	0.334
		15.73	0.128			15.6	0.333
		15.75	0.128			15.62	0.333
		15.77	0.127			15.64	0.333
		15.79	0.127			15.66	0.333
		15.81	0.127			15.68	0.333
		15.83	0.127			15.7	0.333
		15.85	0.126			15.72	0.333
		15.87	0.126			15.74	0.333
		15.89	0.126			15.76	0.333
		15.91	0.126			15.78	0.333
		15.93	0.125			15.8	0.332
		15.95	0.125			15.82	0.332
		15.97	0.125			15.84	0.332
		15.99	0.124			15.86	0.332
		16.01	0.124			15.88	0.332
		16.03	0.124			15.9	0.332
		16.05	0.124			15.92	0.332
		16.07	0.123			15.94	0.332
		16.09	0.123			15.96	0.332
		16.11	0.123			15.98	0.332
		16.13	0.123			16	0.331
		16.15	0.122			16.02	0.331
		16.17	0.122			16.04	0.331
		16.19	0.122			16.06	0.331
		16.21	0.122			16.08	0.331
		16.23	0.122			16.1	0.331
		16.25	0.121			16.12	0.331
		16.27	0.121			16.14	0.331
		16.29	0.121			16.16	0.331
		16.31	0.121			16.18	0.331
		16.33	0.12			16.2	0.33
		16.35	0.12			16.22	0.33
		16.37	0.12			16.24	0.33
		16.39	0.12			16.26	0.33
		16.41	0.119			16.28	0.33
		16.43	0.119			16.3	0.33
		16.45	0.119			16.32	0.33
		16.47	0.119			16.34	0.33
		16.49	0.118			16.36	0.33
		16.51	0.118			16.38	0.33
		16.53	0.118			16.4	0.33
		16.55	0.118			16.42	0.329
		16.57	0.117			16.44	0.329
		16.59	0.117			16.46	0.329
		16.61	0.117			16.48	0.329
		16.63	0.117			16.5	0.329
		16.65	0.116			16.52	0.329
		16.67	0.116			16.54	0.329
		16.69	0.116			16.56	0.329
		16.71	0.116			16.58	0.329
		16.73	0.116			16.6	0.329
		16.75	0.115			16.62	0.328
		16.77	0.115			16.64	0.328
		16.79	0.115			16.66	0.328
		16.81	0.115			16.68	0.328
		16.83	0.114			16.7	0.328
		16.85	0.114			16.72	0.328
		16.87	0.114			16.74	0.328
		16.89	0.114			16.76	0.328
		16.91	0.113			16.78	0.328
		16.93	0.113			16.8	0.328
		16.95	0.113			16.82	0.328
		16.97	0.113			16.84	0.327
		16.99	0.113			16.86	0.327
		17.01	0.112			16.88	0.327
		17.03	0.112			16.9	0.327
		17.05	0.112			16.92	0.327
		17.07	0.112			16.94	0.327
		17.09	0.111			16.96	0.327
		17.11	0.111			16.98	0.327
		17.13	0.111			17	0.327
		17.15	0.111			17.02	0.327
		17.17	0.111			17.04	0.327
		17.19	0.11			17.06	0.326
		17.21	0.11			17.08	0.326
		17.23	0.11			17.1	0.326
		17.25	0.11			17.12	0.326
		17.27	0.109			17.14	0.326
		17.29	0.109			17.16	0.326
		17.31	0.109			17.18	0.326
		17.33	0.109			17.2	0.326
		17.35	0.109			17.22	0.326
		17.37	0.108			17.24	0.326
		17.39	0.108			17.26	0.326
		17.41	0.108			17.28	0.325
		17.43	0.108			17.3	0.325
		17.45	0.107			17.32	0.325
		17.47	0.107			17.34	0.325
		17.49	0.107			17.36	0.325
		17.51	0.107			17.38	0.325
		17.53	0.107			17.4	0.325
		17.55	0.106			17.42	0.325
		17.57	0.106			17.44	0.325
		17.59	0.106			17.46	0.325
		17.61	0.106			17.48	0.325
		17.63	0.106			17.5	0.324
		17.65	0.105			17.52	0.324
		17.67	0.105			17.54	0.324
		17.69	0.105			17.56	0.324
		17.71	0.105			17.58	0.324
		17.73	0.104			17.6	0.324
		17.75	0.104			17.62	0.324
		17.77	0.104			17.64	0.324
		17.79	0.104			17.66	0.324
		17.81	0.104			17.68	0.324
		17.83	0.103			17.7	0.324
		17.85	0.103			17.72	0.324
		17.87	0.103			17.74	0.323
		17.89	0.103			17.76	0.323
		17.91	0.103			17.78	0.323
		17.93	0.102			17.8	0.323
		17.95	0.102			17.82	0.323
		17.97	0.102			17.84	0.323
		17.99	0.102			17.86	0.323
		18.01	0.102			17.88	0.323
		18.03	0.101			17.9	0.323
		18.05	0.101			17.92	0.323
		18.07	0.101			17.94	0.323
		18.09	0.101			17.96	0.323
		18.11	0.101			17.98	0.322
		18.13	0.1			18	0.322
		18.15	0.1			18.02	0.322
		18.17	0.1			18.04	0.322
		18.19	0.1			18.06	0.322
		18.21	0.1			18.08	0.322
		18.23	0.099			18.1	0.322
		18.25	0.099			18.12	0.322
		18.27	0.099			18.14	0.322
		18.29	0.099			18.16	0.322
		18.31	0.099			18.18	0.322
		18.33	0.098			18.2	0.322
		18.35	0.098			18.22	0.321
		18.37	0.098			18.24	0.321
		18.39	0.098			18.26	0.321
		18.41	0.098			18.28	0.321
		18.43	0.097			18.3	0.321
		18.45	0.097			18.32	0.321
		18.47	0.097			18.34	0.321
		18.49	0.097			18.36	0.321
		18.51	0.097			18.38	0.321
		18.53	0.097			18.4	0.321
		18.55	0.096			18.42	0.321
		18.57	0.096			18.44	0.321
		18.59	0.096			18.46	0.321
		18.61	0.096			18.48	0.32
		18.63	0.096			18.5	0.32
		18.65	0.095			18.52	0.32
		18.67	0.095			18.54	0.32
		18.69	0.095			18.56	0.32
		18.71	0.095			18.58	0.32
		18.73	0.095			18.6	0.32
		18.75	0.094			18.62	0.32
		18.77	0.094			18.64	0.32
		18.79	0.094			18.66	0.32
		18.81	0.094			18.68	0.32
		18.83	0.094			18.7	0.32
		18.85	0.094			18.72	0.319
		18.87	0.093			18.74	0.319
		18.89	0.093			18.76	0.319
		18.91	0.093			18.78	0.319
		18.93	0.093			18.8	0.319
		18.95	0.093			18.82	0.319
		18.97	0.092			18.84	0.319
		18.99	0.092			18.86	0.319
		19.01	0.092			18.88	0.319
		19.03	0.092			18.9	0.319
		19.05	0.092			18.92	0.319
		19.07	0.092			18.94	0.319
		19.09	0.091			18.96	0.319
		19.11	0.091			18.98	0.318
		19.13	0.091			19	0.318
		19.15	0.091			19.02	0.318
		19.17	0.091			19.04	0.318
		19.19	0.09			19.06	0.318
		19.21	0.09			19.08	0.318
		19.23	0.09			19.1	0.318
		19.25	0.09			19.12	0.318
		19.27	0.09			19.14	0.318
		19.29	0.09			19.16	0.318
		19.31	0.089			19.18	0.318
		19.33	0.089			19.2	0.318
		19.35	0.089			19.22	0.318
		19.37	0.089			19.24	0.317
		19.39	0.089			19.26	0.317
		19.41	0.089			19.28	0.317
		19.43	0.088			19.3	0.317
		19.45	0.088			19.32	0.317
		19.47	0.088			19.34	0.317
		19.49	0.088			19.36	0.317
		19.51	0.088			19.38	0.317
		19.53	0.087			19.4	0.317
		19.55	0.087			19.42	0.317
		19.57	0.087			19.44	0.317
		19.59	0.087			19.46	0.317
		19.61	0.087			19.48	0.317
		19.63	0.087			19.5	0.317
		19.65	0.086			19.52	0.316
		19.67	0.086			19.54	0.316
		19.69	0.086			19.56	0.316
		19.71	0.086			19.58	0.316
		19.73	0.086			19.6	0.316
		19.75	0.086			19.62	0.316
		19.77	0.085			19.64	0.316
		19.79	0.085			19.66	0.316
		19.81	0.085			19.68	0.316
		19.83	0.085			19.7	0.316
		19.85	0.085			19.72	0.316
		19.87	0.085			19.74	0.316
		19.89	0.084			19.76	0.316
		19.91	0.084			19.78	0.316
		19.93	0.084			19.8	0.315
		19.95	0.084			19.82	0.315
		19.97	0.084			19.84	0.315
		19.99	0.084			19.86	0.315
		20.01	0.083			19.88	0.315
		20.03	0.083			19.9	0.315
		20.05	0.083			19.92	0.315
		20.07	0.083			19.94	0.315
		20.09	0.083			19.96	0.315
		20.11	0.083			19.98	0.315
		20.13	0.083			20	0.315
		20.15	0.082			20.02	0.315
		20.17	0.082			20.04	0.315
		20.19	0.082			20.06	0.315
		20.21	0.082			20.08	0.314
		20.23	0.082			20.1	0.314
		20.25	0.082			20.12	0.314
		20.27	0.081			20.14	0.314
		20.29	0.081			20.16	0.314
		20.31	0.081			20.18	0.314
		20.33	0.081			20.2	0.314
		20.35	0.081			20.22	0.314
		20.37	0.081			20.24	0.314
		20.39	0.08			20.26	0.314
		20.41	0.08			20.28	0.314
		20.43	0.08			20.3	0.314
		20.45	0.08			20.32	0.314
		20.47	0.08			20.34	0.314
		20.49	0.08			20.36	0.314
		20.51	0.08			20.38	0.313
		20.53	0.079			20.4	0.313
		20.55	0.079			20.42	0.313
		20.57	0.079			20.44	0.313
		20.59	0.079			20.46	0.313
		20.61	0.079			20.48	0.313
		20.63	0.079			20.5	0.313
		20.65	0.078			20.52	0.313
		20.67	0.078			20.54	0.313
		20.69	0.078			20.56	0.313
		20.71	0.078			20.58	0.313
		20.73	0.078			20.6	0.313
		20.75	0.078			20.62	0.313
		20.77	0.078			20.64	0.313
		20.79	0.077			20.66	0.312
		20.81	0.077			20.68	0.312
		20.83	0.077			20.7	0.312
		20.85	0.077			20.72	0.312
		20.87	0.077			20.74	0.312
		20.89	0.077			20.76	0.312
		20.91	0.077			20.78	0.312
		20.93	0.076			20.8	0.312
		20.95	0.076			20.82	0.312
		20.97	0.076			20.84	0.312
		20.99	0.076			20.86	0.312
		21.01	0.076			20.88	0.312
		21.03	0.076			20.9	0.312
		21.05	0.076			20.92	0.312
		21.07	0.075			20.94	0.312
		21.09	0.075			20.96	0.312
		21.11	0.075			20.98	0.311
		21.13	0.075			21	0.311
		21.15	0.075			21.02	0.311
		21.17	0.075			21.04	0.311
		21.19	0.075			21.06	0.311
		21.21	0.074			21.08	0.311
		21.23	0.074			21.1	0.311
		21.25	0.074			21.12	0.311
		21.27	0.074			21.14	0.311
		21.29	0.074			21.16	0.311
		21.31	0.074			21.18	0.311
		21.33	0.074			21.2	0.311
		21.35	0.073			21.22	0.311
		21.37	0.073			21.24	0.311
		21.39	0.073			21.26	0.311
		21.41	0.073			21.28	0.31
		21.43	0.073			21.3	0.31
		21.45	0.073			21.32	0.31
		21.47	0.073			21.34	0.31
		21.49	0.072			21.36	0.31
		21.51	0.072			21.38	0.31
		21.53	0.072			21.4	0.31
		21.55	0.072			21.42	0.31
		21.57	0.072			21.44	0.31
		21.59	0.072			21.46	0.31
		21.61	0.072			21.48	0.31
		21.63	0.071			21.5	0.31
		21.65	0.071			21.52	0.31
		21.67	0.071			21.54	0.31
		21.69	0.071			21.56	0.31
		21.71	0.071			21.58	0.31
		21.73	0.071			21.6	0.309
		21.75	0.071			21.62	0.309
		21.77	0.071			21.64	0.309
		21.79	0.07			21.66	0.309
		21.81	0.07			21.68	0.309
		21.83	0.07			21.7	0.309
		21.85	0.07			21.72	0.309
		21.87	0.07			21.74	0.309
		21.89	0.07			21.76	0.309
		21.91	0.07			21.78	0.309
		21.93	0.069			21.8	0.309
		21.95	0.069			21.82	0.309
		21.97	0.069			21.84	0.309
		21.99	0.069			21.86	0.309
		22.01	0.069			21.88	0.309
		22.03	0.069			21.9	0.309
		22.05	0.069			21.92	0.308
		22.07	0.069			21.94	0.308
		22.09	0.068			21.96	0.308
		22.11	0.068			21.98	0.308
		22.13	0.068			22	0.308
		22.15	0.068			22.02	0.308
		22.17	0.068			22.04	0.308
		22.19	0.068			22.06	0.308
		22.21	0.068			22.08	0.308
		22.23	0.068			22.1	0.308
		22.25	0.067			22.12	0.308
		22.27	0.067			22.14	0.308
		22.29	0.067			22.16	0.308
		22.31	0.067			22.18	0.308
		22.33	0.067			22.2	0.308
		22.35	0.067			22.22	0.308
		22.37	0.067			22.24	0.308
		22.39	0.067			22.26	0.307
		22.41	0.066			22.28	0.307
		22.43	0.066			22.3	0.307
		22.45	0.066			22.32	0.307
		22.47	0.066			22.34	0.307
		22.49	0.066			22.36	0.307
		22.51	0.066			22.38	0.307
		22.53	0.066			22.4	0.307
		22.55	0.066			22.42	0.307
		22.57	0.065			22.44	0.307
		22.59	0.065			22.46	0.307
		22.61	0.065			22.48	0.307
		22.63	0.065			22.5	0.307
		22.65	0.065			22.52	0.307
		22.67	0.065			22.54	0.307
		22.69	0.065			22.56	0.307
		22.71	0.065			22.58	0.307
		22.73	0.064			22.6	0.306
		22.75	0.064			22.62	0.306
		22.77	0.064			22.64	0.306
		22.79	0.064			22.66	0.306
		22.81	0.064			22.68	0.306
		22.83	0.064			22.7	0.306
		22.85	0.064			22.72	0.306
		22.87	0.064			22.74	0.306
		22.89	0.064			22.76	0.306
		22.91	0.063			22.78	0.306
		22.93	0.063			22.8	0.306
		22.95	0.063			22.82	0.306
		22.97	0.063			22.84	0.306
		22.99	0.063			22.86	0.306
		23.01	0.063			22.88	0.306
		23.03	0.063			22.9	0.306
		23.05	0.063			22.92	0.306
		23.07	0.062			22.94	0.306
		23.09	0.062			22.96	0.305
		23.11	0.062			22.98	0.305
		23.13	0.062			23	0.305
		23.15	0.062			23.02	0.305
		23.17	0.062			23.04	0.305
		23.19	0.062			23.06	0.305
		23.21	0.062			23.08	0.305
		23.23	0.062			23.1	0.305
		23.25	0.061			23.12	0.305
		23.27	0.061			23.14	0.305
		23.29	0.061			23.16	0.305
		23.31	0.061			23.18	0.305
		23.33	0.061			23.2	0.305
		23.35	0.061			23.22	0.305
		23.37	0.061			23.24	0.305
		23.39	0.061			23.26	0.305
		23.41	0.061			23.28	0.305
		23.43	0.06			23.3	0.305
		23.45	0.06			23.32	0.304
		23.47	0.06			23.34	0.304
		23.49	0.06			23.36	0.304
		23.51	0.06			23.38	0.304
		23.53	0.06			23.4	0.304
		23.55	0.06			23.42	0.304
		23.57	0.06			23.44	0.304
		23.59	0.06			23.46	0.304
		23.61	0.059			23.48	0.304
		23.63	0.059			23.5	0.304
		23.65	0.059			23.52	0.304
		23.67	0.059			23.54	0.304
		23.69	0.059			23.56	0.304
		23.71	0.059			23.58	0.304
		23.73	0.059			23.6	0.304
		23.75	0.059			23.62	0.304
		23.77	0.059			23.64	0.304
		23.79	0.058			23.66	0.304
		23.81	0.058			23.68	0.303
		23.83	0.058			23.7	0.303
		23.85	0.058			23.72	0.303
		23.87	0.058			23.74	0.303
		23.89	0.058			23.76	0.303
		23.91	0.058			23.78	0.303
		23.93	0.058			23.8	0.303
		23.95	0.058			23.82	0.303
		23.97	0.058			23.84	0.303
		23.99	0.057			23.86	0.303
		24.01	0.057			23.88	0.303
		24.03	0.057			23.9	0.303
		24.05	0.057			23.92	0.303
		24.07	0.057			23.94	0.303
		24.09	0.057			23.96	0.303
		24.11	0.057			23.98	0.303
		24.13	0.057			24	0.303
		24.15	0.057			24.02	0.303
		24.17	0.056			24.04	0.303
		24.19	0.056			24.06	0.302
		24.21	0.056			24.08	0.302
		24.23	0.056			24.1	0.302
		24.25	0.056			24.12	0.302
		24.27	0.056			24.14	0.302
		24.29	0.056			24.16	0.302
		24.31	0.056			24.18	0.302
		24.33	0.056			24.2	0.302
		24.35	0.056			24.22	0.302
		24.37	0.055			24.24	0.302
		24.39	0.055			24.26	0.302
		24.41	0.055			24.28	0.302
		24.43	0.055			24.3	0.302
		24.45	0.055			24.32	0.302
		24.47	0.055			24.34	0.302
		24.49	0.055			24.36	0.302
		24.51	0.055			24.38	0.302
		24.53	0.055			24.4	0.302
		24.55	0.055			24.42	0.302
		24.57	0.054			24.44	0.302
		24.59	0.054			24.46	0.301
		24.61	0.054			24.48	0.301
		24.63	0.054			24.5	0.301
		24.65	0.054			24.52	0.301
		24.67	0.054			24.54	0.301
		24.69	0.054			24.56	0.301
		24.71	0.054			24.58	0.301
		24.73	0.054			24.6	0.301
		24.75	0.054			24.62	0.301
		24.77	0.053			24.64	0.301
		24.79	0.053			24.66	0.301
		24.81	0.053			24.68	0.301
		24.83	0.053			24.7	0.301
		24.85	0.053			24.72	0.301
		24.87	0.053			24.74	0.301
		24.89	0.053			24.76	0.301
		24.91	0.053			24.78	0.301
		24.93	0.053			24.8	0.301
		24.95	0.053			24.82	0.301
		24.97	0.053			24.84	0.301
		24.99	0.052			24.86	0.3
		25.01	0.052			24.88	0.3
		25.03	0.052			24.9	0.3
		25.05	0.052			24.92	0.3
		25.07	0.052			24.94	0.3
		25.09	0.052			24.96	0.3
		25.11	0.052			24.98	0.3
		25.13	0.052			25	0.3
		25.15	0.052			25.02	0.3
		25.17	0.052			25.04	0.3
		25.19	0.052			25.06	0.3
		25.21	0.051			25.08	0.3
		25.23	0.051			25.1	0.3
		25.25	0.051			25.12	0.3
		25.27	0.051			25.14	0.3
		25.29	0.051			25.16	0.3
		25.31	0.051			25.18	0.3
		25.33	0.051			25.2	0.3
		25.35	0.051			25.22	0.3
		25.37	0.051			25.24	0.3
		25.39	0.051			25.26	0.299
		25.41	0.051			25.28	0.299
		25.43	0.05			25.3	0.299
		25.45	0.05			25.32	0.299
		25.47	0.05			25.34	0.299
		25.49	0.05			25.36	0.299
		25.51	0.05			25.38	0.299
		25.53	0.05			25.4	0.299
		25.55	0.05			25.42	0.299
		25.57	0.05			25.44	0.299
		25.59	0.05			25.46	0.299
		25.61	0.05			25.48	0.299
		25.63	0.05			25.5	0.299
		25.65	0.049			25.52	0.299
		25.67	0.049			25.54	0.299
		25.69	0.049			25.56	0.299
		25.71	0.049			25.58	0.299
		25.73	0.049			25.6	0.299
		25.75	0.049			25.62	0.299
		25.77	0.049			25.64	0.299
		25.79	0.049			25.66	0.299
		25.81	0.049			25.68	0.298
		25.83	0.049			25.7	0.298
		25.85	0.049			25.72	0.298
		25.87	0.049			25.74	0.298
		25.89	0.048			25.76	0.298
		25.91	0.048			25.78	0.298
		25.93	0.048			25.8	0.298
		25.95	0.048			25.82	0.298
		25.97	0.048			25.84	0.298
		25.99	0.048			25.86	0.298
		26.01	0.048			25.88	0.298
		26.03	0.048			25.9	0.298
		26.05	0.048			25.92	0.298
		26.07	0.048			25.94	0.298
		26.09	0.048			25.96	0.298
		26.11	0.048			25.98	0.298
		26.13	0.047			26	0.298
		26.15	0.047			26.02	0.298
		26.17	0.047			26.04	0.298
		26.19	0.047			26.06	0.298
		26.21	0.047			26.08	0.298
		26.23	0.047			26.1	0.298
		26.25	0.047			26.12	0.297
		26.27	0.047			26.14	0.297
		26.29	0.047			26.16	0.297
		26.31	0.047			26.18	0.297
		26.33	0.047			26.2	0.297
		26.35	0.047			26.22	0.297
		26.37	0.046			26.24	0.297
		26.39	0.046			26.26	0.297
		26.41	0.046			26.28	0.297
		26.43	0.046			26.3	0.297
		26.45	0.046			26.32	0.297
		26.47	0.046			26.34	0.297
		26.49	0.046			26.36	0.297
		26.51	0.046			26.38	0.297
		26.53	0.046			26.4	0.297
		26.55	0.046			26.42	0.297
		26.57	0.046			26.44	0.297
		26.59	0.046			26.46	0.297
		26.61	0.046			26.48	0.297
		26.63	0.045			26.5	0.297
		26.65	0.045			26.52	0.297
		26.67	0.045			26.54	0.297
		26.69	0.045			26.56	0.296
		26.71	0.045			26.58	0.296
		26.73	0.045			26.6	0.296
		26.75	0.045			26.62	0.296
		26.77	0.045			26.64	0.296
		26.79	0.045			26.66	0.296
		26.81	0.045			26.68	0.296
		26.83	0.045			26.7	0.296
		26.85	0.045			26.72	0.296
		26.87	0.045			26.74	0.296
		26.89	0.044			26.76	0.296
		26.91	0.044			26.78	0.296
		26.93	0.044			26.8	0.296
		26.95	0.044			26.82	0.296
		26.97	0.044			26.84	0.296
		26.99	0.044			26.86	0.296
		27.01	0.044			26.88	0.296
		27.03	0.044			26.9	0.296
		27.05	0.044			26.92	0.296
		27.07	0.044			26.94	0.296
		27.09	0.044			26.96	0.296
		27.11	0.044			26.98	0.296
		27.13	0.044			27	0.296
		27.15	0.043			27.02	0.295
		27.17	0.043			27.04	0.295
		27.19	0.043			27.06	0.295
		27.21	0.043			27.08	0.295
		27.23	0.043			27.1	0.295
		27.25	0.043			27.12	0.295
		27.27	0.043			27.14	0.295
		27.29	0.043			27.16	0.295
		27.31	0.043			27.18	0.295
		27.33	0.043			27.2	0.295
		27.35	0.043			27.22	0.295
		27.37	0.043			27.24	0.295
		27.39	0.043			27.26	0.295
		27.41	0.043			27.28	0.295
		27.43	0.042			27.3	0.295
		27.45	0.042			27.32	0.295
		27.47	0.042			27.34	0.295
		27.49	0.042			27.36	0.295
		27.51	0.042			27.38	0.295
		27.53	0.042			27.4	0.295
		27.55	0.042			27.42	0.295
		27.57	0.042			27.44	0.295
		27.59	0.042			27.46	0.295
		27.61	0.042			27.48	0.294
		27.63	0.042			27.5	0.294
		27.65	0.042			27.52	0.294
		27.67	0.042			27.54	0.294
		27.69	0.042			27.56	0.294
		27.71	0.041			27.58	0.294
		27.73	0.041			27.6	0.294
		27.75	0.041			27.62	0.294
		27.77	0.041			27.64	0.294
		27.79	0.041			27.66	0.294
		27.81	0.041			27.68	0.294
		27.83	0.041			27.7	0.294
		27.85	0.041			27.72	0.294
		27.87	0.041			27.74	0.294
		27.89	0.041			27.76	0.294
		27.91	0.041			27.78	0.294
		27.93	0.041			27.8	0.294
		27.95	0.041			27.82	0.294
		27.97	0.041			27.84	0.294
		27.99	0.04			27.86	0.294
		28.01	0.04			27.88	0.294
		28.03	0.04			27.9	0.294
		28.05	0.04			27.92	0.294
		28.07	0.04			27.94	0.294
		28.09	0.04			27.96	0.293
		28.11	0.04			27.98	0.293
		28.13	0.04			28	0.293
		28.15	0.04			28.02	0.293
		28.17	0.04			28.04	0.293
		28.19	0.04			28.06	0.293
		28.21	0.04			28.08	0.293
		28.23	0.04			28.1	0.293
		28.25	0.04			28.12	0.293
		28.27	0.04			28.14	0.293
		28.29	0.04			28.16	0.293
		28.31	0.039			28.18	0.293
		28.33	0.039			28.2	0.293
		28.35	0.039			28.22	0.293
		28.37	0.039			28.24	0.293
		28.39	0.039			28.26	0.293
		28.41	0.039			28.28	0.293
		28.43	0.039			28.3	0.293
		28.45	0.039			28.32	0.293
		28.47	0.039			28.34	0.293
		28.49	0.039			28.36	0.293
		28.51	0.039			28.38	0.293
		28.53	0.039			28.4	0.293
		28.55	0.039			28.42	0.293
		28.57	0.039			28.44	0.292
		28.59	0.039			28.46	0.292
		28.61	0.038			28.48	0.292
		28.63	0.038			28.5	0.292
		28.65	0.038			28.52	0.292
		28.67	0.038			28.54	0.292
		28.69	0.038			28.56	0.292
		28.71	0.038			28.58	0.292
		28.73	0.038			28.6	0.292
		28.75	0.038			28.62	0.292
		28.77	0.038			28.64	0.292
		28.79	0.038			28.66	0.292
		28.81	0.038			28.68	0.292
		28.83	0.038			28.7	0.292
		28.85	0.038			28.72	0.292
		28.87	0.038			28.74	0.292
		28.89	0.038			28.76	0.292
		28.91	0.038			28.78	0.292
		28.93	0.037			28.8	0.292
		28.95	0.037			28.82	0.292
		28.97	0.037			28.84	0.292
		28.99	0.037			28.86	0.292
		29.01	0.037			28.88	0.292
		29.03	0.037			28.9	0.292
		29.05	0.037			28.92	0.292
		29.07	0.037			28.94	0.291
		29.09	0.037			28.96	0.291
		29.11	0.037			28.98	0.291
		29.13	0.037			29	0.291
		29.15	0.037			29.02	0.291
		29.17	0.037			29.04	0.291
		29.19	0.037			29.06	0.291
		29.21	0.037			29.08	0.291
		29.23	0.037			29.1	0.291
		29.25	0.037			29.12	0.291
		29.27	0.036			29.14	0.291
		29.29	0.036			29.16	0.291
		29.31	0.036			29.18	0.291
		29.33	0.036			29.2	0.291
		29.35	0.036			29.22	0.291
		29.37	0.036			29.24	0.291
		29.39	0.036			29.26	0.291
		29.41	0.036			29.28	0.291
		29.43	0.036			29.3	0.291
		29.45	0.036			29.32	0.291
		29.47	0.036			29.34	0.291
		29.49	0.036			29.36	0.291
		29.51	0.036			29.38	0.291
		29.53	0.036			29.4	0.291
		29.55	0.036			29.42	0.291
		29.57	0.036			29.44	0.291
		29.59	0.036			29.46	0.29
		29.61	0.036			29.48	0.29
		29.63	0.035			29.5	0.29
		29.65	0.035			29.52	0.29
		29.67	0.035			29.54	0.29
		29.69	0.035			29.56	0.29
		29.71	0.035			29.58	0.29
		29.73	0.035			29.6	0.29
		29.75	0.035			29.62	0.29
		29.77	0.035			29.64	0.29
		29.79	0.035			29.66	0.29
		29.81	0.035			29.68	0.29
		29.83	0.035			29.7	0.29
		29.85	0.035			29.72	0.29
		29.87	0.035			29.74	0.29
		29.89	0.035			29.76	0.29
		29.91	0.035			29.78	0.29
		29.93	0.035			29.8	0.29
		29.95	0.035			29.82	0.29
		29.97	0.035			29.84	0.29
		29.99	0.034			29.86	0.29
		30.01	0.034			29.88	0.29
		30.03	0.034			29.9	0.29
		30.05	0.034			29.92	0.29
		30.07	0.034			29.94	0.29
		30.09	0.034			29.96	0.29
		30.11	0.034			29.98	0.289
		30.13	0.034			30	0.289
		30.15	0.034			30.02	0.289
		30.17	0.034			30.04	0.289
		30.19	0.034			30.06	0.289
		30.21	0.034			30.08	0.289
		30.23	0.034			30.1	0.289
		30.25	0.034			30.12	0.289
		30.27	0.034			30.14	0.289
		30.29	0.034			30.16	0.289
		30.31	0.034			30.18	0.289
		30.33	0.034			30.2	0.289
		30.35	0.033			30.22	0.289
		30.37	0.033			30.24	0.289
		30.39	0.033			30.26	0.289
		30.41	0.033			30.28	0.289
		30.43	0.033			30.3	0.289
		30.45	0.033			30.32	0.289
		30.47	0.033			30.34	0.289
		30.49	0.033			30.36	0.289
		30.51	0.033			30.38	0.289
		30.53	0.033			30.4	0.289
		30.55	0.033			30.42	0.289
		30.57	0.033			30.44	0.289
		30.59	0.033			30.46	0.289
		30.61	0.033			30.48	0.289
		30.63	0.033			30.5	0.289
		30.65	0.033			30.52	0.288
		30.67	0.033			30.54	0.288
		30.69	0.033			30.56	0.288
		30.71	0.033			30.58	0.288
		30.73	0.033			30.6	0.288
		30.75	0.032			30.62	0.288
		30.77	0.032			30.64	0.288
		30.79	0.032			30.66	0.288
		30.81	0.032			30.68	0.288
		30.83	0.032			30.7	0.288
		30.85	0.032			30.72	0.288
		30.87	0.032			30.74	0.288
		30.89	0.032			30.76	0.288
		30.91	0.032			30.78	0.288
		30.93	0.032			30.8	0.288
		30.95	0.032			30.82	0.288
		30.97	0.032			30.84	0.288
		30.99	0.032			30.86	0.288
		31.01	0.032			30.88	0.288
		31.03	0.032			30.9	0.288
		31.05	0.032			30.92	0.288
		31.07	0.032			30.94	0.288
		31.09	0.032			30.96	0.288
		31.11	0.032			30.98	0.288
		31.13	0.032			31	0.288
		31.15	0.032			31.02	0.288
		31.17	0.031			31.04	0.288
		31.19	0.031			31.06	0.288
		31.21	0.031			31.08	0.287
		31.23	0.031			31.1	0.287
		31.25	0.031			31.12	0.287
		31.27	0.031			31.14	0.287
		31.29	0.031			31.16	0.287
		31.31	0.031			31.18	0.287
		31.33	0.031			31.2	0.287
		31.35	0.031			31.22	0.287
		31.37	0.031			31.24	0.287
		31.39	0.031			31.26	0.287
		31.41	0.031			31.28	0.287
		31.43	0.031			31.3	0.287
		31.45	0.031			31.32	0.287
		31.47	0.031			31.34	0.287
		31.49	0.031			31.36	0.287
		31.51	0.031			31.38	0.287
		31.53	0.031			31.4	0.287
		31.55	0.031			31.42	0.287
		31.57	0.031			31.44	0.287
		31.59	0.03			31.46	0.287
		31.61	0.03			31.48	0.287
		31.63	0.03			31.5	0.287
		31.65	0.03			31.52	0.287
		31.67	0.03			31.54	0.287
		31.69	0.03			31.56	0.287
		31.71	0.03			31.58	0.287
		31.73	0.03			31.6	0.287
		31.75	0.03			31.62	0.287
		31.77	0.03			31.64	0.286
		31.79	0.03			31.66	0.286
		31.81	0.03			31.68	0.286
		31.83	0.03			31.7	0.286
		31.85	0.03			31.72	0.286
		31.87	0.03			31.74	0.286
		31.89	0.03			31.76	0.286
		31.91	0.03			31.78	0.286
		31.93	0.03			31.8	0.286
		31.95	0.03			31.82	0.286
		31.97	0.03			31.84	0.286
		31.99	0.03			31.86	0.286
		32.01	0.03			31.88	0.286
		32.03	0.03			31.9	0.286
		32.05	0.029			31.92	0.286
		32.07	0.029			31.94	0.286
		32.09	0.029			31.96	0.286
		32.11	0.029			31.98	0.286
		32.13	0.029			32	0.286
		32.15	0.029			32.02	0.286
		32.17	0.029			32.04	0.286
		32.19	0.029			32.06	0.286
		32.21	0.029			32.08	0.286
		32.23	0.029			32.1	0.286
		32.25	0.029			32.12	0.286
		32.27	0.029			32.14	0.286
		32.29	0.029			32.16	0.286
		32.31	0.029			32.18	0.286
		32.33	0.029			32.2	0.286
		32.35	0.029			32.22	0.285
		32.37	0.029			32.24	0.285
		32.39	0.029			32.26	0.285
		32.41	0.029			32.28	0.285
		32.43	0.029			32.3	0.285
		32.45	0.029			32.32	0.285
		32.47	0.029			32.34	0.285
		32.49	0.029			32.36	0.285
		32.51	0.028			32.38	0.285
		32.53	0.028			32.4	0.285
		32.55	0.028			32.42	0.285
		32.57	0.028			32.44	0.285
		32.59	0.028			32.46	0.285
		32.61	0.028			32.48	0.285
		32.63	0.028			32.5	0.285
		32.65	0.028			32.52	0.285
		32.67	0.028			32.54	0.285
		32.69	0.028			32.56	0.285
		32.71	0.028			32.58	0.285
		32.73	0.028			32.6	0.285
		32.75	0.028			32.62	0.285
		32.77	0.028			32.64	0.285
		32.79	0.028			32.66	0.285
		32.81	0.028			32.68	0.285
		32.83	0.028			32.7	0.285
		32.85	0.028			32.72	0.285
		32.87	0.028			32.74	0.285
		32.89	0.028			32.76	0.285
		32.91	0.028			32.78	0.285
		32.93	0.028			32.8	0.285
		32.95	0.028			32.82	0.284
		32.97	0.028			32.84	0.284
		32.99	0.028			32.86	0.284
		33.01	0.027			32.88	0.284
		33.03	0.027			32.9	0.284
		33.05	0.027			32.92	0.284
		33.07	0.027			32.94	0.284
		33.09	0.027			32.96	0.284
		33.11	0.027			32.98	0.284
		33.13	0.027			33	0.284
		33.15	0.027			33.02	0.284
		33.17	0.027			33.04	0.284
		33.19	0.027			33.06	0.284
		33.21	0.027			33.08	0.284
		33.23	0.027			33.1	0.284
		33.25	0.027			33.12	0.284
		33.27	0.027			33.14	0.284
		33.29	0.027			33.16	0.284
		33.31	0.027			33.18	0.284
		33.33	0.027			33.2	0.284
		33.35	0.027			33.22	0.284
		33.37	0.027			33.24	0.284
		33.39	0.027			33.26	0.284
		33.41	0.027			33.28	0.284
		33.43	0.027			33.3	0.284
		33.45	0.027			33.32	0.284
		33.47	0.027			33.34	0.284
		33.49	0.027			33.36	0.284
		33.51	0.027			33.38	0.284
		33.53	0.027			33.4	0.284
		33.55	0.026			33.42	0.283
		33.57	0.026			33.44	0.283
		33.59	0.026			33.46	0.283
		33.61	0.026			33.48	0.283
		33.63	0.026			33.5	0.283
		33.65	0.026			33.52	0.283
		33.67	0.026			33.54	0.283
		33.69	0.026			33.56	0.283
		33.71	0.026			33.58	0.283
		33.73	0.026			33.6	0.283
		33.75	0.026			33.62	0.283
		33.77	0.026			33.64	0.283
		33.79	0.026			33.66	0.283
		33.81	0.026			33.68	0.283
		33.83	0.026			33.7	0.283
		33.85	0.026			33.72	0.283
		33.87	0.026			33.74	0.283
		33.89	0.026			33.76	0.283
		33.91	0.026			33.78	0.283
		33.93	0.026			33.8	0.283
		33.95	0.026			33.82	0.283
		33.97	0.026			33.84	0.283
		33.99	0.026			33.86	0.283
		34.01	0.026			33.88	0.283
		34.03	0.026			33.9	0.283
		34.05	0.026			33.92	0.283
		34.07	0.026			33.94	0.283
		34.09	0.026			33.96	0.283
		34.11	0.025			33.98	0.283
		34.13	0.025			34	0.283
		34.15	0.025			34.02	0.283
		34.17	0.025			34.04	0.282
		34.19	0.025			34.06	0.282
		34.21	0.025			34.08	0.282
		34.23	0.025			34.1	0.282
		34.25	0.025			34.12	0.282
		34.27	0.025			34.14	0.282
		34.29	0.025			34.16	0.282
		34.31	0.025			34.18	0.282
		34.33	0.025			34.2	0.282
		34.35	0.025			34.22	0.282
		34.37	0.025			34.24	0.282
		34.39	0.025			34.26	0.282
		34.41	0.025			34.28	0.282
		34.43	0.025			34.3	0.282
		34.45	0.025			34.32	0.282
		34.47	0.025			34.34	0.282
		34.49	0.025			34.36	0.282
		34.51	0.025			34.38	0.282
		34.53	0.025			34.4	0.282
		34.55	0.025			34.42	0.282
		34.57	0.025			34.44	0.282
		34.59	0.025			34.46	0.282
		34.61	0.025			34.48	0.282
		34.63	0.025			34.5	0.282
		34.65	0.025			34.52	0.282
		34.67	0.025			34.54	0.282
		34.69	0.025			34.56	0.282
		34.71	0.024			34.58	0.282
		34.73	0.024			34.6	0.282
		34.75	0.024			34.62	0.282
		34.77	0.024			34.64	0.282
		34.79	0.024			34.66	0.282
		34.81	0.024			34.68	0.281
		34.83	0.024			34.7	0.281
		34.85	0.024			34.72	0.281
		34.87	0.024			34.74	0.281
		34.89	0.024			34.76	0.281
		34.91	0.024			34.78	0.281
		34.93	0.024			34.8	0.281
		34.95	0.024			34.82	0.281
		34.97	0.024			34.84	0.281
		34.99	0.024			34.86	0.281
		35.01	0.024			34.88	0.281
		35.03	0.024			34.9	0.281
		35.05	0.024			34.92	0.281
		35.07	0.024			34.94	0.281
		35.09	0.024			34.96	0.281
		35.11	0.024			34.98	0.281
		35.13	0.024			35	0.281
		35.15	0.024			35.02	0.281
		35.17	0.024			35.04	0.281
		35.19	0.024			35.06	0.281
		35.21	0.024			35.08	0.281
		35.23	0.024			35.1	0.281
		35.25	0.024			35.12	0.281
		35.27	0.024			35.14	0.281
		35.29	0.024			35.16	0.281
		35.31	0.024			35.18	0.281
		35.33	0.024			35.2	0.281
		35.35	0.023			35.22	0.281
		35.37	0.023			35.24	0.281
		35.39	0.023			35.26	0.281
		35.41	0.023			35.28	0.281
		35.43	0.023			35.3	0.281
		35.45	0.023			35.32	0.28
		35.47	0.023			35.34	0.28
		35.49	0.023			35.36	0.28
		35.51	0.023			35.38	0.28
		35.53	0.023			35.4	0.28
		35.55	0.023			35.42	0.28
		35.57	0.023			35.44	0.28
		35.59	0.023			35.46	0.28
		35.61	0.023			35.48	0.28
		35.63	0.023			35.5	0.28
		35.65	0.023			35.52	0.28
		35.67	0.023			35.54	0.28
		35.69	0.023			35.56	0.28
		35.71	0.023			35.58	0.28
		35.73	0.023			35.6	0.28
		35.75	0.023			35.62	0.28
		35.77	0.023			35.64	0.28
		35.79	0.023			35.66	0.28
		35.81	0.023			35.68	0.28
		35.83	0.023			35.7	0.28
		35.85	0.023			35.72	0.28
		35.87	0.023			35.74	0.28
		35.89	0.023			35.76	0.28
		35.91	0.023			35.78	0.28
		35.93	0.023			35.8	0.28
		35.95	0.023			35.82	0.28
		35.97	0.023			35.84	0.28
		35.99	0.023			35.86	0.28
		36.01	0.023			35.88	0.28
		36.03	0.022			35.9	0.28
		36.05	0.022			35.92	0.28
		36.07	0.022			35.94	0.28
		36.09	0.022			35.96	0.28
		36.11	0.022			35.98	0.279
		36.13	0.022			36	0.279
		36.15	0.022			36.02	0.279
		36.17	0.022			36.04	0.279
		36.19	0.022			36.06	0.279
		36.21	0.022			36.08	0.279
		36.23	0.022			36.1	0.279
		36.25	0.022			36.12	0.279
		36.27	0.022			36.14	0.279
		36.29	0.022			36.16	0.279
		36.31	0.022			36.18	0.279
		36.33	0.022			36.2	0.279
		36.35	0.022			36.22	0.279
		36.37	0.022			36.24	0.279
		36.39	0.022			36.26	0.279
		36.41	0.022			36.28	0.279
		36.43	0.022			36.3	0.279
		36.45	0.022			36.32	0.279
		36.47	0.022			36.34	0.279
		36.49	0.022			36.36	0.279
		36.51	0.022			36.38	0.279
		36.53	0.022			36.4	0.279
		36.55	0.022			36.42	0.279
		36.57	0.022			36.44	0.279
		36.59	0.022			36.46	0.279
		36.61	0.022			36.48	0.279
		36.63	0.022			36.5	0.279
		36.65	0.022			36.52	0.279
		36.67	0.022			36.54	0.279
		36.69	0.022			36.56	0.279
		36.71	0.022			36.58	0.279
		36.73	0.022			36.6	0.279
		36.75	0.022			36.62	0.279
		36.77	0.021			36.64	0.279
		36.79	0.021			36.66	0.278
		36.81	0.021			36.68	0.278
		36.83	0.021			36.7	0.278
		36.85	0.021			36.72	0.278
		36.87	0.021			36.74	0.278
		36.89	0.021			36.76	0.278
		36.91	0.021			36.78	0.278
		36.93	0.021			36.8	0.278
		36.95	0.021			36.82	0.278
		36.97	0.021			36.84	0.278
		36.99	0.021			36.86	0.278
		37.01	0.021			36.88	0.278
		37.03	0.021			36.9	0.278
		37.05	0.021			36.92	0.278
		37.07	0.021			36.94	0.278
		37.09	0.021			36.96	0.278
		37.11	0.021			36.98	0.278
		37.13	0.021			37	0.278
		37.15	0.021			37.02	0.278
		37.17	0.021			37.04	0.278
		37.19	0.021			37.06	0.278
		37.21	0.021			37.08	0.278
		37.23	0.021			37.1	0.278
		37.25	0.021			37.12	0.278
		37.27	0.021			37.14	0.278
		37.29	0.021			37.16	0.278
		37.31	0.021			37.18	0.278
		37.33	0.021			37.2	0.278
		37.35	0.021			37.22	0.278
		37.37	0.021			37.24	0.278
		37.39	0.021			37.26	0.278
		37.41	0.021			37.28	0.278
		37.43	0.021			37.3	0.278
		37.45	0.021			37.32	0.278
		37.47	0.021			37.34	0.277
		37.49	0.021			37.36	0.277
		37.51	0.021			37.38	0.277
		37.53	0.021			37.4	0.277
		37.55	0.021			37.42	0.277
		37.57	0.02			37.44	0.277
		37.59	0.02			37.46	0.277
		37.61	0.02			37.48	0.277
		37.63	0.02			37.5	0.277
		37.65	0.02			37.52	0.277
		37.67	0.02			37.54	0.277
		37.69	0.02			37.56	0.277
		37.71	0.02			37.58	0.277
		37.73	0.02			37.6	0.277
		37.75	0.02			37.62	0.277
		37.77	0.02			37.64	0.277
		37.79	0.02			37.66	0.277
		37.81	0.02			37.68	0.277
		37.83	0.02			37.7	0.277
		37.85	0.02			37.72	0.277
		37.87	0.02			37.74	0.277
		37.89	0.02			37.76	0.277
		37.91	0.02			37.78	0.277
		37.93	0.02			37.8	0.277
		37.95	0.02			37.82	0.277
		37.97	0.02			37.84	0.277
		37.99	0.02			37.86	0.277
		38.01	0.02			37.88	0.277
		38.03	0.02			37.9	0.277
		38.05	0.02			37.92	0.277
		38.07	0.02			37.94	0.277
		38.09	0.02			37.96	0.277
		38.11	0.02			37.98	0.277
		38.13	0.02			38	0.277
		38.15	0.02			38.02	0.276
		38.17	0.02			38.04	0.276
		38.19	0.02			38.06	0.276
		38.21	0.02			38.08	0.276
		38.23	0.02			38.1	0.276
		38.25	0.02			38.12	0.276
		38.27	0.02			38.14	0.276
		38.29	0.02			38.16	0.276
		38.31	0.02			38.18	0.276
		38.33	0.02			38.2	0.276
		38.35	0.02			38.22	0.276
		38.37	0.02			38.24	0.276
		38.39	0.02			38.26	0.276
		38.41	0.02			38.28	0.276
		38.43	0.02			38.3	0.276
		38.45	0.019			38.32	0.276
		38.47	0.019			38.34	0.276
		38.49	0.019			38.36	0.276
		38.51	0.019			38.38	0.276
		38.53	0.019			38.4	0.276
		38.55	0.019			38.42	0.276
		38.57	0.019			38.44	0.276
		38.59	0.019			38.46	0.276
		38.61	0.019			38.48	0.276
		38.63	0.019			38.5	0.276
		38.65	0.019			38.52	0.276
		38.67	0.019			38.54	0.276
		38.69	0.019			38.56	0.276
		38.71	0.019			38.58	0.276
		38.73	0.019			38.6	0.276
		38.75	0.019			38.62	0.276
		38.77	0.019			38.64	0.276
		38.79	0.019			38.66	0.276
		38.81	0.019			38.68	0.276
		38.83	0.019			38.7	0.276
		38.85	0.019			38.72	0.276
		38.87	0.019			38.74	0.275
		38.89	0.019			38.76	0.275
		38.91	0.019			38.78	0.275
		38.93	0.019			38.8	0.275
		38.95	0.019			38.82	0.275
		38.97	0.019			38.84	0.275
		38.99	0.019			38.86	0.275
		39.01	0.019			38.88	0.275
		39.03	0.019			38.9	0.275
		39.05	0.019			38.92	0.275
		39.07	0.019			38.94	0.275
[truncated: 18,053 more rows]

## Sheet: Figure 7 (b)
	B at O K-edge Exp.		B at O K-edge fit		C at O K-edge Exp.		C at O K-edge fit		Ti 4+ Exp.		Ti 4+ fit
X	Y	X	Y	X	Y	X	Y	X	Y	X	Y
-0.2	-0.117	-1	0	-0.35	-0.047	-1	0	-0.851	0	-1	0
-0.1	-0.103	-0.98	0	-0.25	0.003	-0.98	0	-0.65	0.078	-0.98	0
0	-0.014	-0.96	0	-0.15	0.021	-0.96	0	-0.45	-0.033	-0.96	0
0.1	0.077	-0.94	0	-0.05	-0.286	-0.94	0	-0.25	-0.022	-0.94	0
0.2	0.228	-0.92	0	0.05	-0.593	-0.92	0	-0.05	-0.356	-0.92	0
0.3	0.341	-0.9	0	0.15	-0.892	-0.9	0	0.15	-0.767	-0.9	0
0.4	0.415	-0.88	0	0.25	-0.995	-0.88	0	0.35	-0.989	-0.88	0
0.5	0.567	-0.86	0	0.35	-0.952	-0.86	0	0.55	-1.011	-0.86	0
0.6	0.646	-0.84	0	0.45	-0.843	-0.84	0	0.75	-1	-0.84	0
0.7	0.771	-0.82	0	0.55	-0.831	-0.82	0	0.95	-1	-0.82	0
0.8	0.795	-0.8	0	0.65	-0.83	-0.8	0	1.151	-0.967	-0.8	0
0.9	0.832	-0.78	0	0.75	-0.874	-0.78	0	1.351	-0.911	-0.78	0
1	0.769	-0.76	0	0.85	-0.816	-0.76	0	1.751	-0.967	-0.76	0
1.201	0.68	-0.74	0	1.051	-0.942	-0.74	0	2.151	-1.044	-0.74	0
1.401	0.714	-0.72	0	1.251	-0.988	-0.72	0	2.551	-1.033	-0.72	0
1.601	0.858	-0.7	0	1.451	-1.084	-0.7	0	2.951	-0.889	-0.7	0
1.801	0.99	-0.68	0	1.651	-0.972	-0.68	0	3.352	-1.167	-0.68	0
2.301	1.049	-0.66	0	2.151	-0.88	-0.66	0	3.752	-0.922	-0.66	0
2.801	1.065	-0.64	0	2.651	-0.822	-0.64	0	4.152	-1.044	-0.64	0
3.302	0.972	-0.62	0	3.152	-1.003	-0.62	0	4.552	-1.156	-0.62	0
3.802	0.913	-0.6	0	3.652	-1.035	-0.6	0	4.952	-0.878	-0.6	0
4.302	0.819	-0.58	0	4.152	-0.998	-0.58	0	5.353	-1.033	-0.58	0
4.802	0.866	-0.56	0	4.652	-0.896	-0.56	0	6.353	-0.744	-0.56	-0.001
5.303	0.87	-0.54	0	5.153	-0.825	-0.54	0	7.354	-0.956	-0.54	-0.001
6.303	0.857	-0.52	0	6.153	-0.926	-0.52	0	8.354	-1.067	-0.52	-0.001
7.304	0.763	-0.5	0	7.154	-0.872	-0.5	0	9.355	-0.911	-0.5	-0.002
8.304	0.7	-0.48	0	8.154	-0.915	-0.48	0	10.355	-0.989	-0.48	-0.002
9.305	0.722	-0.46	0	9.155	-0.851	-0.46	0	15.358	-1	-0.46	-0.003
10.305	0.86	-0.44	0	10.155	-0.773	-0.44	0	20.36	-1.044	-0.44	-0.005
11.306	0.942	-0.42	0	11.156	-0.705	-0.42	0	25.363	-0.944	-0.42	-0.007
12.306	0.847	-0.4	0	12.156	-0.719	-0.4	0	30.365	-0.711	-0.4	-0.009
13.307	0.739	-0.38	0	13.157	-0.667	-0.38	0	35.368	-0.878	-0.38	-0.013
14.307	0.738	-0.36	0	14.157	-0.746	-0.36	-0.001	40.37	-0.722	-0.36	-0.017
15.308	0.75	-0.34	0	15.158	-0.691	-0.34	-0.001	55.378	-0.711	-0.34	-0.023
16.308	0.786	-0.32	0	16.158	-0.817	-0.32	-0.002	70.385	-0.678	-0.32	-0.03
17.309	0.758	-0.3	0	17.159	-0.829	-0.3	-0.003	85.393	-0.667	-0.3	-0.04
18.309	0.73	-0.28	0	18.159	-0.83	-0.28	-0.005	100.4	-0.378	-0.28	-0.051
19.31	0.653	-0.26	0	19.16	-0.754	-0.26	-0.009	115.408	-0.478	-0.26	-0.064
20.31	0.621	-0.24	0	20.16	-0.701	-0.24	-0.015	130.415	-0.389	-0.24	-0.081
25.313	0.694	-0.22	0	25.163	-0.675	-0.22	-0.023	145.423	-0.6	-0.22	-0.1
30.315	0.746	-0.2	0	30.165	-0.643	-0.2	-0.035	160.43	-0.4	-0.2	-0.122
35.318	0.789	-0.18	0	35.168	-0.609	-0.18	-0.051	175.438	-0.522	-0.18	-0.148
40.32	0.838	-0.16	0	40.17	-0.533	-0.16	-0.073			-0.16	-0.177
90.345	0.824	-0.14	0	90.195	-0.515	-0.14	-0.102			-0.14	-0.209
140.37	0.739	-0.12	0	140.22	-0.426	-0.12	-0.138			-0.12	-0.245
190.395	0.751	-0.1	0	190.245	-0.328	-0.1	-0.182			-0.1	-0.284
		-0.08	0	240.27	-0.445	-0.08	-0.234			-0.08	-0.325
		-0.06	0			-0.06	-0.293			-0.06	-0.369
		-0.04	0			-0.04	-0.358			-0.04	-0.415
		-0.02	0			-0.02	-0.428			-0.02	-0.462
		0	0			0	-0.5			0	-0.51
		0.02	0.031			0.02	-0.572			0.02	-0.557
		0.04	0.062			0.04	-0.641			0.04	-0.604
		0.06	0.091			0.06	-0.706			0.06	-0.65
		0.08	0.12			0.08	-0.765			0.08	-0.693
		0.1	0.147			0.1	-0.816			0.1	-0.734
		0.12	0.174			0.12	-0.859			0.12	-0.773
		0.14	0.2			0.14	-0.894			0.14	-0.808
		0.16	0.226			0.16	-0.922			0.16	-0.84
		0.18	0.25			0.18	-0.944			0.18	-0.868
		0.2	0.274			0.2	-0.959			0.2	-0.893
		0.22	0.297			0.22	-0.97			0.22	-0.915
		0.24	0.32			0.24	-0.978			0.24	-0.934
		0.26	0.341			0.26	-0.983			0.26	-0.949
		0.28	0.362			0.28	-0.986			0.28	-0.962
		0.3	0.383			0.3	-0.987			0.3	-0.973
		0.32	0.403			0.32	-0.988			0.32	-0.981
		0.34	0.422			0.34	-0.988			0.34	-0.988
		0.36	0.441			0.36	-0.988			0.36	-0.993
		0.38	0.459			0.38	-0.988			0.38	-0.997
		0.4	0.477			0.4	-0.987			0.4	-1
		0.42	0.494			0.42	-0.987			0.42	-1.002
		0.44	0.51			0.44	-0.986			0.44	-1.003
		0.46	0.526			0.46	-0.986			0.46	-1.004
		0.48	0.542			0.48	-0.985			0.48	-1.005
		0.5	0.557			0.5	-0.984			0.5	-1.005
		0.52	0.572			0.52	-0.984			0.52	-1.005
		0.54	0.586			0.54	-0.983			0.54	-1.005
		0.56	0.6			0.56	-0.983			0.56	-1.005
		0.58	0.613			0.58	-0.982			0.58	-1.004
		0.6	0.626			0.6	-0.981			0.6	-1.004
		0.62	0.639			0.62	-0.981			0.62	-1.004
		0.64	0.651			0.64	-0.98			0.64	-1.003
		0.66	0.663			0.66	-0.98			0.66	-1.003
		0.68	0.674			0.68	-0.979			0.68	-1.002
		0.7	0.686			0.7	-0.978			0.7	-1.002
		0.72	0.696			0.72	-0.978			0.72	-1.001
		0.74	0.707			0.74	-0.977			0.74	-1.001
		0.76	0.717			0.76	-0.977			0.76	-1
		0.78	0.727			0.78	-0.976			0.78	-1
		0.8	0.736			0.8	-0.975			0.8	-0.999
		0.82	0.746			0.82	-0.975			0.82	-0.999
		0.84	0.755			0.84	-0.974			0.84	-0.998
		0.86	0.763			0.86	-0.974			0.86	-0.998
		0.88	0.772			0.88	-0.973			0.88	-0.997
		0.9	0.78			0.9	-0.972			0.9	-0.997
		0.92	0.788			0.92	-0.972			0.92	-0.996
		0.94	0.795			0.94	-0.971			0.94	-0.996
		0.96	0.803			0.96	-0.971			0.96	-0.995
		0.98	0.81			0.98	-0.97			0.98	-0.995
		1	0.817			1	-0.969			1	-0.994
		1.02	0.824			1.02	-0.969			1.02	-0.994
		1.04	0.83			1.04	-0.968			1.04	-0.993
		1.06	0.837			1.06	-0.968			1.06	-0.993
		1.08	0.843			1.08	-0.967			1.08	-0.992
		1.1	0.849			1.1	-0.966			1.1	-0.992
		1.12	0.854			1.12	-0.966			1.12	-0.991
		1.14	0.86			1.14	-0.965			1.14	-0.991
		1.16	0.865			1.16	-0.965			1.16	-0.99
		1.18	0.871			1.18	-0.964			1.18	-0.99
		1.2	0.876			1.2	-0.964			1.2	-0.989
		1.22	0.881			1.22	-0.963			1.22	-0.989
		1.24	0.885			1.24	-0.962			1.24	-0.988
		1.26	0.89			1.26	-0.962			1.26	-0.988
		1.28	0.894			1.28	-0.961			1.28	-0.987
		1.3	0.899			1.3	-0.961			1.3	-0.987
		1.32	0.903			1.32	-0.96			1.32	-0.986
		1.34	0.907			1.34	-0.959			1.34	-0.986
		1.36	0.911			1.36	-0.959			1.36	-0.985
		1.38	0.914			1.38	-0.958			1.38	-0.985
		1.4	0.918			1.4	-0.958			1.4	-0.985
		1.42	0.922			1.42	-0.957			1.42	-0.984
		1.44	0.925			1.44	-0.957			1.44	-0.984
		1.46	0.928			1.46	-0.956			1.46	-0.983
		1.48	0.931			1.48	-0.955			1.48	-0.983
		1.5	0.934			1.5	-0.955			1.5	-0.982
		1.52	0.937			1.52	-0.954			1.52	-0.982
		1.54	0.94			1.54	-0.954			1.54	-0.981
		1.56	0.943			1.56	-0.953			1.56	-0.981
		1.58	0.946			1.58	-0.953			1.58	-0.98
		1.6	0.948			1.6	-0.952			1.6	-0.98
		1.62	0.951			1.62	-0.952			1.62	-0.979
		1.64	0.953			1.64	-0.951			1.64	-0.979
		1.66	0.956			1.66	-0.95			1.66	-0.978
		1.68	0.958			1.68	-0.95			1.68	-0.978
		1.7	0.96			1.7	-0.949			1.7	-0.978
		1.72	0.962			1.72	-0.949			1.72	-0.977
		1.74	0.964			1.74	-0.948			1.74	-0.977
		1.76	0.966			1.76	-0.948			1.76	-0.976
		1.78	0.968			1.78	-0.947			1.78	-0.976
		1.8	0.97			1.8	-0.946			1.8	-0.975
		1.82	0.971			1.82	-0.946			1.82	-0.975
		1.84	0.973			1.84	-0.945			1.84	-0.974
		1.86	0.975			1.86	-0.945			1.86	-0.974
		1.88	0.976			1.88	-0.944			1.88	-0.973
		1.9	0.978			1.9	-0.944			1.9	-0.973
		1.92	0.979			1.92	-0.943			1.92	-0.973
		1.94	0.98			1.94	-0.943			1.94	-0.972
		1.96	0.982			1.96	-0.942			1.96	-0.972
		1.98	0.983			1.98	-0.942			1.98	-0.971
		2	0.984			2	-0.941			2	-0.971
		2.02	0.985			2.02	-0.94			2.02	-0.97
		2.04	0.986			2.04	-0.94			2.04	-0.97
		2.06	0.987			2.06	-0.939			2.06	-0.969
		2.08	0.989			2.08	-0.939			2.08	-0.969
		2.1	0.989			2.1	-0.938			2.1	-0.968
		2.12	0.99			2.12	-0.938			2.12	-0.968
		2.14	0.991			2.14	-0.937			2.14	-0.968
		2.16	0.992			2.16	-0.937			2.16	-0.967
		2.18	0.993			2.18	-0.936			2.18	-0.967
		2.2	0.994			2.2	-0.936			2.2	-0.966
		2.22	0.995			2.22	-0.935			2.22	-0.966
		2.24	0.995			2.24	-0.934			2.24	-0.965
		2.26	0.996			2.26	-0.934			2.26	-0.965
		2.28	0.997			2.28	-0.933			2.28	-0.965
		2.3	0.997			2.3	-0.933			2.3	-0.964
		2.32	0.998			2.32	-0.932			2.32	-0.964
		2.34	0.998			2.34	-0.932			2.34	-0.963
		2.36	0.999			2.36	-0.931			2.36	-0.963
		2.38	0.999			2.38	-0.931			2.38	-0.962
		2.4	1			2.4	-0.93			2.4	-0.962
		2.42	1			2.42	-0.93			2.42	-0.961
		2.44	1.001			2.44	-0.929			2.44	-0.961
		2.46	1.001			2.46	-0.929			2.46	-0.961
		2.48	1.001			2.48	-0.928			2.48	-0.96
		2.5	1.002			2.5	-0.928			2.5	-0.96
		2.52	1.002			2.52	-0.927			2.52	-0.959
		2.54	1.002			2.54	-0.926			2.54	-0.959
		2.56	1.003			2.56	-0.926			2.56	-0.958
		2.58	1.003			2.58	-0.925			2.58	-0.958
		2.6	1.003			2.6	-0.925			2.6	-0.958
		2.62	1.003			2.62	-0.924			2.62	-0.957
		2.64	1.003			2.64	-0.924			2.64	-0.957
		2.66	1.004			2.66	-0.923			2.66	-0.956
		2.68	1.004			2.68	-0.923			2.68	-0.956
		2.7	1.004			2.7	-0.922			2.7	-0.956
		2.72	1.004			2.72	-0.922			2.72	-0.955
		2.74	1.004			2.74	-0.921			2.74	-0.955
		2.76	1.004			2.76	-0.921			2.76	-0.954
		2.78	1.004			2.78	-0.92			2.78	-0.954
		2.8	1.004			2.8	-0.92			2.8	-0.953
		2.82	1.004			2.82	-0.919			2.82	-0.953
		2.84	1.004			2.84	-0.919			2.84	-0.953
		2.86	1.004			2.86	-0.918			2.86	-0.952
		2.88	1.004			2.88	-0.918			2.88	-0.952
		2.9	1.004			2.9	-0.917			2.9	-0.951
		2.92	1.004			2.92	-0.917			2.92	-0.951
		2.94	1.004			2.94	-0.916			2.94	-0.951
		2.96	1.004			2.96	-0.916			2.96	-0.95
		2.98	1.004			2.98	-0.915			2.98	-0.95
		3	1.004			3	-0.915			3	-0.949
		3.02	1.004			3.02	-0.914			3.02	-0.949
		3.04	1.004			3.04	-0.914			3.04	-0.949
		3.06	1.004			3.06	-0.913			3.06	-0.948
		3.08	1.004			3.08	-0.913			3.08	-0.948
		3.1	1.004			3.1	-0.912			3.1	-0.947
		3.12	1.004			3.12	-0.912			3.12	-0.947
		3.14	1.003			3.14	-0.911			3.14	-0.946
		3.16	1.003			3.16	-0.911			3.16	-0.946
		3.18	1.003			3.18	-0.91			3.18	-0.946
		3.2	1.003			3.2	-0.91			3.2	-0.945
		3.22	1.003			3.22	-0.909			3.22	-0.945
		3.24	1.003			3.24	-0.909			3.24	-0.944
		3.26	1.003			3.26	-0.908			3.26	-0.944
		3.28	1.002			3.28	-0.908			3.28	-0.944
		3.3	1.002			3.3	-0.907			3.3	-0.943
		3.32	1.002			3.32	-0.907			3.32	-0.943
		3.34	1.002			3.34	-0.906			3.34	-0.943
		3.36	1.002			3.36	-0.906			3.36	-0.942
		3.38	1.001			3.38	-0.905			3.38	-0.942
		3.4	1.001			3.4	-0.905			3.4	-0.941
		3.42	1.001			3.42	-0.904			3.42	-0.941
		3.44	1.001			3.44	-0.904			3.44	-0.941
		3.46	1			3.46	-0.903			3.46	-0.94
		3.48	1			3.48	-0.903			3.48	-0.94
		3.5	1			3.5	-0.902			3.5	-0.939
		3.52	1			3.52	-0.902			3.52	-0.939
		3.54	0.999			3.54	-0.901			3.54	-0.939
		3.56	0.999			3.56	-0.901			3.56	-0.938
		3.58	0.999			3.58	-0.9			3.58	-0.938
		3.6	0.999			3.6	-0.9			3.6	-0.937
		3.62	0.998			3.62	-0.899			3.62	-0.937
		3.64	0.998			3.64	-0.899			3.64	-0.937
		3.66	0.998			3.66	-0.898			3.66	-0.936
		3.68	0.998			3.68	-0.898			3.68	-0.936
		3.7	0.997			3.7	-0.897			3.7	-0.935
		3.72	0.997			3.72	-0.897			3.72	-0.935
		3.74	0.997			3.74	-0.896			3.74	-0.935
		3.76	0.996			3.76	-0.896			3.76	-0.934
		3.78	0.996			3.78	-0.895			3.78	-0.934
		3.8	0.996			3.8	-0.895			3.8	-0.934
		3.82	0.996			3.82	-0.894			3.82	-0.933
		3.84	0.995			3.84	-0.894			3.84	-0.933
		3.86	0.995			3.86	-0.893			3.86	-0.932
		3.88	0.995			3.88	-0.893			3.88	-0.932
		3.9	0.994			3.9	-0.892			3.9	-0.932
		3.92	0.994			3.92	-0.892			3.92	-0.931
		3.94	0.994			3.94	-0.891			3.94	-0.931
		3.96	0.993			3.96	-0.891			3.96	-0.931
		3.98	0.993			3.98	-0.891			3.98	-0.93
		4	0.993			4	-0.89			4	-0.93
		4.02	0.992			4.02	-0.89			4.02	-0.929
		4.04	0.992			4.04	-0.889			4.04	-0.929
		4.06	0.992			4.06	-0.889			4.06	-0.929
		4.08	0.992			4.08	-0.888			4.08	-0.928
		4.1	0.991			4.1	-0.888			4.1	-0.928
		4.12	0.991			4.12	-0.887			4.12	-0.928
		4.14	0.991			4.14	-0.887			4.14	-0.927
		4.16	0.99			4.16	-0.886			4.16	-0.927
		4.18	0.99			4.18	-0.886			4.18	-0.927
		4.2	0.99			4.2	-0.885			4.2	-0.926
		4.22	0.989			4.22	-0.885			4.22	-0.926
		4.24	0.989			4.24	-0.884			4.24	-0.925
		4.26	0.989			4.26	-0.884			4.26	-0.925
		4.28	0.988			4.28	-0.884			4.28	-0.925
		4.3	0.988			4.3	-0.883			4.3	-0.924
		4.32	0.988			4.32	-0.883			4.32	-0.924
		4.34	0.987			4.34	-0.882			4.34	-0.924
		4.36	0.987			4.36	-0.882			4.36	-0.923
		4.38	0.987			4.38	-0.881			4.38	-0.923
		4.4	0.986			4.4	-0.881			4.4	-0.923
		4.42	0.986			4.42	-0.88			4.42	-0.922
		4.44	0.986			4.44	-0.88			4.44	-0.922
		4.46	0.985			4.46	-0.879			4.46	-0.921
		4.48	0.985			4.48	-0.879			4.48	-0.921
		4.5	0.985			4.5	-0.878			4.5	-0.921
		4.52	0.984			4.52	-0.878			4.52	-0.92
		4.54	0.984			4.54	-0.878			4.54	-0.92
		4.56	0.984			4.56	-0.877			4.56	-0.92
		4.58	0.983			4.58	-0.877			4.58	-0.919
		4.6	0.983			4.6	-0.876			4.6	-0.919
		4.62	0.983			4.62	-0.876			4.62	-0.919
		4.64	0.982			4.64	-0.875			4.64	-0.918
		4.66	0.982			4.66	-0.875			4.66	-0.918
		4.68	0.982			4.68	-0.874			4.68	-0.918
		4.7	0.981			4.7	-0.874			4.7	-0.917
		4.72	0.981			4.72	-0.874			4.72	-0.917
		4.74	0.981			4.74	-0.873			4.74	-0.917
		4.76	0.98			4.76	-0.873			4.76	-0.916
		4.78	0.98			4.78	-0.872			4.78	-0.916
		4.8	0.98			4.8	-0.872			4.8	-0.915
		4.82	0.979			4.82	-0.871			4.82	-0.915
		4.84	0.979			4.84	-0.871			4.84	-0.915
		4.86	0.979			4.86	-0.87			4.86	-0.914
		4.88	0.978			4.88	-0.87			4.88	-0.914
		4.9	0.978			4.9	-0.87			4.9	-0.914
		4.92	0.978			4.92	-0.869			4.92	-0.913
		4.94	0.977			4.94	-0.869			4.94	-0.913
		4.96	0.977			4.96	-0.868			4.96	-0.913
		4.98	0.977			4.98	-0.868			4.98	-0.912
		5	0.976			5	-0.867			5	-0.912
		5.02	0.976			5.02	-0.867			5.02	-0.912
		5.04	0.976			5.04	-0.866			5.04	-0.911
		5.06	0.975			5.06	-0.866			5.06	-0.911
		5.08	0.975			5.08	-0.866			5.08	-0.911
		5.1	0.975			5.1	-0.865			5.1	-0.91
		5.12	0.974			5.12	-0.865			5.12	-0.91
		5.14	0.974			5.14	-0.864			5.14	-0.91
		5.16	0.974			5.16	-0.864			5.16	-0.909
		5.18	0.973			5.18	-0.863			5.18	-0.909
		5.2	0.973			5.2	-0.863			5.2	-0.909
		5.22	0.973			5.22	-0.863			5.22	-0.908
		5.24	0.972			5.24	-0.862			5.24	-0.908
		5.26	0.972			5.26	-0.862			5.26	-0.908
		5.28	0.972			5.28	-0.861			5.28	-0.907
		5.3	0.971			5.3	-0.861			5.3	-0.907
		5.32	0.971			5.32	-0.86			5.32	-0.907
		5.34	0.971			5.34	-0.86			5.34	-0.906
		5.36	0.971			5.36	-0.86			5.36	-0.906
		5.38	0.97			5.38	-0.859			5.38	-0.906
		5.4	0.97			5.4	-0.859			5.4	-0.905
		5.42	0.97			5.42	-0.858			5.42	-0.905
		5.44	0.969			5.44	-0.858			5.44	-0.905
		5.46	0.969			5.46	-0.857			5.46	-0.904
		5.48	0.969			5.48	-0.857			5.48	-0.904
		5.5	0.968			5.5	-0.857			5.5	-0.904
		5.52	0.968			5.52	-0.856			5.52	-0.903
		5.54	0.968			5.54	-0.856			5.54	-0.903
		5.56	0.967			5.56	-0.855			5.56	-0.903
		5.58	0.967			5.58	-0.855			5.58	-0.902
		5.6	0.967			5.6	-0.854			5.6	-0.902
		5.62	0.966			5.62	-0.854			5.62	-0.902
		5.64	0.966			5.64	-0.854			5.64	-0.901
		5.66	0.966			5.66	-0.853			5.66	-0.901
		5.68	0.965			5.68	-0.853			5.68	-0.901
		5.7	0.965			5.7	-0.852			5.7	-0.901
		5.72	0.965			5.72	-0.852			5.72	-0.9
		5.74	0.965			5.74	-0.852			5.74	-0.9
		5.76	0.964			5.76	-0.851			5.76	-0.9
		5.78	0.964			5.78	-0.851			5.78	-0.899
		5.8	0.964			5.8	-0.85			5.8	-0.899
		5.82	0.963			5.82	-0.85			5.82	-0.899
		5.84	0.963			5.84	-0.849			5.84	-0.898
		5.86	0.963			5.86	-0.849			5.86	-0.898
		5.88	0.962			5.88	-0.849			5.88	-0.898
		5.9	0.962			5.9	-0.848			5.9	-0.897
		5.92	0.962			5.92	-0.848			5.92	-0.897
		5.94	0.962			5.94	-0.847			5.94	-0.897
		5.96	0.961			5.96	-0.847			5.96	-0.896
		5.98	0.961			5.98	-0.847			5.98	-0.896
		6	0.961			6	-0.846			6	-0.896
		6.02	0.96			6.02	-0.846			6.02	-0.896
		6.04	0.96			6.04	-0.845			6.04	-0.895
		6.06	0.96			6.06	-0.845			6.06	-0.895
		6.08	0.959			6.08	-0.845			6.08	-0.895
		6.1	0.959			6.1	-0.844			6.1	-0.894
		6.12	0.959			6.12	-0.844			6.12	-0.894
		6.14	0.959			6.14	-0.843			6.14	-0.894
		6.16	0.958			6.16	-0.843			6.16	-0.893
		6.18	0.958			6.18	-0.843			6.18	-0.893
		6.2	0.958			6.2	-0.842			6.2	-0.893
		6.22	0.957			6.22	-0.842			6.22	-0.892
		6.24	0.957			6.24	-0.841			6.24	-0.892
		6.26	0.957			6.26	-0.841			6.26	-0.892
		6.28	0.957			6.28	-0.841			6.28	-0.892
		6.3	0.956			6.3	-0.84			6.3	-0.891
		6.32	0.956			6.32	-0.84			6.32	-0.891
		6.34	0.956			6.34	-0.839			6.34	-0.891
		6.36	0.955			6.36	-0.839			6.36	-0.89
		6.38	0.955			6.38	-0.839			6.38	-0.89
		6.4	0.955			6.4	-0.838			6.4	-0.89
		6.42	0.955			6.42	-0.838			6.42	-0.889
		6.44	0.954			6.44	-0.837			6.44	-0.889
		6.46	0.954			6.46	-0.837			6.46	-0.889
		6.48	0.954			6.48	-0.837			6.48	-0.889
		6.5	0.953			6.5	-0.836			6.5	-0.888
		6.52	0.953			6.52	-0.836			6.52	-0.888
		6.54	0.953			6.54	-0.835			6.54	-0.888
		6.56	0.953			6.56	-0.835			6.56	-0.887
		6.58	0.952			6.58	-0.835			6.58	-0.887
		6.6	0.952			6.6	-0.834			6.6	-0.887
		6.62	0.952			6.62	-0.834			6.62	-0.886
		6.64	0.952			6.64	-0.833			6.64	-0.886
		6.66	0.951			6.66	-0.833			6.66	-0.886
		6.68	0.951			6.68	-0.833			6.68	-0.886
		6.7	0.951			6.7	-0.832			6.7	-0.885
		6.72	0.95			6.72	-0.832			6.72	-0.885
		6.74	0.95			6.74	-0.831			6.74	-0.885
		6.76	0.95			6.76	-0.831			6.76	-0.884
		6.78	0.95			6.78	-0.831			6.78	-0.884
		6.8	0.949			6.8	-0.83			6.8	-0.884
		6.82	0.949			6.82	-0.83			6.82	-0.884
		6.84	0.949			6.84	-0.83			6.84	-0.883
		6.86	0.949			6.86	-0.829			6.86	-0.883
		6.88	0.948			6.88	-0.829			6.88	-0.883
		6.9	0.948			6.9	-0.828			6.9	-0.882
		6.92	0.948			6.92	-0.828			6.92	-0.882
		6.94	0.948			6.94	-0.828			6.94	-0.882
		6.96	0.947			6.96	-0.827			6.96	-0.882
		6.98	0.947			6.98	-0.827			6.98	-0.881
		7	0.947			7	-0.826			7	-0.881
		7.02	0.947			7.02	-0.826			7.02	-0.881
		7.04	0.946			7.04	-0.826			7.04	-0.88
		7.06	0.946			7.06	-0.825			7.06	-0.88
		7.08	0.946			7.08	-0.825			7.08	-0.88
		7.1	0.946			7.1	-0.825			7.1	-0.88
		7.12	0.945			7.12	-0.824			7.12	-0.879
		7.14	0.945			7.14	-0.824			7.14	-0.879
		7.16	0.945			7.16	-0.823			7.16	-0.879
		7.18	0.944			7.18	-0.823			7.18	-0.878
		7.2	0.944			7.2	-0.823			7.2	-0.878
		7.22	0.944			7.22	-0.822			7.22	-0.878
		7.24	0.944			7.24	-0.822			7.24	-0.878
		7.26	0.943			7.26	-0.822			7.26	-0.877
		7.28	0.943			7.28	-0.821			7.28	-0.877
		7.3	0.943			7.3	-0.821			7.3	-0.877
		7.32	0.943			7.32	-0.821			7.32	-0.877
		7.34	0.942			7.34	-0.82			7.34	-0.876
		7.36	0.942			7.36	-0.82			7.36	-0.876
		7.38	0.942			7.38	-0.819			7.38	-0.876
		7.4	0.942			7.4	-0.819			7.4	-0.875
		7.42	0.942			7.42	-0.819			7.42	-0.875
		7.44	0.941			7.44	-0.818			7.44	-0.875
		7.46	0.941			7.46	-0.818			7.46	-0.875
		7.48	0.941			7.48	-0.818			7.48	-0.874
		7.5	0.941			7.5	-0.817			7.5	-0.874
		7.52	0.94			7.52	-0.817			7.52	-0.874
		7.54	0.94			7.54	-0.816			7.54	-0.874
		7.56	0.94			7.56	-0.816			7.56	-0.873
		7.58	0.94			7.58	-0.816			7.58	-0.873
		7.6	0.939			7.6	-0.815			7.6	-0.873
		7.62	0.939			7.62	-0.815			7.62	-0.872
		7.64	0.939			7.64	-0.815			7.64	-0.872
		7.66	0.939			7.66	-0.814			7.66	-0.872
		7.68	0.938			7.68	-0.814			7.68	-0.872
		7.7	0.938			7.7	-0.814			7.7	-0.871
		7.72	0.938			7.72	-0.813			7.72	-0.871
		7.74	0.938			7.74	-0.813			7.74	-0.871
		7.76	0.937			7.76	-0.812			7.76	-0.871
		7.78	0.937			7.78	-0.812			7.78	-0.87
		7.8	0.937			7.8	-0.812			7.8	-0.87
		7.82	0.937			7.82	-0.811			7.82	-0.87
		7.84	0.937			7.84	-0.811			7.84	-0.87
		7.86	0.936			7.86	-0.811			7.86	-0.869
		7.88	0.936			7.88	-0.81			7.88	-0.869
		7.9	0.936			7.9	-0.81			7.9	-0.869
		7.92	0.936			7.92	-0.81			7.92	-0.868
		7.94	0.935			7.94	-0.809			7.94	-0.868
		7.96	0.935			7.96	-0.809			7.96	-0.868
		7.98	0.935			7.98	-0.809			7.98	-0.868
		8	0.935			8	-0.808			8	-0.867
		8.02	0.935			8.02	-0.808			8.02	-0.867
		8.04	0.934			8.04	-0.808			8.04	-0.867
		8.06	0.934			8.06	-0.807			8.06	-0.867
		8.08	0.934			8.08	-0.807			8.08	-0.866
		8.1	0.934			8.1	-0.806			8.1	-0.866
		8.12	0.933			8.12	-0.806			8.12	-0.866
		8.14	0.933			8.14	-0.806			8.14	-0.866
		8.16	0.933			8.16	-0.805			8.16	-0.865
		8.18	0.933			8.18	-0.805			8.18	-0.865
		8.2	0.933			8.2	-0.805			8.2	-0.865
		8.22	0.932			8.22	-0.804			8.22	-0.865
		8.24	0.932			8.24	-0.804			8.24	-0.864
		8.26	0.932			8.26	-0.804			8.26	-0.864
		8.28	0.932			8.28	-0.803			8.28	-0.864
		8.3	0.931			8.3	-0.803			8.3	-0.864
		8.32	0.931			8.32	-0.803			8.32	-0.863
		8.34	0.931			8.34	-0.802			8.34	-0.863
		8.36	0.931			8.36	-0.802			8.36	-0.863
		8.38	0.931			8.38	-0.802			8.38	-0.863
		8.4	0.93			8.4	-0.801			8.4	-0.862
		8.42	0.93			8.42	-0.801			8.42	-0.862
		8.44	0.93			8.44	-0.801			8.44	-0.862
		8.46	0.93			8.46	-0.8			8.46	-0.862
		8.48	0.93			8.48	-0.8			8.48	-0.861
		8.5	0.929			8.5	-0.8			8.5	-0.861
		8.52	0.929			8.52	-0.799			8.52	-0.861
		8.54	0.929			8.54	-0.799			8.54	-0.861
		8.56	0.929			8.56	-0.799			8.56	-0.86
		8.58	0.929			8.58	-0.798			8.58	-0.86
		8.6	0.928			8.6	-0.798			8.6	-0.86
		8.62	0.928			8.62	-0.798			8.62	-0.86
		8.64	0.928			8.64	-0.797			8.64	-0.859
		8.66	0.928			8.66	-0.797			8.66	-0.859
		8.68	0.927			8.68	-0.797			8.68	-0.859
		8.7	0.927			8.7	-0.796			8.7	-0.859
		8.72	0.927			8.72	-0.796			8.72	-0.858
		8.74	0.927			8.74	-0.796			8.74	-0.858
		8.76	0.927			8.76	-0.795			8.76	-0.858
		8.78	0.926			8.78	-0.795			8.78	-0.858
		8.8	0.926			8.8	-0.795			8.8	-0.857
		8.82	0.926			8.82	-0.794			8.82	-0.857
		8.84	0.926			8.84	-0.794			8.84	-0.857
		8.86	0.926			8.86	-0.794			8.86	-0.857
		8.88	0.925			8.88	-0.793			8.88	-0.856
		8.9	0.925			8.9	-0.793			8.9	-0.856
		8.92	0.925			8.92	-0.793			8.92	-0.856
		8.94	0.925			8.94	-0.792			8.94	-0.856
		8.96	0.925			8.96	-0.792			8.96	-0.856
		8.98	0.925			8.98	-0.792			8.98	-0.855
		9	0.924			9	-0.791			9	-0.855
		9.02	0.924			9.02	-0.791			9.02	-0.855
		9.04	0.924			9.04	-0.791			9.04	-0.855
		9.06	0.924			9.06	-0.79			9.06	-0.854
		9.08	0.924			9.08	-0.79			9.08	-0.854
		9.1	0.923			9.1	-0.79			9.1	-0.854
		9.12	0.923			9.12	-0.789			9.12	-0.854
		9.14	0.923			9.14	-0.789			9.14	-0.853
		9.16	0.923			9.16	-0.789			9.16	-0.853
		9.18	0.923			9.18	-0.788			9.18	-0.853
		9.2	0.922			9.2	-0.788			9.2	-0.853
		9.22	0.922			9.22	-0.788			9.22	-0.852
		9.24	0.922			9.24	-0.787			9.24	-0.852
		9.26	0.922			9.26	-0.787			9.26	-0.852
		9.28	0.922			9.28	-0.787			9.28	-0.852
		9.3	0.921			9.3	-0.786			9.3	-0.852
		9.32	0.921			9.32	-0.786			9.32	-0.851
		9.34	0.921			9.34	-0.786			9.34	-0.851
		9.36	0.921			9.36	-0.785			9.36	-0.851
		9.38	0.921			9.38	-0.785			9.38	-0.851
		9.4	0.921			9.4	-0.785			9.4	-0.85
		9.42	0.92			9.42	-0.784			9.42	-0.85
		9.44	0.92			9.44	-0.784			9.44	-0.85
		9.46	0.92			9.46	-0.784			9.46	-0.85
		9.48	0.92			9.48	-0.784			9.48	-0.849
		9.5	0.92			9.5	-0.783			9.5	-0.849
		9.52	0.919			9.52	-0.783			9.52	-0.849
		9.54	0.919			9.54	-0.783			9.54	-0.849
		9.56	0.919			9.56	-0.782			9.56	-0.849
		9.58	0.919			9.58	-0.782			9.58	-0.848
		9.6	0.919			9.6	-0.782			9.6	-0.848
		9.62	0.919			9.62	-0.781			9.62	-0.848
		9.64	0.918			9.64	-0.781			9.64	-0.848
		9.66	0.918			9.66	-0.781			9.66	-0.847
		9.68	0.918			9.68	-0.78			9.68	-0.847
		9.7	0.918			9.7	-0.78			9.7	-0.847
		9.72	0.918			9.72	-0.78			9.72	-0.847
		9.74	0.917			9.74	-0.779			9.74	-0.847
		9.76	0.917			9.76	-0.779			9.76	-0.846
		9.78	0.917			9.78	-0.779			9.78	-0.846
		9.8	0.917			9.8	-0.779			9.8	-0.846
		9.82	0.917			9.82	-0.778			9.82	-0.846
		9.84	0.917			9.84	-0.778			9.84	-0.845
		9.86	0.916			9.86	-0.778			9.86	-0.845
		9.88	0.916			9.88	-0.777			9.88	-0.845
		9.9	0.916			9.9	-0.777			9.9	-0.845
		9.92	0.916			9.92	-0.777			9.92	-0.845
		9.94	0.916			9.94	-0.776			9.94	-0.844
		9.96	0.916			9.96	-0.776			9.96	-0.844
		9.98	0.915			9.98	-0.776			9.98	-0.844
		10	0.915			10	-0.775			10	-0.844
		10.02	0.915			10.02	-0.775			10.02	-0.843
		10.04	0.915			10.04	-0.775			10.04	-0.843
		10.06	0.915			10.06	-0.775			10.06	-0.843
		10.08	0.915			10.08	-0.774			10.08	-0.843
		10.1	0.914			10.1	-0.774			10.1	-0.843
		10.12	0.914			10.12	-0.774			10.12	-0.842
		10.14	0.914			10.14	-0.773			10.14	-0.842
		10.16	0.914			10.16	-0.773			10.16	-0.842
		10.18	0.914			10.18	-0.773			10.18	-0.842
		10.2	0.914			10.2	-0.772			10.2	-0.842
		10.22	0.913			10.22	-0.772			10.22	-0.841
		10.24	0.913			10.24	-0.772			10.24	-0.841
		10.26	0.913			10.26	-0.772			10.26	-0.841
		10.28	0.913			10.28	-0.771			10.28	-0.841
		10.3	0.913			10.3	-0.771			10.3	-0.84
		10.32	0.913			10.32	-0.771			10.32	-0.84
		10.34	0.912			10.34	-0.77			10.34	-0.84
		10.36	0.912			10.36	-0.77			10.36	-0.84
		10.38	0.912			10.38	-0.77			10.38	-0.84
		10.4	0.912			10.4	-0.769			10.4	-0.839
		10.42	0.912			10.42	-0.769			10.42	-0.839
		10.44	0.912			10.44	-0.769			10.44	-0.839
		10.46	0.911			10.46	-0.769			10.46	-0.839
		10.48	0.911			10.48	-0.768			10.48	-0.839
		10.5	0.911			10.5	-0.768			10.5	-0.838
		10.52	0.911			10.52	-0.768			10.52	-0.838
		10.54	0.911			10.54	-0.767			10.54	-0.838
		10.56	0.911			10.56	-0.767			10.56	-0.838
		10.58	0.911			10.58	-0.767			10.58	-0.838
		10.6	0.91			10.6	-0.766			10.6	-0.837
		10.62	0.91			10.62	-0.766			10.62	-0.837
		10.64	0.91			10.64	-0.766			10.64	-0.837
		10.66	0.91			10.66	-0.766			10.66	-0.837
		10.68	0.91			10.68	-0.765			10.68	-0.836
		10.7	0.91			10.7	-0.765			10.7	-0.836
		10.72	0.909			10.72	-0.765			10.72	-0.836
		10.74	0.909			10.74	-0.764			10.74	-0.836
		10.76	0.909			10.76	-0.764			10.76	-0.836
		10.78	0.909			10.78	-0.764			10.78	-0.835
		10.8	0.909			10.8	-0.764			10.8	-0.835
		10.82	0.909			10.82	-0.763			10.82	-0.835
		10.84	0.909			10.84	-0.763			10.84	-0.835
		10.86	0.908			10.86	-0.763			10.86	-0.835
		10.88	0.908			10.88	-0.762			10.88	-0.834
		10.9	0.908			10.9	-0.762			10.9	-0.834
		10.92	0.908			10.92	-0.762			10.92	-0.834
		10.94	0.908			10.94	-0.762			10.94	-0.834
		10.96	0.908			10.96	-0.761			10.96	-0.834
		10.98	0.908			10.98	-0.761			10.98	-0.833
		11	0.907			11	-0.761			11	-0.833
		11.02	0.907			11.02	-0.76			11.02	-0.833
		11.04	0.907			11.04	-0.76			11.04	-0.833
		11.06	0.907			11.06	-0.76			11.06	-0.833
		11.08	0.907			11.08	-0.76			11.08	-0.832
		11.1	0.907			11.1	-0.759			11.1	-0.832
		11.12	0.906			11.12	-0.759			11.12	-0.832
		11.14	0.906			11.14	-0.759			11.14	-0.832
		11.16	0.906			11.16	-0.758			11.16	-0.832
		11.18	0.906			11.18	-0.758			11.18	-0.831
		11.2	0.906			11.2	-0.758			11.2	-0.831
		11.22	0.906			11.22	-0.758			11.22	-0.831
		11.24	0.906			11.24	-0.757			11.24	-0.831
		11.26	0.905			11.26	-0.757			11.26	-0.831
		11.28	0.905			11.28	-0.757			11.28	-0.83
		11.3	0.905			11.3	-0.757			11.3	-0.83
		11.32	0.905			11.32	-0.756			11.32	-0.83
		11.34	0.905			11.34	-0.756			11.34	-0.83
		11.36	0.905			11.36	-0.756			11.36	-0.83
		11.38	0.905			11.38	-0.755			11.38	-0.83
		11.4	0.904			11.4	-0.755			11.4	-0.829
		11.42	0.904			11.42	-0.755			11.42	-0.829
		11.44	0.904			11.44	-0.755			11.44	-0.829
		11.46	0.904			11.46	-0.754			11.46	-0.829
		11.48	0.904			11.48	-0.754			11.48	-0.829
		11.5	0.904			11.5	-0.754			11.5	-0.828
		11.52	0.904			11.52	-0.753			11.52	-0.828
		11.54	0.904			11.54	-0.753			11.54	-0.828
		11.56	0.903			11.56	-0.753			11.56	-0.828
		11.58	0.903			11.58	-0.753			11.58	-0.828
		11.6	0.903			11.6	-0.752			11.6	-0.827
		11.62	0.903			11.62	-0.752			11.62	-0.827
		11.64	0.903			11.64	-0.752			11.64	-0.827
		11.66	0.903			11.66	-0.752			11.66	-0.827
		11.68	0.903			11.68	-0.751			11.68	-0.827
		11.7	0.902			11.7	-0.751			11.7	-0.826
		11.72	0.902			11.72	-0.751			11.72	-0.826
		11.74	0.902			11.74	-0.751			11.74	-0.826
		11.76	0.902			11.76	-0.75			11.76	-0.826
		11.78	0.902			11.78	-0.75			11.78	-0.826
		11.8	0.902			11.8	-0.75			11.8	-0.826
		11.82	0.902			11.82	-0.749			11.82	-0.825
		11.84	0.902			11.84	-0.749			11.84	-0.825
		11.86	0.901			11.86	-0.749			11.86	-0.825
		11.88	0.901			11.88	-0.749			11.88	-0.825
		11.9	0.901			11.9	-0.748			11.9	-0.825
		11.92	0.901			11.92	-0.748			11.92	-0.824
		11.94	0.901			11.94	-0.748			11.94	-0.824
		11.96	0.901			11.96	-0.748			11.96	-0.824
		11.98	0.901			11.98	-0.747			11.98	-0.824
		12	0.9			12	-0.747			12	-0.824
		12.02	0.9			12.02	-0.747			12.02	-0.823
		12.04	0.9			12.04	-0.747			12.04	-0.823
		12.06	0.9			12.06	-0.746			12.06	-0.823
		12.08	0.9			12.08	-0.746			12.08	-0.823
		12.1	0.9			12.1	-0.746			12.1	-0.823
		12.12	0.9			12.12	-0.745			12.12	-0.823
		12.14	0.9			12.14	-0.745			12.14	-0.822
		12.16	0.899			12.16	-0.745			12.16	-0.822
		12.18	0.899			12.18	-0.745			12.18	-0.822
		12.2	0.899			12.2	-0.744			12.2	-0.822
		12.22	0.899			12.22	-0.744			12.22	-0.822
		12.24	0.899			12.24	-0.744			12.24	-0.821
		12.26	0.899			12.26	-0.744			12.26	-0.821
		12.28	0.899			12.28	-0.743			12.28	-0.821
		12.3	0.899			12.3	-0.743			12.3	-0.821
		12.32	0.898			12.32	-0.743			12.32	-0.821
		12.34	0.898			12.34	-0.743			12.34	-0.821
		12.36	0.898			12.36	-0.742			12.36	-0.82
		12.38	0.898			12.38	-0.742			12.38	-0.82
		12.4	0.898			12.4	-0.742			12.4	-0.82
		12.42	0.898			12.42	-0.742			12.42	-0.82
		12.44	0.898			12.44	-0.741			12.44	-0.82
		12.46	0.898			12.46	-0.741			12.46	-0.82
		12.48	0.897			12.48	-0.741			12.48	-0.819
		12.5	0.897			12.5	-0.741			12.5	-0.819
		12.52	0.897			12.52	-0.74			12.52	-0.819
		12.54	0.897			12.54	-0.74			12.54	-0.819
		12.56	0.897			12.56	-0.74			12.56	-0.819
		12.58	0.897			12.58	-0.74			12.58	-0.818
		12.6	0.897			12.6	-0.739			12.6	-0.818
		12.62	0.897			12.62	-0.739			12.62	-0.818
		12.64	0.896			12.64	-0.739			12.64	-0.818
		12.66	0.896			12.66	-0.739			12.66	-0.818
		12.68	0.896			12.68	-0.738			12.68	-0.818
		12.7	0.896			12.7	-0.738			12.7	-0.817
		12.72	0.896			12.72	-0.738			12.72	-0.817
		12.74	0.896			12.74	-0.738			12.74	-0.817
		12.76	0.896			12.76	-0.737			12.76	-0.817
		12.78	0.896			12.78	-0.737			12.78	-0.817
		12.8	0.896			12.8	-0.737			12.8	-0.817
		12.82	0.895			12.82	-0.737			12.82	-0.816
		12.84	0.895			12.84	-0.736			12.84	-0.816
		12.86	0.895			12.86	-0.736			12.86	-0.816
		12.88	0.895			12.88	-0.736			12.88	-0.816
		12.9	0.895			12.9	-0.736			12.9	-0.816
		12.92	0.895			12.92	-0.735			12.92	-0.816
		12.94	0.895			12.94	-0.735			12.94	-0.815
		12.96	0.895			12.96	-0.735			12.96	-0.815
		12.98	0.895			12.98	-0.735			12.98	-0.815
		13	0.894			13	-0.734			13	-0.815
		13.02	0.894			13.02	-0.734			13.02	-0.815
		13.04	0.894			13.04	-0.734			13.04	-0.815
		13.06	0.894			13.06	-0.734			13.06	-0.814
		13.08	0.894			13.08	-0.733			13.08	-0.814
		13.1	0.894			13.1	-0.733			13.1	-0.814
		13.12	0.894			13.12	-0.733			13.12	-0.814
		13.14	0.894			13.14	-0.733			13.14	-0.814
		13.16	0.893			13.16	-0.732			13.16	-0.814
		13.18	0.893			13.18	-0.732			13.18	-0.813
		13.2	0.893			13.2	-0.732			13.2	-0.813
		13.22	0.893			13.22	-0.732			13.22	-0.813
		13.24	0.893			13.24	-0.731			13.24	-0.813
		13.26	0.893			13.26	-0.731			13.26	-0.813
		13.28	0.893			13.28	-0.731			13.28	-0.813
		13.3	0.893			13.3	-0.731			13.3	-0.812
		13.32	0.893			13.32	-0.73			13.32	-0.812
		13.34	0.893			13.34	-0.73			13.34	-0.812
		13.36	0.892			13.36	-0.73			13.36	-0.812
		13.38	0.892			13.38	-0.73			13.38	-0.812
		13.4	0.892			13.4	-0.729			13.4	-0.812
		13.42	0.892			13.42	-0.729			13.42	-0.811
		13.44	0.892			13.44	-0.729			13.44	-0.811
		13.46	0.892			13.46	-0.729			13.46	-0.811
		13.48	0.892			13.48	-0.728			13.48	-0.811
		13.5	0.892			13.5	-0.728			13.5	-0.811
		13.52	0.892			13.52	-0.728			13.52	-0.811
		13.54	0.891			13.54	-0.728			13.54	-0.81
		13.56	0.891			13.56	-0.728			13.56	-0.81
		13.58	0.891			13.58	-0.727			13.58	-0.81
		13.6	0.891			13.6	-0.727			13.6	-0.81
		13.62	0.891			13.62	-0.727			13.62	-0.81
		13.64	0.891			13.64	-0.727			13.64	-0.81
		13.66	0.891			13.66	-0.726			13.66	-0.809
		13.68	0.891			13.68	-0.726			13.68	-0.809
		13.7	0.891			13.7	-0.726			13.7	-0.809
		13.72	0.89			13.72	-0.726			13.72	-0.809
		13.74	0.89			13.74	-0.725			13.74	-0.809
		13.76	0.89			13.76	-0.725			13.76	-0.809
		13.78	0.89			13.78	-0.725			13.78	-0.808
		13.8	0.89			13.8	-0.725			13.8	-0.808
		13.82	0.89			13.82	-0.724			13.82	-0.808
		13.84	0.89			13.84	-0.724			13.84	-0.808
		13.86	0.89			13.86	-0.724			13.86	-0.808
		13.88	0.89			13.88	-0.724			13.88	-0.808
		13.9	0.89			13.9	-0.724			13.9	-0.808
		13.92	0.889			13.92	-0.723			13.92	-0.807
		13.94	0.889			13.94	-0.723			13.94	-0.807
		13.96	0.889			13.96	-0.723			13.96	-0.807
		13.98	0.889			13.98	-0.723			13.98	-0.807
		14	0.889			14	-0.722			14	-0.807
		14.02	0.889			14.02	-0.722			14.02	-0.807
		14.04	0.889			14.04	-0.722			14.04	-0.806
		14.06	0.889			14.06	-0.722			14.06	-0.806
		14.08	0.889			14.08	-0.722			14.08	-0.806
		14.1	0.889			14.1	-0.721			14.1	-0.806
		14.12	0.888			14.12	-0.721			14.12	-0.806
		14.14	0.888			14.14	-0.721			14.14	-0.806
		14.16	0.888			14.16	-0.721			14.16	-0.806
		14.18	0.888			14.18	-0.72			14.18	-0.805
		14.2	0.888			14.2	-0.72			14.2	-0.805
		14.22	0.888			14.22	-0.72			14.22	-0.805
		14.24	0.888			14.24	-0.72			14.24	-0.805
		14.26	0.888			14.26	-0.719			14.26	-0.805
		14.28	0.888			14.28	-0.719			14.28	-0.805
		14.3	0.888			14.3	-0.719			14.3	-0.804
		14.32	0.887			14.32	-0.719			14.32	-0.804
		14.34	0.887			14.34	-0.719			14.34	-0.804
		14.36	0.887			14.36	-0.718			14.36	-0.804
		14.38	0.887			14.38	-0.718			14.38	-0.804
		14.4	0.887			14.4	-0.718			14.4	-0.804
		14.42	0.887			14.42	-0.718			14.42	-0.804
		14.44	0.887			14.44	-0.717			14.44	-0.803
		14.46	0.887			14.46	-0.717			14.46	-0.803
		14.48	0.887			14.48	-0.717			14.48	-0.803
		14.5	0.887			14.5	-0.717			14.5	-0.803
		14.52	0.887			14.52	-0.717			14.52	-0.803
		14.54	0.886			14.54	-0.716			14.54	-0.803
		14.56	0.886			14.56	-0.716			14.56	-0.803
		14.58	0.886			14.58	-0.716			14.58	-0.802
		14.6	0.886			14.6	-0.716			14.6	-0.802
		14.62	0.886			14.62	-0.715			14.62	-0.802
		14.64	0.886			14.64	-0.715			14.64	-0.802
		14.66	0.886			14.66	-0.715			14.66	-0.802
		14.68	0.886			14.68	-0.715			14.68	-0.802
		14.7	0.886			14.7	-0.715			14.7	-0.801
		14.72	0.886			14.72	-0.714			14.72	-0.801
		14.74	0.885			14.74	-0.714			14.74	-0.801
		14.76	0.885			14.76	-0.714			14.76	-0.801
		14.78	0.885			14.78	-0.714			14.78	-0.801
		14.8	0.885			14.8	-0.714			14.8	-0.801
		14.82	0.885			14.82	-0.713			14.82	-0.801
		14.84	0.885			14.84	-0.713			14.84	-0.8
		14.86	0.885			14.86	-0.713			14.86	-0.8
		14.88	0.885			14.88	-0.713			14.88	-0.8
		14.9	0.885			14.9	-0.712			14.9	-0.8
		14.92	0.885			14.92	-0.712			14.92	-0.8
		14.94	0.885			14.94	-0.712			14.94	-0.8
		14.96	0.884			14.96	-0.712			14.96	-0.8
		14.98	0.884			14.98	-0.712			14.98	-0.799
		15	0.884			15	-0.711			15	-0.799
		15.02	0.884			15.02	-0.711			15.02	-0.799
		15.04	0.884			15.04	-0.711			15.04	-0.799
		15.06	0.884			15.06	-0.711			15.06	-0.799
		15.08	0.884			15.08	-0.711			15.08	-0.799
		15.1	0.884			15.1	-0.71			15.1	-0.799
		15.12	0.884			15.12	-0.71			15.12	-0.798
		15.14	0.884			15.14	-0.71			15.14	-0.798
		15.16	0.884			15.16	-0.71			15.16	-0.798
		15.18	0.883			15.18	-0.709			15.18	-0.798
		15.2	0.883			15.2	-0.709			15.2	-0.798
		15.22	0.883			15.22	-0.709			15.22	-0.798
		15.24	0.883			15.24	-0.709			15.24	-0.798
		15.26	0.883			15.26	-0.709			15.26	-0.797
		15.28	0.883			15.28	-0.708			15.28	-0.797
		15.3	0.883			15.3	-0.708			15.3	-0.797
		15.32	0.883			15.32	-0.708			15.32	-0.797
		15.34	0.883			15.34	-0.708			15.34	-0.797
		15.36	0.883			15.36	-0.708			15.36	-0.797
		15.38	0.883			15.38	-0.707			15.38	-0.797
		15.4	0.883			15.4	-0.707			15.4	-0.796
		15.42	0.882			15.42	-0.707			15.42	-0.796
		15.44	0.882			15.44	-0.707			15.44	-0.796
		15.46	0.882			15.46	-0.707			15.46	-0.796
		15.48	0.882			15.48	-0.706			15.48	-0.796
		15.5	0.882			15.5	-0.706			15.5	-0.796
		15.52	0.882			15.52	-0.706			15.52	-0.796
		15.54	0.882			15.54	-0.706			15.54	-0.795
		15.56	0.882			15.56	-0.705			15.56	-0.795
		15.58	0.882			15.58	-0.705			15.58	-0.795
		15.6	0.882			15.6	-0.705			15.6	-0.795
		15.62	0.882			15.62	-0.705			15.62	-0.795
		15.64	0.882			15.64	-0.705			15.64	-0.795
		15.66	0.881			15.66	-0.704			15.66	-0.795
		15.68	0.881			15.68	-0.704			15.68	-0.795
		15.7	0.881			15.7	-0.704			15.7	-0.794
		15.72	0.881			15.72	-0.704			15.72	-0.794
		15.74	0.881			15.74	-0.704			15.74	-0.794
		15.76	0.881			15.76	-0.703			15.76	-0.794
		15.78	0.881			15.78	-0.703			15.78	-0.794
		15.8	0.881			15.8	-0.703			15.8	-0.794
		15.82	0.881			15.82	-0.703			15.82	-0.794
		15.84	0.881			15.84	-0.703			15.84	-0.793
		15.86	0.881			15.86	-0.702			15.86	-0.793
		15.88	0.881			15.88	-0.702			15.88	-0.793
		15.9	0.88			15.9	-0.702			15.9	-0.793
		15.92	0.88			15.92	-0.702			15.92	-0.793
		15.94	0.88			15.94	-0.702			15.94	-0.793
		15.96	0.88			15.96	-0.701			15.96	-0.793
		15.98	0.88			15.98	-0.701			15.98	-0.793
		16	0.88			16	-0.701			16	-0.792
		16.02	0.88			16.02	-0.701			16.02	-0.792
		16.04	0.88			16.04	-0.701			16.04	-0.792
		16.06	0.88			16.06	-0.7			16.06	-0.792
		16.08	0.88			16.08	-0.7			16.08	-0.792
		16.1	0.88			16.1	-0.7			16.1	-0.792
		16.12	0.88			16.12	-0.7			16.12	-0.792
		16.14	0.88			16.14	-0.7			16.14	-0.791
		16.16	0.879			16.16	-0.699			16.16	-0.791
		16.18	0.879			16.18	-0.699			16.18	-0.791
		16.2	0.879			16.2	-0.699			16.2	-0.791
		16.22	0.879			16.22	-0.699			16.22	-0.791
		16.24	0.879			16.24	-0.699			16.24	-0.791
		16.26	0.879			16.26	-0.698			16.26	-0.791
		16.28	0.879			16.28	-0.698			16.28	-0.791
		16.3	0.879			16.3	-0.698			16.3	-0.79
		16.32	0.879			16.32	-0.698			16.32	-0.79
		16.34	0.879			16.34	-0.698			16.34	-0.79
		16.36	0.879			16.36	-0.697			16.36	-0.79
		16.38	0.879			16.38	-0.697			16.38	-0.79
		16.4	0.878			16.4	-0.697			16.4	-0.79
		16.42	0.878			16.42	-0.697			16.42	-0.79
		16.44	0.878			16.44	-0.697			16.44	-0.79
		16.46	0.878			16.46	-0.697			16.46	-0.789
		16.48	0.878			16.48	-0.696			16.48	-0.789
		16.5	0.878			16.5	-0.696			16.5	-0.789
		16.52	0.878			16.52	-0.696			16.52	-0.789
		16.54	0.878			16.54	-0.696			16.54	-0.789
		16.56	0.878			16.56	-0.696			16.56	-0.789
		16.58	0.878			16.58	-0.695			16.58	-0.789
		16.6	0.878			16.6	-0.695			16.6	-0.789
		16.62	0.878			16.62	-0.695			16.62	-0.788
		16.64	0.878			16.64	-0.695			16.64	-0.788
		16.66	0.878			16.66	-0.695			16.66	-0.788
		16.68	0.877			16.68	-0.694			16.68	-0.788
		16.7	0.877			16.7	-0.694			16.7	-0.788
		16.72	0.877			16.72	-0.694			16.72	-0.788
		16.74	0.877			16.74	-0.694			16.74	-0.788
		16.76	0.877			16.76	-0.694			16.76	-0.787
		16.78	0.877			16.78	-0.693			16.78	-0.787
		16.8	0.877			16.8	-0.693			16.8	-0.787
		16.82	0.877			16.82	-0.693			16.82	-0.787
		16.84	0.877			16.84	-0.693			16.84	-0.787
		16.86	0.877			16.86	-0.693			16.86	-0.787
		16.88	0.877			16.88	-0.693			16.88	-0.787
		16.9	0.877			16.9	-0.692			16.9	-0.787
		16.92	0.877			16.92	-0.692			16.92	-0.787
		16.94	0.876			16.94	-0.692			16.94	-0.786
		16.96	0.876			16.96	-0.692			16.96	-0.786
		16.98	0.876			16.98	-0.692			16.98	-0.786
		17	0.876			17	-0.691			17	-0.786
		17.02	0.876			17.02	-0.691			17.02	-0.786
		17.04	0.876			17.04	-0.691			17.04	-0.786
		17.06	0.876			17.06	-0.691			17.06	-0.786
		17.08	0.876			17.08	-0.691			17.08	-0.786
		17.1	0.876			17.1	-0.69			17.1	-0.785
		17.12	0.876			17.12	-0.69			17.12	-0.785
		17.14	0.876			17.14	-0.69			17.14	-0.785
		17.16	0.876			17.16	-0.69			17.16	-0.785
		17.18	0.876			17.18	-0.69			17.18	-0.785
		17.2	0.876			17.2	-0.69			17.2	-0.785
		17.22	0.875			17.22	-0.689			17.22	-0.785
		17.24	0.875			17.24	-0.689			17.24	-0.785
		17.26	0.875			17.26	-0.689			17.26	-0.784
		17.28	0.875			17.28	-0.689			17.28	-0.784
		17.3	0.875			17.3	-0.689			17.3	-0.784
		17.32	0.875			17.32	-0.688			17.32	-0.784
		17.34	0.875			17.34	-0.688			17.34	-0.784
		17.36	0.875			17.36	-0.688			17.36	-0.784
		17.38	0.875			17.38	-0.688			17.38	-0.784
		17.4	0.875			17.4	-0.688			17.4	-0.784
		17.42	0.875			17.42	-0.688			17.42	-0.783
		17.44	0.875			17.44	-0.687			17.44	-0.783
		17.46	0.875			17.46	-0.687			17.46	-0.783
		17.48	0.875			17.48	-0.687			17.48	-0.783
		17.5	0.874			17.5	-0.687			17.5	-0.783
		17.52	0.874			17.52	-0.687			17.52	-0.783
		17.54	0.874			17.54	-0.686			17.54	-0.783
		17.56	0.874			17.56	-0.686			17.56	-0.783
		17.58	0.874			17.58	-0.686			17.58	-0.783
		17.6	0.874			17.6	-0.686			17.6	-0.782
		17.62	0.874			17.62	-0.686			17.62	-0.782
		17.64	0.874			17.64	-0.686			17.64	-0.782
		17.66	0.874			17.66	-0.685			17.66	-0.782
		17.68	0.874			17.68	-0.685			17.68	-0.782
		17.7	0.874			17.7	-0.685			17.7	-0.782
		17.72	0.874			17.72	-0.685			17.72	-0.782
		17.74	0.874			17.74	-0.685			17.74	-0.782
		17.76	0.874			17.76	-0.685			17.76	-0.781
		17.78	0.874			17.78	-0.684			17.78	-0.781
		17.8	0.873			17.8	-0.684			17.8	-0.781
		17.82	0.873			17.82	-0.684			17.82	-0.781
		17.84	0.873			17.84	-0.684			17.84	-0.781
		17.86	0.873			17.86	-0.684			17.86	-0.781
		17.88	0.873			17.88	-0.683			17.88	-0.781
		17.9	0.873			17.9	-0.683			17.9	-0.781
		17.92	0.873			17.92	-0.683			17.92	-0.781
		17.94	0.873			17.94	-0.683			17.94	-0.78
		17.96	0.873			17.96	-0.683			17.96	-0.78
		17.98	0.873			17.98	-0.683			17.98	-0.78
		18	0.873			18	-0.682			18	-0.78
		18.02	0.873			18.02	-0.682			18.02	-0.78
		18.04	0.873			18.04	-0.682			18.04	-0.78
		18.06	0.873			18.06	-0.682			18.06	-0.78
		18.08	0.873			18.08	-0.682			18.08	-0.78
		18.1	0.872			18.1	-0.682			18.1	-0.78
		18.12	0.872			18.12	-0.681			18.12	-0.779
		18.14	0.872			18.14	-0.681			18.14	-0.779
		18.16	0.872			18.16	-0.681			18.16	-0.779
		18.18	0.872			18.18	-0.681			18.18	-0.779
		18.2	0.872			18.2	-0.681			18.2	-0.779
		18.22	0.872			18.22	-0.681			18.22	-0.779
		18.24	0.872			18.24	-0.68			18.24	-0.779
		18.26	0.872			18.26	-0.68			18.26	-0.779
		18.28	0.872			18.28	-0.68			18.28	-0.779
		18.3	0.872			18.3	-0.68			18.3	-0.778
		18.32	0.872			18.32	-0.68			18.32	-0.778
		18.34	0.872			18.34	-0.68			18.34	-0.778
		18.36	0.872			18.36	-0.679			18.36	-0.778
		18.38	0.872			18.38	-0.679			18.38	-0.778
		18.4	0.872			18.4	-0.679			18.4	-0.778
		18.42	0.871			18.42	-0.679			18.42	-0.778
		18.44	0.871			18.44	-0.679			18.44	-0.778
		18.46	0.871			18.46	-0.679			18.46	-0.778
		18.48	0.871			18.48	-0.678			18.48	-0.777
		18.5	0.871			18.5	-0.678			18.5	-0.777
		18.52	0.871			18.52	-0.678			18.52	-0.777
		18.54	0.871			18.54	-0.678			18.54	-0.777
		18.56	0.871			18.56	-0.678			18.56	-0.777
		18.58	0.871			18.58	-0.678			18.58	-0.777
		18.6	0.871			18.6	-0.677			18.6	-0.777
		18.62	0.871			18.62	-0.677			18.62	-0.777
		18.64	0.871			18.64	-0.677			18.64	-0.777
		18.66	0.871			18.66	-0.677			18.66	-0.776
		18.68	0.871			18.68	-0.677			18.68	-0.776
		18.7	0.871			18.7	-0.677			18.7	-0.776
		18.72	0.871			18.72	-0.676			18.72	-0.776
		18.74	0.87			18.74	-0.676			18.74	-0.776
		18.76	0.87			18.76	-0.676			18.76	-0.776
		18.78	0.87			18.78	-0.676			18.78	-0.776
		18.8	0.87			18.8	-0.676			18.8	-0.776
		18.82	0.87			18.82	-0.676			18.82	-0.776
		18.84	0.87			18.84	-0.675			18.84	-0.775
		18.86	0.87			18.86	-0.675			18.86	-0.775
		18.88	0.87			18.88	-0.675			18.88	-0.775
		18.9	0.87			18.9	-0.675			18.9	-0.775
		18.92	0.87			18.92	-0.675			18.92	-0.775
		18.94	0.87			18.94	-0.675			18.94	-0.775
		18.96	0.87			18.96	-0.674			18.96	-0.775
		18.98	0.87			18.98	-0.674			18.98	-0.775
		19	0.87			19	-0.674			19	-0.775
		19.02	0.87			19.02	-0.674			19.02	-0.775
		19.04	0.87			19.04	-0.674			19.04	-0.774
		19.06	0.869			19.06	-0.674			19.06	-0.774
		19.08	0.869			19.08	-0.673			19.08	-0.774
		19.1	0.869			19.1	-0.673			19.1	-0.774
		19.12	0.869			19.12	-0.673			19.12	-0.774
		19.14	0.869			19.14	-0.673			19.14	-0.774
		19.16	0.869			19.16	-0.673			19.16	-0.774
		19.18	0.869			19.18	-0.673			19.18	-0.774
		19.2	0.869			19.2	-0.672			19.2	-0.774
		19.22	0.869			19.22	-0.672			19.22	-0.773
		19.24	0.869			19.24	-0.672			19.24	-0.773
		19.26	0.869			19.26	-0.672			19.26	-0.773
		19.28	0.869			19.28	-0.672			19.28	-0.773
		19.3	0.869			19.3	-0.672			19.3	-0.773
		19.32	0.869			19.32	-0.671			19.32	-0.773
		19.34	0.869			19.34	-0.671			19.34	-0.773
		19.36	0.869			19.36	-0.671			19.36	-0.773
		19.38	0.869			19.38	-0.671			19.38	-0.773
		19.4	0.868			19.4	-0.671			19.4	-0.773
		19.42	0.868			19.42	-0.671			19.42	-0.772
		19.44	0.868			19.44	-0.671			19.44	-0.772
		19.46	0.868			19.46	-0.67			19.46	-0.772
		19.48	0.868			19.48	-0.67			19.48	-0.772
		19.5	0.868			19.5	-0.67			19.5	-0.772
		19.52	0.868			19.52	-0.67			19.52	-0.772
		19.54	0.868			19.54	-0.67			19.54	-0.772
		19.56	0.868			19.56	-0.67			19.56	-0.772
		19.58	0.868			19.58	-0.669			19.58	-0.772
		19.6	0.868			19.6	-0.669			19.6	-0.772
		19.62	0.868			19.62	-0.669			19.62	-0.771
		19.64	0.868			19.64	-0.669			19.64	-0.771
		19.66	0.868			19.66	-0.669			19.66	-0.771
		19.68	0.868			19.68	-0.669			19.68	-0.771
		19.7	0.868			19.7	-0.669			19.7	-0.771
		19.72	0.868			19.72	-0.668			19.72	-0.771
		19.74	0.868			19.74	-0.668			19.74	-0.771
		19.76	0.867			19.76	-0.668			19.76	-0.771
		19.78	0.867			19.78	-0.668			19.78	-0.771
		19.8	0.867			19.8	-0.668			19.8	-0.771
		19.82	0.867			19.82	-0.668			19.82	-0.77
		19.84	0.867			19.84	-0.667			19.84	-0.77
		19.86	0.867			19.86	-0.667			19.86	-0.77
		19.88	0.867			19.88	-0.667			19.88	-0.77
		19.9	0.867			19.9	-0.667			19.9	-0.77
		19.92	0.867			19.92	-0.667			19.92	-0.77
		19.94	0.867			19.94	-0.667			19.94	-0.77
		19.96	0.867			19.96	-0.667			19.96	-0.77
		19.98	0.867			19.98	-0.666			19.98	-0.77
		20	0.867			20	-0.666			20	-0.77
		20.02	0.867			20.02	-0.666			20.02	-0.769
		20.04	0.867			20.04	-0.666			20.04	-0.769
		20.06	0.867			20.06	-0.666			20.06	-0.769
		20.08	0.867			20.08	-0.666			20.08	-0.769
		20.1	0.867			20.1	-0.665			20.1	-0.769
		20.12	0.866			20.12	-0.665			20.12	-0.769
		20.14	0.866			20.14	-0.665			20.14	-0.769
		20.16	0.866			20.16	-0.665			20.16	-0.769
		20.18	0.866			20.18	-0.665			20.18	-0.769
		20.2	0.866			20.2	-0.665			20.2	-0.769
		20.22	0.866			20.22	-0.665			20.22	-0.768
		20.24	0.866			20.24	-0.664			20.24	-0.768
		20.26	0.866			20.26	-0.664			20.26	-0.768
		20.28	0.866			20.28	-0.664			20.28	-0.768
		20.3	0.866			20.3	-0.664			20.3	-0.768
		20.32	0.866			20.32	-0.664			20.32	-0.768
		20.34	0.866			20.34	-0.664			20.34	-0.768
		20.36	0.866			20.36	-0.664			20.36	-0.768
		20.38	0.866			20.38	-0.663			20.38	-0.768
		20.4	0.866			20.4	-0.663			20.4	-0.768
		20.42	0.866			20.42	-0.663			20.42	-0.767
		20.44	0.866			20.44	-0.663			20.44	-0.767
		20.46	0.866			20.46	-0.663			20.46	-0.767
		20.48	0.866			20.48	-0.663			20.48	-0.767
		20.5	0.865			20.5	-0.662			20.5	-0.767
		20.52	0.865			20.52	-0.662			20.52	-0.767
		20.54	0.865			20.54	-0.662			20.54	-0.767
		20.56	0.865			20.56	-0.662			20.56	-0.767
		20.58	0.865			20.58	-0.662			20.58	-0.767
		20.6	0.865			20.6	-0.662			20.6	-0.767
		20.62	0.865			20.62	-0.662			20.62	-0.767
		20.64	0.865			20.64	-0.661			20.64	-0.766
		20.66	0.865			20.66	-0.661			20.66	-0.766
		20.68	0.865			20.68	-0.661			20.68	-0.766
		20.7	0.865			20.7	-0.661			20.7	-0.766
		20.72	0.865			20.72	-0.661			20.72	-0.766
		20.74	0.865			20.74	-0.661			20.74	-0.766
		20.76	0.865			20.76	-0.661			20.76	-0.766
		20.78	0.865			20.78	-0.66			20.78	-0.766
		20.8	0.865			20.8	-0.66			20.8	-0.766
		20.82	0.865			20.82	-0.66			20.82	-0.766
		20.84	0.865			20.84	-0.66			20.84	-0.766
		20.86	0.865			20.86	-0.66			20.86	-0.765
		20.88	0.864			20.88	-0.66			20.88	-0.765
		20.9	0.864			20.9	-0.66			20.9	-0.765
		20.92	0.864			20.92	-0.659			20.92	-0.765
		20.94	0.864			20.94	-0.659			20.94	-0.765
		20.96	0.864			20.96	-0.659			20.96	-0.765
		20.98	0.864			20.98	-0.659			20.98	-0.765
		21	0.864			21	-0.659			21	-0.765
		21.02	0.864			21.02	-0.659			21.02	-0.765
		21.04	0.864			21.04	-0.659			21.04	-0.765
		21.06	0.864			21.06	-0.658			21.06	-0.764
		21.08	0.864			21.08	-0.658			21.08	-0.764
		21.1	0.864			21.1	-0.658			21.1	-0.764
		21.12	0.864			21.12	-0.658			21.12	-0.764
		21.14	0.864			21.14	-0.658			21.14	-0.764
		21.16	0.864			21.16	-0.658			21.16	-0.764
		21.18	0.864			21.18	-0.658			21.18	-0.764
		21.2	0.864			21.2	-0.657			21.2	-0.764
		21.22	0.864			21.22	-0.657			21.22	-0.764
		21.24	0.864			21.24	-0.657			21.24	-0.764
		21.26	0.864			21.26	-0.657			21.26	-0.764
		21.28	0.863			21.28	-0.657			21.28	-0.763
		21.3	0.863			21.3	-0.657			21.3	-0.763
		21.32	0.863			21.32	-0.657			21.32	-0.763
		21.34	0.863			21.34	-0.657			21.34	-0.763
		21.36	0.863			21.36	-0.656			21.36	-0.763
		21.38	0.863			21.38	-0.656			21.38	-0.763
		21.4	0.863			21.4	-0.656			21.4	-0.763
		21.42	0.863			21.42	-0.656			21.42	-0.763
		21.44	0.863			21.44	-0.656			21.44	-0.763
		21.46	0.863			21.46	-0.656			21.46	-0.763
		21.48	0.863			21.48	-0.656			21.48	-0.763
		21.5	0.863			21.5	-0.655			21.5	-0.763
		21.52	0.863			21.52	-0.655			21.52	-0.762
		21.54	0.863			21.54	-0.655			21.54	-0.762
		21.56	0.863			21.56	-0.655			21.56	-0.762
		21.58	0.863			21.58	-0.655			21.58	-0.762
		21.6	0.863			21.6	-0.655			21.6	-0.762
		21.62	0.863			21.62	-0.655			21.62	-0.762
		21.64	0.863			21.64	-0.654			21.64	-0.762
		21.66	0.863			21.66	-0.654			21.66	-0.762
		21.68	0.862			21.68	-0.654			21.68	-0.762
		21.7	0.862			21.7	-0.654			21.7	-0.762
		21.72	0.862			21.72	-0.654			21.72	-0.762
		21.74	0.862			21.74	-0.654			21.74	-0.761
		21.76	0.862			21.76	-0.654			21.76	-0.761
		21.78	0.862			21.78	-0.654			21.78	-0.761
		21.8	0.862			21.8	-0.653			21.8	-0.761
		21.82	0.862			21.82	-0.653			21.82	-0.761
		21.84	0.862			21.84	-0.653			21.84	-0.761
		21.86	0.862			21.86	-0.653			21.86	-0.761
		21.88	0.862			21.88	-0.653			21.88	-0.761
		21.9	0.862			21.9	-0.653			21.9	-0.761
		21.92	0.862			21.92	-0.653			21.92	-0.761
		21.94	0.862			21.94	-0.652			21.94	-0.761
		21.96	0.862			21.96	-0.652			21.96	-0.76
		21.98	0.862			21.98	-0.652			21.98	-0.76
		22	0.862			22	-0.652			22	-0.76
		22.02	0.862			22.02	-0.652			22.02	-0.76
		22.04	0.862			22.04	-0.652			22.04	-0.76
		22.06	0.862			22.06	-0.652			22.06	-0.76
		22.08	0.862			22.08	-0.652			22.08	-0.76
		22.1	0.861			22.1	-0.651			22.1	-0.76
		22.12	0.861			22.12	-0.651			22.12	-0.76
		22.14	0.861			22.14	-0.651			22.14	-0.76
		22.16	0.861			22.16	-0.651			22.16	-0.76
		22.18	0.861			22.18	-0.651			22.18	-0.76
		22.2	0.861			22.2	-0.651			22.2	-0.759
		22.22	0.861			22.22	-0.651			22.22	-0.759
		22.24	0.861			22.24	-0.65			22.24	-0.759
		22.26	0.861			22.26	-0.65			22.26	-0.759
		22.28	0.861			22.28	-0.65			22.28	-0.759
		22.3	0.861			22.3	-0.65			22.3	-0.759
		22.32	0.861			22.32	-0.65			22.32	-0.759
		22.34	0.861			22.34	-0.65			22.34	-0.759
		22.36	0.861			22.36	-0.65			22.36	-0.759
		22.38	0.861			22.38	-0.65			22.38	-0.759
		22.4	0.861			22.4	-0.649			22.4	-0.759
		22.42	0.861			22.42	-0.649			22.42	-0.759
		22.44	0.861			22.44	-0.649			22.44	-0.758
		22.46	0.861			22.46	-0.649			22.46	-0.758
		22.48	0.861			22.48	-0.649			22.48	-0.758
		22.5	0.861			22.5	-0.649			22.5	-0.758
		22.52	0.86			22.52	-0.649			22.52	-0.758
		22.54	0.86			22.54	-0.649			22.54	-0.758
		22.56	0.86			22.56	-0.648			22.56	-0.758
		22.58	0.86			22.58	-0.648			22.58	-0.758
		22.6	0.86			22.6	-0.648			22.6	-0.758
		22.62	0.86			22.62	-0.648			22.62	-0.758
		22.64	0.86			22.64	-0.648			22.64	-0.758
		22.66	0.86			22.66	-0.648			22.66	-0.758
		22.68	0.86			22.68	-0.648			22.68	-0.757
		22.7	0.86			22.7	-0.648			22.7	-0.757
		22.72	0.86			22.72	-0.647			22.72	-0.757
		22.74	0.86			22.74	-0.647			22.74	-0.757
		22.76	0.86			22.76	-0.647			22.76	-0.757
		22.78	0.86			22.78	-0.647			22.78	-0.757
		22.8	0.86			22.8	-0.647			22.8	-0.757
		22.82	0.86			22.82	-0.647			22.82	-0.757
		22.84	0.86			22.84	-0.647			22.84	-0.757
		22.86	0.86			22.86	-0.646			22.86	-0.757
		22.88	0.86			22.88	-0.646			22.88	-0.757
		22.9	0.86			22.9	-0.646			22.9	-0.757
		22.92	0.86			22.92	-0.646			22.92	-0.756
		22.94	0.86			22.94	-0.646			22.94	-0.756
		22.96	0.859			22.96	-0.646			22.96	-0.756
		22.98	0.859			22.98	-0.646			22.98	-0.756
		23	0.859			23	-0.646			23	-0.756
		23.02	0.859			23.02	-0.645			23.02	-0.756
		23.04	0.859			23.04	-0.645			23.04	-0.756
		23.06	0.859			23.06	-0.645			23.06	-0.756
		23.08	0.859			23.08	-0.645			23.08	-0.756
		23.1	0.859			23.1	-0.645			23.1	-0.756
		23.12	0.859			23.12	-0.645			23.12	-0.756
		23.14	0.859			23.14	-0.645			23.14	-0.756
		23.16	0.859			23.16	-0.645			23.16	-0.756
		23.18	0.859			23.18	-0.645			23.18	-0.755
		23.2	0.859			23.2	-0.644			23.2	-0.755
		23.22	0.859			23.22	-0.644			23.22	-0.755
		23.24	0.859			23.24	-0.644			23.24	-0.755
		23.26	0.859			23.26	-0.644			23.26	-0.755
		23.28	0.859			23.28	-0.644			23.28	-0.755
		23.3	0.859			23.3	-0.644			23.3	-0.755
		23.32	0.859			23.32	-0.644			23.32	-0.755
		23.34	0.859			23.34	-0.644			23.34	-0.755
		23.36	0.859			23.36	-0.643			23.36	-0.755
		23.38	0.859			23.38	-0.643			23.38	-0.755
		23.4	0.859			23.4	-0.643			23.4	-0.755
		23.42	0.858			23.42	-0.643			23.42	-0.755
		23.44	0.858			23.44	-0.643			23.44	-0.754
		23.46	0.858			23.46	-0.643			23.46	-0.754
		23.48	0.858			23.48	-0.643			23.48	-0.754
		23.5	0.858			23.5	-0.643			23.5	-0.754
		23.52	0.858			23.52	-0.642			23.52	-0.754
		23.54	0.858			23.54	-0.642			23.54	-0.754
		23.56	0.858			23.56	-0.642			23.56	-0.754
		23.58	0.858			23.58	-0.642			23.58	-0.754
		23.6	0.858			23.6	-0.642			23.6	-0.754
		23.62	0.858			23.62	-0.642			23.62	-0.754
		23.64	0.858			23.64	-0.642			23.64	-0.754
		23.66	0.858			23.66	-0.642			23.66	-0.754
		23.68	0.858			23.68	-0.641			23.68	-0.753
		23.7	0.858			23.7	-0.641			23.7	-0.753
		23.72	0.858			23.72	-0.641			23.72	-0.753
		23.74	0.858			23.74	-0.641			23.74	-0.753
		23.76	0.858			23.76	-0.641			23.76	-0.753
		23.78	0.858			23.78	-0.641			23.78	-0.753
		23.8	0.858			23.8	-0.641			23.8	-0.753
		23.82	0.858			23.82	-0.641			23.82	-0.753
		23.84	0.858			23.84	-0.641			23.84	-0.753
		23.86	0.858			23.86	-0.64			23.86	-0.753
		23.88	0.857			23.88	-0.64			23.88	-0.753
		23.9	0.857			23.9	-0.64			23.9	-0.753
		23.92	0.857			23.92	-0.64			23.92	-0.753
		23.94	0.857			23.94	-0.64			23.94	-0.753
		23.96	0.857			23.96	-0.64			23.96	-0.752
		23.98	0.857			23.98	-0.64			23.98	-0.752
		24	0.857			24	-0.64			24	-0.752
		24.02	0.857			24.02	-0.639			24.02	-0.752
		24.04	0.857			24.04	-0.639			24.04	-0.752
		24.06	0.857			24.06	-0.639			24.06	-0.752
		24.08	0.857			24.08	-0.639			24.08	-0.752
		24.1	0.857			24.1	-0.639			24.1	-0.752
		24.12	0.857			24.12	-0.639			24.12	-0.752
		24.14	0.857			24.14	-0.639			24.14	-0.752
		24.16	0.857			24.16	-0.639			24.16	-0.752
		24.18	0.857			24.18	-0.639			24.18	-0.752
		24.2	0.857			24.2	-0.638			24.2	-0.752
		24.22	0.857			24.22	-0.638			24.22	-0.751
		24.24	0.857			24.24	-0.638			24.24	-0.751
		24.26	0.857			24.26	-0.638			24.26	-0.751
		24.28	0.857			24.28	-0.638			24.28	-0.751
		24.3	0.857			24.3	-0.638			24.3	-0.751
		24.32	0.857			24.32	-0.638			24.32	-0.751
		24.34	0.857			24.34	-0.638			24.34	-0.751
		24.36	0.856			24.36	-0.638			24.36	-0.751
		24.38	0.856			24.38	-0.637			24.38	-0.751
		24.4	0.856			24.4	-0.637			24.4	-0.751
		24.42	0.856			24.42	-0.637			24.42	-0.751
		24.44	0.856			24.44	-0.637			24.44	-0.751
		24.46	0.856			24.46	-0.637			24.46	-0.751
		24.48	0.856			24.48	-0.637			24.48	-0.75
		24.5	0.856			24.5	-0.637			24.5	-0.75
		24.52	0.856			24.52	-0.637			24.52	-0.75
		24.54	0.856			24.54	-0.637			24.54	-0.75
		24.56	0.856			24.56	-0.636			24.56	-0.75
		24.58	0.856			24.58	-0.636			24.58	-0.75
		24.6	0.856			24.6	-0.636			24.6	-0.75
		24.62	0.856			24.62	-0.636			24.62	-0.75
		24.64	0.856			24.64	-0.636			24.64	-0.75
		24.66	0.856			24.66	-0.636			24.66	-0.75
		24.68	0.856			24.68	-0.636			24.68	-0.75
		24.7	0.856			24.7	-0.636			24.7	-0.75
		24.72	0.856			24.72	-0.636			24.72	-0.75
		24.74	0.856			24.74	-0.635			24.74	-0.75
		24.76	0.856			24.76	-0.635			24.76	-0.749
		24.78	0.856			24.78	-0.635			24.78	-0.749
		24.8	0.856			24.8	-0.635			24.8	-0.749
		24.82	0.856			24.82	-0.635			24.82	-0.749
		24.84	0.856			24.84	-0.635			24.84	-0.749
		24.86	0.855			24.86	-0.635			24.86	-0.749
		24.88	0.855			24.88	-0.635			24.88	-0.749
		24.9	0.855			24.9	-0.635			24.9	-0.749
		24.92	0.855			24.92	-0.634			24.92	-0.749
		24.94	0.855			24.94	-0.634			24.94	-0.749
		24.96	0.855			24.96	-0.634			24.96	-0.749
		24.98	0.855			24.98	-0.634			24.98	-0.749
		25	0.855			25	-0.634			25	-0.749
		25.02	0.855			25.02	-0.634			25.02	-0.749
		25.04	0.855			25.04	-0.634			25.04	-0.748
		25.06	0.855			25.06	-0.634			25.06	-0.748
		25.08	0.855			25.08	-0.634			25.08	-0.748
		25.1	0.855			25.1	-0.633			25.1	-0.748
		25.12	0.855			25.12	-0.633			25.12	-0.748
		25.14	0.855			25.14	-0.633			25.14	-0.748
		25.16	0.855			25.16	-0.633			25.16	-0.748
		25.18	0.855			25.18	-0.633			25.18	-0.748
		25.2	0.855			25.2	-0.633			25.2	-0.748
		25.22	0.855			25.22	-0.633			25.22	-0.748
		25.24	0.855			25.24	-0.633			25.24	-0.748
		25.26	0.855			25.26	-0.633			25.26	-0.748
		25.28	0.855			25.28	-0.632			25.28	-0.748
		25.3	0.855			25.3	-0.632			25.3	-0.748
		25.32	0.855			25.32	-0.632			25.32	-0.747
		25.34	0.855			25.34	-0.632			25.34	-0.747
		25.36	0.854			25.36	-0.632			25.36	-0.747
		25.38	0.854			25.38	-0.632			25.38	-0.747
		25.4	0.854			25.4	-0.632			25.4	-0.747
		25.42	0.854			25.42	-0.632			25.42	-0.747
		25.44	0.854			25.44	-0.632			25.44	-0.747
		25.46	0.854			25.46	-0.632			25.46	-0.747
		25.48	0.854			25.48	-0.631			25.48	-0.747
		25.5	0.854			25.5	-0.631			25.5	-0.747
		25.52	0.854			25.52	-0.631			25.52	-0.747
		25.54	0.854			25.54	-0.631			25.54	-0.747
		25.56	0.854			25.56	-0.631			25.56	-0.747
		25.58	0.854			25.58	-0.631			25.58	-0.747
		25.6	0.854			25.6	-0.631			25.6	-0.747
		25.62	0.854			25.62	-0.631			25.62	-0.746
		25.64	0.854			25.64	-0.631			25.64	-0.746
		25.66	0.854			25.66	-0.63			25.66	-0.746
		25.68	0.854			25.68	-0.63			25.68	-0.746
		25.7	0.854			25.7	-0.63			25.7	-0.746
		25.72	0.854			25.72	-0.63			25.72	-0.746
		25.74	0.854			25.74	-0.63			25.74	-0.746
		25.76	0.854			25.76	-0.63			25.76	-0.746
		25.78	0.854			25.78	-0.63			25.78	-0.746
		25.8	0.854			25.8	-0.63			25.8	-0.746
		25.82	0.854			25.82	-0.63			25.82	-0.746
		25.84	0.854			25.84	-0.63			25.84	-0.746
		25.86	0.854			25.86	-0.629			25.86	-0.746
		25.88	0.853			25.88	-0.629			25.88	-0.746
		25.9	0.853			25.9	-0.629			25.9	-0.746
		25.92	0.853			25.92	-0.629			25.92	-0.745
		25.94	0.853			25.94	-0.629			25.94	-0.745
		25.96	0.853			25.96	-0.629			25.96	-0.745
		25.98	0.853			25.98	-0.629			25.98	-0.745
		26	0.853			26	-0.629			26	-0.745
		26.02	0.853			26.02	-0.629			26.02	-0.745
		26.04	0.853			26.04	-0.628			26.04	-0.745
		26.06	0.853			26.06	-0.628			26.06	-0.745
		26.08	0.853			26.08	-0.628			26.08	-0.745
		26.1	0.853			26.1	-0.628			26.1	-0.745
		26.12	0.853			26.12	-0.628			26.12	-0.745
		26.14	0.853			26.14	-0.628			26.14	-0.745
		26.16	0.853			26.16	-0.628			26.16	-0.745
		26.18	0.853			26.18	-0.628			26.18	-0.745
		26.2	0.853			26.2	-0.628			26.2	-0.745
		26.22	0.853			26.22	-0.628			26.22	-0.744
		26.24	0.853			26.24	-0.627			26.24	-0.744
		26.26	0.853			26.26	-0.627			26.26	-0.744
		26.28	0.853			26.28	-0.627			26.28	-0.744
		26.3	0.853			26.3	-0.627			26.3	-0.744
		26.32	0.853			26.32	-0.627			26.32	-0.744
		26.34	0.853			26.34	-0.627			26.34	-0.744
		26.36	0.853			26.36	-0.627			26.36	-0.744
		26.38	0.853			26.38	-0.627			26.38	-0.744
		26.4	0.853			26.4	-0.627			26.4	-0.744
		26.42	0.852			26.42	-0.627			26.42	-0.744
		26.44	0.852			26.44	-0.626			26.44	-0.744
		26.46	0.852			26.46	-0.626			26.46	-0.744
		26.48	0.852			26.48	-0.626			26.48	-0.744
		26.5	0.852			26.5	-0.626			26.5	-0.744
		26.52	0.852			26.52	-0.626			26.52	-0.743
		26.54	0.852			26.54	-0.626			26.54	-0.743
		26.56	0.852			26.56	-0.626			26.56	-0.743
		26.58	0.852			26.58	-0.626			26.58	-0.743
		26.6	0.852			26.6	-0.626			26.6	-0.743
		26.62	0.852			26.62	-0.626			26.62	-0.743
		26.64	0.852			26.64	-0.625			26.64	-0.743
		26.66	0.852			26.66	-0.625			26.66	-0.743
		26.68	0.852			26.68	-0.625			26.68	-0.743
		26.7	0.852			26.7	-0.625			26.7	-0.743
		26.72	0.852			26.72	-0.625			26.72	-0.743
		26.74	0.852			26.74	-0.625			26.74	-0.743
		26.76	0.852			26.76	-0.625			26.76	-0.743
		26.78	0.852			26.78	-0.625			26.78	-0.743
		26.8	0.852			26.8	-0.625			26.8	-0.743
		26.82	0.852			26.82	-0.625			26.82	-0.742
		26.84	0.852			26.84	-0.624			26.84	-0.742
		26.86	0.852			26.86	-0.624			26.86	-0.742
		26.88	0.852			26.88	-0.624			26.88	-0.742
		26.9	0.852			26.9	-0.624			26.9	-0.742
		26.92	0.852			26.92	-0.624			26.92	-0.742
		26.94	0.852			26.94	-0.624			26.94	-0.742
		26.96	0.851			26.96	-0.624			26.96	-0.742
		26.98	0.851			26.98	-0.624			26.98	-0.742
		27	0.851			27	-0.624			27	-0.742
		27.02	0.851			27.02	-0.624			27.02	-0.742
		27.04	0.851			27.04	-0.624			27.04	-0.742
		27.06	0.851			27.06	-0.623			27.06	-0.742
		27.08	0.851			27.08	-0.623			27.08	-0.742
		27.1	0.851			27.1	-0.623			27.1	-0.742
		27.12	0.851			27.12	-0.623			27.12	-0.742
		27.14	0.851			27.14	-0.623			27.14	-0.741
		27.16	0.851			27.16	-0.623			27.16	-0.741
		27.18	0.851			27.18	-0.623			27.18	-0.741
		27.2	0.851			27.2	-0.623			27.2	-0.741
		27.22	0.851			27.22	-0.623			27.22	-0.741
		27.24	0.851			27.24	-0.623			27.24	-0.741
		27.26	0.851			27.26	-0.622			27.26	-0.741
		27.28	0.851			27.28	-0.622			27.28	-0.741
		27.3	0.851			27.3	-0.622			27.3	-0.741
		27.32	0.851			27.32	-0.622			27.32	-0.741
		27.34	0.851			27.34	-0.622			27.34	-0.741
		27.36	0.851			27.36	-0.622			27.36	-0.741
		27.38	0.851			27.38	-0.622			27.38	-0.741
		27.4	0.851			27.4	-0.622			27.4	-0.741
		27.42	0.851			27.42	-0.622			27.42	-0.741
		27.44	0.851			27.44	-0.622			27.44	-0.741
		27.46	0.851			27.46	-0.622			27.46	-0.74
		27.48	0.851			27.48	-0.621			27.48	-0.74
		27.5	0.85			27.5	-0.621			27.5	-0.74
		27.52	0.85			27.52	-0.621			27.52	-0.74
		27.54	0.85			27.54	-0.621			27.54	-0.74
		27.56	0.85			27.56	-0.621			27.56	-0.74
		27.58	0.85			27.58	-0.621			27.58	-0.74
		27.6	0.85			27.6	-0.621			27.6	-0.74
		27.62	0.85			27.62	-0.621			27.62	-0.74
		27.64	0.85			27.64	-0.621			27.64	-0.74
		27.66	0.85			27.66	-0.621			27.66	-0.74
		27.68	0.85			27.68	-0.621			27.68	-0.74
		27.7	0.85			27.7	-0.62			27.7	-0.74
		27.72	0.85			27.72	-0.62			27.72	-0.74
		27.74	0.85			27.74	-0.62			27.74	-0.74
		27.76	0.85			27.76	-0.62			27.76	-0.74
		27.78	0.85			27.78	-0.62			27.78	-0.74
		27.8	0.85			27.8	-0.62			27.8	-0.739
		27.82	0.85			27.82	-0.62			27.82	-0.739
		27.84	0.85			27.84	-0.62			27.84	-0.739
		27.86	0.85			27.86	-0.62			27.86	-0.739
		27.88	0.85			27.88	-0.62			27.88	-0.739
		27.9	0.85			27.9	-0.62			27.9	-0.739
		27.92	0.85			27.92	-0.619			27.92	-0.739
		27.94	0.85			27.94	-0.619			27.94	-0.739
		27.96	0.85			27.96	-0.619			27.96	-0.739
		27.98	0.85			27.98	-0.619			27.98	-0.739
		28	0.85			28	-0.619			28	-0.739
		28.02	0.85			28.02	-0.619			28.02	-0.739
		28.04	0.85			28.04	-0.619			28.04	-0.739
		28.06	0.849			28.06	-0.619			28.06	-0.739
		28.08	0.849			28.08	-0.619			28.08	-0.739
		28.1	0.849			28.1	-0.619			28.1	-0.739
		28.12	0.849			28.12	-0.619			28.12	-0.738
		28.14	0.849			28.14	-0.618			28.14	-0.738
		28.16	0.849			28.16	-0.618			28.16	-0.738
		28.18	0.849			28.18	-0.618			28.18	-0.738
		28.2	0.849			28.2	-0.618			28.2	-0.738
		28.22	0.849			28.22	-0.618			28.22	-0.738
		28.24	0.849			28.24	-0.618			28.24	-0.738
		28.26	0.849			28.26	-0.618			28.26	-0.738
		28.28	0.849			28.28	-0.618			28.28	-0.738
		28.3	0.849			28.3	-0.618			28.3	-0.738
		28.32	0.849			28.32	-0.618			28.32	-0.738
		28.34	0.849			28.34	-0.618			28.34	-0.738
		28.36	0.849			28.36	-0.617			28.36	-0.738
		28.38	0.849			28.38	-0.617			28.38	-0.738
		28.4	0.849			28.4	-0.617			28.4	-0.738
		28.42	0.849			28.42	-0.617			28.42	-0.738
		28.44	0.849			28.44	-0.617			28.44	-0.738
		28.46	0.849			28.46	-0.617			28.46	-0.737
		28.48	0.849			28.48	-0.617			28.48	-0.737
		28.5	0.849			28.5	-0.617			28.5	-0.737
		28.52	0.849			28.52	-0.617			28.52	-0.737
		28.54	0.849			28.54	-0.617			28.54	-0.737
		28.56	0.849			28.56	-0.617			28.56	-0.737
		28.58	0.849			28.58	-0.616			28.58	-0.737
		28.6	0.849			28.6	-0.616			28.6	-0.737
		28.62	0.849			28.62	-0.616			28.62	-0.737
		28.64	0.848			28.64	-0.616			28.64	-0.737
		28.66	0.848			28.66	-0.616			28.66	-0.737
		28.68	0.848			28.68	-0.616			28.68	-0.737
		28.7	0.848			28.7	-0.616			28.7	-0.737
		28.72	0.848			28.72	-0.616			28.72	-0.737
		28.74	0.848			28.74	-0.616			28.74	-0.737
		28.76	0.848			28.76	-0.616			28.76	-0.737
		28.78	0.848			28.78	-0.616			28.78	-0.737
		28.8	0.848			28.8	-0.616			28.8	-0.736
		28.82	0.848			28.82	-0.615			28.82	-0.736
		28.84	0.848			28.84	-0.615			28.84	-0.736
		28.86	0.848			28.86	-0.615			28.86	-0.736
		28.88	0.848			28.88	-0.615			28.88	-0.736
		28.9	0.848			28.9	-0.615			28.9	-0.736
		28.92	0.848			28.92	-0.615			28.92	-0.736
		28.94	0.848			28.94	-0.615			28.94	-0.736
		28.96	0.848			28.96	-0.615			28.96	-0.736
		28.98	0.848			28.98	-0.615			28.98	-0.736
		29	0.848			29	-0.615			29	-0.736
		29.02	0.848			29.02	-0.615			29.02	-0.736
		29.04	0.848			29.04	-0.614			29.04	-0.736
		29.06	0.848			29.06	-0.614			29.06	-0.736
		29.08	0.848			29.08	-0.614			29.08	-0.736
		29.1	0.848			29.1	-0.614			29.1	-0.736
		29.12	0.848			29.12	-0.614			29.12	-0.736
		29.14	0.848			29.14	-0.614			29.14	-0.736
		29.16	0.848			29.16	-0.614			29.16	-0.735
		29.18	0.848			29.18	-0.614			29.18	-0.735
		29.2	0.848			29.2	-0.614			29.2	-0.735
		29.22	0.847			29.22	-0.614			29.22	-0.735
		29.24	0.847			29.24	-0.614			29.24	-0.735
		29.26	0.847			29.26	-0.614			29.26	-0.735
		29.28	0.847			29.28	-0.613			29.28	-0.735
		29.3	0.847			29.3	-0.613			29.3	-0.735
		29.32	0.847			29.32	-0.613			29.32	-0.735
		29.34	0.847			29.34	-0.613			29.34	-0.735
		29.36	0.847			29.36	-0.613			29.36	-0.735
		29.38	0.847			29.38	-0.613			29.38	-0.735
		29.4	0.847			29.4	-0.613			29.4	-0.735
		29.42	0.847			29.42	-0.613			29.42	-0.735
		29.44	0.847			29.44	-0.613			29.44	-0.735
		29.46	0.847			29.46	-0.613			29.46	-0.735
		29.48	0.847			29.48	-0.613			29.48	-0.735
		29.5	0.847			29.5	-0.613			29.5	-0.735
		29.52	0.847			29.52	-0.612			29.52	-0.734
		29.54	0.847			29.54	-0.612			29.54	-0.734
		29.56	0.847			29.56	-0.612			29.56	-0.734
		29.58	0.847			29.58	-0.612			29.58	-0.734
		29.6	0.847			29.6	-0.612			29.6	-0.734
		29.62	0.847			29.62	-0.612			29.62	-0.734
		29.64	0.847			29.64	-0.612			29.64	-0.734
		29.66	0.847			29.66	-0.612			29.66	-0.734
		29.68	0.847			29.68	-0.612			29.68	-0.734
		29.7	0.847			29.7	-0.612			29.7	-0.734
		29.72	0.847			29.72	-0.612			29.72	-0.734
		29.74	0.847			29.74	-0.612			29.74	-0.734
		29.76	0.847			29.76	-0.612			29.76	-0.734
		29.78	0.847			29.78	-0.611			29.78	-0.734
		29.8	0.847			29.8	-0.611			29.8	-0.734
		29.82	0.846			29.82	-0.611			29.82	-0.734
		29.84	0.846			29.84	-0.611			29.84	-0.734
		29.86	0.846			29.86	-0.611			29.86	-0.734
		29.88	0.846			29.88	-0.611			29.88	-0.733
		29.9	0.846			29.9	-0.611			29.9	-0.733
		29.92	0.846			29.92	-0.611			29.92	-0.733
		29.94	0.846			29.94	-0.611			29.94	-0.733
		29.96	0.846			29.96	-0.611			29.96	-0.733
		29.98	0.846			29.98	-0.611			29.98	-0.733
		30	0.846			30	-0.611			30	-0.733
		30.02	0.846			30.02	-0.61			30.02	-0.733
		30.04	0.846			30.04	-0.61			30.04	-0.733
		30.06	0.846			30.06	-0.61			30.06	-0.733
		30.08	0.846			30.08	-0.61			30.08	-0.733
		30.1	0.846			30.1	-0.61			30.1	-0.733
		30.12	0.846			30.12	-0.61			30.12	-0.733
		30.14	0.846			30.14	-0.61			30.14	-0.733
		30.16	0.846			30.16	-0.61			30.16	-0.733
		30.18	0.846			30.18	-0.61			30.18	-0.733
		30.2	0.846			30.2	-0.61			30.2	-0.733
		30.22	0.846			30.22	-0.61			30.22	-0.733
		30.24	0.846			30.24	-0.61			30.24	-0.732
		30.26	0.846			30.26	-0.609			30.26	-0.732
		30.28	0.846			30.28	-0.609			30.28	-0.732
		30.3	0.846			30.3	-0.609			30.3	-0.732
		30.32	0.846			30.32	-0.609			30.32	-0.732
		30.34	0.846			30.34	-0.609			30.34	-0.732
		30.36	0.846			30.36	-0.609			30.36	-0.732
		30.38	0.846			30.38	-0.609			30.38	-0.732
		30.4	0.846			30.4	-0.609			30.4	-0.732
		30.42	0.845			30.42	-0.609			30.42	-0.732
		30.44	0.845			30.44	-0.609			30.44	-0.732
		30.46	0.845			30.46	-0.609			30.46	-0.732
		30.48	0.845			30.48	-0.609			30.48	-0.732
		30.5	0.845			30.5	-0.609			30.5	-0.732
		30.52	0.845			30.52	-0.608			30.52	-0.732
		30.54	0.845			30.54	-0.608			30.54	-0.732
		30.56	0.845			30.56	-0.608			30.56	-0.732
		30.58	0.845			30.58	-0.608			30.58	-0.732
		30.6	0.845			30.6	-0.608			30.6	-0.732
		30.62	0.845			30.62	-0.608			30.62	-0.731
		30.64	0.845			30.64	-0.608			30.64	-0.731
		30.66	0.845			30.66	-0.608			30.66	-0.731
		30.68	0.845			30.68	-0.608			30.68	-0.731
		30.7	0.845			30.7	-0.608			30.7	-0.731
		30.72	0.845			30.72	-0.608			30.72	-0.731
		30.74	0.845			30.74	-0.608			30.74	-0.731
		30.76	0.845			30.76	-0.608			30.76	-0.731
		30.78	0.845			30.78	-0.607			30.78	-0.731
		30.8	0.845			30.8	-0.607			30.8	-0.731
		30.82	0.845			30.82	-0.607			30.82	-0.731
		30.84	0.845			30.84	-0.607			30.84	-0.731
		30.86	0.845			30.86	-0.607			30.86	-0.731
		30.88	0.845			30.88	-0.607			30.88	-0.731
		30.9	0.845			30.9	-0.607			30.9	-0.731
		30.92	0.845			30.92	-0.607			30.92	-0.731
		30.94	0.845			30.94	-0.607			30.94	-0.731
		30.96	0.845			30.96	-0.607			30.96	-0.731
		30.98	0.845			30.98	-0.607			30.98	-0.731
		31	0.845			31	-0.607			31	-0.73
		31.02	0.845			31.02	-0.607			31.02	-0.73
		31.04	0.844			31.04	-0.606			31.04	-0.73
		31.06	0.844			31.06	-0.606			31.06	-0.73
		31.08	0.844			31.08	-0.606			31.08	-0.73
		31.1	0.844			31.1	-0.606			31.1	-0.73
		31.12	0.844			31.12	-0.606			31.12	-0.73
		31.14	0.844			31.14	-0.606			31.14	-0.73
		31.16	0.844			31.16	-0.606			31.16	-0.73
		31.18	0.844			31.18	-0.606			31.18	-0.73
		31.2	0.844			31.2	-0.606			31.2	-0.73
		31.22	0.844			31.22	-0.606			31.22	-0.73
		31.24	0.844			31.24	-0.606			31.24	-0.73
		31.26	0.844			31.26	-0.606			31.26	-0.73
		31.28	0.844			31.28	-0.606			31.28	-0.73
		31.3	0.844			31.3	-0.606			31.3	-0.73
		31.32	0.844			31.32	-0.605			31.32	-0.73
		31.34	0.844			31.34	-0.605			31.34	-0.73
		31.36	0.844			31.36	-0.605			31.36	-0.73
		31.38	0.844			31.38	-0.605			31.38	-0.73
		31.4	0.844			31.4	-0.605			31.4	-0.729
		31.42	0.844			31.42	-0.605			31.42	-0.729
		31.44	0.844			31.44	-0.605			31.44	-0.729
		31.46	0.844			31.46	-0.605			31.46	-0.729
		31.48	0.844			31.48	-0.605			31.48	-0.729
		31.5	0.844			31.5	-0.605			31.5	-0.729
		31.52	0.844			31.52	-0.605			31.52	-0.729
		31.54	0.844			31.54	-0.605			31.54	-0.729
		31.56	0.844			31.56	-0.605			31.56	-0.729
		31.58	0.844			31.58	-0.604			31.58	-0.729
		31.6	0.844			31.6	-0.604			31.6	-0.729
		31.62	0.844			31.62	-0.604			31.62	-0.729
		31.64	0.844			31.64	-0.604			31.64	-0.729
		31.66	0.843			31.66	-0.604			31.66	-0.729
		31.68	0.843			31.68	-0.604			31.68	-0.729
		31.7	0.843			31.7	-0.604			31.7	-0.729
		31.72	0.843			31.72	-0.604			31.72	-0.729
		31.74	0.843			31.74	-0.604			31.74	-0.729
		31.76	0.843			31.76	-0.604			31.76	-0.729
		31.78	0.843			31.78	-0.604			31.78	-0.729
		31.8	0.843			31.8	-0.604			31.8	-0.728
		31.82	0.843			31.82	-0.604			31.82	-0.728
		31.84	0.843			31.84	-0.604			31.84	-0.728
		31.86	0.843			31.86	-0.603			31.86	-0.728
		31.88	0.843			31.88	-0.603			31.88	-0.728
		31.9	0.843			31.9	-0.603			31.9	-0.728
		31.92	0.843			31.92	-0.603			31.92	-0.728
		31.94	0.843			31.94	-0.603			31.94	-0.728
		31.96	0.843			31.96	-0.603			31.96	-0.728
		31.98	0.843			31.98	-0.603			31.98	-0.728
		32	0.843			32	-0.603			32	-0.728
		32.02	0.843			32.02	-0.603			32.02	-0.728
		32.04	0.843			32.04	-0.603			32.04	-0.728
		32.06	0.843			32.06	-0.603			32.06	-0.728
		32.08	0.843			32.08	-0.603			32.08	-0.728
		32.1	0.843			32.1	-0.603			32.1	-0.728
		32.12	0.843			32.12	-0.603			32.12	-0.728
		32.14	0.843			32.14	-0.602			32.14	-0.728
		32.16	0.843			32.16	-0.602			32.16	-0.728
		32.18	0.843			32.18	-0.602			32.18	-0.728
		32.2	0.843			32.2	-0.602			32.2	-0.727
		32.22	0.843			32.22	-0.602			32.22	-0.727
		32.24	0.843			32.24	-0.602			32.24	-0.727
		32.26	0.843			32.26	-0.602			32.26	-0.727
		32.28	0.843			32.28	-0.602			32.28	-0.727
		32.3	0.842			32.3	-0.602			32.3	-0.727
		32.32	0.842			32.32	-0.602			32.32	-0.727
		32.34	0.842			32.34	-0.602			32.34	-0.727
		32.36	0.842			32.36	-0.602			32.36	-0.727
		32.38	0.842			32.38	-0.602			32.38	-0.727
		32.4	0.842			32.4	-0.602			32.4	-0.727
		32.42	0.842			32.42	-0.601			32.42	-0.727
		32.44	0.842			32.44	-0.601			32.44	-0.727
		32.46	0.842			32.46	-0.601			32.46	-0.727
		32.48	0.842			32.48	-0.601			32.48	-0.727
		32.5	0.842			32.5	-0.601			32.5	-0.727
		32.52	0.842			32.52	-0.601			32.52	-0.727
		32.54	0.842			32.54	-0.601			32.54	-0.727
		32.56	0.842			32.56	-0.601			32.56	-0.727
		32.58	0.842			32.58	-0.601			32.58	-0.727
		32.6	0.842			32.6	-0.601			32.6	-0.727
		32.62	0.842			32.62	-0.601			32.62	-0.726
		32.64	0.842			32.64	-0.601			32.64	-0.726
		32.66	0.842			32.66	-0.601			32.66	-0.726
		32.68	0.842			32.68	-0.601			32.68	-0.726
		32.7	0.842			32.7	-0.601			32.7	-0.726
		32.72	0.842			32.72	-0.6			32.72	-0.726
		32.74	0.842			32.74	-0.6			32.74	-0.726
		32.76	0.842			32.76	-0.6			32.76	-0.726
		32.78	0.842			32.78	-0.6			32.78	-0.726
		32.8	0.842			32.8	-0.6			32.8	-0.726
		32.82	0.842			32.82	-0.6			32.82	-0.726
		32.84	0.842			32.84	-0.6			32.84	-0.726
		32.86	0.842			32.86	-0.6			32.86	-0.726
		32.88	0.842			32.88	-0.6			32.88	-0.726
		32.9	0.842			32.9	-0.6			32.9	-0.726
		32.92	0.842			32.92	-0.6			32.92	-0.726
		32.94	0.841			32.94	-0.6			32.94	-0.726
		32.96	0.841			32.96	-0.6			32.96	-0.726
		32.98	0.841			32.98	-0.6			32.98	-0.726
		33	0.841			33	-0.599			33	-0.726
		33.02	0.841			33.02	-0.599			33.02	-0.725
		33.04	0.841			33.04	-0.599			33.04	-0.725
		33.06	0.841			33.06	-0.599			33.06	-0.725
		33.08	0.841			33.08	-0.599			33.08	-0.725
		33.1	0.841			33.1	-0.599			33.1	-0.725
		33.12	0.841			33.12	-0.599			33.12	-0.725
		33.14	0.841			33.14	-0.599			33.14	-0.725
		33.16	0.841			33.16	-0.599			33.16	-0.725
		33.18	0.841			33.18	-0.599			33.18	-0.725
		33.2	0.841			33.2	-0.599			33.2	-0.725
		33.22	0.841			33.22	-0.599			33.22	-0.725
		33.24	0.841			33.24	-0.599			33.24	-0.725
		33.26	0.841			33.26	-0.599			33.26	-0.725
		33.28	0.841			33.28	-0.599			33.28	-0.725
		33.3	0.841			33.3	-0.598			33.3	-0.725
		33.32	0.841			33.32	-0.598			33.32	-0.725
		33.34	0.841			33.34	-0.598			33.34	-0.725
		33.36	0.841			33.36	-0.598			33.36	-0.725
		33.38	0.841			33.38	-0.598			33.38	-0.725
		33.4	0.841			33.4	-0.598			33.4	-0.725
		33.42	0.841			33.42	-0.598			33.42	-0.725
		33.44	0.841			33.44	-0.598			33.44	-0.725
		33.46	0.841			33.46	-0.598			33.46	-0.724
		33.48	0.841			33.48	-0.598			33.48	-0.724
		33.5	0.841			33.5	-0.598			33.5	-0.724
		33.52	0.841			33.52	-0.598			33.52	-0.724
		33.54	0.841			33.54	-0.598			33.54	-0.724
		33.56	0.841			33.56	-0.598			33.56	-0.724
		33.58	0.84			33.58	-0.598			33.58	-0.724
		33.6	0.84			33.6	-0.597			33.6	-0.724
		33.62	0.84			33.62	-0.597			33.62	-0.724
		33.64	0.84			33.64	-0.597			33.64	-0.724
		33.66	0.84			33.66	-0.597			33.66	-0.724
		33.68	0.84			33.68	-0.597			33.68	-0.724
		33.7	0.84			33.7	-0.597			33.7	-0.724
		33.72	0.84			33.72	-0.597			33.72	-0.724
		33.74	0.84			33.74	-0.597			33.74	-0.724
		33.76	0.84			33.76	-0.597			33.76	-0.724
		33.78	0.84			33.78	-0.597			33.78	-0.724
		33.8	0.84			33.8	-0.597			33.8	-0.724
		33.82	0.84			33.82	-0.597			33.82	-0.724
		33.84	0.84			33.84	-0.597			33.84	-0.724
		33.86	0.84			33.86	-0.597			33.86	-0.724
		33.88	0.84			33.88	-0.597			33.88	-0.723
		33.9	0.84			33.9	-0.597			33.9	-0.723
		33.92	0.84			33.92	-0.596			33.92	-0.723
		33.94	0.84			33.94	-0.596			33.94	-0.723
		33.96	0.84			33.96	-0.596			33.96	-0.723
		33.98	0.84			33.98	-0.596			33.98	-0.723
		34	0.84			34	-0.596			34	-0.723
		34.02	0.84			34.02	-0.596			34.02	-0.723
		34.04	0.84			34.04	-0.596			34.04	-0.723
		34.06	0.84			34.06	-0.596			34.06	-0.723
		34.08	0.84			34.08	-0.596			34.08	-0.723
		34.1	0.84			34.1	-0.596			34.1	-0.723
		34.12	0.84			34.12	-0.596			34.12	-0.723
		34.14	0.84			34.14	-0.596			34.14	-0.723
		34.16	0.84			34.16	-0.596			34.16	-0.723
		34.18	0.84			34.18	-0.596			34.18	-0.723
		34.2	0.84			34.2	-0.596			34.2	-0.723
		34.22	0.84			34.22	-0.596			34.22	-0.723
		34.24	0.839			34.24	-0.595			34.24	-0.723
		34.26	0.839			34.26	-0.595			34.26	-0.723
		34.28	0.839			34.28	-0.595			34.28	-0.723
		34.3	0.839			34.3	-0.595			34.3	-0.723
		34.32	0.839			34.32	-0.595			34.32	-0.722
		34.34	0.839			34.34	-0.595			34.34	-0.722
		34.36	0.839			34.36	-0.595			34.36	-0.722
		34.38	0.839			34.38	-0.595			34.38	-0.722
		34.4	0.839			34.4	-0.595			34.4	-0.722
		34.42	0.839			34.42	-0.595			34.42	-0.722
		34.44	0.839			34.44	-0.595			34.44	-0.722
		34.46	0.839			34.46	-0.595			34.46	-0.722
		34.48	0.839			34.48	-0.595			34.48	-0.722
		34.5	0.839			34.5	-0.595			34.5	-0.722
		34.52	0.839			34.52	-0.595			34.52	-0.722
		34.54	0.839			34.54	-0.595			34.54	-0.722
		34.56	0.839			34.56	-0.594			34.56	-0.722
		34.58	0.839			34.58	-0.594			34.58	-0.722
		34.6	0.839			34.6	-0.594			34.6	-0.722
		34.62	0.839			34.62	-0.594			34.62	-0.722
		34.64	0.839			34.64	-0.594			34.64	-0.722
		34.66	0.839			34.66	-0.594			34.66	-0.722
		34.68	0.839			34.68	-0.594			34.68	-0.722
		34.7	0.839			34.7	-0.594			34.7	-0.722
		34.72	0.839			34.72	-0.594			34.72	-0.722
		34.74	0.839			34.74	-0.594			34.74	-0.722
		34.76	0.839			34.76	-0.594			34.76	-0.722
		34.78	0.839			34.78	-0.594			34.78	-0.721
		34.8	0.839			34.8	-0.594			34.8	-0.721
		34.82	0.839			34.82	-0.594			34.82	-0.721
		34.84	0.839			34.84	-0.594			34.84	-0.721
		34.86	0.839			34.86	-0.594			34.86	-0.721
		34.88	0.839			34.88	-0.593			34.88	-0.721
		34.9	0.838			34.9	-0.593			34.9	-0.721
		34.92	0.838			34.92	-0.593			34.92	-0.721
		34.94	0.838			34.94	-0.593			34.94	-0.721
		34.96	0.838			34.96	-0.593			34.96	-0.721
		34.98	0.838			34.98	-0.593			34.98	-0.721
		35	0.838			35	-0.593			35	-0.721
		35.02	0.838			35.02	-0.593			35.02	-0.721
		35.04	0.838			35.04	-0.593			35.04	-0.721
		35.06	0.838			35.06	-0.593			35.06	-0.721
		35.08	0.838			35.08	-0.593			35.08	-0.721
		35.1	0.838			35.1	-0.593			35.1	-0.721
		35.12	0.838			35.12	-0.593			35.12	-0.721
		35.14	0.838			35.14	-0.593			35.14	-0.721
		35.16	0.838			35.16	-0.593			35.16	-0.721
		35.18	0.838			35.18	-0.593			35.18	-0.721
		35.2	0.838			35.2	-0.592			35.2	-0.721
		35.22	0.838			35.22	-0.592			35.22	-0.721
		35.24	0.838			35.24	-0.592			35.24	-0.72
		35.26	0.838			35.26	-0.592			35.26	-0.72
		35.28	0.838			35.28	-0.592			35.28	-0.72
		35.3	0.838			35.3	-0.592			35.3	-0.72
		35.32	0.838			35.32	-0.592			35.32	-0.72
		35.34	0.838			35.34	-0.592			35.34	-0.72
		35.36	0.838			35.36	-0.592			35.36	-0.72
		35.38	0.838			35.38	-0.592			35.38	-0.72
		35.4	0.838			35.4	-0.592			35.4	-0.72
		35.42	0.838			35.42	-0.592			35.42	-0.72
		35.44	0.838			35.44	-0.592			35.44	-0.72
		35.46	0.838			35.46	-0.592			35.46	-0.72
		35.48	0.838			35.48	-0.592			35.48	-0.72
		35.5	0.838			35.5	-0.592			35.5	-0.72
		35.52	0.838			35.52	-0.592			35.52	-0.72
		35.54	0.838			35.54	-0.591			35.54	-0.72
		35.56	0.837			35.56	-0.591			35.56	-0.72
		35.58	0.837			35.58	-0.591			35.58	-0.72
		35.6	0.837			35.6	-0.591			35.6	-0.72
		35.62	0.837			35.62	-0.591			35.62	-0.72
		35.64	0.837			35.64	-0.591			35.64	-0.72
		35.66	0.837			35.66	-0.591			35.66	-0.72
		35.68	0.837			35.68	-0.591			35.68	-0.72
		35.7	0.837			35.7	-0.591			35.7	-0.719
		35.72	0.837			35.72	-0.591			35.72	-0.719
		35.74	0.837			35.74	-0.591			35.74	-0.719
		35.76	0.837			35.76	-0.591			35.76	-0.719
		35.78	0.837			35.78	-0.591			35.78	-0.719
		35.8	0.837			35.8	-0.591			35.8	-0.719
		35.82	0.837			35.82	-0.591			35.82	-0.719
		35.84	0.837			35.84	-0.591			35.84	-0.719
		35.86	0.837			35.86	-0.591			35.86	-0.719
		35.88	0.837			35.88	-0.59			35.88	-0.719
		35.9	0.837			35.9	-0.59			35.9	-0.719
		35.92	0.837			35.92	-0.59			35.92	-0.719
		35.94	0.837			35.94	-0.59			35.94	-0.719
		35.96	0.837			35.96	-0.59			35.96	-0.719
		35.98	0.837			35.98	-0.59			35.98	-0.719
		36	0.837			36	-0.59			36	-0.719
		36.02	0.837			36.02	-0.59			36.02	-0.719
		36.04	0.837			36.04	-0.59			36.04	-0.719
		36.06	0.837			36.06	-0.59			36.06	-0.719
		36.08	0.837			36.08	-0.59			36.08	-0.719
		36.1	0.837			36.1	-0.59			36.1	-0.719
		36.12	0.837			36.12	-0.59			36.12	-0.719
		36.14	0.837			36.14	-0.59			36.14	-0.719
		36.16	0.837			36.16	-0.59			36.16	-0.718
		36.18	0.837			36.18	-0.59			36.18	-0.718
		36.2	0.837			36.2	-0.59			36.2	-0.718
		36.22	0.837			36.22	-0.59			36.22	-0.718
		36.24	0.836			36.24	-0.589			36.24	-0.718
		36.26	0.836			36.26	-0.589			36.26	-0.718
		36.28	0.836			36.28	-0.589			36.28	-0.718
		36.3	0.836			36.3	-0.589			36.3	-0.718
		36.32	0.836			36.32	-0.589			36.32	-0.718
		36.34	0.836			36.34	-0.589			36.34	-0.718
		36.36	0.836			36.36	-0.589			36.36	-0.718
		36.38	0.836			36.38	-0.589			36.38	-0.718
		36.4	0.836			36.4	-0.589			36.4	-0.718
		36.42	0.836			36.42	-0.589			36.42	-0.718
		36.44	0.836			36.44	-0.589			36.44	-0.718
		36.46	0.836			36.46	-0.589			36.46	-0.718
		36.48	0.836			36.48	-0.589			36.48	-0.718
		36.5	0.836			36.5	-0.589			36.5	-0.718
		36.52	0.836			36.52	-0.589			36.52	-0.718
		36.54	0.836			36.54	-0.589			36.54	-0.718
		36.56	0.836			36.56	-0.589			36.56	-0.718
		36.58	0.836			36.58	-0.589			36.58	-0.718
		36.6	0.836			36.6	-0.588			36.6	-0.718
		36.62	0.836			36.62	-0.588			36.62	-0.718
		36.64	0.836			36.64	-0.588			36.64	-0.717
		36.66	0.836			36.66	-0.588			36.66	-0.717
		36.68	0.836			36.68	-0.588			36.68	-0.717
		36.7	0.836			36.7	-0.588			36.7	-0.717
		36.72	0.836			36.72	-0.588			36.72	-0.717
		36.74	0.836			36.74	-0.588			36.74	-0.717
		36.76	0.836			36.76	-0.588			36.76	-0.717
		36.78	0.836			36.78	-0.588			36.78	-0.717
		36.8	0.836			36.8	-0.588			36.8	-0.717
		36.82	0.836			36.82	-0.588			36.82	-0.717
		36.84	0.836			36.84	-0.588			36.84	-0.717
		36.86	0.836			36.86	-0.588			36.86	-0.717
		36.88	0.836			36.88	-0.588			36.88	-0.717
		36.9	0.836			36.9	-0.588			36.9	-0.717
		36.92	0.835			36.92	-0.588			36.92	-0.717
		36.94	0.835			36.94	-0.588			36.94	-0.717
		36.96	0.835			36.96	-0.587			36.96	-0.717
		36.98	0.835			36.98	-0.587			36.98	-0.717
		37	0.835			37	-0.587			37	-0.717
		37.02	0.835			37.02	-0.587			37.02	-0.717
		37.04	0.835			37.04	-0.587			37.04	-0.717
		37.06	0.835			37.06	-0.587			37.06	-0.717
		37.08	0.835			37.08	-0.587			37.08	-0.717
		37.1	0.835			37.1	-0.587			37.1	-0.717
		37.12	0.835			37.12	-0.587			37.12	-0.716
		37.14	0.835			37.14	-0.587			37.14	-0.716
		37.16	0.835			37.16	-0.587			37.16	-0.716
		37.18	0.835			37.18	-0.587			37.18	-0.716
		37.2	0.835			37.2	-0.587			37.2	-0.716
		37.22	0.835			37.22	-0.587			37.22	-0.716
		37.24	0.835			37.24	-0.587			37.24	-0.716
		37.26	0.835			37.26	-0.587			37.26	-0.716
		37.28	0.835			37.28	-0.587			37.28	-0.716
		37.3	0.835			37.3	-0.587			37.3	-0.716
		37.32	0.835			37.32	-0.586			37.32	-0.716
		37.34	0.835			37.34	-0.586			37.34	-0.716
		37.36	0.835			37.36	-0.586			37.36	-0.716
		37.38	0.835			37.38	-0.586			37.38	-0.716
		37.4	0.835			37.4	-0.586			37.4	-0.716
		37.42	0.835			37.42	-0.586			37.42	-0.716
		37.44	0.835			37.44	-0.586			37.44	-0.716
		37.46	0.835			37.46	-0.586			37.46	-0.716
		37.48	0.835			37.48	-0.586			37.48	-0.716
		37.5	0.835			37.5	-0.586			37.5	-0.716
		37.52	0.835			37.52	-0.586			37.52	-0.716
		37.54	0.835			37.54	-0.586			37.54	-0.716
		37.56	0.835			37.56	-0.586			37.56	-0.716
		37.58	0.835			37.58	-0.586			37.58	-0.716
		37.6	0.834			37.6	-0.586			37.6	-0.716
		37.62	0.834			37.62	-0.586			37.62	-0.715
		37.64	0.834			37.64	-0.586			37.64	-0.715
		37.66	0.834			37.66	-0.586			37.66	-0.715
		37.68	0.834			37.68	-0.586			37.68	-0.715
		37.7	0.834			37.7	-0.585			37.7	-0.715
		37.72	0.834			37.72	-0.585			37.72	-0.715
		37.74	0.834			37.74	-0.585			37.74	-0.715
		37.76	0.834			37.76	-0.585			37.76	-0.715
		37.78	0.834			37.78	-0.585			37.78	-0.715
		37.8	0.834			37.8	-0.585			37.8	-0.715
		37.82	0.834			37.82	-0.585			37.82	-0.715
		37.84	0.834			37.84	-0.585			37.84	-0.715
		37.86	0.834			37.86	-0.585			37.86	-0.715
		37.88	0.834			37.88	-0.585			37.88	-0.715
		37.9	0.834			37.9	-0.585			37.9	-0.715
		37.92	0.834			37.92	-0.585			37.92	-0.715
		37.94	0.834			37.94	-0.585			37.94	-0.715
		37.96	0.834			37.96	-0.585			37.96	-0.715
		37.98	0.834			37.98	-0.585			37.98	-0.715
		38	0.834			38	-0.585			38	-0.715
		38.02	0.834			38.02	-0.585			38.02	-0.715
		38.04	0.834			38.04	-0.585			38.04	-0.715
		38.06	0.834			38.06	-0.585			38.06	-0.715
		38.08	0.834			38.08	-0.584			38.08	-0.715
		38.1	0.834			38.1	-0.584			38.1	-0.715
		38.12	0.834			38.12	-0.584			38.12	-0.714
		38.14	0.834			38.14	-0.584			38.14	-0.714
		38.16	0.834			38.16	-0.584			38.16	-0.714
		38.18	0.834			38.18	-0.584			38.18	-0.714
		38.2	0.834			38.2	-0.584			38.2	-0.714
		38.22	0.834			38.22	-0.584			38.22	-0.714
		38.24	0.834			38.24	-0.584			38.24	-0.714
		38.26	0.834			38.26	-0.584			38.26	-0.714
		38.28	0.833			38.28	-0.584			38.28	-0.714
		38.3	0.833			38.3	-0.584			38.3	-0.714
		38.32	0.833			38.32	-0.584			38.32	-0.714
		38.34	0.833			38.34	-0.584			38.34	-0.714
		38.36	0.833			38.36	-0.584			38.36	-0.714
		38.38	0.833			38.38	-0.584			38.38	-0.714
		38.4	0.833			38.4	-0.584			38.4	-0.714
		38.42	0.833			38.42	-0.584			38.42	-0.714
		38.44	0.833			38.44	-0.584			38.44	-0.714
		38.46	0.833			38.46	-0.584			38.46	-0.714
		38.48	0.833			38.48	-0.583			38.48	-0.714
		38.5	0.833			38.5	-0.583			38.5	-0.714
		38.52	0.833			38.52	-0.583			38.52	-0.714
		38.54	0.833			38.54	-0.583			38.54	-0.714
		38.56	0.833			38.56	-0.583			38.56	-0.714
		38.58	0.833			38.58	-0.583			38.58	-0.714
		38.6	0.833			38.6	-0.583			38.6	-0.714
		38.62	0.833			38.62	-0.583			38.62	-0.713
		38.64	0.833			38.64	-0.583			38.64	-0.713
		38.66	0.833			38.66	-0.583			38.66	-0.713
		38.68	0.833			38.68	-0.583			38.68	-0.713
		38.7	0.833			38.7	-0.583			38.7	-0.713
		38.72	0.833			38.72	-0.583			38.72	-0.713
		38.74	0.833			38.74	-0.583			38.74	-0.713
		38.76	0.833			38.76	-0.583			38.76	-0.713
		38.78	0.833			38.78	-0.583			38.78	-0.713
		38.8	0.833			38.8	-0.583			38.8	-0.713
		38.82	0.833			38.82	-0.583			38.82	-0.713
		38.84	0.833			38.84	-0.583			38.84	-0.713
		38.86	0.833			38.86	-0.583			38.86	-0.713
		38.88	0.833			38.88	-0.582			38.88	-0.713
		38.9	0.833			38.9	-0.582			38.9	-0.713
		38.92	0.833			38.92	-0.582			38.92	-0.713
		38.94	0.833			38.94	-0.582			38.94	-0.713
[truncated: 18,053 more rows]

## Sheet: Figure 7 (c)
	A at O K-edge Exp.		A at O K-edge fit		Ti 3+ Exp.		Ti 3+ fit
X	Y	X	Y	X	Y	X	Y
-0.664	-0.091	-1	0	-0.72	0.027	-1	0
-0.464	0	-0.98	0	-0.52	-0.03	-0.98	0
-0.264	0.045	-0.96	0	-0.32	0.061	-0.96	0
-0.063	0.228	-0.94	0	-0.12	0.199	-0.94	0
0.137	0.956	-0.92	0	0.08	0.454	-0.92	0
0.337	1.001	-0.9	0	0.28	0.997	-0.9	0
0.537	0.819	-0.88	0	0.48	0.693	-0.88	0
0.937	0.728	-0.86	0	0.68	0.746	-0.86	0
1.337	0.546	-0.84	0	0.88	0.71	-0.84	0
1.737	0.546	-0.82	0	1.081	0.582	-0.82	0
2.138	0.637	-0.8	0	1.281	0.547	-0.8	0
2.538	0.5	-0.78	0	1.681	0.527	-0.78	0
2.938	0.455	-0.76	0	2.081	0.489	-0.76	0
3.338	0.546	-0.74	0	2.481	0.423	-0.74	0
3.738	0.455	-0.72	0	2.881	0.381	-0.72	0
4.139	0.364	-0.7	0	3.282	0.325	-0.7	0
4.539	0.592	-0.68	0	3.682	0.315	-0.68	0
5.539	0.364	-0.66	0	4.082	0.292	-0.66	0.001
6.54	0.273	-0.64	0	4.482	0.336	-0.64	0.001
7.54	0.319	-0.62	0	4.882	0.325	-0.62	0.001
8.541	0.409	-0.6	0	5.283	0.358	-0.6	0.002
9.541	0.273	-0.58	0	6.283	0.251	-0.58	0.003
11.542	0.364	-0.56	0	7.284	0.235	-0.56	0.004
13.543	0.364	-0.54	0	8.284	0.249	-0.54	0.005
15.544	0.273	-0.52	0	9.285	0.205	-0.52	0.006
17.545	0.364	-0.5	0	10.285	0.249	-0.5	0.009
19.546	0.273	-0.48	0	15.288	0.222	-0.48	0.011
24.082	0.182	-0.46	0	20.29	0.21	-0.46	0.015
57.432	0.273	-0.44	0	25.293	0.237	-0.44	0.019
90.782	0.091	-0.42	0	30.295	0.258	-0.42	0.025
124.132	0.137	-0.4	0.001	35.298	0.149	-0.4	0.032
157.482	0.137	-0.38	0.001	40.3	0.113	-0.38	0.04
190.832	0.137	-0.36	0.002	55.308	0.15	-0.36	0.05
224.182	0.091	-0.34	0.003	70.315	0.153	-0.34	0.062
124.132	0.137	-0.32	0.005	85.323	0.056	-0.32	0.076
157.482	0.137	-0.3	0.008	100.33	0.166	-0.3	0.093
190.832	0.137	-0.28	0.012	115.338	0.082	-0.28	0.112
224.182	0.091	-0.26	0.019	130.345	0.141	-0.26	0.135
		-0.24	0.028	145.353	-0.042	-0.24	0.16
		-0.22	0.042	160.36	0.058	-0.22	0.189
		-0.2	0.06	175.368	0.015	-0.2	0.221
		-0.18	0.084	190.375	0.109	-0.18	0.256
		-0.16	0.114			-0.16	0.294
		-0.14	0.152			-0.14	0.336
		-0.12	0.198			-0.12	0.381
		-0.1	0.253			-0.1	0.429
		-0.08	0.316			-0.08	0.479
		-0.06	0.386			-0.06	0.531
		-0.04	0.462			-0.04	0.585
		-0.02	0.542			-0.02	0.64
		0	0.625			0	0.695
		0.02	0.695			0.02	0.735
		0.04	0.761			0.04	0.774
		0.06	0.82			0.06	0.809
		0.08	0.872			0.08	0.841
		0.1	0.915			0.1	0.871
		0.12	0.949			0.12	0.896
		0.14	0.975			0.14	0.919
		0.16	0.992			0.16	0.937
		0.18	1.002			0.18	0.952
		0.2	1.007			0.2	0.964
		0.22	1.006			0.22	0.972
		0.24	1.001			0.24	0.977
		0.26	0.994			0.26	0.979
		0.28	0.984			0.28	0.979
		0.3	0.973			0.3	0.976
		0.32	0.961			0.32	0.972
		0.34	0.948			0.34	0.965
		0.36	0.936			0.36	0.957
		0.38	0.923			0.38	0.948
		0.4	0.911			0.4	0.938
		0.42	0.898			0.42	0.927
		0.44	0.886			0.44	0.916
		0.46	0.874			0.46	0.904
		0.48	0.863			0.48	0.892
		0.5	0.851			0.5	0.879
		0.52	0.841			0.52	0.867
		0.54	0.83			0.54	0.855
		0.56	0.819			0.56	0.842
		0.58	0.809			0.58	0.83
		0.6	0.8			0.6	0.818
		0.62	0.79			0.62	0.807
		0.64	0.781			0.64	0.795
		0.66	0.772			0.66	0.784
		0.68	0.763			0.68	0.773
		0.7	0.754			0.7	0.762
		0.72	0.746			0.72	0.752
		0.74	0.738			0.74	0.741
		0.76	0.73			0.76	0.731
		0.78	0.722			0.78	0.722
		0.8	0.715			0.8	0.712
		0.82	0.707			0.82	0.703
		0.84	0.7			0.84	0.694
		0.86	0.693			0.86	0.685
		0.88	0.686			0.88	0.677
		0.9	0.68			0.9	0.669
		0.92	0.673			0.92	0.661
		0.94	0.667			0.94	0.653
		0.96	0.661			0.96	0.645
		0.98	0.655			0.98	0.638
		1	0.649			1	0.631
		1.02	0.644			1.02	0.624
		1.04	0.638			1.04	0.617
		1.06	0.633			1.06	0.61
		1.08	0.628			1.08	0.603
		1.1	0.623			1.1	0.597
		1.12	0.618			1.12	0.591
		1.14	0.613			1.14	0.585
		1.16	0.608			1.16	0.579
		1.18	0.603			1.18	0.573
		1.2	0.599			1.2	0.568
		1.22	0.595			1.22	0.562
		1.24	0.59			1.24	0.557
		1.26	0.586			1.26	0.552
		1.28	0.582			1.28	0.547
		1.3	0.578			1.3	0.542
		1.32	0.574			1.32	0.537
		1.34	0.571			1.34	0.533
		1.36	0.567			1.36	0.528
		1.38	0.563			1.38	0.524
		1.4	0.56			1.4	0.519
		1.42	0.556			1.42	0.515
		1.44	0.553			1.44	0.511
		1.46	0.55			1.46	0.507
		1.48	0.547			1.48	0.503
		1.5	0.544			1.5	0.499
		1.52	0.541			1.52	0.496
		1.54	0.538			1.54	0.492
		1.56	0.535			1.56	0.489
		1.58	0.532			1.58	0.485
		1.6	0.529			1.6	0.482
		1.62	0.527			1.62	0.479
		1.64	0.524			1.64	0.475
		1.66	0.521			1.66	0.472
		1.68	0.519			1.68	0.469
		1.7	0.516			1.7	0.466
		1.72	0.514			1.72	0.463
		1.74	0.512			1.74	0.46
		1.76	0.509			1.76	0.458
		1.78	0.507			1.78	0.455
		1.8	0.505			1.8	0.452
		1.82	0.503			1.82	0.45
		1.84	0.501			1.84	0.447
		1.86	0.499			1.86	0.445
		1.88	0.497			1.88	0.442
		1.9	0.495			1.9	0.44
		1.92	0.493			1.92	0.438
		1.94	0.491			1.94	0.436
		1.96	0.489			1.96	0.433
		1.98	0.487			1.98	0.431
		2	0.486			2	0.429
		2.02	0.484			2.02	0.427
		2.04	0.482			2.04	0.425
		2.06	0.481			2.06	0.423
		2.08	0.479			2.08	0.421
		2.1	0.477			2.1	0.419
		2.12	0.476			2.12	0.417
		2.14	0.474			2.14	0.416
		2.16	0.473			2.16	0.414
		2.18	0.471			2.18	0.412
		2.2	0.47			2.2	0.41
		2.22	0.468			2.22	0.409
		2.24	0.467			2.24	0.407
		2.26	0.466			2.26	0.406
		2.28	0.464			2.28	0.404
		2.3	0.463			2.3	0.402
		2.32	0.462			2.32	0.401
		2.34	0.461			2.34	0.4
		2.36	0.459			2.36	0.398
		2.38	0.458			2.38	0.397
		2.4	0.457			2.4	0.395
		2.42	0.456			2.42	0.394
		2.44	0.455			2.44	0.393
		2.46	0.453			2.46	0.391
		2.48	0.452			2.48	0.39
		2.5	0.451			2.5	0.389
		2.52	0.45			2.52	0.388
		2.54	0.449			2.54	0.386
		2.56	0.448			2.56	0.385
		2.58	0.447			2.58	0.384
		2.6	0.446			2.6	0.383
		2.62	0.445			2.62	0.382
		2.64	0.444			2.64	0.381
		2.66	0.443			2.66	0.38
		2.68	0.442			2.68	0.378
		2.7	0.441			2.7	0.377
		2.72	0.44			2.72	0.376
		2.74	0.44			2.74	0.375
		2.76	0.439			2.76	0.374
		2.78	0.438			2.78	0.373
		2.8	0.437			2.8	0.372
		2.82	0.436			2.82	0.371
		2.84	0.435			2.84	0.371
		2.86	0.434			2.86	0.37
		2.88	0.434			2.88	0.369
		2.9	0.433			2.9	0.368
		2.92	0.432			2.92	0.367
		2.94	0.431			2.94	0.366
		2.96	0.43			2.96	0.365
		2.98	0.43			2.98	0.364
		3	0.429			3	0.364
		3.02	0.428			3.02	0.363
		3.04	0.427			3.04	0.362
		3.06	0.427			3.06	0.361
		3.08	0.426			3.08	0.36
		3.1	0.425			3.1	0.36
		3.12	0.425			3.12	0.359
		3.14	0.424			3.14	0.358
		3.16	0.423			3.16	0.357
		3.18	0.423			3.18	0.357
		3.2	0.422			3.2	0.356
		3.22	0.421			3.22	0.355
		3.24	0.421			3.24	0.354
		3.26	0.42			3.26	0.354
		3.28	0.419			3.28	0.353
		3.3	0.419			3.3	0.352
		3.32	0.418			3.32	0.352
		3.34	0.417			3.34	0.351
		3.36	0.417			3.36	0.35
		3.38	0.416			3.38	0.35
		3.4	0.416			3.4	0.349
		3.42	0.415			3.42	0.348
		3.44	0.414			3.44	0.348
		3.46	0.414			3.46	0.347
		3.48	0.413			3.48	0.347
		3.5	0.413			3.5	0.346
		3.52	0.412			3.52	0.345
		3.54	0.412			3.54	0.345
		3.56	0.411			3.56	0.344
		3.58	0.41			3.58	0.344
		3.6	0.41			3.6	0.343
		3.62	0.409			3.62	0.342
		3.64	0.409			3.64	0.342
		3.66	0.408			3.66	0.341
		3.68	0.408			3.68	0.341
		3.7	0.407			3.7	0.34
		3.72	0.407			3.72	0.34
		3.74	0.406			3.74	0.339
		3.76	0.406			3.76	0.339
		3.78	0.405			3.78	0.338
		3.8	0.405			3.8	0.338
		3.82	0.404			3.82	0.337
		3.84	0.404			3.84	0.337
		3.86	0.403			3.86	0.336
		3.88	0.403			3.88	0.335
		3.9	0.402			3.9	0.335
		3.92	0.402			3.92	0.334
		3.94	0.401			3.94	0.334
		3.96	0.401			3.96	0.333
		3.98	0.4			3.98	0.333
		4	0.4			4	0.333
		4.02	0.399			4.02	0.332
		4.04	0.399			4.04	0.332
		4.06	0.398			4.06	0.331
		4.08	0.398			4.08	0.331
		4.1	0.397			4.1	0.33
		4.12	0.397			4.12	0.33
		4.14	0.397			4.14	0.329
		4.16	0.396			4.16	0.329
		4.18	0.396			4.18	0.328
		4.2	0.395			4.2	0.328
		4.22	0.395			4.22	0.327
		4.24	0.394			4.24	0.327
		4.26	0.394			4.26	0.326
		4.28	0.393			4.28	0.326
		4.3	0.393			4.3	0.326
		4.32	0.393			4.32	0.325
		4.34	0.392			4.34	0.325
		4.36	0.392			4.36	0.324
		4.38	0.391			4.38	0.324
		4.4	0.391			4.4	0.323
		4.42	0.39			4.42	0.323
		4.44	0.39			4.44	0.323
		4.46	0.39			4.46	0.322
		4.48	0.389			4.48	0.322
		4.5	0.389			4.5	0.321
		4.52	0.388			4.52	0.321
		4.54	0.388			4.54	0.32
		4.56	0.388			4.56	0.32
		4.58	0.387			4.58	0.32
		4.6	0.387			4.6	0.319
		4.62	0.386			4.62	0.319
		4.64	0.386			4.64	0.318
		4.66	0.386			4.66	0.318
		4.68	0.385			4.68	0.318
		4.7	0.385			4.7	0.317
		4.72	0.384			4.72	0.317
		4.74	0.384			4.74	0.316
		4.76	0.384			4.76	0.316
		4.78	0.383			4.78	0.316
		4.8	0.383			4.8	0.315
		4.82	0.382			4.82	0.315
		4.84	0.382			4.84	0.315
		4.86	0.382			4.86	0.314
		4.88	0.381			4.88	0.314
		4.9	0.381			4.9	0.313
		4.92	0.381			4.92	0.313
		4.94	0.38			4.94	0.313
		4.96	0.38			4.96	0.312
		4.98	0.379			4.98	0.312
		5	0.379			5	0.311
		5.02	0.379			5.02	0.311
		5.04	0.378			5.04	0.311
		5.06	0.378			5.06	0.31
		5.08	0.378			5.08	0.31
		5.1	0.377			5.1	0.31
		5.12	0.377			5.12	0.309
		5.14	0.376			5.14	0.309
		5.16	0.376			5.16	0.309
		5.18	0.376			5.18	0.308
		5.2	0.375			5.2	0.308
		5.22	0.375			5.22	0.307
		5.24	0.375			5.24	0.307
		5.26	0.374			5.26	0.307
		5.28	0.374			5.28	0.306
		5.3	0.374			5.3	0.306
		5.32	0.373			5.32	0.306
		5.34	0.373			5.34	0.305
		5.36	0.373			5.36	0.305
		5.38	0.372			5.38	0.305
		5.4	0.372			5.4	0.304
		5.42	0.371			5.42	0.304
		5.44	0.371			5.44	0.304
		5.46	0.371			5.46	0.303
		5.48	0.37			5.48	0.303
		5.5	0.37			5.5	0.303
		5.52	0.37			5.52	0.302
		5.54	0.369			5.54	0.302
		5.56	0.369			5.56	0.302
		5.58	0.369			5.58	0.301
		5.6	0.368			5.6	0.301
		5.62	0.368			5.62	0.301
		5.64	0.368			5.64	0.3
		5.66	0.367			5.66	0.3
		5.68	0.367			5.68	0.3
		5.7	0.367			5.7	0.299
		5.72	0.366			5.72	0.299
		5.74	0.366			5.74	0.299
		5.76	0.366			5.76	0.298
		5.78	0.365			5.78	0.298
		5.8	0.365			5.8	0.298
		5.82	0.365			5.82	0.297
		5.84	0.364			5.84	0.297
		5.86	0.364			5.86	0.297
		5.88	0.364			5.88	0.296
		5.9	0.363			5.9	0.296
		5.92	0.363			5.92	0.296
		5.94	0.363			5.94	0.295
		5.96	0.362			5.96	0.295
		5.98	0.362			5.98	0.295
		6	0.362			6	0.294
		6.02	0.361			6.02	0.294
		6.04	0.361			6.04	0.294
		6.06	0.361			6.06	0.293
		6.08	0.361			6.08	0.293
		6.1	0.36			6.1	0.293
		6.12	0.36			6.12	0.293
		6.14	0.36			6.14	0.292
		6.16	0.359			6.16	0.292
		6.18	0.359			6.18	0.292
		6.2	0.359			6.2	0.291
		6.22	0.358			6.22	0.291
		6.24	0.358			6.24	0.291
		6.26	0.358			6.26	0.29
		6.28	0.357			6.28	0.29
		6.3	0.357			6.3	0.29
		6.32	0.357			6.32	0.289
		6.34	0.356			6.34	0.289
		6.36	0.356			6.36	0.289
		6.38	0.356			6.38	0.289
		6.4	0.356			6.4	0.288
		6.42	0.355			6.42	0.288
		6.44	0.355			6.44	0.288
		6.46	0.355			6.46	0.287
		6.48	0.354			6.48	0.287
		6.5	0.354			6.5	0.287
		6.52	0.354			6.52	0.286
		6.54	0.353			6.54	0.286
		6.56	0.353			6.56	0.286
		6.58	0.353			6.58	0.286
		6.6	0.353			6.6	0.285
		6.62	0.352			6.62	0.285
		6.64	0.352			6.64	0.285
		6.66	0.352			6.66	0.284
		6.68	0.351			6.68	0.284
		6.7	0.351			6.7	0.284
		6.72	0.351			6.72	0.284
		6.74	0.35			6.74	0.283
		6.76	0.35			6.76	0.283
		6.78	0.35			6.78	0.283
		6.8	0.35			6.8	0.282
		6.82	0.349			6.82	0.282
		6.84	0.349			6.84	0.282
		6.86	0.349			6.86	0.282
		6.88	0.348			6.88	0.281
		6.9	0.348			6.9	0.281
		6.92	0.348			6.92	0.281
		6.94	0.348			6.94	0.28
		6.96	0.347			6.96	0.28
		6.98	0.347			6.98	0.28
		7	0.347			7	0.28
		7.02	0.346			7.02	0.279
		7.04	0.346			7.04	0.279
		7.06	0.346			7.06	0.279
		7.08	0.346			7.08	0.279
		7.1	0.345			7.1	0.278
		7.12	0.345			7.12	0.278
		7.14	0.345			7.14	0.278
		7.16	0.345			7.16	0.277
		7.18	0.344			7.18	0.277
		7.2	0.344			7.2	0.277
		7.22	0.344			7.22	0.277
		7.24	0.343			7.24	0.276
		7.26	0.343			7.26	0.276
		7.28	0.343			7.28	0.276
		7.3	0.343			7.3	0.276
		7.32	0.342			7.32	0.275
		7.34	0.342			7.34	0.275
		7.36	0.342			7.36	0.275
		7.38	0.342			7.38	0.274
		7.4	0.341			7.4	0.274
		7.42	0.341			7.42	0.274
		7.44	0.341			7.44	0.274
		7.46	0.34			7.46	0.273
		7.48	0.34			7.48	0.273
		7.5	0.34			7.5	0.273
		7.52	0.34			7.52	0.273
		7.54	0.339			7.54	0.272
		7.56	0.339			7.56	0.272
		7.58	0.339			7.58	0.272
		7.6	0.339			7.6	0.272
		7.62	0.338			7.62	0.271
		7.64	0.338			7.64	0.271
		7.66	0.338			7.66	0.271
		7.68	0.338			7.68	0.271
		7.7	0.337			7.7	0.27
		7.72	0.337			7.72	0.27
		7.74	0.337			7.74	0.27
		7.76	0.336			7.76	0.27
		7.78	0.336			7.78	0.269
		7.8	0.336			7.8	0.269
		7.82	0.336			7.82	0.269
		7.84	0.335			7.84	0.269
		7.86	0.335			7.86	0.268
		7.88	0.335			7.88	0.268
		7.9	0.335			7.9	0.268
		7.92	0.334			7.92	0.268
		7.94	0.334			7.94	0.267
		7.96	0.334			7.96	0.267
		7.98	0.334			7.98	0.267
		8	0.333			8	0.267
		8.02	0.333			8.02	0.266
		8.04	0.333			8.04	0.266
		8.06	0.333			8.06	0.266
		8.08	0.332			8.08	0.266
		8.1	0.332			8.1	0.265
		8.12	0.332			8.12	0.265
		8.14	0.332			8.14	0.265
		8.16	0.331			8.16	0.265
		8.18	0.331			8.18	0.264
		8.2	0.331			8.2	0.264
		8.22	0.331			8.22	0.264
		8.24	0.33			8.24	0.264
		8.26	0.33			8.26	0.263
		8.28	0.33			8.28	0.263
		8.3	0.33			8.3	0.263
		8.32	0.329			8.32	0.263
		8.34	0.329			8.34	0.262
		8.36	0.329			8.36	0.262
		8.38	0.329			8.38	0.262
		8.4	0.329			8.4	0.262
		8.42	0.328			8.42	0.262
		8.44	0.328			8.44	0.261
		8.46	0.328			8.46	0.261
		8.48	0.328			8.48	0.261
		8.5	0.327			8.5	0.261
		8.52	0.327			8.52	0.26
		8.54	0.327			8.54	0.26
		8.56	0.327			8.56	0.26
		8.58	0.326			8.58	0.26
		8.6	0.326			8.6	0.259
		8.62	0.326			8.62	0.259
		8.64	0.326			8.64	0.259
		8.66	0.325			8.66	0.259
		8.68	0.325			8.68	0.259
		8.7	0.325			8.7	0.258
		8.72	0.325			8.72	0.258
		8.74	0.325			8.74	0.258
		8.76	0.324			8.76	0.258
		8.78	0.324			8.78	0.257
		8.8	0.324			8.8	0.257
		8.82	0.324			8.82	0.257
		8.84	0.323			8.84	0.257
		8.86	0.323			8.86	0.257
		8.88	0.323			8.88	0.256
		8.9	0.323			8.9	0.256
		8.92	0.322			8.92	0.256
		8.94	0.322			8.94	0.256
		8.96	0.322			8.96	0.255
		8.98	0.322			8.98	0.255
		9	0.322			9	0.255
		9.02	0.321			9.02	0.255
		9.04	0.321			9.04	0.255
		9.06	0.321			9.06	0.254
		9.08	0.321			9.08	0.254
		9.1	0.32			9.1	0.254
		9.12	0.32			9.12	0.254
		9.14	0.32			9.14	0.253
		9.16	0.32			9.16	0.253
		9.18	0.32			9.18	0.253
		9.2	0.319			9.2	0.253
		9.22	0.319			9.22	0.253
		9.24	0.319			9.24	0.252
		9.26	0.319			9.26	0.252
		9.28	0.318			9.28	0.252
		9.3	0.318			9.3	0.252
		9.32	0.318			9.32	0.252
		9.34	0.318			9.34	0.251
		9.36	0.318			9.36	0.251
		9.38	0.317			9.38	0.251
		9.4	0.317			9.4	0.251
		9.42	0.317			9.42	0.251
		9.44	0.317			9.44	0.25
		9.46	0.317			9.46	0.25
		9.48	0.316			9.48	0.25
		9.5	0.316			9.5	0.25
		9.52	0.316			9.52	0.249
		9.54	0.316			9.54	0.249
		9.56	0.315			9.56	0.249
		9.58	0.315			9.58	0.249
		9.6	0.315			9.6	0.249
		9.62	0.315			9.62	0.248
		9.64	0.315			9.64	0.248
		9.66	0.314			9.66	0.248
		9.68	0.314			9.68	0.248
		9.7	0.314			9.7	0.248
		9.72	0.314			9.72	0.247
		9.74	0.314			9.74	0.247
		9.76	0.313			9.76	0.247
		9.78	0.313			9.78	0.247
		9.8	0.313			9.8	0.247
		9.82	0.313			9.82	0.246
		9.84	0.313			9.84	0.246
		9.86	0.312			9.86	0.246
		9.88	0.312			9.88	0.246
		9.9	0.312			9.9	0.246
		9.92	0.312			9.92	0.245
		9.94	0.312			9.94	0.245
		9.96	0.311			9.96	0.245
		9.98	0.311			9.98	0.245
		10	0.311			10	0.245
		10.02	0.311			10.02	0.245
		10.04	0.311			10.04	0.244
		10.06	0.31			10.06	0.244
		10.08	0.31			10.08	0.244
		10.1	0.31			10.1	0.244
		10.12	0.31			10.12	0.244
		10.14	0.31			10.14	0.243
		10.16	0.309			10.16	0.243
		10.18	0.309			10.18	0.243
		10.2	0.309			10.2	0.243
		10.22	0.309			10.22	0.243
		10.24	0.309			10.24	0.242
		10.26	0.308			10.26	0.242
		10.28	0.308			10.28	0.242
		10.3	0.308			10.3	0.242
		10.32	0.308			10.32	0.242
		10.34	0.308			10.34	0.241
		10.36	0.307			10.36	0.241
		10.38	0.307			10.38	0.241
		10.4	0.307			10.4	0.241
		10.42	0.307			10.42	0.241
		10.44	0.307			10.44	0.241
		10.46	0.307			10.46	0.24
		10.48	0.306			10.48	0.24
		10.5	0.306			10.5	0.24
		10.52	0.306			10.52	0.24
		10.54	0.306			10.54	0.24
		10.56	0.306			10.56	0.239
		10.58	0.305			10.58	0.239
		10.6	0.305			10.6	0.239
		10.62	0.305			10.62	0.239
		10.64	0.305			10.64	0.239
		10.66	0.305			10.66	0.239
		10.68	0.304			10.68	0.238
		10.7	0.304			10.7	0.238
		10.72	0.304			10.72	0.238
		10.74	0.304			10.74	0.238
		10.76	0.304			10.76	0.238
		10.78	0.304			10.78	0.237
		10.8	0.303			10.8	0.237
		10.82	0.303			10.82	0.237
		10.84	0.303			10.84	0.237
		10.86	0.303			10.86	0.237
		10.88	0.303			10.88	0.237
		10.9	0.302			10.9	0.236
		10.92	0.302			10.92	0.236
		10.94	0.302			10.94	0.236
		10.96	0.302			10.96	0.236
		10.98	0.302			10.98	0.236
		11	0.302			11	0.236
		11.02	0.301			11.02	0.235
		11.04	0.301			11.04	0.235
		11.06	0.301			11.06	0.235
		11.08	0.301			11.08	0.235
		11.1	0.301			11.1	0.235
		11.12	0.3			11.12	0.234
		11.14	0.3			11.14	0.234
		11.16	0.3			11.16	0.234
		11.18	0.3			11.18	0.234
		11.2	0.3			11.2	0.234
		11.22	0.3			11.22	0.234
		11.24	0.299			11.24	0.233
		11.26	0.299			11.26	0.233
		11.28	0.299			11.28	0.233
		11.3	0.299			11.3	0.233
		11.32	0.299			11.32	0.233
		11.34	0.299			11.34	0.233
		11.36	0.298			11.36	0.232
		11.38	0.298			11.38	0.232
		11.4	0.298			11.4	0.232
		11.42	0.298			11.42	0.232
		11.44	0.298			11.44	0.232
		11.46	0.298			11.46	0.232
		11.48	0.297			11.48	0.231
		11.5	0.297			11.5	0.231
		11.52	0.297			11.52	0.231
		11.54	0.297			11.54	0.231
		11.56	0.297			11.56	0.231
		11.58	0.297			11.58	0.231
		11.6	0.296			11.6	0.231
		11.62	0.296			11.62	0.23
		11.64	0.296			11.64	0.23
		11.66	0.296			11.66	0.23
		11.68	0.296			11.68	0.23
		11.7	0.296			11.7	0.23
		11.72	0.295			11.72	0.23
		11.74	0.295			11.74	0.229
		11.76	0.295			11.76	0.229
		11.78	0.295			11.78	0.229
		11.8	0.295			11.8	0.229
		11.82	0.295			11.82	0.229
		11.84	0.294			11.84	0.229
		11.86	0.294			11.86	0.228
		11.88	0.294			11.88	0.228
		11.9	0.294			11.9	0.228
		11.92	0.294			11.92	0.228
		11.94	0.294			11.94	0.228
		11.96	0.293			11.96	0.228
		11.98	0.293			11.98	0.227
		12	0.293			12	0.227
		12.02	0.293			12.02	0.227
		12.04	0.293			12.04	0.227
		12.06	0.293			12.06	0.227
		12.08	0.292			12.08	0.227
		12.1	0.292			12.1	0.227
		12.12	0.292			12.12	0.226
		12.14	0.292			12.14	0.226
		12.16	0.292			12.16	0.226
		12.18	0.292			12.18	0.226
		12.2	0.291			12.2	0.226
		12.22	0.291			12.22	0.226
		12.24	0.291			12.24	0.226
		12.26	0.291			12.26	0.225
		12.28	0.291			12.28	0.225
		12.3	0.291			12.3	0.225
		12.32	0.291			12.32	0.225
		12.34	0.29			12.34	0.225
		12.36	0.29			12.36	0.225
		12.38	0.29			12.38	0.224
		12.4	0.29			12.4	0.224
		12.42	0.29			12.42	0.224
		12.44	0.29			12.44	0.224
		12.46	0.289			12.46	0.224
		12.48	0.289			12.48	0.224
		12.5	0.289			12.5	0.224
		12.52	0.289			12.52	0.223
		12.54	0.289			12.54	0.223
		12.56	0.289			12.56	0.223
		12.58	0.289			12.58	0.223
		12.6	0.288			12.6	0.223
		12.62	0.288			12.62	0.223
		12.64	0.288			12.64	0.223
		12.66	0.288			12.66	0.222
		12.68	0.288			12.68	0.222
		12.7	0.288			12.7	0.222
		12.72	0.288			12.72	0.222
		12.74	0.287			12.74	0.222
		12.76	0.287			12.76	0.222
		12.78	0.287			12.78	0.222
		12.8	0.287			12.8	0.221
		12.82	0.287			12.82	0.221
		12.84	0.287			12.84	0.221
		12.86	0.287			12.86	0.221
		12.88	0.286			12.88	0.221
		12.9	0.286			12.9	0.221
		12.92	0.286			12.92	0.221
		12.94	0.286			12.94	0.22
		12.96	0.286			12.96	0.22
		12.98	0.286			12.98	0.22
		13	0.285			13	0.22
		13.02	0.285			13.02	0.22
		13.04	0.285			13.04	0.22
		13.06	0.285			13.06	0.22
		13.08	0.285			13.08	0.219
		13.1	0.285			13.1	0.219
		13.12	0.285			13.12	0.219
		13.14	0.284			13.14	0.219
		13.16	0.284			13.16	0.219
		13.18	0.284			13.18	0.219
		13.2	0.284			13.2	0.219
		13.22	0.284			13.22	0.219
		13.24	0.284			13.24	0.218
		13.26	0.284			13.26	0.218
		13.28	0.284			13.28	0.218
		13.3	0.283			13.3	0.218
		13.32	0.283			13.32	0.218
		13.34	0.283			13.34	0.218
		13.36	0.283			13.36	0.218
		13.38	0.283			13.38	0.217
		13.4	0.283			13.4	0.217
		13.42	0.283			13.42	0.217
		13.44	0.282			13.44	0.217
		13.46	0.282			13.46	0.217
		13.48	0.282			13.48	0.217
		13.5	0.282			13.5	0.217
		13.52	0.282			13.52	0.217
		13.54	0.282			13.54	0.216
		13.56	0.282			13.56	0.216
		13.58	0.281			13.58	0.216
		13.6	0.281			13.6	0.216
		13.62	0.281			13.62	0.216
		13.64	0.281			13.64	0.216
		13.66	0.281			13.66	0.216
		13.68	0.281			13.68	0.216
		13.7	0.281			13.7	0.215
		13.72	0.281			13.72	0.215
		13.74	0.28			13.74	0.215
		13.76	0.28			13.76	0.215
		13.78	0.28			13.78	0.215
		13.8	0.28			13.8	0.215
		13.82	0.28			13.82	0.215
		13.84	0.28			13.84	0.215
		13.86	0.28			13.86	0.214
		13.88	0.279			13.88	0.214
		13.9	0.279			13.9	0.214
		13.92	0.279			13.92	0.214
		13.94	0.279			13.94	0.214
		13.96	0.279			13.96	0.214
		13.98	0.279			13.98	0.214
		14	0.279			14	0.214
		14.02	0.279			14.02	0.213
		14.04	0.278			14.04	0.213
		14.06	0.278			14.06	0.213
		14.08	0.278			14.08	0.213
		14.1	0.278			14.1	0.213
		14.12	0.278			14.12	0.213
		14.14	0.278			14.14	0.213
		14.16	0.278			14.16	0.213
		14.18	0.278			14.18	0.212
		14.2	0.277			14.2	0.212
		14.22	0.277			14.22	0.212
		14.24	0.277			14.24	0.212
		14.26	0.277			14.26	0.212
		14.28	0.277			14.28	0.212
		14.3	0.277			14.3	0.212
		14.32	0.277			14.32	0.212
		14.34	0.277			14.34	0.211
		14.36	0.276			14.36	0.211
		14.38	0.276			14.38	0.211
		14.4	0.276			14.4	0.211
		14.42	0.276			14.42	0.211
		14.44	0.276			14.44	0.211
		14.46	0.276			14.46	0.211
		14.48	0.276			14.48	0.211
		14.5	0.276			14.5	0.211
		14.52	0.275			14.52	0.21
		14.54	0.275			14.54	0.21
		14.56	0.275			14.56	0.21
		14.58	0.275			14.58	0.21
		14.6	0.275			14.6	0.21
		14.62	0.275			14.62	0.21
		14.64	0.275			14.64	0.21
		14.66	0.275			14.66	0.21
		14.68	0.274			14.68	0.209
		14.7	0.274			14.7	0.209
		14.72	0.274			14.72	0.209
		14.74	0.274			14.74	0.209
		14.76	0.274			14.76	0.209
		14.78	0.274			14.78	0.209
		14.8	0.274			14.8	0.209
		14.82	0.274			14.82	0.209
		14.84	0.273			14.84	0.209
		14.86	0.273			14.86	0.208
		14.88	0.273			14.88	0.208
		14.9	0.273			14.9	0.208
		14.92	0.273			14.92	0.208
		14.94	0.273			14.94	0.208
		14.96	0.273			14.96	0.208
		14.98	0.273			14.98	0.208
		15	0.273			15	0.208
		15.02	0.272			15.02	0.208
		15.04	0.272			15.04	0.207
		15.06	0.272			15.06	0.207
		15.08	0.272			15.08	0.207
		15.1	0.272			15.1	0.207
		15.12	0.272			15.12	0.207
		15.14	0.272			15.14	0.207
		15.16	0.272			15.16	0.207
		15.18	0.272			15.18	0.207
		15.2	0.271			15.2	0.207
		15.22	0.271			15.22	0.206
		15.24	0.271			15.24	0.206
		15.26	0.271			15.26	0.206
		15.28	0.271			15.28	0.206
		15.3	0.271			15.3	0.206
		15.32	0.271			15.32	0.206
		15.34	0.271			15.34	0.206
		15.36	0.271			15.36	0.206
		15.38	0.27			15.38	0.206
		15.4	0.27			15.4	0.205
		15.42	0.27			15.42	0.205
		15.44	0.27			15.44	0.205
		15.46	0.27			15.46	0.205
		15.48	0.27			15.48	0.205
		15.5	0.27			15.5	0.205
		15.52	0.27			15.52	0.205
		15.54	0.27			15.54	0.205
		15.56	0.269			15.56	0.205
		15.58	0.269			15.58	0.205
		15.6	0.269			15.6	0.204
		15.62	0.269			15.62	0.204
		15.64	0.269			15.64	0.204
		15.66	0.269			15.66	0.204
		15.68	0.269			15.68	0.204
		15.7	0.269			15.7	0.204
		15.72	0.269			15.72	0.204
		15.74	0.268			15.74	0.204
		15.76	0.268			15.76	0.204
		15.78	0.268			15.78	0.204
		15.8	0.268			15.8	0.203
		15.82	0.268			15.82	0.203
		15.84	0.268			15.84	0.203
		15.86	0.268			15.86	0.203
		15.88	0.268			15.88	0.203
		15.9	0.268			15.9	0.203
		15.92	0.267			15.92	0.203
		15.94	0.267			15.94	0.203
		15.96	0.267			15.96	0.203
		15.98	0.267			15.98	0.203
		16	0.267			16	0.202
		16.02	0.267			16.02	0.202
		16.04	0.267			16.04	0.202
		16.06	0.267			16.06	0.202
		16.08	0.267			16.08	0.202
		16.1	0.267			16.1	0.202
		16.12	0.266			16.12	0.202
		16.14	0.266			16.14	0.202
		16.16	0.266			16.16	0.202
		16.18	0.266			16.18	0.202
		16.2	0.266			16.2	0.201
		16.22	0.266			16.22	0.201
		16.24	0.266			16.24	0.201
		16.26	0.266			16.26	0.201
		16.28	0.266			16.28	0.201
		16.3	0.265			16.3	0.201
		16.32	0.265			16.32	0.201
		16.34	0.265			16.34	0.201
		16.36	0.265			16.36	0.201
		16.38	0.265			16.38	0.201
		16.4	0.265			16.4	0.2
		16.42	0.265			16.42	0.2
		16.44	0.265			16.44	0.2
		16.46	0.265			16.46	0.2
		16.48	0.265			16.48	0.2
		16.5	0.264			16.5	0.2
		16.52	0.264			16.52	0.2
		16.54	0.264			16.54	0.2
		16.56	0.264			16.56	0.2
		16.58	0.264			16.58	0.2
		16.6	0.264			16.6	0.2
		16.62	0.264			16.62	0.199
		16.64	0.264			16.64	0.199
		16.66	0.264			16.66	0.199
		16.68	0.264			16.68	0.199
		16.7	0.263			16.7	0.199
		16.72	0.263			16.72	0.199
		16.74	0.263			16.74	0.199
		16.76	0.263			16.76	0.199
		16.78	0.263			16.78	0.199
		16.8	0.263			16.8	0.199
		16.82	0.263			16.82	0.199
		16.84	0.263			16.84	0.198
		16.86	0.263			16.86	0.198
		16.88	0.263			16.88	0.198
		16.9	0.263			16.9	0.198
		16.92	0.262			16.92	0.198
		16.94	0.262			16.94	0.198
		16.96	0.262			16.96	0.198
		16.98	0.262			16.98	0.198
		17	0.262			17	0.198
		17.02	0.262			17.02	0.198
		17.04	0.262			17.04	0.198
		17.06	0.262			17.06	0.197
		17.08	0.262			17.08	0.197
		17.1	0.262			17.1	0.197
		17.12	0.261			17.12	0.197
		17.14	0.261			17.14	0.197
		17.16	0.261			17.16	0.197
		17.18	0.261			17.18	0.197
		17.2	0.261			17.2	0.197
		17.22	0.261			17.22	0.197
		17.24	0.261			17.24	0.197
		17.26	0.261			17.26	0.197
		17.28	0.261			17.28	0.196
		17.3	0.261			17.3	0.196
		17.32	0.261			17.32	0.196
		17.34	0.26			17.34	0.196
		17.36	0.26			17.36	0.196
		17.38	0.26			17.38	0.196
		17.4	0.26			17.4	0.196
		17.42	0.26			17.42	0.196
		17.44	0.26			17.44	0.196
		17.46	0.26			17.46	0.196
		17.48	0.26			17.48	0.196
		17.5	0.26			17.5	0.196
		17.52	0.26			17.52	0.195
		17.54	0.26			17.54	0.195
		17.56	0.259			17.56	0.195
		17.58	0.259			17.58	0.195
		17.6	0.259			17.6	0.195
		17.62	0.259			17.62	0.195
		17.64	0.259			17.64	0.195
		17.66	0.259			17.66	0.195
		17.68	0.259			17.68	0.195
		17.7	0.259			17.7	0.195
		17.72	0.259			17.72	0.195
		17.74	0.259			17.74	0.195
		17.76	0.259			17.76	0.194
		17.78	0.258			17.78	0.194
		17.8	0.258			17.8	0.194
		17.82	0.258			17.82	0.194
		17.84	0.258			17.84	0.194
		17.86	0.258			17.86	0.194
		17.88	0.258			17.88	0.194
		17.9	0.258			17.9	0.194
		17.92	0.258			17.92	0.194
		17.94	0.258			17.94	0.194
		17.96	0.258			17.96	0.194
		17.98	0.258			17.98	0.194
		18	0.258			18	0.193
		18.02	0.257			18.02	0.193
		18.04	0.257			18.04	0.193
		18.06	0.257			18.06	0.193
		18.08	0.257			18.08	0.193
		18.1	0.257			18.1	0.193
		18.12	0.257			18.12	0.193
		18.14	0.257			18.14	0.193
		18.16	0.257			18.16	0.193
		18.18	0.257			18.18	0.193
		18.2	0.257			18.2	0.193
		18.22	0.257			18.22	0.193
		18.24	0.257			18.24	0.193
		18.26	0.256			18.26	0.192
		18.28	0.256			18.28	0.192
		18.3	0.256			18.3	0.192
		18.32	0.256			18.32	0.192
		18.34	0.256			18.34	0.192
		18.36	0.256			18.36	0.192
		18.38	0.256			18.38	0.192
		18.4	0.256			18.4	0.192
		18.42	0.256			18.42	0.192
		18.44	0.256			18.44	0.192
		18.46	0.256			18.46	0.192
		18.48	0.256			18.48	0.192
		18.5	0.255			18.5	0.192
		18.52	0.255			18.52	0.191
		18.54	0.255			18.54	0.191
		18.56	0.255			18.56	0.191
		18.58	0.255			18.58	0.191
		18.6	0.255			18.6	0.191
		18.62	0.255			18.62	0.191
		18.64	0.255			18.64	0.191
		18.66	0.255			18.66	0.191
		18.68	0.255			18.68	0.191
		18.7	0.255			18.7	0.191
		18.72	0.255			18.72	0.191
		18.74	0.254			18.74	0.191
		18.76	0.254			18.76	0.191
		18.78	0.254			18.78	0.19
		18.8	0.254			18.8	0.19
		18.82	0.254			18.82	0.19
		18.84	0.254			18.84	0.19
		18.86	0.254			18.86	0.19
		18.88	0.254			18.88	0.19
		18.9	0.254			18.9	0.19
		18.92	0.254			18.92	0.19
		18.94	0.254			18.94	0.19
		18.96	0.254			18.96	0.19
		18.98	0.254			18.98	0.19
		19	0.253			19	0.19
		19.02	0.253			19.02	0.19
		19.04	0.253			19.04	0.189
		19.06	0.253			19.06	0.189
		19.08	0.253			19.08	0.189
		19.1	0.253			19.1	0.189
		19.12	0.253			19.12	0.189
		19.14	0.253			19.14	0.189
		19.16	0.253			19.16	0.189
		19.18	0.253			19.18	0.189
		19.2	0.253			19.2	0.189
		19.22	0.253			19.22	0.189
		19.24	0.253			19.24	0.189
		19.26	0.252			19.26	0.189
		19.28	0.252			19.28	0.189
		19.3	0.252			19.3	0.189
		19.32	0.252			19.32	0.189
		19.34	0.252			19.34	0.188
		19.36	0.252			19.36	0.188
		19.38	0.252			19.38	0.188
		19.4	0.252			19.4	0.188
		19.42	0.252			19.42	0.188
		19.44	0.252			19.44	0.188
		19.46	0.252			19.46	0.188
		19.48	0.252			19.48	0.188
		19.5	0.252			19.5	0.188
		19.52	0.251			19.52	0.188
		19.54	0.251			19.54	0.188
		19.56	0.251			19.56	0.188
		19.58	0.251			19.58	0.188
		19.6	0.251			19.6	0.188
		19.62	0.251			19.62	0.187
		19.64	0.251			19.64	0.187
		19.66	0.251			19.66	0.187
		19.68	0.251			19.68	0.187
		19.7	0.251			19.7	0.187
		19.72	0.251			19.72	0.187
		19.74	0.251			19.74	0.187
		19.76	0.251			19.76	0.187
		19.78	0.25			19.78	0.187
		19.8	0.25			19.8	0.187
		19.82	0.25			19.82	0.187
		19.84	0.25			19.84	0.187
		19.86	0.25			19.86	0.187
		19.88	0.25			19.88	0.187
		19.9	0.25			19.9	0.187
		19.92	0.25			19.92	0.186
		19.94	0.25			19.94	0.186
		19.96	0.25			19.96	0.186
		19.98	0.25			19.98	0.186
		20	0.25			20	0.186
		20.02	0.25			20.02	0.186
		20.04	0.25			20.04	0.186
		20.06	0.249			20.06	0.186
		20.08	0.249			20.08	0.186
		20.1	0.249			20.1	0.186
		20.12	0.249			20.12	0.186
		20.14	0.249			20.14	0.186
		20.16	0.249			20.16	0.186
		20.18	0.249			20.18	0.186
		20.2	0.249			20.2	0.186
		20.22	0.249			20.22	0.185
		20.24	0.249			20.24	0.185
		20.26	0.249			20.26	0.185
		20.28	0.249			20.28	0.185
		20.3	0.249			20.3	0.185
		20.32	0.249			20.32	0.185
		20.34	0.249			20.34	0.185
		20.36	0.248			20.36	0.185
		20.38	0.248			20.38	0.185
		20.4	0.248			20.4	0.185
		20.42	0.248			20.42	0.185
		20.44	0.248			20.44	0.185
		20.46	0.248			20.46	0.185
		20.48	0.248			20.48	0.185
		20.5	0.248			20.5	0.185
		20.52	0.248			20.52	0.185
		20.54	0.248			20.54	0.184
		20.56	0.248			20.56	0.184
		20.58	0.248			20.58	0.184
		20.6	0.248			20.6	0.184
		20.62	0.248			20.62	0.184
		20.64	0.247			20.64	0.184
		20.66	0.247			20.66	0.184
		20.68	0.247			20.68	0.184
		20.7	0.247			20.7	0.184
		20.72	0.247			20.72	0.184
		20.74	0.247			20.74	0.184
		20.76	0.247			20.76	0.184
		20.78	0.247			20.78	0.184
		20.8	0.247			20.8	0.184
		20.82	0.247			20.82	0.184
		20.84	0.247			20.84	0.184
		20.86	0.247			20.86	0.183
		20.88	0.247			20.88	0.183
		20.9	0.247			20.9	0.183
		20.92	0.247			20.92	0.183
		20.94	0.246			20.94	0.183
		20.96	0.246			20.96	0.183
		20.98	0.246			20.98	0.183
		21	0.246			21	0.183
		21.02	0.246			21.02	0.183
		21.04	0.246			21.04	0.183
		21.06	0.246			21.06	0.183
		21.08	0.246			21.08	0.183
		21.1	0.246			21.1	0.183
		21.12	0.246			21.12	0.183
		21.14	0.246			21.14	0.183
		21.16	0.246			21.16	0.183
		21.18	0.246			21.18	0.183
		21.2	0.246			21.2	0.182
		21.22	0.246			21.22	0.182
		21.24	0.246			21.24	0.182
		21.26	0.245			21.26	0.182
		21.28	0.245			21.28	0.182
		21.3	0.245			21.3	0.182
		21.32	0.245			21.32	0.182
		21.34	0.245			21.34	0.182
		21.36	0.245			21.36	0.182
		21.38	0.245			21.38	0.182
		21.4	0.245			21.4	0.182
		21.42	0.245			21.42	0.182
		21.44	0.245			21.44	0.182
		21.46	0.245			21.46	0.182
		21.48	0.245			21.48	0.182
		21.5	0.245			21.5	0.182
		21.52	0.245			21.52	0.182
		21.54	0.245			21.54	0.181
		21.56	0.245			21.56	0.181
		21.58	0.244			21.58	0.181
		21.6	0.244			21.6	0.181
		21.62	0.244			21.62	0.181
		21.64	0.244			21.64	0.181
		21.66	0.244			21.66	0.181
		21.68	0.244			21.68	0.181
		21.7	0.244			21.7	0.181
		21.72	0.244			21.72	0.181
		21.74	0.244			21.74	0.181
		21.76	0.244			21.76	0.181
		21.78	0.244			21.78	0.181
		21.8	0.244			21.8	0.181
		21.82	0.244			21.82	0.181
		21.84	0.244			21.84	0.181
		21.86	0.244			21.86	0.181
		21.88	0.244			21.88	0.181
		21.9	0.243			21.9	0.18
		21.92	0.243			21.92	0.18
		21.94	0.243			21.94	0.18
		21.96	0.243			21.96	0.18
		21.98	0.243			21.98	0.18
		22	0.243			22	0.18
		22.02	0.243			22.02	0.18
		22.04	0.243			22.04	0.18
		22.06	0.243			22.06	0.18
		22.08	0.243			22.08	0.18
		22.1	0.243			22.1	0.18
		22.12	0.243			22.12	0.18
		22.14	0.243			22.14	0.18
		22.16	0.243			22.16	0.18
		22.18	0.243			22.18	0.18
		22.2	0.243			22.2	0.18
		22.22	0.243			22.22	0.18
		22.24	0.242			22.24	0.18
		22.26	0.242			22.26	0.18
		22.28	0.242			22.28	0.179
		22.3	0.242			22.3	0.179
		22.32	0.242			22.32	0.179
		22.34	0.242			22.34	0.179
		22.36	0.242			22.36	0.179
		22.38	0.242			22.38	0.179
		22.4	0.242			22.4	0.179
		22.42	0.242			22.42	0.179
		22.44	0.242			22.44	0.179
		22.46	0.242			22.46	0.179
		22.48	0.242			22.48	0.179
		22.5	0.242			22.5	0.179
		22.52	0.242			22.52	0.179
		22.54	0.242			22.54	0.179
		22.56	0.242			22.56	0.179
		22.58	0.241			22.58	0.179
		22.6	0.241			22.6	0.179
		22.62	0.241			22.62	0.179
		22.64	0.241			22.64	0.179
		22.66	0.241			22.66	0.178
		22.68	0.241			22.68	0.178
		22.7	0.241			22.7	0.178
		22.72	0.241			22.72	0.178
		22.74	0.241			22.74	0.178
		22.76	0.241			22.76	0.178
		22.78	0.241			22.78	0.178
		22.8	0.241			22.8	0.178
		22.82	0.241			22.82	0.178
		22.84	0.241			22.84	0.178
		22.86	0.241			22.86	0.178
		22.88	0.241			22.88	0.178
		22.9	0.241			22.9	0.178
		22.92	0.241			22.92	0.178
		22.94	0.24			22.94	0.178
		22.96	0.24			22.96	0.178
		22.98	0.24			22.98	0.178
		23	0.24			23	0.178
		23.02	0.24			23.02	0.178
		23.04	0.24			23.04	0.178
		23.06	0.24			23.06	0.177
		23.08	0.24			23.08	0.177
		23.1	0.24			23.1	0.177
		23.12	0.24			23.12	0.177
		23.14	0.24			23.14	0.177
		23.16	0.24			23.16	0.177
		23.18	0.24			23.18	0.177
		23.2	0.24			23.2	0.177
		23.22	0.24			23.22	0.177
		23.24	0.24			23.24	0.177
		23.26	0.24			23.26	0.177
		23.28	0.24			23.28	0.177
		23.3	0.239			23.3	0.177
		23.32	0.239			23.32	0.177
		23.34	0.239			23.34	0.177
		23.36	0.239			23.36	0.177
		23.38	0.239			23.38	0.177
		23.4	0.239			23.4	0.177
		23.42	0.239			23.42	0.177
		23.44	0.239			23.44	0.177
		23.46	0.239			23.46	0.177
		23.48	0.239			23.48	0.176
		23.5	0.239			23.5	0.176
		23.52	0.239			23.52	0.176
		23.54	0.239			23.54	0.176
		23.56	0.239			23.56	0.176
		23.58	0.239			23.58	0.176
		23.6	0.239			23.6	0.176
		23.62	0.239			23.62	0.176
		23.64	0.239			23.64	0.176
		23.66	0.239			23.66	0.176
		23.68	0.238			23.68	0.176
		23.7	0.238			23.7	0.176
		23.72	0.238			23.72	0.176
		23.74	0.238			23.74	0.176
		23.76	0.238			23.76	0.176
		23.78	0.238			23.78	0.176
		23.8	0.238			23.8	0.176
		23.82	0.238			23.82	0.176
		23.84	0.238			23.84	0.176
		23.86	0.238			23.86	0.176
		23.88	0.238			23.88	0.176
		23.9	0.238			23.9	0.175
		23.92	0.238			23.92	0.175
		23.94	0.238			23.94	0.175
		23.96	0.238			23.96	0.175
		23.98	0.238			23.98	0.175
		24	0.238			24	0.175
		24.02	0.238			24.02	0.175
		24.04	0.238			24.04	0.175
		24.06	0.238			24.06	0.175
		24.08	0.237			24.08	0.175
		24.1	0.237			24.1	0.175
		24.12	0.237			24.12	0.175
		24.14	0.237			24.14	0.175
		24.16	0.237			24.16	0.175
		24.18	0.237			24.18	0.175
		24.2	0.237			24.2	0.175
		24.22	0.237			24.22	0.175
		24.24	0.237			24.24	0.175
		24.26	0.237			24.26	0.175
		24.28	0.237			24.28	0.175
		24.3	0.237			24.3	0.175
		24.32	0.237			24.32	0.175
		24.34	0.237			24.34	0.174
		24.36	0.237			24.36	0.174
		24.38	0.237			24.38	0.174
		24.4	0.237			24.4	0.174
		24.42	0.237			24.42	0.174
		24.44	0.237			24.44	0.174
		24.46	0.237			24.46	0.174
		24.48	0.236			24.48	0.174
		24.5	0.236			24.5	0.174
		24.52	0.236			24.52	0.174
		24.54	0.236			24.54	0.174
		24.56	0.236			24.56	0.174
		24.58	0.236			24.58	0.174
		24.6	0.236			24.6	0.174
		24.62	0.236			24.62	0.174
		24.64	0.236			24.64	0.174
		24.66	0.236			24.66	0.174
		24.68	0.236			24.68	0.174
		24.7	0.236			24.7	0.174
		24.72	0.236			24.72	0.174
		24.74	0.236			24.74	0.174
		24.76	0.236			24.76	0.174
		24.78	0.236			24.78	0.174
		24.8	0.236			24.8	0.174
		24.82	0.236			24.82	0.173
		24.84	0.236			24.84	0.173
		24.86	0.236			24.86	0.173
		24.88	0.236			24.88	0.173
		24.9	0.235			24.9	0.173
		24.92	0.235			24.92	0.173
		24.94	0.235			24.94	0.173
		24.96	0.235			24.96	0.173
		24.98	0.235			24.98	0.173
		25	0.235			25	0.173
		25.02	0.235			25.02	0.173
		25.04	0.235			25.04	0.173
		25.06	0.235			25.06	0.173
		25.08	0.235			25.08	0.173
		25.1	0.235			25.1	0.173
		25.12	0.235			25.12	0.173
		25.14	0.235			25.14	0.173
		25.16	0.235			25.16	0.173
		25.18	0.235			25.18	0.173
		25.2	0.235			25.2	0.173
		25.22	0.235			25.22	0.173
		25.24	0.235			25.24	0.173
		25.26	0.235			25.26	0.173
		25.28	0.235			25.28	0.173
		25.3	0.235			25.3	0.172
		25.32	0.234			25.32	0.172
		25.34	0.234			25.34	0.172
		25.36	0.234			25.36	0.172
		25.38	0.234			25.38	0.172
		25.4	0.234			25.4	0.172
		25.42	0.234			25.42	0.172
		25.44	0.234			25.44	0.172
		25.46	0.234			25.46	0.172
		25.48	0.234			25.48	0.172
		25.5	0.234			25.5	0.172
		25.52	0.234			25.52	0.172
		25.54	0.234			25.54	0.172
		25.56	0.234			25.56	0.172
		25.58	0.234			25.58	0.172
		25.6	0.234			25.6	0.172
		25.62	0.234			25.62	0.172
		25.64	0.234			25.64	0.172
		25.66	0.234			25.66	0.172
		25.68	0.234			25.68	0.172
		25.7	0.234			25.7	0.172
		25.72	0.234			25.72	0.172
		25.74	0.234			25.74	0.172
		25.76	0.233			25.76	0.172
		25.78	0.233			25.78	0.172
		25.8	0.233			25.8	0.171
		25.82	0.233			25.82	0.171
		25.84	0.233			25.84	0.171
		25.86	0.233			25.86	0.171
		25.88	0.233			25.88	0.171
		25.9	0.233			25.9	0.171
		25.92	0.233			25.92	0.171
		25.94	0.233			25.94	0.171
		25.96	0.233			25.96	0.171
		25.98	0.233			25.98	0.171
		26	0.233			26	0.171
		26.02	0.233			26.02	0.171
		26.04	0.233			26.04	0.171
		26.06	0.233			26.06	0.171
		26.08	0.233			26.08	0.171
		26.1	0.233			26.1	0.171
		26.12	0.233			26.12	0.171
		26.14	0.233			26.14	0.171
		26.16	0.233			26.16	0.171
		26.18	0.233			26.18	0.171
		26.2	0.233			26.2	0.171
		26.22	0.232			26.22	0.171
		26.24	0.232			26.24	0.171
		26.26	0.232			26.26	0.171
		26.28	0.232			26.28	0.171
		26.3	0.232			26.3	0.171
		26.32	0.232			26.32	0.17
		26.34	0.232			26.34	0.17
		26.36	0.232			26.36	0.17
		26.38	0.232			26.38	0.17
		26.4	0.232			26.4	0.17
		26.42	0.232			26.42	0.17
		26.44	0.232			26.44	0.17
		26.46	0.232			26.46	0.17
		26.48	0.232			26.48	0.17
		26.5	0.232			26.5	0.17
		26.52	0.232			26.52	0.17
		26.54	0.232			26.54	0.17
		26.56	0.232			26.56	0.17
		26.58	0.232			26.58	0.17
		26.6	0.232			26.6	0.17
		26.62	0.232			26.62	0.17
		26.64	0.232			26.64	0.17
		26.66	0.232			26.66	0.17
		26.68	0.232			26.68	0.17
		26.7	0.231			26.7	0.17
		26.72	0.231			26.72	0.17
		26.74	0.231			26.74	0.17
		26.76	0.231			26.76	0.17
		26.78	0.231			26.78	0.17
		26.8	0.231			26.8	0.17
		26.82	0.231			26.82	0.17
		26.84	0.231			26.84	0.17
		26.86	0.231			26.86	0.169
		26.88	0.231			26.88	0.169
		26.9	0.231			26.9	0.169
		26.92	0.231			26.92	0.169
		26.94	0.231			26.94	0.169
		26.96	0.231			26.96	0.169
		26.98	0.231			26.98	0.169
		27	0.231			27	0.169
		27.02	0.231			27.02	0.169
		27.04	0.231			27.04	0.169
		27.06	0.231			27.06	0.169
		27.08	0.231			27.08	0.169
		27.1	0.231			27.1	0.169
		27.12	0.231			27.12	0.169
		27.14	0.231			27.14	0.169
		27.16	0.231			27.16	0.169
		27.18	0.23			27.18	0.169
		27.2	0.23			27.2	0.169
		27.22	0.23			27.22	0.169
		27.24	0.23			27.24	0.169
		27.26	0.23			27.26	0.169
		27.28	0.23			27.28	0.169
		27.3	0.23			27.3	0.169
		27.32	0.23			27.32	0.169
		27.34	0.23			27.34	0.169
		27.36	0.23			27.36	0.169
		27.38	0.23			27.38	0.169
		27.4	0.23			27.4	0.169
		27.42	0.23			27.42	0.169
		27.44	0.23			27.44	0.168
		27.46	0.23			27.46	0.168
		27.48	0.23			27.48	0.168
		27.5	0.23			27.5	0.168
		27.52	0.23			27.52	0.168
		27.54	0.23			27.54	0.168
		27.56	0.23			27.56	0.168
		27.58	0.23			27.58	0.168
		27.6	0.23			27.6	0.168
		27.62	0.23			27.62	0.168
		27.64	0.23			27.64	0.168
		27.66	0.23			27.66	0.168
		27.68	0.23			27.68	0.168
		27.7	0.229			27.7	0.168
		27.72	0.229			27.72	0.168
		27.74	0.229			27.74	0.168
		27.76	0.229			27.76	0.168
		27.78	0.229			27.78	0.168
		27.8	0.229			27.8	0.168
		27.82	0.229			27.82	0.168
		27.84	0.229			27.84	0.168
		27.86	0.229			27.86	0.168
		27.88	0.229			27.88	0.168
		27.9	0.229			27.9	0.168
		27.92	0.229			27.92	0.168
		27.94	0.229			27.94	0.168
		27.96	0.229			27.96	0.168
		27.98	0.229			27.98	0.168
		28	0.229			28	0.168
		28.02	0.229			28.02	0.168
		28.04	0.229			28.04	0.167
		28.06	0.229			28.06	0.167
		28.08	0.229			28.08	0.167
		28.1	0.229			28.1	0.167
		28.12	0.229			28.12	0.167
		28.14	0.229			28.14	0.167
		28.16	0.229			28.16	0.167
		28.18	0.229			28.18	0.167
		28.2	0.229			28.2	0.167
		28.22	0.228			28.22	0.167
		28.24	0.228			28.24	0.167
		28.26	0.228			28.26	0.167
		28.28	0.228			28.28	0.167
		28.3	0.228			28.3	0.167
		28.32	0.228			28.32	0.167
		28.34	0.228			28.34	0.167
		28.36	0.228			28.36	0.167
		28.38	0.228			28.38	0.167
		28.4	0.228			28.4	0.167
		28.42	0.228			28.42	0.167
		28.44	0.228			28.44	0.167
		28.46	0.228			28.46	0.167
		28.48	0.228			28.48	0.167
		28.5	0.228			28.5	0.167
		28.52	0.228			28.52	0.167
		28.54	0.228			28.54	0.167
		28.56	0.228			28.56	0.167
		28.58	0.228			28.58	0.167
		28.6	0.228			28.6	0.167
		28.62	0.228			28.62	0.167
		28.64	0.228			28.64	0.167
		28.66	0.228			28.66	0.166
		28.68	0.228			28.68	0.166
		28.7	0.228			28.7	0.166
		28.72	0.228			28.72	0.166
		28.74	0.228			28.74	0.166
		28.76	0.227			28.76	0.166
		28.78	0.227			28.78	0.166
		28.8	0.227			28.8	0.166
		28.82	0.227			28.82	0.166
		28.84	0.227			28.84	0.166
		28.86	0.227			28.86	0.166
		28.88	0.227			28.88	0.166
		28.9	0.227			28.9	0.166
		28.92	0.227			28.92	0.166
		28.94	0.227			28.94	0.166
		28.96	0.227			28.96	0.166
		28.98	0.227			28.98	0.166
		29	0.227			29	0.166
		29.02	0.227			29.02	0.166
		29.04	0.227			29.04	0.166
		29.06	0.227			29.06	0.166
		29.08	0.227			29.08	0.166
		29.1	0.227			29.1	0.166
		29.12	0.227			29.12	0.166
		29.14	0.227			29.14	0.166
		29.16	0.227			29.16	0.166
		29.18	0.227			29.18	0.166
		29.2	0.227			29.2	0.166
		29.22	0.227			29.22	0.166
		29.24	0.227			29.24	0.166
		29.26	0.227			29.26	0.166
		29.28	0.227			29.28	0.166
		29.3	0.227			29.3	0.166
		29.32	0.226			29.32	0.165
		29.34	0.226			29.34	0.165
		29.36	0.226			29.36	0.165
		29.38	0.226			29.38	0.165
		29.4	0.226			29.4	0.165
		29.42	0.226			29.42	0.165
		29.44	0.226			29.44	0.165
		29.46	0.226			29.46	0.165
		29.48	0.226			29.48	0.165
		29.5	0.226			29.5	0.165
		29.52	0.226			29.52	0.165
		29.54	0.226			29.54	0.165
		29.56	0.226			29.56	0.165
		29.58	0.226			29.58	0.165
		29.6	0.226			29.6	0.165
		29.62	0.226			29.62	0.165
		29.64	0.226			29.64	0.165
		29.66	0.226			29.66	0.165
		29.68	0.226			29.68	0.165
		29.7	0.226			29.7	0.165
		29.72	0.226			29.72	0.165
		29.74	0.226			29.74	0.165
		29.76	0.226			29.76	0.165
		29.78	0.226			29.78	0.165
		29.8	0.226			29.8	0.165
		29.82	0.226			29.82	0.165
		29.84	0.226			29.84	0.165
		29.86	0.226			29.86	0.165
		29.88	0.226			29.88	0.165
		29.9	0.225			29.9	0.165
		29.92	0.225			29.92	0.165
		29.94	0.225			29.94	0.165
		29.96	0.225			29.96	0.165
		29.98	0.225			29.98	0.165
		30	0.225			30	0.164
		30.02	0.225			30.02	0.164
		30.04	0.225			30.04	0.164
		30.06	0.225			30.06	0.164
		30.08	0.225			30.08	0.164
		30.1	0.225			30.1	0.164
		30.12	0.225			30.12	0.164
		30.14	0.225			30.14	0.164
		30.16	0.225			30.16	0.164
		30.18	0.225			30.18	0.164
		30.2	0.225			30.2	0.164
		30.22	0.225			30.22	0.164
		30.24	0.225			30.24	0.164
		30.26	0.225			30.26	0.164
		30.28	0.225			30.28	0.164
		30.3	0.225			30.3	0.164
		30.32	0.225			30.32	0.164
		30.34	0.225			30.34	0.164
		30.36	0.225			30.36	0.164
		30.38	0.225			30.38	0.164
		30.4	0.225			30.4	0.164
		30.42	0.225			30.42	0.164
		30.44	0.225			30.44	0.164
		30.46	0.225			30.46	0.164
		30.48	0.225			30.48	0.164
		30.5	0.224			30.5	0.164
		30.52	0.224			30.52	0.164
		30.54	0.224			30.54	0.164
		30.56	0.224			30.56	0.164
		30.58	0.224			30.58	0.164
		30.6	0.224			30.6	0.164
		30.62	0.224			30.62	0.164
		30.64	0.224			30.64	0.164
		30.66	0.224			30.66	0.164
		30.68	0.224			30.68	0.164
		30.7	0.224			30.7	0.164
		30.72	0.224			30.72	0.163
		30.74	0.224			30.74	0.163
		30.76	0.224			30.76	0.163
		30.78	0.224			30.78	0.163
		30.8	0.224			30.8	0.163
		30.82	0.224			30.82	0.163
		30.84	0.224			30.84	0.163
		30.86	0.224			30.86	0.163
		30.88	0.224			30.88	0.163
		30.9	0.224			30.9	0.163
		30.92	0.224			30.92	0.163
		30.94	0.224			30.94	0.163
		30.96	0.224			30.96	0.163
		30.98	0.224			30.98	0.163
		31	0.224			31	0.163
		31.02	0.224			31.02	0.163
		31.04	0.224			31.04	0.163
		31.06	0.224			31.06	0.163
		31.08	0.224			31.08	0.163
		31.1	0.224			31.1	0.163
		31.12	0.223			31.12	0.163
		31.14	0.223			31.14	0.163
		31.16	0.223			31.16	0.163
		31.18	0.223			31.18	0.163
		31.2	0.223			31.2	0.163
		31.22	0.223			31.22	0.163
		31.24	0.223			31.24	0.163
		31.26	0.223			31.26	0.163
		31.28	0.223			31.28	0.163
		31.3	0.223			31.3	0.163
		31.32	0.223			31.32	0.163
		31.34	0.223			31.34	0.163
		31.36	0.223			31.36	0.163
		31.38	0.223			31.38	0.163
		31.4	0.223			31.4	0.163
		31.42	0.223			31.42	0.163
		31.44	0.223			31.44	0.163
		31.46	0.223			31.46	0.163
		31.48	0.223			31.48	0.162
		31.5	0.223			31.5	0.162
		31.52	0.223			31.52	0.162
		31.54	0.223			31.54	0.162
		31.56	0.223			31.56	0.162
		31.58	0.223			31.58	0.162
		31.6	0.223			31.6	0.162
		31.62	0.223			31.62	0.162
		31.64	0.223			31.64	0.162
		31.66	0.223			31.66	0.162
		31.68	0.223			31.68	0.162
		31.7	0.223			31.7	0.162
		31.72	0.223			31.72	0.162
		31.74	0.223			31.74	0.162
		31.76	0.222			31.76	0.162
		31.78	0.222			31.78	0.162
		31.8	0.222			31.8	0.162
		31.82	0.222			31.82	0.162
		31.84	0.222			31.84	0.162
		31.86	0.222			31.86	0.162
		31.88	0.222			31.88	0.162
		31.9	0.222			31.9	0.162
		31.92	0.222			31.92	0.162
		31.94	0.222			31.94	0.162
		31.96	0.222			31.96	0.162
		31.98	0.222			31.98	0.162
		32	0.222			32	0.162
		32.02	0.222			32.02	0.162
		32.04	0.222			32.04	0.162
		32.06	0.222			32.06	0.162
		32.08	0.222			32.08	0.162
		32.1	0.222			32.1	0.162
		32.12	0.222			32.12	0.162
		32.14	0.222			32.14	0.162
		32.16	0.222			32.16	0.162
		32.18	0.222			32.18	0.162
		32.2	0.222			32.2	0.162
		32.22	0.222			32.22	0.162
		32.24	0.222			32.24	0.162
		32.26	0.222			32.26	0.161
		32.28	0.222			32.28	0.161
		32.3	0.222			32.3	0.161
		32.32	0.222			32.32	0.161
		32.34	0.222			32.34	0.161
		32.36	0.222			32.36	0.161
		32.38	0.222			32.38	0.161
		32.4	0.222			32.4	0.161
		32.42	0.221			32.42	0.161
		32.44	0.221			32.44	0.161
		32.46	0.221			32.46	0.161
		32.48	0.221			32.48	0.161
		32.5	0.221			32.5	0.161
		32.52	0.221			32.52	0.161
		32.54	0.221			32.54	0.161
		32.56	0.221			32.56	0.161
		32.58	0.221			32.58	0.161
		32.6	0.221			32.6	0.161
		32.62	0.221			32.62	0.161
		32.64	0.221			32.64	0.161
		32.66	0.221			32.66	0.161
		32.68	0.221			32.68	0.161
		32.7	0.221			32.7	0.161
		32.72	0.221			32.72	0.161
		32.74	0.221			32.74	0.161
		32.76	0.221			32.76	0.161
		32.78	0.221			32.78	0.161
		32.8	0.221			32.8	0.161
		32.82	0.221			32.82	0.161
		32.84	0.221			32.84	0.161
		32.86	0.221			32.86	0.161
		32.88	0.221			32.88	0.161
		32.9	0.221			32.9	0.161
		32.92	0.221			32.92	0.161
		32.94	0.221			32.94	0.161
		32.96	0.221			32.96	0.161
		32.98	0.221			32.98	0.161
		33	0.221			33	0.161
		33.02	0.221			33.02	0.161
		33.04	0.221			33.04	0.161
		33.06	0.221			33.06	0.161
		33.08	0.221			33.08	0.16
		33.1	0.22			33.1	0.16
		33.12	0.22			33.12	0.16
		33.14	0.22			33.14	0.16
		33.16	0.22			33.16	0.16
		33.18	0.22			33.18	0.16
		33.2	0.22			33.2	0.16
		33.22	0.22			33.22	0.16
		33.24	0.22			33.24	0.16
		33.26	0.22			33.26	0.16
		33.28	0.22			33.28	0.16
		33.3	0.22			33.3	0.16
		33.32	0.22			33.32	0.16
		33.34	0.22			33.34	0.16
		33.36	0.22			33.36	0.16
		33.38	0.22			33.38	0.16
		33.4	0.22			33.4	0.16
		33.42	0.22			33.42	0.16
		33.44	0.22			33.44	0.16
		33.46	0.22			33.46	0.16
		33.48	0.22			33.48	0.16
		33.5	0.22			33.5	0.16
		33.52	0.22			33.52	0.16
		33.54	0.22			33.54	0.16
		33.56	0.22			33.56	0.16
		33.58	0.22			33.58	0.16
		33.6	0.22			33.6	0.16
		33.62	0.22			33.62	0.16
		33.64	0.22			33.64	0.16
		33.66	0.22			33.66	0.16
		33.68	0.22			33.68	0.16
		33.7	0.22			33.7	0.16
		33.72	0.22			33.72	0.16
		33.74	0.22			33.74	0.16
		33.76	0.22			33.76	0.16
		33.78	0.22			33.78	0.16
		33.8	0.219			33.8	0.16
		33.82	0.219			33.82	0.16
		33.84	0.219			33.84	0.16
		33.86	0.219			33.86	0.16
		33.88	0.219			33.88	0.16
		33.9	0.219			33.9	0.16
		33.92	0.219			33.92	0.16
		33.94	0.219			33.94	0.16
		33.96	0.219			33.96	0.159
		33.98	0.219			33.98	0.159
		34	0.219			34	0.159
		34.02	0.219			34.02	0.159
		34.04	0.219			34.04	0.159
		34.06	0.219			34.06	0.159
		34.08	0.219			34.08	0.159
		34.1	0.219			34.1	0.159
		34.12	0.219			34.12	0.159
		34.14	0.219			34.14	0.159
		34.16	0.219			34.16	0.159
		34.18	0.219			34.18	0.159
		34.2	0.219			34.2	0.159
		34.22	0.219			34.22	0.159
		34.24	0.219			34.24	0.159
		34.26	0.219			34.26	0.159
		34.28	0.219			34.28	0.159
		34.3	0.219			34.3	0.159
		34.32	0.219			34.32	0.159
		34.34	0.219			34.34	0.159
		34.36	0.219			34.36	0.159
		34.38	0.219			34.38	0.159
		34.4	0.219			34.4	0.159
		34.42	0.219			34.42	0.159
		34.44	0.219			34.44	0.159
		34.46	0.219			34.46	0.159
		34.48	0.219			34.48	0.159
		34.5	0.219			34.5	0.159
		34.52	0.218			34.52	0.159
		34.54	0.218			34.54	0.159
		34.56	0.218			34.56	0.159
		34.58	0.218			34.58	0.159
		34.6	0.218			34.6	0.159
		34.62	0.218			34.62	0.159
		34.64	0.218			34.64	0.159
		34.66	0.218			34.66	0.159
		34.68	0.218			34.68	0.159
		34.7	0.218			34.7	0.159
		34.72	0.218			34.72	0.159
		34.74	0.218			34.74	0.159
		34.76	0.218			34.76	0.159
		34.78	0.218			34.78	0.159
		34.8	0.218			34.8	0.159
		34.82	0.218			34.82	0.159
		34.84	0.218			34.84	0.159
		34.86	0.218			34.86	0.158
		34.88	0.218			34.88	0.158
		34.9	0.218			34.9	0.158
		34.92	0.218			34.92	0.158
		34.94	0.218			34.94	0.158
		34.96	0.218			34.96	0.158
		34.98	0.218			34.98	0.158
		35	0.218			35	0.158
		35.02	0.218			35.02	0.158
		35.04	0.218			35.04	0.158
		35.06	0.218			35.06	0.158
		35.08	0.218			35.08	0.158
		35.1	0.218			35.1	0.158
		35.12	0.218			35.12	0.158
		35.14	0.218			35.14	0.158
		35.16	0.218			35.16	0.158
		35.18	0.218			35.18	0.158
		35.2	0.218			35.2	0.158
		35.22	0.218			35.22	0.158
		35.24	0.218			35.24	0.158
		35.26	0.218			35.26	0.158
		35.28	0.217			35.28	0.158
		35.3	0.217			35.3	0.158
		35.32	0.217			35.32	0.158
		35.34	0.217			35.34	0.158
		35.36	0.217			35.36	0.158
		35.38	0.217			35.38	0.158
		35.4	0.217			35.4	0.158
		35.42	0.217			35.42	0.158
		35.44	0.217			35.44	0.158
		35.46	0.217			35.46	0.158
		35.48	0.217			35.48	0.158
		35.5	0.217			35.5	0.158
		35.52	0.217			35.52	0.158
		35.54	0.217			35.54	0.158
		35.56	0.217			35.56	0.158
		35.58	0.217			35.58	0.158
		35.6	0.217			35.6	0.158
		35.62	0.217			35.62	0.158
		35.64	0.217			35.64	0.158
		35.66	0.217			35.66	0.158
		35.68	0.217			35.68	0.158
		35.7	0.217			35.7	0.158
		35.72	0.217			35.72	0.158
		35.74	0.217			35.74	0.158
		35.76	0.217			35.76	0.158
		35.78	0.217			35.78	0.158
		35.8	0.217			35.8	0.158
		35.82	0.217			35.82	0.157
		35.84	0.217			35.84	0.157
		35.86	0.217			35.86	0.157
		35.88	0.217			35.88	0.157
		35.9	0.217			35.9	0.157
		35.92	0.217			35.92	0.157
		35.94	0.217			35.94	0.157
		35.96	0.217			35.96	0.157
		35.98	0.217			35.98	0.157
		36	0.217			36	0.157
		36.02	0.217			36.02	0.157
		36.04	0.217			36.04	0.157
		36.06	0.216			36.06	0.157
		36.08	0.216			36.08	0.157
		36.1	0.216			36.1	0.157
		36.12	0.216			36.12	0.157
		36.14	0.216			36.14	0.157
		36.16	0.216			36.16	0.157
		36.18	0.216			36.18	0.157
		36.2	0.216			36.2	0.157
		36.22	0.216			36.22	0.157
		36.24	0.216			36.24	0.157
		36.26	0.216			36.26	0.157
		36.28	0.216			36.28	0.157
		36.3	0.216			36.3	0.157
		36.32	0.216			36.32	0.157
		36.34	0.216			36.34	0.157
		36.36	0.216			36.36	0.157
		36.38	0.216			36.38	0.157
		36.4	0.216			36.4	0.157
		36.42	0.216			36.42	0.157
		36.44	0.216			36.44	0.157
		36.46	0.216			36.46	0.157
		36.48	0.216			36.48	0.157
		36.5	0.216			36.5	0.157
		36.52	0.216			36.52	0.157
		36.54	0.216			36.54	0.157
		36.56	0.216			36.56	0.157
		36.58	0.216			36.58	0.157
		36.6	0.216			36.6	0.157
		36.62	0.216			36.62	0.157
		36.64	0.216			36.64	0.157
		36.66	0.216			36.66	0.157
		36.68	0.216			36.68	0.157
		36.7	0.216			36.7	0.157
		36.72	0.216			36.72	0.157
		36.74	0.216			36.74	0.157
		36.76	0.216			36.76	0.157
		36.78	0.216			36.78	0.157
		36.8	0.216			36.8	0.156
		36.82	0.216			36.82	0.156
		36.84	0.215			36.84	0.156
		36.86	0.215			36.86	0.156
		36.88	0.215			36.88	0.156
		36.9	0.215			36.9	0.156
		36.92	0.215			36.92	0.156
		36.94	0.215			36.94	0.156
		36.96	0.215			36.96	0.156
		36.98	0.215			36.98	0.156
		37	0.215			37	0.156
		37.02	0.215			37.02	0.156
		37.04	0.215			37.04	0.156
		37.06	0.215			37.06	0.156
		37.08	0.215			37.08	0.156
		37.1	0.215			37.1	0.156
		37.12	0.215			37.12	0.156
		37.14	0.215			37.14	0.156
		37.16	0.215			37.16	0.156
		37.18	0.215			37.18	0.156
		37.2	0.215			37.2	0.156
		37.22	0.215			37.22	0.156
		37.24	0.215			37.24	0.156
		37.26	0.215			37.26	0.156
		37.28	0.215			37.28	0.156
		37.3	0.215			37.3	0.156
		37.32	0.215			37.32	0.156
		37.34	0.215			37.34	0.156
		37.36	0.215			37.36	0.156
		37.38	0.215			37.38	0.156
		37.4	0.215			37.4	0.156
		37.42	0.215			37.42	0.156
		37.44	0.215			37.44	0.156
		37.46	0.215			37.46	0.156
		37.48	0.215			37.48	0.156
		37.5	0.215			37.5	0.156
		37.52	0.215			37.52	0.156
		37.54	0.215			37.54	0.156
		37.56	0.215			37.56	0.156
		37.58	0.215			37.58	0.156
		37.6	0.215			37.6	0.156
		37.62	0.215			37.62	0.156
		37.64	0.215			37.64	0.156
		37.66	0.214			37.66	0.156
		37.68	0.214			37.68	0.156
		37.7	0.214			37.7	0.156
		37.72	0.214			37.72	0.156
		37.74	0.214			37.74	0.156
		37.76	0.214			37.76	0.156
		37.78	0.214			37.78	0.156
		37.8	0.214			37.8	0.156
		37.82	0.214			37.82	0.156
		37.84	0.214			37.84	0.155
		37.86	0.214			37.86	0.155
		37.88	0.214			37.88	0.155
		37.9	0.214			37.9	0.155
		37.92	0.214			37.92	0.155
		37.94	0.214			37.94	0.155
		37.96	0.214			37.96	0.155
		37.98	0.214			37.98	0.155
		38	0.214			38	0.155
		38.02	0.214			38.02	0.155
		38.04	0.214			38.04	0.155
		38.06	0.214			38.06	0.155
		38.08	0.214			38.08	0.155
		38.1	0.214			38.1	0.155
		38.12	0.214			38.12	0.155
		38.14	0.214			38.14	0.155
		38.16	0.214			38.16	0.155
		38.18	0.214			38.18	0.155
		38.2	0.214			38.2	0.155
		38.22	0.214			38.22	0.155
		38.24	0.214			38.24	0.155
		38.26	0.214			38.26	0.155
		38.28	0.214			38.28	0.155
		38.3	0.214			38.3	0.155
		38.32	0.214			38.32	0.155
		38.34	0.214			38.34	0.155
		38.36	0.214			38.36	0.155
		38.38	0.214			38.38	0.155
		38.4	0.214			38.4	0.155
		38.42	0.214			38.42	0.155
		38.44	0.214			38.44	0.155
		38.46	0.214			38.46	0.155
		38.48	0.214			38.48	0.155
		38.5	0.213			38.5	0.155
		38.52	0.213			38.52	0.155
		38.54	0.213			38.54	0.155
		38.56	0.213			38.56	0.155
		38.58	0.213			38.58	0.155
		38.6	0.213			38.6	0.155
		38.62	0.213			38.62	0.155
		38.64	0.213			38.64	0.155
		38.66	0.213			38.66	0.155
		38.68	0.213			38.68	0.155
		38.7	0.213			38.7	0.155
		38.72	0.213			38.72	0.155
		38.74	0.213			38.74	0.155
		38.76	0.213			38.76	0.155
		38.78	0.213			38.78	0.155
		38.8	0.213			38.8	0.155
		38.82	0.213			38.82	0.155
		38.84	0.213			38.84	0.155
		38.86	0.213			38.86	0.155
		38.88	0.213			38.88	0.155
		38.9	0.213			38.9	0.155
		38.92	0.213			38.92	0.154
		38.94	0.213			38.94	0.154
[truncated: 18,053 more rows]

## Sheet: Figure 7 (d)
	B at O K-edge Exp.		B at O K-edge fit		C at O K-edge Exp.		C at O K-edge fit		Ti 4+ Exp.		Ti 4+ fit
X	Y	X	Y	X	Y	X	Y	X	Y	X	Y
-1.534	-0.058	-1	0	-0.59	0.027	-1	0	-0.8	0.029	-1	0
-1.334	0.126	-0.98	0	-0.523	-0.031	-0.98	0	-0.6	0.005	-0.98	0
-1.134	0.126	-0.96	0	-0.423	-0.028	-0.96	0	-0.4	0.04	-0.96	0
-0.934	0.126	-0.94	0	-0.323	-0.033	-0.94	0	-0.2	-0.129	-0.94	0
-0.734	-0.012	-0.92	0	-0.223	-0.015	-0.92	0	0	-0.533	-0.92	0
-0.534	0.034	-0.9	0	-0.123	-0.196	-0.9	0	0.2	-0.856	-0.9	0
-0.334	0.126	-0.88	0	-0.023	-0.464	-0.88	0	0.4	-1.05	-0.88	0
-0.133	-0.058	-0.86	0	0.077	-0.785	-0.86	0	0.6	-0.838	-0.86	0
0.067	0.034	-0.84	0	0.177	-0.993	-0.84	0	0.8	-0.892	-0.84	0
0.267	0.586	-0.82	0	0.277	-1.043	-0.82	0	1	-0.949	-0.82	0
0.467	0.54	-0.8	0	0.377	-0.979	-0.8	0	1.201	-1.002	-0.8	0
0.867	0.632	-0.78	0	0.477	-0.951	-0.78	0	1.601	-0.869	-0.78	0
1.267	0.586	-0.76	0	0.677	-0.916	-0.76	0	2.001	-0.845	-0.76	0
1.667	0.724	-0.74	0	0.877	-0.95	-0.74	0	2.401	-0.928	-0.74	0
2.068	0.586	-0.72	0	1.077	-0.875	-0.72	0	2.801	-0.858	-0.72	0
2.468	0.632	-0.7	0	1.277	-0.886	-0.7	0	3.202	-0.774	-0.7	0
2.868	0.54	-0.68	0	1.477	-0.899	-0.68	0	3.602	-1.012	-0.68	0
3.268	0.678	-0.66	0	1.978	-0.898	-0.66	0	4.002	-1.059	-0.66	0
3.668	0.908	-0.64	0	2.478	-0.958	-0.64	0	4.402	-1.024	-0.64	0
4.069	0.954	-0.62	0	2.978	-0.943	-0.62	0	4.802	-1.042	-0.62	0
4.469	0.816	-0.6	0	3.479	-0.933	-0.6	0	5.203	-0.987	-0.6	0
5.469	0.954	-0.58	0	3.979	-0.907	-0.58	0	6.203	-0.869	-0.58	0
6.47	0.954	-0.56	0	4.479	-0.886	-0.56	0	7.204	-0.913	-0.56	0
7.47	0.632	-0.54	0	4.979	-0.946	-0.54	0	8.204	-0.798	-0.54	-0.001
8.471	0.678	-0.52	0	5.98	-0.838	-0.52	0	9.205	-0.809	-0.52	-0.001
9.471	1.138	-0.5	0	6.98	-0.775	-0.5	0	10.205	-0.763	-0.5	-0.002
11.472	0.724	-0.48	0	7.981	-0.714	-0.48	0	12.206	-0.777	-0.48	-0.002
13.473	0.402	-0.46	0	8.981	-0.714	-0.46	0	14.207	-0.98	-0.46	-0.003
15.474	0.862	-0.44	0	9.982	-0.715	-0.44	0	16.208	-1.203	-0.44	-0.005
17.475	0.862	-0.42	0	10.982	-0.683	-0.42	0	18.209	-0.891	-0.42	-0.007
19.476	0.816	-0.4	0	11.983	-0.71	-0.4	0	20.21	-0.994	-0.4	-0.009
24.012	0.908	-0.38	0	12.983	-0.772	-0.38	-0.001	25.213	-0.981	-0.38	-0.013
57.362	0.816	-0.36	0	13.984	-0.771	-0.36	-0.001	62.565	-0.853	-0.36	-0.017
90.712	0.77	-0.34	0	14.984	-0.792	-0.34	-0.002	99.917	-0.777	-0.34	-0.023
124.062	1	-0.32	0	15.985	-0.739	-0.32	-0.004	137.269	-0.815	-0.32	-0.03
157.412	0.908	-0.3	0	16.985	-0.7	-0.3	-0.007			-0.3	-0.039
190.762	0.724	-0.28	0	17.986	-0.676	-0.28	-0.01			-0.28	-0.05
224.112	0.724	-0.26	0	18.986	-0.688	-0.26	-0.016			-0.26	-0.063
		-0.24	0	19.987	-0.746	-0.24	-0.024			-0.24	-0.079
		-0.22	0	24.989	-0.773	-0.22	-0.035			-0.22	-0.098
		-0.2	0	29.992	-0.715	-0.2	-0.05			-0.2	-0.12
		-0.18	0	34.994	-0.688	-0.18	-0.07			-0.18	-0.145
		-0.16	0	39.997	-0.663	-0.16	-0.096			-0.16	-0.173
		-0.14	0			-0.14	-0.128			-0.14	-0.205
		-0.12	0			-0.12	-0.167			-0.12	-0.24
		-0.1	0			-0.1	-0.212			-0.1	-0.278
		-0.08	0.026			-0.08	-0.265			-0.08	-0.319
		-0.06	0.052			-0.06	-0.324			-0.06	-0.362
		-0.04	0.077			-0.04	-0.388			-0.04	-0.407
		-0.02	0.102			-0.02	-0.456			-0.02	-0.453
		0	0.126			0	-0.525			0	-0.5
		0.02	0.149			0.02	-0.593			0.02	-0.547
		0.04	0.171			0.04	-0.658			0.04	-0.593
		0.06	0.193			0.06	-0.719			0.06	-0.638
		0.08	0.215			0.08	-0.775			0.08	-0.681
		0.1	0.236			0.1	-0.825			0.1	-0.722
		0.12	0.256			0.12	-0.867			0.12	-0.76
		0.14	0.276			0.14	-0.903			0.14	-0.795
		0.16	0.296			0.16	-0.932			0.16	-0.826
		0.18	0.314			0.18	-0.954			0.18	-0.855
		0.2	0.333			0.2	-0.971			0.2	-0.88
		0.22	0.351			0.22	-0.983			0.22	-0.902
		0.24	0.368			0.24	-0.991			0.24	-0.92
		0.26	0.385			0.26	-0.997			0.26	-0.936
		0.28	0.402			0.28	-1			0.28	-0.949
		0.3	0.418			0.3	-1.001			0.3	-0.96
		0.32	0.434			0.32	-1.001			0.32	-0.969
		0.34	0.449			0.34	-1			0.34	-0.976
		0.36	0.464			0.36	-0.999			0.36	-0.982
		0.38	0.479			0.38	-0.997			0.38	-0.986
		0.4	0.493			0.4	-0.995			0.4	-0.99
		0.42	0.507			0.42	-0.994			0.42	-0.992
		0.44	0.52			0.44	-0.992			0.44	-0.994
		0.46	0.533			0.46	-0.99			0.46	-0.995
		0.48	0.546			0.48	-0.988			0.48	-0.996
		0.5	0.559			0.5	-0.986			0.5	-0.997
		0.52	0.571			0.52	-0.984			0.52	-0.997
		0.54	0.583			0.54	-0.982			0.54	-0.998
		0.56	0.594			0.56	-0.98			0.56	-0.998
		0.58	0.605			0.58	-0.979			0.58	-0.998
		0.6	0.616			0.6	-0.977			0.6	-0.998
		0.62	0.627			0.62	-0.975			0.62	-0.998
		0.64	0.638			0.64	-0.974			0.64	-0.998
		0.66	0.648			0.66	-0.972			0.66	-0.998
		0.68	0.658			0.68	-0.971			0.68	-0.998
		0.7	0.667			0.7	-0.969			0.7	-0.998
		0.72	0.676			0.72	-0.968			0.72	-0.998
		0.74	0.686			0.74	-0.966			0.74	-0.998
		0.76	0.694			0.76	-0.965			0.76	-0.998
		0.78	0.703			0.78	-0.963			0.78	-0.998
		0.8	0.712			0.8	-0.962			0.8	-0.998
		0.82	0.72			0.82	-0.961			0.82	-0.998
		0.84	0.728			0.84	-0.959			0.84	-0.998
		0.86	0.736			0.86	-0.958			0.86	-0.997
		0.88	0.743			0.88	-0.957			0.88	-0.997
		0.9	0.751			0.9	-0.955			0.9	-0.997
		0.92	0.758			0.92	-0.954			0.92	-0.997
		0.94	0.765			0.94	-0.953			0.94	-0.997
		0.96	0.772			0.96	-0.952			0.96	-0.997
		0.98	0.778			0.98	-0.951			0.98	-0.997
		1	0.785			1	-0.95			1	-0.997
		1.02	0.791			1.02	-0.948			1.02	-0.997
		1.04	0.797			1.04	-0.947			1.04	-0.997
		1.06	0.803			1.06	-0.946			1.06	-0.997
		1.08	0.809			1.08	-0.945			1.08	-0.997
		1.1	0.815			1.1	-0.944			1.1	-0.997
		1.12	0.82			1.12	-0.943			1.12	-0.997
		1.14	0.826			1.14	-0.942			1.14	-0.997
		1.16	0.831			1.16	-0.941			1.16	-0.997
		1.18	0.836			1.18	-0.94			1.18	-0.997
		1.2	0.841			1.2	-0.939			1.2	-0.996
		1.22	0.846			1.22	-0.938			1.22	-0.996
		1.24	0.85			1.24	-0.938			1.24	-0.996
		1.26	0.855			1.26	-0.937			1.26	-0.996
		1.28	0.859			1.28	-0.936			1.28	-0.996
		1.3	0.864			1.3	-0.935			1.3	-0.996
		1.32	0.868			1.32	-0.934			1.32	-0.996
		1.34	0.872			1.34	-0.933			1.34	-0.996
		1.36	0.876			1.36	-0.932			1.36	-0.996
		1.38	0.88			1.38	-0.932			1.38	-0.996
		1.4	0.884			1.4	-0.931			1.4	-0.996
		1.42	0.888			1.42	-0.93			1.42	-0.996
		1.44	0.891			1.44	-0.929			1.44	-0.996
		1.46	0.895			1.46	-0.928			1.46	-0.996
		1.48	0.898			1.48	-0.928			1.48	-0.996
		1.5	0.901			1.5	-0.927			1.5	-0.996
		1.52	0.905			1.52	-0.926			1.52	-0.996
		1.54	0.908			1.54	-0.926			1.54	-0.996
		1.56	0.911			1.56	-0.925			1.56	-0.995
		1.58	0.914			1.58	-0.924			1.58	-0.995
		1.6	0.917			1.6	-0.923			1.6	-0.995
		1.62	0.919			1.62	-0.923			1.62	-0.995
		1.64	0.922			1.64	-0.922			1.64	-0.995
		1.66	0.925			1.66	-0.921			1.66	-0.995
		1.68	0.927			1.68	-0.921			1.68	-0.995
		1.7	0.93			1.7	-0.92			1.7	-0.995
		1.72	0.932			1.72	-0.92			1.72	-0.995
		1.74	0.935			1.74	-0.919			1.74	-0.995
		1.76	0.937			1.76	-0.918			1.76	-0.995
		1.78	0.939			1.78	-0.918			1.78	-0.995
		1.8	0.941			1.8	-0.917			1.8	-0.995
		1.82	0.943			1.82	-0.916			1.82	-0.995
		1.84	0.946			1.84	-0.916			1.84	-0.995
		1.86	0.948			1.86	-0.915			1.86	-0.995
		1.88	0.949			1.88	-0.915			1.88	-0.995
		1.9	0.951			1.9	-0.914			1.9	-0.995
		1.92	0.953			1.92	-0.914			1.92	-0.994
		1.94	0.955			1.94	-0.913			1.94	-0.994
		1.96	0.957			1.96	-0.912			1.96	-0.994
		1.98	0.958			1.98	-0.912			1.98	-0.994
		2	0.96			2	-0.911			2	-0.994
		2.02	0.962			2.02	-0.911			2.02	-0.994
		2.04	0.963			2.04	-0.91			2.04	-0.994
		2.06	0.965			2.06	-0.91			2.06	-0.994
		2.08	0.966			2.08	-0.909			2.08	-0.994
		2.1	0.968			2.1	-0.909			2.1	-0.994
		2.12	0.969			2.12	-0.908			2.12	-0.994
		2.14	0.97			2.14	-0.908			2.14	-0.994
		2.16	0.972			2.16	-0.907			2.16	-0.994
		2.18	0.973			2.18	-0.907			2.18	-0.994
		2.2	0.974			2.2	-0.906			2.2	-0.994
		2.22	0.975			2.22	-0.906			2.22	-0.994
		2.24	0.976			2.24	-0.905			2.24	-0.994
		2.26	0.977			2.26	-0.905			2.26	-0.994
		2.28	0.979			2.28	-0.904			2.28	-0.993
		2.3	0.98			2.3	-0.904			2.3	-0.993
		2.32	0.981			2.32	-0.903			2.32	-0.993
		2.34	0.982			2.34	-0.903			2.34	-0.993
		2.36	0.982			2.36	-0.902			2.36	-0.993
		2.38	0.983			2.38	-0.902			2.38	-0.993
		2.4	0.984			2.4	-0.901			2.4	-0.993
		2.42	0.985			2.42	-0.901			2.42	-0.993
		2.44	0.986			2.44	-0.901			2.44	-0.993
		2.46	0.987			2.46	-0.9			2.46	-0.993
		2.48	0.988			2.48	-0.9			2.48	-0.993
		2.5	0.988			2.5	-0.899			2.5	-0.993
		2.52	0.989			2.52	-0.899			2.52	-0.993
		2.54	0.99			2.54	-0.898			2.54	-0.993
		2.56	0.99			2.56	-0.898			2.56	-0.993
		2.58	0.991			2.58	-0.897			2.58	-0.993
		2.6	0.992			2.6	-0.897			2.6	-0.993
		2.62	0.992			2.62	-0.897			2.62	-0.993
		2.64	0.993			2.64	-0.896			2.64	-0.992
		2.66	0.994			2.66	-0.896			2.66	-0.992
		2.68	0.994			2.68	-0.895			2.68	-0.992
		2.7	0.995			2.7	-0.895			2.7	-0.992
		2.72	0.995			2.72	-0.895			2.72	-0.992
		2.74	0.996			2.74	-0.894			2.74	-0.992
		2.76	0.996			2.76	-0.894			2.76	-0.992
		2.78	0.997			2.78	-0.893			2.78	-0.992
		2.8	0.997			2.8	-0.893			2.8	-0.992
		2.82	0.997			2.82	-0.892			2.82	-0.992
		2.84	0.998			2.84	-0.892			2.84	-0.992
		2.86	0.998			2.86	-0.892			2.86	-0.992
		2.88	0.999			2.88	-0.891			2.88	-0.992
		2.9	0.999			2.9	-0.891			2.9	-0.992
		2.92	0.999			2.92	-0.89			2.92	-0.992
		2.94	1			2.94	-0.89			2.94	-0.992
		2.96	1			2.96	-0.89			2.96	-0.992
		2.98	1			2.98	-0.889			2.98	-0.992
		3	1.001			3	-0.889			3	-0.991
		3.02	1.001			3.02	-0.889			3.02	-0.991
		3.04	1.001			3.04	-0.888			3.04	-0.991
		3.06	1.001			3.06	-0.888			3.06	-0.991
		3.08	1.002			3.08	-0.887			3.08	-0.991
		3.1	1.002			3.1	-0.887			3.1	-0.991
		3.12	1.002			3.12	-0.887			3.12	-0.991
		3.14	1.002			3.14	-0.886			3.14	-0.991
		3.16	1.003			3.16	-0.886			3.16	-0.991
		3.18	1.003			3.18	-0.886			3.18	-0.991
		3.2	1.003			3.2	-0.885			3.2	-0.991
		3.22	1.003			3.22	-0.885			3.22	-0.991
		3.24	1.003			3.24	-0.884			3.24	-0.991
		3.26	1.003			3.26	-0.884			3.26	-0.991
		3.28	1.004			3.28	-0.884			3.28	-0.991
		3.3	1.004			3.3	-0.883			3.3	-0.991
		3.32	1.004			3.32	-0.883			3.32	-0.991
		3.34	1.004			3.34	-0.883			3.34	-0.991
		3.36	1.004			3.36	-0.882			3.36	-0.991
		3.38	1.004			3.38	-0.882			3.38	-0.99
		3.4	1.004			3.4	-0.882			3.4	-0.99
		3.42	1.004			3.42	-0.881			3.42	-0.99
		3.44	1.004			3.44	-0.881			3.44	-0.99
		3.46	1.005			3.46	-0.88			3.46	-0.99
		3.48	1.005			3.48	-0.88			3.48	-0.99
		3.5	1.005			3.5	-0.88			3.5	-0.99
		3.52	1.005			3.52	-0.879			3.52	-0.99
		3.54	1.005			3.54	-0.879			3.54	-0.99
		3.56	1.005			3.56	-0.879			3.56	-0.99
		3.58	1.005			3.58	-0.878			3.58	-0.99
		3.6	1.005			3.6	-0.878			3.6	-0.99
		3.62	1.005			3.62	-0.878			3.62	-0.99
		3.64	1.005			3.64	-0.877			3.64	-0.99
		3.66	1.005			3.66	-0.877			3.66	-0.99
		3.68	1.005			3.68	-0.877			3.68	-0.99
		3.7	1.005			3.7	-0.876			3.7	-0.99
		3.72	1.005			3.72	-0.876			3.72	-0.99
		3.74	1.005			3.74	-0.876			3.74	-0.99
		3.76	1.005			3.76	-0.875			3.76	-0.989
		3.78	1.005			3.78	-0.875			3.78	-0.989
		3.8	1.005			3.8	-0.875			3.8	-0.989
		3.82	1.005			3.82	-0.874			3.82	-0.989
		3.84	1.005			3.84	-0.874			3.84	-0.989
		3.86	1.005			3.86	-0.874			3.86	-0.989
		3.88	1.005			3.88	-0.873			3.88	-0.989
		3.9	1.005			3.9	-0.873			3.9	-0.989
		3.92	1.005			3.92	-0.873			3.92	-0.989
		3.94	1.005			3.94	-0.872			3.94	-0.989
		3.96	1.005			3.96	-0.872			3.96	-0.989
		3.98	1.005			3.98	-0.872			3.98	-0.989
		4	1.004			4	-0.871			4	-0.989
		4.02	1.004			4.02	-0.871			4.02	-0.989
		4.04	1.004			4.04	-0.871			4.04	-0.989
		4.06	1.004			4.06	-0.87			4.06	-0.989
		4.08	1.004			4.08	-0.87			4.08	-0.989
		4.1	1.004			4.1	-0.87			4.1	-0.989
		4.12	1.004			4.12	-0.869			4.12	-0.988
		4.14	1.004			4.14	-0.869			4.14	-0.988
		4.16	1.004			4.16	-0.869			4.16	-0.988
		4.18	1.004			4.18	-0.868			4.18	-0.988
		4.2	1.004			4.2	-0.868			4.2	-0.988
		4.22	1.004			4.22	-0.868			4.22	-0.988
		4.24	1.004			4.24	-0.867			4.24	-0.988
		4.26	1.003			4.26	-0.867			4.26	-0.988
		4.28	1.003			4.28	-0.867			4.28	-0.988
		4.3	1.003			4.3	-0.866			4.3	-0.988
		4.32	1.003			4.32	-0.866			4.32	-0.988
		4.34	1.003			4.34	-0.866			4.34	-0.988
		4.36	1.003			4.36	-0.865			4.36	-0.988
		4.38	1.003			4.38	-0.865			4.38	-0.988
		4.4	1.003			4.4	-0.865			4.4	-0.988
		4.42	1.003			4.42	-0.865			4.42	-0.988
		4.44	1.002			4.44	-0.864			4.44	-0.988
		4.46	1.002			4.46	-0.864			4.46	-0.988
		4.48	1.002			4.48	-0.864			4.48	-0.988
		4.5	1.002			4.5	-0.863			4.5	-0.988
		4.52	1.002			4.52	-0.863			4.52	-0.987
		4.54	1.002			4.54	-0.863			4.54	-0.987
		4.56	1.002			4.56	-0.862			4.56	-0.987
		4.58	1.002			4.58	-0.862			4.58	-0.987
		4.6	1.002			4.6	-0.862			4.6	-0.987
		4.62	1.001			4.62	-0.861			4.62	-0.987
		4.64	1.001			4.64	-0.861			4.64	-0.987
		4.66	1.001			4.66	-0.861			4.66	-0.987
		4.68	1.001			4.68	-0.86			4.68	-0.987
		4.7	1.001			4.7	-0.86			4.7	-0.987
		4.72	1.001			4.72	-0.86			4.72	-0.987
		4.74	1.001			4.74	-0.86			4.74	-0.987
		4.76	1.001			4.76	-0.859			4.76	-0.987
		4.78	1			4.78	-0.859			4.78	-0.987
		4.8	1			4.8	-0.859			4.8	-0.987
		4.82	1			4.82	-0.858			4.82	-0.987
		4.84	1			4.84	-0.858			4.84	-0.987
		4.86	1			4.86	-0.858			4.86	-0.987
		4.88	1			4.88	-0.857			4.88	-0.987
		4.9	1			4.9	-0.857			4.9	-0.986
		4.92	0.999			4.92	-0.857			4.92	-0.986
		4.94	0.999			4.94	-0.857			4.94	-0.986
		4.96	0.999			4.96	-0.856			4.96	-0.986
		4.98	0.999			4.98	-0.856			4.98	-0.986
		5	0.999			5	-0.856			5	-0.986
		5.02	0.999			5.02	-0.855			5.02	-0.986
		5.04	0.999			5.04	-0.855			5.04	-0.986
		5.06	0.998			5.06	-0.855			5.06	-0.986
		5.08	0.998			5.08	-0.854			5.08	-0.986
		5.1	0.998			5.1	-0.854			5.1	-0.986
		5.12	0.998			5.12	-0.854			5.12	-0.986
		5.14	0.998			5.14	-0.854			5.14	-0.986
		5.16	0.998			5.16	-0.853			5.16	-0.986
		5.18	0.998			5.18	-0.853			5.18	-0.986
		5.2	0.997			5.2	-0.853			5.2	-0.986
		5.22	0.997			5.22	-0.852			5.22	-0.986
		5.24	0.997			5.24	-0.852			5.24	-0.986
		5.26	0.997			5.26	-0.852			5.26	-0.986
		5.28	0.997			5.28	-0.851			5.28	-0.985
		5.3	0.997			5.3	-0.851			5.3	-0.985
		5.32	0.997			5.32	-0.851			5.32	-0.985
		5.34	0.996			5.34	-0.851			5.34	-0.985
		5.36	0.996			5.36	-0.85			5.36	-0.985
		5.38	0.996			5.38	-0.85			5.38	-0.985
		5.4	0.996			5.4	-0.85			5.4	-0.985
		5.42	0.996			5.42	-0.849			5.42	-0.985
		5.44	0.996			5.44	-0.849			5.44	-0.985
		5.46	0.996			5.46	-0.849			5.46	-0.985
		5.48	0.995			5.48	-0.849			5.48	-0.985
		5.5	0.995			5.5	-0.848			5.5	-0.985
		5.52	0.995			5.52	-0.848			5.52	-0.985
		5.54	0.995			5.54	-0.848			5.54	-0.985
		5.56	0.995			5.56	-0.847			5.56	-0.985
		5.58	0.995			5.58	-0.847			5.58	-0.985
		5.6	0.994			5.6	-0.847			5.6	-0.985
		5.62	0.994			5.62	-0.847			5.62	-0.985
		5.64	0.994			5.64	-0.846			5.64	-0.985
		5.66	0.994			5.66	-0.846			5.66	-0.985
		5.68	0.994			5.68	-0.846			5.68	-0.984
		5.7	0.994			5.7	-0.845			5.7	-0.984
		5.72	0.994			5.72	-0.845			5.72	-0.984
		5.74	0.993			5.74	-0.845			5.74	-0.984
		5.76	0.993			5.76	-0.845			5.76	-0.984
		5.78	0.993			5.78	-0.844			5.78	-0.984
		5.8	0.993			5.8	-0.844			5.8	-0.984
		5.82	0.993			5.82	-0.844			5.82	-0.984
		5.84	0.993			5.84	-0.843			5.84	-0.984
		5.86	0.993			5.86	-0.843			5.86	-0.984
		5.88	0.992			5.88	-0.843			5.88	-0.984
		5.9	0.992			5.9	-0.843			5.9	-0.984
		5.92	0.992			5.92	-0.842			5.92	-0.984
		5.94	0.992			5.94	-0.842			5.94	-0.984
		5.96	0.992			5.96	-0.842			5.96	-0.984
		5.98	0.992			5.98	-0.841			5.98	-0.984
		6	0.991			6	-0.841			6	-0.984
		6.02	0.991			6.02	-0.841			6.02	-0.984
		6.04	0.991			6.04	-0.841			6.04	-0.984
		6.06	0.991			6.06	-0.84			6.06	-0.984
		6.08	0.991			6.08	-0.84			6.08	-0.983
		6.1	0.991			6.1	-0.84			6.1	-0.983
		6.12	0.991			6.12	-0.84			6.12	-0.983
		6.14	0.99			6.14	-0.839			6.14	-0.983
		6.16	0.99			6.16	-0.839			6.16	-0.983
		6.18	0.99			6.18	-0.839			6.18	-0.983
		6.2	0.99			6.2	-0.838			6.2	-0.983
		6.22	0.99			6.22	-0.838			6.22	-0.983
		6.24	0.99			6.24	-0.838			6.24	-0.983
		6.26	0.99			6.26	-0.838			6.26	-0.983
		6.28	0.989			6.28	-0.837			6.28	-0.983
		6.3	0.989			6.3	-0.837			6.3	-0.983
		6.32	0.989			6.32	-0.837			6.32	-0.983
		6.34	0.989			6.34	-0.837			6.34	-0.983
		6.36	0.989			6.36	-0.836			6.36	-0.983
		6.38	0.989			6.38	-0.836			6.38	-0.983
		6.4	0.989			6.4	-0.836			6.4	-0.983
		6.42	0.988			6.42	-0.835			6.42	-0.983
		6.44	0.988			6.44	-0.835			6.44	-0.983
		6.46	0.988			6.46	-0.835			6.46	-0.983
		6.48	0.988			6.48	-0.835			6.48	-0.982
		6.5	0.988			6.5	-0.834			6.5	-0.982
		6.52	0.988			6.52	-0.834			6.52	-0.982
		6.54	0.988			6.54	-0.834			6.54	-0.982
		6.56	0.987			6.56	-0.834			6.56	-0.982
		6.58	0.987			6.58	-0.833			6.58	-0.982
		6.6	0.987			6.6	-0.833			6.6	-0.982
		6.62	0.987			6.62	-0.833			6.62	-0.982
		6.64	0.987			6.64	-0.833			6.64	-0.982
		6.66	0.987			6.66	-0.832			6.66	-0.982
		6.68	0.987			6.68	-0.832			6.68	-0.982
		6.7	0.986			6.7	-0.832			6.7	-0.982
		6.72	0.986			6.72	-0.831			6.72	-0.982
		6.74	0.986			6.74	-0.831			6.74	-0.982
		6.76	0.986			6.76	-0.831			6.76	-0.982
		6.78	0.986			6.78	-0.831			6.78	-0.982
		6.8	0.986			6.8	-0.83			6.8	-0.982
		6.82	0.986			6.82	-0.83			6.82	-0.982
		6.84	0.985			6.84	-0.83			6.84	-0.982
		6.86	0.985			6.86	-0.83			6.86	-0.982
		6.88	0.985			6.88	-0.829			6.88	-0.981
		6.9	0.985			6.9	-0.829			6.9	-0.981
		6.92	0.985			6.92	-0.829			6.92	-0.981
		6.94	0.985			6.94	-0.829			6.94	-0.981
		6.96	0.985			6.96	-0.828			6.96	-0.981
		6.98	0.984			6.98	-0.828			6.98	-0.981
		7	0.984			7	-0.828			7	-0.981
		7.02	0.984			7.02	-0.828			7.02	-0.981
		7.04	0.984			7.04	-0.827			7.04	-0.981
		7.06	0.984			7.06	-0.827			7.06	-0.981
		7.08	0.984			7.08	-0.827			7.08	-0.981
		7.1	0.984			7.1	-0.827			7.1	-0.981
		7.12	0.983			7.12	-0.826			7.12	-0.981
		7.14	0.983			7.14	-0.826			7.14	-0.981
		7.16	0.983			7.16	-0.826			7.16	-0.981
		7.18	0.983			7.18	-0.825			7.18	-0.981
		7.2	0.983			7.2	-0.825			7.2	-0.981
		7.22	0.983			7.22	-0.825			7.22	-0.981
		7.24	0.983			7.24	-0.825			7.24	-0.981
		7.26	0.983			7.26	-0.824			7.26	-0.981
		7.28	0.982			7.28	-0.824			7.28	-0.981
		7.3	0.982			7.3	-0.824			7.3	-0.98
		7.32	0.982			7.32	-0.824			7.32	-0.98
		7.34	0.982			7.34	-0.823			7.34	-0.98
		7.36	0.982			7.36	-0.823			7.36	-0.98
		7.38	0.982			7.38	-0.823			7.38	-0.98
		7.4	0.982			7.4	-0.823			7.4	-0.98
		7.42	0.981			7.42	-0.822			7.42	-0.98
		7.44	0.981			7.44	-0.822			7.44	-0.98
		7.46	0.981			7.46	-0.822			7.46	-0.98
		7.48	0.981			7.48	-0.822			7.48	-0.98
		7.5	0.981			7.5	-0.821			7.5	-0.98
		7.52	0.981			7.52	-0.821			7.52	-0.98
		7.54	0.981			7.54	-0.821			7.54	-0.98
		7.56	0.981			7.56	-0.821			7.56	-0.98
		7.58	0.98			7.58	-0.82			7.58	-0.98
		7.6	0.98			7.6	-0.82			7.6	-0.98
		7.62	0.98			7.62	-0.82			7.62	-0.98
		7.64	0.98			7.64	-0.82			7.64	-0.98
		7.66	0.98			7.66	-0.819			7.66	-0.98
		7.68	0.98			7.68	-0.819			7.68	-0.98
		7.7	0.98			7.7	-0.819			7.7	-0.98
		7.72	0.98			7.72	-0.819			7.72	-0.979
		7.74	0.979			7.74	-0.818			7.74	-0.979
		7.76	0.979			7.76	-0.818			7.76	-0.979
		7.78	0.979			7.78	-0.818			7.78	-0.979
		7.8	0.979			7.8	-0.818			7.8	-0.979
		7.82	0.979			7.82	-0.818			7.82	-0.979
		7.84	0.979			7.84	-0.817			7.84	-0.979
		7.86	0.979			7.86	-0.817			7.86	-0.979
		7.88	0.979			7.88	-0.817			7.88	-0.979
		7.9	0.978			7.9	-0.817			7.9	-0.979
		7.92	0.978			7.92	-0.816			7.92	-0.979
		7.94	0.978			7.94	-0.816			7.94	-0.979
		7.96	0.978			7.96	-0.816			7.96	-0.979
		7.98	0.978			7.98	-0.816			7.98	-0.979
		8	0.978			8	-0.815			8	-0.979
		8.02	0.978			8.02	-0.815			8.02	-0.979
		8.04	0.978			8.04	-0.815			8.04	-0.979
		8.06	0.977			8.06	-0.815			8.06	-0.979
		8.08	0.977			8.08	-0.814			8.08	-0.979
		8.1	0.977			8.1	-0.814			8.1	-0.979
		8.12	0.977			8.12	-0.814			8.12	-0.978
		8.14	0.977			8.14	-0.814			8.14	-0.978
		8.16	0.977			8.16	-0.813			8.16	-0.978
		8.18	0.977			8.18	-0.813			8.18	-0.978
		8.2	0.977			8.2	-0.813			8.2	-0.978
		8.22	0.976			8.22	-0.813			8.22	-0.978
		8.24	0.976			8.24	-0.812			8.24	-0.978
		8.26	0.976			8.26	-0.812			8.26	-0.978
		8.28	0.976			8.28	-0.812			8.28	-0.978
		8.3	0.976			8.3	-0.812			8.3	-0.978
		8.32	0.976			8.32	-0.812			8.32	-0.978
		8.34	0.976			8.34	-0.811			8.34	-0.978
		8.36	0.976			8.36	-0.811			8.36	-0.978
		8.38	0.975			8.38	-0.811			8.38	-0.978
		8.4	0.975			8.4	-0.811			8.4	-0.978
		8.42	0.975			8.42	-0.81			8.42	-0.978
		8.44	0.975			8.44	-0.81			8.44	-0.978
		8.46	0.975			8.46	-0.81			8.46	-0.978
		8.48	0.975			8.48	-0.81			8.48	-0.978
		8.5	0.975			8.5	-0.809			8.5	-0.978
		8.52	0.975			8.52	-0.809			8.52	-0.978
		8.54	0.975			8.54	-0.809			8.54	-0.977
		8.56	0.974			8.56	-0.809			8.56	-0.977
		8.58	0.974			8.58	-0.808			8.58	-0.977
		8.6	0.974			8.6	-0.808			8.6	-0.977
		8.62	0.974			8.62	-0.808			8.62	-0.977
		8.64	0.974			8.64	-0.808			8.64	-0.977
		8.66	0.974			8.66	-0.808			8.66	-0.977
		8.68	0.974			8.68	-0.807			8.68	-0.977
		8.7	0.974			8.7	-0.807			8.7	-0.977
		8.72	0.974			8.72	-0.807			8.72	-0.977
		8.74	0.973			8.74	-0.807			8.74	-0.977
		8.76	0.973			8.76	-0.806			8.76	-0.977
		8.78	0.973			8.78	-0.806			8.78	-0.977
		8.8	0.973			8.8	-0.806			8.8	-0.977
		8.82	0.973			8.82	-0.806			8.82	-0.977
		8.84	0.973			8.84	-0.806			8.84	-0.977
		8.86	0.973			8.86	-0.805			8.86	-0.977
		8.88	0.973			8.88	-0.805			8.88	-0.977
		8.9	0.973			8.9	-0.805			8.9	-0.977
		8.92	0.972			8.92	-0.805			8.92	-0.977
		8.94	0.972			8.94	-0.804			8.94	-0.977
		8.96	0.972			8.96	-0.804			8.96	-0.976
		8.98	0.972			8.98	-0.804			8.98	-0.976
		9	0.972			9	-0.804			9	-0.976
		9.02	0.972			9.02	-0.803			9.02	-0.976
		9.04	0.972			9.04	-0.803			9.04	-0.976
		9.06	0.972			9.06	-0.803			9.06	-0.976
		9.08	0.972			9.08	-0.803			9.08	-0.976
		9.1	0.971			9.1	-0.803			9.1	-0.976
		9.12	0.971			9.12	-0.802			9.12	-0.976
		9.14	0.971			9.14	-0.802			9.14	-0.976
		9.16	0.971			9.16	-0.802			9.16	-0.976
		9.18	0.971			9.18	-0.802			9.18	-0.976
		9.2	0.971			9.2	-0.801			9.2	-0.976
		9.22	0.971			9.22	-0.801			9.22	-0.976
		9.24	0.971			9.24	-0.801			9.24	-0.976
		9.26	0.971			9.26	-0.801			9.26	-0.976
		9.28	0.97			9.28	-0.801			9.28	-0.976
		9.3	0.97			9.3	-0.8			9.3	-0.976
		9.32	0.97			9.32	-0.8			9.32	-0.976
		9.34	0.97			9.34	-0.8			9.34	-0.976
		9.36	0.97			9.36	-0.8			9.36	-0.976
		9.38	0.97			9.38	-0.799			9.38	-0.976
		9.4	0.97			9.4	-0.799			9.4	-0.975
		9.42	0.97			9.42	-0.799			9.42	-0.975
		9.44	0.97			9.44	-0.799			9.44	-0.975
		9.46	0.97			9.46	-0.799			9.46	-0.975
		9.48	0.969			9.48	-0.798			9.48	-0.975
		9.5	0.969			9.5	-0.798			9.5	-0.975
		9.52	0.969			9.52	-0.798			9.52	-0.975
		9.54	0.969			9.54	-0.798			9.54	-0.975
		9.56	0.969			9.56	-0.798			9.56	-0.975
		9.58	0.969			9.58	-0.797			9.58	-0.975
		9.6	0.969			9.6	-0.797			9.6	-0.975
		9.62	0.969			9.62	-0.797			9.62	-0.975
		9.64	0.969			9.64	-0.797			9.64	-0.975
		9.66	0.968			9.66	-0.796			9.66	-0.975
		9.68	0.968			9.68	-0.796			9.68	-0.975
		9.7	0.968			9.7	-0.796			9.7	-0.975
		9.72	0.968			9.72	-0.796			9.72	-0.975
		9.74	0.968			9.74	-0.796			9.74	-0.975
		9.76	0.968			9.76	-0.795			9.76	-0.975
		9.78	0.968			9.78	-0.795			9.78	-0.975
		9.8	0.968			9.8	-0.795			9.8	-0.975
		9.82	0.968			9.82	-0.795			9.82	-0.974
		9.84	0.968			9.84	-0.795			9.84	-0.974
		9.86	0.967			9.86	-0.794			9.86	-0.974
		9.88	0.967			9.88	-0.794			9.88	-0.974
		9.9	0.967			9.9	-0.794			9.9	-0.974
		9.92	0.967			9.92	-0.794			9.92	-0.974
		9.94	0.967			9.94	-0.793			9.94	-0.974
		9.96	0.967			9.96	-0.793			9.96	-0.974
		9.98	0.967			9.98	-0.793			9.98	-0.974
		10	0.967			10	-0.793			10	-0.974
		10.02	0.967			10.02	-0.793			10.02	-0.974
		10.04	0.967			10.04	-0.792			10.04	-0.974
		10.06	0.967			10.06	-0.792			10.06	-0.974
		10.08	0.966			10.08	-0.792			10.08	-0.974
		10.1	0.966			10.1	-0.792			10.1	-0.974
		10.12	0.966			10.12	-0.792			10.12	-0.974
		10.14	0.966			10.14	-0.791			10.14	-0.974
		10.16	0.966			10.16	-0.791			10.16	-0.974
		10.18	0.966			10.18	-0.791			10.18	-0.974
		10.2	0.966			10.2	-0.791			10.2	-0.974
		10.22	0.966			10.22	-0.791			10.22	-0.974
		10.24	0.966			10.24	-0.79			10.24	-0.974
		10.26	0.966			10.26	-0.79			10.26	-0.973
		10.28	0.965			10.28	-0.79			10.28	-0.973
		10.3	0.965			10.3	-0.79			10.3	-0.973
		10.32	0.965			10.32	-0.79			10.32	-0.973
		10.34	0.965			10.34	-0.789			10.34	-0.973
		10.36	0.965			10.36	-0.789			10.36	-0.973
		10.38	0.965			10.38	-0.789			10.38	-0.973
		10.4	0.965			10.4	-0.789			10.4	-0.973
		10.42	0.965			10.42	-0.789			10.42	-0.973
		10.44	0.965			10.44	-0.788			10.44	-0.973
		10.46	0.965			10.46	-0.788			10.46	-0.973
		10.48	0.965			10.48	-0.788			10.48	-0.973
		10.5	0.964			10.5	-0.788			10.5	-0.973
		10.52	0.964			10.52	-0.788			10.52	-0.973
		10.54	0.964			10.54	-0.787			10.54	-0.973
		10.56	0.964			10.56	-0.787			10.56	-0.973
		10.58	0.964			10.58	-0.787			10.58	-0.973
		10.6	0.964			10.6	-0.787			10.6	-0.973
		10.62	0.964			10.62	-0.786			10.62	-0.973
		10.64	0.964			10.64	-0.786			10.64	-0.973
		10.66	0.964			10.66	-0.786			10.66	-0.973
		10.68	0.964			10.68	-0.786			10.68	-0.973
		10.7	0.964			10.7	-0.786			10.7	-0.972
		10.72	0.963			10.72	-0.785			10.72	-0.972
		10.74	0.963			10.74	-0.785			10.74	-0.972
		10.76	0.963			10.76	-0.785			10.76	-0.972
		10.78	0.963			10.78	-0.785			10.78	-0.972
		10.8	0.963			10.8	-0.785			10.8	-0.972
		10.82	0.963			10.82	-0.785			10.82	-0.972
		10.84	0.963			10.84	-0.784			10.84	-0.972
		10.86	0.963			10.86	-0.784			10.86	-0.972
		10.88	0.963			10.88	-0.784			10.88	-0.972
		10.9	0.963			10.9	-0.784			10.9	-0.972
		10.92	0.963			10.92	-0.784			10.92	-0.972
		10.94	0.962			10.94	-0.783			10.94	-0.972
		10.96	0.962			10.96	-0.783			10.96	-0.972
		10.98	0.962			10.98	-0.783			10.98	-0.972
		11	0.962			11	-0.783			11	-0.972
		11.02	0.962			11.02	-0.783			11.02	-0.972
		11.04	0.962			11.04	-0.782			11.04	-0.972
		11.06	0.962			11.06	-0.782			11.06	-0.972
		11.08	0.962			11.08	-0.782			11.08	-0.972
		11.1	0.962			11.1	-0.782			11.1	-0.972
		11.12	0.962			11.12	-0.782			11.12	-0.972
		11.14	0.962			11.14	-0.781			11.14	-0.971
		11.16	0.961			11.16	-0.781			11.16	-0.971
		11.18	0.961			11.18	-0.781			11.18	-0.971
		11.2	0.961			11.2	-0.781			11.2	-0.971
		11.22	0.961			11.22	-0.781			11.22	-0.971
		11.24	0.961			11.24	-0.78			11.24	-0.971
		11.26	0.961			11.26	-0.78			11.26	-0.971
		11.28	0.961			11.28	-0.78			11.28	-0.971
		11.3	0.961			11.3	-0.78			11.3	-0.971
		11.32	0.961			11.32	-0.78			11.32	-0.971
		11.34	0.961			11.34	-0.779			11.34	-0.971
		11.36	0.961			11.36	-0.779			11.36	-0.971
		11.38	0.961			11.38	-0.779			11.38	-0.971
		11.4	0.96			11.4	-0.779			11.4	-0.971
		11.42	0.96			11.42	-0.779			11.42	-0.971
		11.44	0.96			11.44	-0.778			11.44	-0.971
		11.46	0.96			11.46	-0.778			11.46	-0.971
		11.48	0.96			11.48	-0.778			11.48	-0.971
		11.5	0.96			11.5	-0.778			11.5	-0.971
		11.52	0.96			11.52	-0.778			11.52	-0.971
		11.54	0.96			11.54	-0.778			11.54	-0.971
		11.56	0.96			11.56	-0.777			11.56	-0.971
		11.58	0.96			11.58	-0.777			11.58	-0.97
		11.6	0.96			11.6	-0.777			11.6	-0.97
		11.62	0.96			11.62	-0.777			11.62	-0.97
		11.64	0.959			11.64	-0.777			11.64	-0.97
		11.66	0.959			11.66	-0.776			11.66	-0.97
		11.68	0.959			11.68	-0.776			11.68	-0.97
		11.7	0.959			11.7	-0.776			11.7	-0.97
		11.72	0.959			11.72	-0.776			11.72	-0.97
		11.74	0.959			11.74	-0.776			11.74	-0.97
		11.76	0.959			11.76	-0.775			11.76	-0.97
		11.78	0.959			11.78	-0.775			11.78	-0.97
		11.8	0.959			11.8	-0.775			11.8	-0.97
		11.82	0.959			11.82	-0.775			11.82	-0.97
		11.84	0.959			11.84	-0.775			11.84	-0.97
		11.86	0.959			11.86	-0.775			11.86	-0.97
		11.88	0.958			11.88	-0.774			11.88	-0.97
		11.9	0.958			11.9	-0.774			11.9	-0.97
		11.92	0.958			11.92	-0.774			11.92	-0.97
		11.94	0.958			11.94	-0.774			11.94	-0.97
		11.96	0.958			11.96	-0.774			11.96	-0.97
		11.98	0.958			11.98	-0.773			11.98	-0.97
		12	0.958			12	-0.773			12	-0.97
		12.02	0.958			12.02	-0.773			12.02	-0.969
		12.04	0.958			12.04	-0.773			12.04	-0.969
		12.06	0.958			12.06	-0.773			12.06	-0.969
		12.08	0.958			12.08	-0.773			12.08	-0.969
		12.1	0.958			12.1	-0.772			12.1	-0.969
		12.12	0.958			12.12	-0.772			12.12	-0.969
		12.14	0.957			12.14	-0.772			12.14	-0.969
		12.16	0.957			12.16	-0.772			12.16	-0.969
		12.18	0.957			12.18	-0.772			12.18	-0.969
		12.2	0.957			12.2	-0.771			12.2	-0.969
		12.22	0.957			12.22	-0.771			12.22	-0.969
		12.24	0.957			12.24	-0.771			12.24	-0.969
		12.26	0.957			12.26	-0.771			12.26	-0.969
		12.28	0.957			12.28	-0.771			12.28	-0.969
		12.3	0.957			12.3	-0.771			12.3	-0.969
		12.32	0.957			12.32	-0.77			12.32	-0.969
		12.34	0.957			12.34	-0.77			12.34	-0.969
		12.36	0.957			12.36	-0.77			12.36	-0.969
		12.38	0.957			12.38	-0.77			12.38	-0.969
		12.4	0.956			12.4	-0.77			12.4	-0.969
		12.42	0.956			12.42	-0.769			12.42	-0.969
		12.44	0.956			12.44	-0.769			12.44	-0.969
		12.46	0.956			12.46	-0.769			12.46	-0.969
		12.48	0.956			12.48	-0.769			12.48	-0.968
		12.5	0.956			12.5	-0.769			12.5	-0.968
		12.52	0.956			12.52	-0.769			12.52	-0.968
		12.54	0.956			12.54	-0.768			12.54	-0.968
		12.56	0.956			12.56	-0.768			12.56	-0.968
		12.58	0.956			12.58	-0.768			12.58	-0.968
		12.6	0.956			12.6	-0.768			12.6	-0.968
		12.62	0.956			12.62	-0.768			12.62	-0.968
		12.64	0.956			12.64	-0.768			12.64	-0.968
		12.66	0.955			12.66	-0.767			12.66	-0.968
		12.68	0.955			12.68	-0.767			12.68	-0.968
		12.7	0.955			12.7	-0.767			12.7	-0.968
		12.72	0.955			12.72	-0.767			12.72	-0.968
		12.74	0.955			12.74	-0.767			12.74	-0.968
		12.76	0.955			12.76	-0.767			12.76	-0.968
		12.78	0.955			12.78	-0.766			12.78	-0.968
		12.8	0.955			12.8	-0.766			12.8	-0.968
		12.82	0.955			12.82	-0.766			12.82	-0.968
		12.84	0.955			12.84	-0.766			12.84	-0.968
		12.86	0.955			12.86	-0.766			12.86	-0.968
		12.88	0.955			12.88	-0.765			12.88	-0.968
		12.9	0.955			12.9	-0.765			12.9	-0.968
		12.92	0.955			12.92	-0.765			12.92	-0.967
		12.94	0.954			12.94	-0.765			12.94	-0.967
		12.96	0.954			12.96	-0.765			12.96	-0.967
		12.98	0.954			12.98	-0.765			12.98	-0.967
		13	0.954			13	-0.764			13	-0.967
		13.02	0.954			13.02	-0.764			13.02	-0.967
		13.04	0.954			13.04	-0.764			13.04	-0.967
		13.06	0.954			13.06	-0.764			13.06	-0.967
		13.08	0.954			13.08	-0.764			13.08	-0.967
		13.1	0.954			13.1	-0.764			13.1	-0.967
		13.12	0.954			13.12	-0.763			13.12	-0.967
		13.14	0.954			13.14	-0.763			13.14	-0.967
		13.16	0.954			13.16	-0.763			13.16	-0.967
		13.18	0.954			13.18	-0.763			13.18	-0.967
		13.2	0.954			13.2	-0.763			13.2	-0.967
		13.22	0.953			13.22	-0.763			13.22	-0.967
		13.24	0.953			13.24	-0.762			13.24	-0.967
		13.26	0.953			13.26	-0.762			13.26	-0.967
		13.28	0.953			13.28	-0.762			13.28	-0.967
		13.3	0.953			13.3	-0.762			13.3	-0.967
		13.32	0.953			13.32	-0.762			13.32	-0.967
		13.34	0.953			13.34	-0.762			13.34	-0.967
		13.36	0.953			13.36	-0.761			13.36	-0.967
		13.38	0.953			13.38	-0.761			13.38	-0.966
		13.4	0.953			13.4	-0.761			13.4	-0.966
		13.42	0.953			13.42	-0.761			13.42	-0.966
		13.44	0.953			13.44	-0.761			13.44	-0.966
		13.46	0.953			13.46	-0.761			13.46	-0.966
		13.48	0.953			13.48	-0.76			13.48	-0.966
		13.5	0.953			13.5	-0.76			13.5	-0.966
		13.52	0.952			13.52	-0.76			13.52	-0.966
		13.54	0.952			13.54	-0.76			13.54	-0.966
		13.56	0.952			13.56	-0.76			13.56	-0.966
		13.58	0.952			13.58	-0.76			13.58	-0.966
		13.6	0.952			13.6	-0.759			13.6	-0.966
		13.62	0.952			13.62	-0.759			13.62	-0.966
		13.64	0.952			13.64	-0.759			13.64	-0.966
		13.66	0.952			13.66	-0.759			13.66	-0.966
		13.68	0.952			13.68	-0.759			13.68	-0.966
		13.7	0.952			13.7	-0.759			13.7	-0.966
		13.72	0.952			13.72	-0.758			13.72	-0.966
		13.74	0.952			13.74	-0.758			13.74	-0.966
		13.76	0.952			13.76	-0.758			13.76	-0.966
		13.78	0.952			13.78	-0.758			13.78	-0.966
		13.8	0.951			13.8	-0.758			13.8	-0.966
		13.82	0.951			13.82	-0.758			13.82	-0.966
		13.84	0.951			13.84	-0.757			13.84	-0.965
		13.86	0.951			13.86	-0.757			13.86	-0.965
		13.88	0.951			13.88	-0.757			13.88	-0.965
		13.9	0.951			13.9	-0.757			13.9	-0.965
		13.92	0.951			13.92	-0.757			13.92	-0.965
		13.94	0.951			13.94	-0.757			13.94	-0.965
		13.96	0.951			13.96	-0.756			13.96	-0.965
		13.98	0.951			13.98	-0.756			13.98	-0.965
		14	0.951			14	-0.756			14	-0.965
		14.02	0.951			14.02	-0.756			14.02	-0.965
		14.04	0.951			14.04	-0.756			14.04	-0.965
		14.06	0.951			14.06	-0.756			14.06	-0.965
		14.08	0.951			14.08	-0.756			14.08	-0.965
		14.1	0.951			14.1	-0.755			14.1	-0.965
		14.12	0.95			14.12	-0.755			14.12	-0.965
		14.14	0.95			14.14	-0.755			14.14	-0.965
		14.16	0.95			14.16	-0.755			14.16	-0.965
		14.18	0.95			14.18	-0.755			14.18	-0.965
		14.2	0.95			14.2	-0.755			14.2	-0.965
		14.22	0.95			14.22	-0.754			14.22	-0.965
		14.24	0.95			14.24	-0.754			14.24	-0.965
		14.26	0.95			14.26	-0.754			14.26	-0.965
		14.28	0.95			14.28	-0.754			14.28	-0.965
		14.3	0.95			14.3	-0.754			14.3	-0.964
		14.32	0.95			14.32	-0.754			14.32	-0.964
		14.34	0.95			14.34	-0.753			14.34	-0.964
		14.36	0.95			14.36	-0.753			14.36	-0.964
		14.38	0.95			14.38	-0.753			14.38	-0.964
		14.4	0.95			14.4	-0.753			14.4	-0.964
		14.42	0.949			14.42	-0.753			14.42	-0.964
		14.44	0.949			14.44	-0.753			14.44	-0.964
		14.46	0.949			14.46	-0.753			14.46	-0.964
		14.48	0.949			14.48	-0.752			14.48	-0.964
		14.5	0.949			14.5	-0.752			14.5	-0.964
		14.52	0.949			14.52	-0.752			14.52	-0.964
		14.54	0.949			14.54	-0.752			14.54	-0.964
		14.56	0.949			14.56	-0.752			14.56	-0.964
		14.58	0.949			14.58	-0.752			14.58	-0.964
		14.6	0.949			14.6	-0.751			14.6	-0.964
		14.62	0.949			14.62	-0.751			14.62	-0.964
		14.64	0.949			14.64	-0.751			14.64	-0.964
		14.66	0.949			14.66	-0.751			14.66	-0.964
		14.68	0.949			14.68	-0.751			14.68	-0.964
		14.7	0.949			14.7	-0.751			14.7	-0.964
		14.72	0.949			14.72	-0.751			14.72	-0.964
		14.74	0.948			14.74	-0.75			14.74	-0.964
		14.76	0.948			14.76	-0.75			14.76	-0.963
		14.78	0.948			14.78	-0.75			14.78	-0.963
		14.8	0.948			14.8	-0.75			14.8	-0.963
		14.82	0.948			14.82	-0.75			14.82	-0.963
		14.84	0.948			14.84	-0.75			14.84	-0.963
		14.86	0.948			14.86	-0.749			14.86	-0.963
		14.88	0.948			14.88	-0.749			14.88	-0.963
		14.9	0.948			14.9	-0.749			14.9	-0.963
		14.92	0.948			14.92	-0.749			14.92	-0.963
		14.94	0.948			14.94	-0.749			14.94	-0.963
		14.96	0.948			14.96	-0.749			14.96	-0.963
		14.98	0.948			14.98	-0.749			14.98	-0.963
		15	0.948			15	-0.748			15	-0.963
		15.02	0.948			15.02	-0.748			15.02	-0.963
		15.04	0.948			15.04	-0.748			15.04	-0.963
		15.06	0.948			15.06	-0.748			15.06	-0.963
		15.08	0.947			15.08	-0.748			15.08	-0.963
		15.1	0.947			15.1	-0.748			15.1	-0.963
		15.12	0.947			15.12	-0.748			15.12	-0.963
		15.14	0.947			15.14	-0.747			15.14	-0.963
		15.16	0.947			15.16	-0.747			15.16	-0.963
		15.18	0.947			15.18	-0.747			15.18	-0.963
		15.2	0.947			15.2	-0.747			15.2	-0.963
		15.22	0.947			15.22	-0.747			15.22	-0.963
		15.24	0.947			15.24	-0.747			15.24	-0.962
		15.26	0.947			15.26	-0.747			15.26	-0.962
		15.28	0.947			15.28	-0.746			15.28	-0.962
		15.3	0.947			15.3	-0.746			15.3	-0.962
		15.32	0.947			15.32	-0.746			15.32	-0.962
		15.34	0.947			15.34	-0.746			15.34	-0.962
		15.36	0.947			15.36	-0.746			15.36	-0.962
		15.38	0.947			15.38	-0.746			15.38	-0.962
		15.4	0.947			15.4	-0.745			15.4	-0.962
		15.42	0.946			15.42	-0.745			15.42	-0.962
		15.44	0.946			15.44	-0.745			15.44	-0.962
		15.46	0.946			15.46	-0.745			15.46	-0.962
		15.48	0.946			15.48	-0.745			15.48	-0.962
		15.5	0.946			15.5	-0.745			15.5	-0.962
		15.52	0.946			15.52	-0.745			15.52	-0.962
		15.54	0.946			15.54	-0.744			15.54	-0.962
		15.56	0.946			15.56	-0.744			15.56	-0.962
		15.58	0.946			15.58	-0.744			15.58	-0.962
		15.6	0.946			15.6	-0.744			15.6	-0.962
		15.62	0.946			15.62	-0.744			15.62	-0.962
		15.64	0.946			15.64	-0.744			15.64	-0.962
		15.66	0.946			15.66	-0.744			15.66	-0.962
		15.68	0.946			15.68	-0.743			15.68	-0.962
		15.7	0.946			15.7	-0.743			15.7	-0.961
		15.72	0.946			15.72	-0.743			15.72	-0.961
		15.74	0.946			15.74	-0.743			15.74	-0.961
		15.76	0.945			15.76	-0.743			15.76	-0.961
		15.78	0.945			15.78	-0.743			15.78	-0.961
		15.8	0.945			15.8	-0.743			15.8	-0.961
		15.82	0.945			15.82	-0.742			15.82	-0.961
		15.84	0.945			15.84	-0.742			15.84	-0.961
		15.86	0.945			15.86	-0.742			15.86	-0.961
		15.88	0.945			15.88	-0.742			15.88	-0.961
		15.9	0.945			15.9	-0.742			15.9	-0.961
		15.92	0.945			15.92	-0.742			15.92	-0.961
		15.94	0.945			15.94	-0.742			15.94	-0.961
		15.96	0.945			15.96	-0.741			15.96	-0.961
		15.98	0.945			15.98	-0.741			15.98	-0.961
		16	0.945			16	-0.741			16	-0.961
		16.02	0.945			16.02	-0.741			16.02	-0.961
		16.04	0.945			16.04	-0.741			16.04	-0.961
		16.06	0.945			16.06	-0.741			16.06	-0.961
		16.08	0.945			16.08	-0.741			16.08	-0.961
		16.1	0.945			16.1	-0.741			16.1	-0.961
		16.12	0.944			16.12	-0.74			16.12	-0.961
		16.14	0.944			16.14	-0.74			16.14	-0.961
		16.16	0.944			16.16	-0.74			16.16	-0.961
		16.18	0.944			16.18	-0.74			16.18	-0.96
		16.2	0.944			16.2	-0.74			16.2	-0.96
		16.22	0.944			16.22	-0.74			16.22	-0.96
		16.24	0.944			16.24	-0.74			16.24	-0.96
		16.26	0.944			16.26	-0.739			16.26	-0.96
		16.28	0.944			16.28	-0.739			16.28	-0.96
		16.3	0.944			16.3	-0.739			16.3	-0.96
		16.32	0.944			16.32	-0.739			16.32	-0.96
		16.34	0.944			16.34	-0.739			16.34	-0.96
		16.36	0.944			16.36	-0.739			16.36	-0.96
		16.38	0.944			16.38	-0.739			16.38	-0.96
		16.4	0.944			16.4	-0.738			16.4	-0.96
		16.42	0.944			16.42	-0.738			16.42	-0.96
		16.44	0.944			16.44	-0.738			16.44	-0.96
		16.46	0.944			16.46	-0.738			16.46	-0.96
		16.48	0.944			16.48	-0.738			16.48	-0.96
		16.5	0.943			16.5	-0.738			16.5	-0.96
		16.52	0.943			16.52	-0.738			16.52	-0.96
		16.54	0.943			16.54	-0.737			16.54	-0.96
		16.56	0.943			16.56	-0.737			16.56	-0.96
		16.58	0.943			16.58	-0.737			16.58	-0.96
		16.6	0.943			16.6	-0.737			16.6	-0.96
		16.62	0.943			16.62	-0.737			16.62	-0.96
		16.64	0.943			16.64	-0.737			16.64	-0.959
		16.66	0.943			16.66	-0.737			16.66	-0.959
		16.68	0.943			16.68	-0.737			16.68	-0.959
		16.7	0.943			16.7	-0.736			16.7	-0.959
		16.72	0.943			16.72	-0.736			16.72	-0.959
		16.74	0.943			16.74	-0.736			16.74	-0.959
		16.76	0.943			16.76	-0.736			16.76	-0.959
		16.78	0.943			16.78	-0.736			16.78	-0.959
		16.8	0.943			16.8	-0.736			16.8	-0.959
		16.82	0.943			16.82	-0.736			16.82	-0.959
		16.84	0.943			16.84	-0.735			16.84	-0.959
		16.86	0.942			16.86	-0.735			16.86	-0.959
		16.88	0.942			16.88	-0.735			16.88	-0.959
		16.9	0.942			16.9	-0.735			16.9	-0.959
		16.92	0.942			16.92	-0.735			16.92	-0.959
		16.94	0.942			16.94	-0.735			16.94	-0.959
		16.96	0.942			16.96	-0.735			16.96	-0.959
		16.98	0.942			16.98	-0.735			16.98	-0.959
		17	0.942			17	-0.734			17	-0.959
		17.02	0.942			17.02	-0.734			17.02	-0.959
		17.04	0.942			17.04	-0.734			17.04	-0.959
		17.06	0.942			17.06	-0.734			17.06	-0.959
		17.08	0.942			17.08	-0.734			17.08	-0.959
		17.1	0.942			17.1	-0.734			17.1	-0.959
		17.12	0.942			17.12	-0.734			17.12	-0.958
		17.14	0.942			17.14	-0.734			17.14	-0.958
		17.16	0.942			17.16	-0.733			17.16	-0.958
		17.18	0.942			17.18	-0.733			17.18	-0.958
		17.2	0.942			17.2	-0.733			17.2	-0.958
		17.22	0.942			17.22	-0.733			17.22	-0.958
		17.24	0.942			17.24	-0.733			17.24	-0.958
		17.26	0.941			17.26	-0.733			17.26	-0.958
		17.28	0.941			17.28	-0.733			17.28	-0.958
		17.3	0.941			17.3	-0.732			17.3	-0.958
		17.32	0.941			17.32	-0.732			17.32	-0.958
		17.34	0.941			17.34	-0.732			17.34	-0.958
		17.36	0.941			17.36	-0.732			17.36	-0.958
		17.38	0.941			17.38	-0.732			17.38	-0.958
		17.4	0.941			17.4	-0.732			17.4	-0.958
		17.42	0.941			17.42	-0.732			17.42	-0.958
		17.44	0.941			17.44	-0.732			17.44	-0.958
		17.46	0.941			17.46	-0.731			17.46	-0.958
		17.48	0.941			17.48	-0.731			17.48	-0.958
		17.5	0.941			17.5	-0.731			17.5	-0.958
		17.52	0.941			17.52	-0.731			17.52	-0.958
		17.54	0.941			17.54	-0.731			17.54	-0.958
		17.56	0.941			17.56	-0.731			17.56	-0.958
		17.58	0.941			17.58	-0.731			17.58	-0.958
		17.6	0.941			17.6	-0.731			17.6	-0.957
		17.62	0.941			17.62	-0.73			17.62	-0.957
		17.64	0.941			17.64	-0.73			17.64	-0.957
		17.66	0.94			17.66	-0.73			17.66	-0.957
		17.68	0.94			17.68	-0.73			17.68	-0.957
		17.7	0.94			17.7	-0.73			17.7	-0.957
		17.72	0.94			17.72	-0.73			17.72	-0.957
		17.74	0.94			17.74	-0.73			17.74	-0.957
		17.76	0.94			17.76	-0.73			17.76	-0.957
		17.78	0.94			17.78	-0.729			17.78	-0.957
		17.8	0.94			17.8	-0.729			17.8	-0.957
		17.82	0.94			17.82	-0.729			17.82	-0.957
		17.84	0.94			17.84	-0.729			17.84	-0.957
		17.86	0.94			17.86	-0.729			17.86	-0.957
		17.88	0.94			17.88	-0.729			17.88	-0.957
		17.9	0.94			17.9	-0.729			17.9	-0.957
		17.92	0.94			17.92	-0.729			17.92	-0.957
		17.94	0.94			17.94	-0.728			17.94	-0.957
		17.96	0.94			17.96	-0.728			17.96	-0.957
		17.98	0.94			17.98	-0.728			17.98	-0.957
		18	0.94			18	-0.728			18	-0.957
		18.02	0.94			18.02	-0.728			18.02	-0.957
		18.04	0.94			18.04	-0.728			18.04	-0.957
		18.06	0.939			18.06	-0.728			18.06	-0.957
		18.08	0.939			18.08	-0.728			18.08	-0.956
		18.1	0.939			18.1	-0.727			18.1	-0.956
		18.12	0.939			18.12	-0.727			18.12	-0.956
		18.14	0.939			18.14	-0.727			18.14	-0.956
		18.16	0.939			18.16	-0.727			18.16	-0.956
		18.18	0.939			18.18	-0.727			18.18	-0.956
		18.2	0.939			18.2	-0.727			18.2	-0.956
		18.22	0.939			18.22	-0.727			18.22	-0.956
		18.24	0.939			18.24	-0.727			18.24	-0.956
		18.26	0.939			18.26	-0.726			18.26	-0.956
		18.28	0.939			18.28	-0.726			18.28	-0.956
		18.3	0.939			18.3	-0.726			18.3	-0.956
		18.32	0.939			18.32	-0.726			18.32	-0.956
		18.34	0.939			18.34	-0.726			18.34	-0.956
		18.36	0.939			18.36	-0.726			18.36	-0.956
		18.38	0.939			18.38	-0.726			18.38	-0.956
		18.4	0.939			18.4	-0.726			18.4	-0.956
		18.42	0.939			18.42	-0.726			18.42	-0.956
		18.44	0.939			18.44	-0.725			18.44	-0.956
		18.46	0.939			18.46	-0.725			18.46	-0.956
		18.48	0.938			18.48	-0.725			18.48	-0.956
		18.5	0.938			18.5	-0.725			18.5	-0.956
		18.52	0.938			18.52	-0.725			18.52	-0.956
		18.54	0.938			18.54	-0.725			18.54	-0.956
		18.56	0.938			18.56	-0.725			18.56	-0.955
		18.58	0.938			18.58	-0.725			18.58	-0.955
		18.6	0.938			18.6	-0.724			18.6	-0.955
		18.62	0.938			18.62	-0.724			18.62	-0.955
		18.64	0.938			18.64	-0.724			18.64	-0.955
		18.66	0.938			18.66	-0.724			18.66	-0.955
		18.68	0.938			18.68	-0.724			18.68	-0.955
		18.7	0.938			18.7	-0.724			18.7	-0.955
		18.72	0.938			18.72	-0.724			18.72	-0.955
		18.74	0.938			18.74	-0.724			18.74	-0.955
		18.76	0.938			18.76	-0.723			18.76	-0.955
		18.78	0.938			18.78	-0.723			18.78	-0.955
		18.8	0.938			18.8	-0.723			18.8	-0.955
		18.82	0.938			18.82	-0.723			18.82	-0.955
		18.84	0.938			18.84	-0.723			18.84	-0.955
		18.86	0.938			18.86	-0.723			18.86	-0.955
		18.88	0.938			18.88	-0.723			18.88	-0.955
		18.9	0.937			18.9	-0.723			18.9	-0.955
		18.92	0.937			18.92	-0.723			18.92	-0.955
		18.94	0.937			18.94	-0.722			18.94	-0.955
		18.96	0.937			18.96	-0.722			18.96	-0.955
		18.98	0.937			18.98	-0.722			18.98	-0.955
		19	0.937			19	-0.722			19	-0.955
		19.02	0.937			19.02	-0.722			19.02	-0.955
		19.04	0.937			19.04	-0.722			19.04	-0.954
		19.06	0.937			19.06	-0.722			19.06	-0.954
		19.08	0.937			19.08	-0.722			19.08	-0.954
		19.1	0.937			19.1	-0.722			19.1	-0.954
		19.12	0.937			19.12	-0.721			19.12	-0.954
		19.14	0.937			19.14	-0.721			19.14	-0.954
		19.16	0.937			19.16	-0.721			19.16	-0.954
		19.18	0.937			19.18	-0.721			19.18	-0.954
		19.2	0.937			19.2	-0.721			19.2	-0.954
		19.22	0.937			19.22	-0.721			19.22	-0.954
		19.24	0.937			19.24	-0.721			19.24	-0.954
		19.26	0.937			19.26	-0.721			19.26	-0.954
		19.28	0.937			19.28	-0.72			19.28	-0.954
		19.3	0.937			19.3	-0.72			19.3	-0.954
		19.32	0.937			19.32	-0.72			19.32	-0.954
		19.34	0.936			19.34	-0.72			19.34	-0.954
		19.36	0.936			19.36	-0.72			19.36	-0.954
		19.38	0.936			19.38	-0.72			19.38	-0.954
		19.4	0.936			19.4	-0.72			19.4	-0.954
		19.42	0.936			19.42	-0.72			19.42	-0.954
		19.44	0.936			19.44	-0.72			19.44	-0.954
		19.46	0.936			19.46	-0.719			19.46	-0.954
		19.48	0.936			19.48	-0.719			19.48	-0.954
		19.5	0.936			19.5	-0.719			19.5	-0.954
		19.52	0.936			19.52	-0.719			19.52	-0.954
		19.54	0.936			19.54	-0.719			19.54	-0.953
		19.56	0.936			19.56	-0.719			19.56	-0.953
		19.58	0.936			19.58	-0.719			19.58	-0.953
		19.6	0.936			19.6	-0.719			19.6	-0.953
		19.62	0.936			19.62	-0.719			19.62	-0.953
		19.64	0.936			19.64	-0.718			19.64	-0.953
		19.66	0.936			19.66	-0.718			19.66	-0.953
		19.68	0.936			19.68	-0.718			19.68	-0.953
		19.7	0.936			19.7	-0.718			19.7	-0.953
		19.72	0.936			19.72	-0.718			19.72	-0.953
		19.74	0.936			19.74	-0.718			19.74	-0.953
		19.76	0.936			19.76	-0.718			19.76	-0.953
		19.78	0.936			19.78	-0.718			19.78	-0.953
		19.8	0.935			19.8	-0.718			19.8	-0.953
		19.82	0.935			19.82	-0.717			19.82	-0.953
		19.84	0.935			19.84	-0.717			19.84	-0.953
		19.86	0.935			19.86	-0.717			19.86	-0.953
		19.88	0.935			19.88	-0.717			19.88	-0.953
		19.9	0.935			19.9	-0.717			19.9	-0.953
		19.92	0.935			19.92	-0.717			19.92	-0.953
		19.94	0.935			19.94	-0.717			19.94	-0.953
		19.96	0.935			19.96	-0.717			19.96	-0.953
		19.98	0.935			19.98	-0.717			19.98	-0.953
		20	0.935			20	-0.716			20	-0.953
		20.02	0.935			20.02	-0.716			20.02	-0.952
		20.04	0.935			20.04	-0.716			20.04	-0.952
		20.06	0.935			20.06	-0.716			20.06	-0.952
		20.08	0.935			20.08	-0.716			20.08	-0.952
		20.1	0.935			20.1	-0.716			20.1	-0.952
		20.12	0.935			20.12	-0.716			20.12	-0.952
		20.14	0.935			20.14	-0.716			20.14	-0.952
		20.16	0.935			20.16	-0.716			20.16	-0.952
		20.18	0.935			20.18	-0.716			20.18	-0.952
		20.2	0.935			20.2	-0.715			20.2	-0.952
		20.22	0.935			20.22	-0.715			20.22	-0.952
		20.24	0.935			20.24	-0.715			20.24	-0.952
		20.26	0.934			20.26	-0.715			20.26	-0.952
		20.28	0.934			20.28	-0.715			20.28	-0.952
		20.3	0.934			20.3	-0.715			20.3	-0.952
		20.32	0.934			20.32	-0.715			20.32	-0.952
		20.34	0.934			20.34	-0.715			20.34	-0.952
		20.36	0.934			20.36	-0.715			20.36	-0.952
		20.38	0.934			20.38	-0.714			20.38	-0.952
		20.4	0.934			20.4	-0.714			20.4	-0.952
		20.42	0.934			20.42	-0.714			20.42	-0.952
		20.44	0.934			20.44	-0.714			20.44	-0.952
		20.46	0.934			20.46	-0.714			20.46	-0.952
		20.48	0.934			20.48	-0.714			20.48	-0.952
		20.5	0.934			20.5	-0.714			20.5	-0.952
		20.52	0.934			20.52	-0.714			20.52	-0.951
		20.54	0.934			20.54	-0.714			20.54	-0.951
		20.56	0.934			20.56	-0.713			20.56	-0.951
		20.58	0.934			20.58	-0.713			20.58	-0.951
		20.6	0.934			20.6	-0.713			20.6	-0.951
		20.62	0.934			20.62	-0.713			20.62	-0.951
		20.64	0.934			20.64	-0.713			20.64	-0.951
		20.66	0.934			20.66	-0.713			20.66	-0.951
		20.68	0.934			20.68	-0.713			20.68	-0.951
		20.7	0.934			20.7	-0.713			20.7	-0.951
		20.72	0.933			20.72	-0.713			20.72	-0.951
		20.74	0.933			20.74	-0.713			20.74	-0.951
		20.76	0.933			20.76	-0.712			20.76	-0.951
		20.78	0.933			20.78	-0.712			20.78	-0.951
		20.8	0.933			20.8	-0.712			20.8	-0.951
		20.82	0.933			20.82	-0.712			20.82	-0.951
		20.84	0.933			20.84	-0.712			20.84	-0.951
		20.86	0.933			20.86	-0.712			20.86	-0.951
		20.88	0.933			20.88	-0.712			20.88	-0.951
		20.9	0.933			20.9	-0.712			20.9	-0.951
		20.92	0.933			20.92	-0.712			20.92	-0.951
		20.94	0.933			20.94	-0.712			20.94	-0.951
		20.96	0.933			20.96	-0.711			20.96	-0.951
		20.98	0.933			20.98	-0.711			20.98	-0.951
		21	0.933			21	-0.711			21	-0.951
		21.02	0.933			21.02	-0.711			21.02	-0.95
		21.04	0.933			21.04	-0.711			21.04	-0.95
		21.06	0.933			21.06	-0.711			21.06	-0.95
		21.08	0.933			21.08	-0.711			21.08	-0.95
		21.1	0.933			21.1	-0.711			21.1	-0.95
		21.12	0.933			21.12	-0.711			21.12	-0.95
		21.14	0.933			21.14	-0.711			21.14	-0.95
		21.16	0.933			21.16	-0.71			21.16	-0.95
		21.18	0.933			21.18	-0.71			21.18	-0.95
		21.2	0.932			21.2	-0.71			21.2	-0.95
		21.22	0.932			21.22	-0.71			21.22	-0.95
		21.24	0.932			21.24	-0.71			21.24	-0.95
		21.26	0.932			21.26	-0.71			21.26	-0.95
		21.28	0.932			21.28	-0.71			21.28	-0.95
		21.3	0.932			21.3	-0.71			21.3	-0.95
		21.32	0.932			21.32	-0.71			21.32	-0.95
		21.34	0.932			21.34	-0.709			21.34	-0.95
		21.36	0.932			21.36	-0.709			21.36	-0.95
		21.38	0.932			21.38	-0.709			21.38	-0.95
		21.4	0.932			21.4	-0.709			21.4	-0.95
		21.42	0.932			21.42	-0.709			21.42	-0.95
		21.44	0.932			21.44	-0.709			21.44	-0.95
		21.46	0.932			21.46	-0.709			21.46	-0.95
		21.48	0.932			21.48	-0.709			21.48	-0.95
		21.5	0.932			21.5	-0.709			21.5	-0.949
		21.52	0.932			21.52	-0.709			21.52	-0.949
		21.54	0.932			21.54	-0.708			21.54	-0.949
		21.56	0.932			21.56	-0.708			21.56	-0.949
		21.58	0.932			21.58	-0.708			21.58	-0.949
		21.6	0.932			21.6	-0.708			21.6	-0.949
		21.62	0.932			21.62	-0.708			21.62	-0.949
		21.64	0.932			21.64	-0.708			21.64	-0.949
		21.66	0.932			21.66	-0.708			21.66	-0.949
		21.68	0.932			21.68	-0.708			21.68	-0.949
		21.7	0.931			21.7	-0.708			21.7	-0.949
		21.72	0.931			21.72	-0.708			21.72	-0.949
		21.74	0.931			21.74	-0.708			21.74	-0.949
		21.76	0.931			21.76	-0.707			21.76	-0.949
		21.78	0.931			21.78	-0.707			21.78	-0.949
		21.8	0.931			21.8	-0.707			21.8	-0.949
		21.82	0.931			21.82	-0.707			21.82	-0.949
		21.84	0.931			21.84	-0.707			21.84	-0.949
		21.86	0.931			21.86	-0.707			21.86	-0.949
		21.88	0.931			21.88	-0.707			21.88	-0.949
		21.9	0.931			21.9	-0.707			21.9	-0.949
		21.92	0.931			21.92	-0.707			21.92	-0.949
		21.94	0.931			21.94	-0.707			21.94	-0.949
		21.96	0.931			21.96	-0.706			21.96	-0.949
		21.98	0.931			21.98	-0.706			21.98	-0.949
		22	0.931			22	-0.706			22	-0.948
		22.02	0.931			22.02	-0.706			22.02	-0.948
		22.04	0.931			22.04	-0.706			22.04	-0.948
		22.06	0.931			22.06	-0.706			22.06	-0.948
		22.08	0.931			22.08	-0.706			22.08	-0.948
		22.1	0.931			22.1	-0.706			22.1	-0.948
		22.12	0.931			22.12	-0.706			22.12	-0.948
		22.14	0.931			22.14	-0.706			22.14	-0.948
		22.16	0.931			22.16	-0.705			22.16	-0.948
		22.18	0.931			22.18	-0.705			22.18	-0.948
		22.2	0.93			22.2	-0.705			22.2	-0.948
		22.22	0.93			22.22	-0.705			22.22	-0.948
		22.24	0.93			22.24	-0.705			22.24	-0.948
		22.26	0.93			22.26	-0.705			22.26	-0.948
		22.28	0.93			22.28	-0.705			22.28	-0.948
		22.3	0.93			22.3	-0.705			22.3	-0.948
		22.32	0.93			22.32	-0.705			22.32	-0.948
		22.34	0.93			22.34	-0.705			22.34	-0.948
		22.36	0.93			22.36	-0.705			22.36	-0.948
		22.38	0.93			22.38	-0.704			22.38	-0.948
		22.4	0.93			22.4	-0.704			22.4	-0.948
		22.42	0.93			22.42	-0.704			22.42	-0.948
		22.44	0.93			22.44	-0.704			22.44	-0.948
		22.46	0.93			22.46	-0.704			22.46	-0.948
		22.48	0.93			22.48	-0.704			22.48	-0.948
		22.5	0.93			22.5	-0.704			22.5	-0.947
		22.52	0.93			22.52	-0.704			22.52	-0.947
		22.54	0.93			22.54	-0.704			22.54	-0.947
		22.56	0.93			22.56	-0.704			22.56	-0.947
		22.58	0.93			22.58	-0.704			22.58	-0.947
		22.6	0.93			22.6	-0.703			22.6	-0.947
		22.62	0.93			22.62	-0.703			22.62	-0.947
		22.64	0.93			22.64	-0.703			22.64	-0.947
		22.66	0.93			22.66	-0.703			22.66	-0.947
		22.68	0.93			22.68	-0.703			22.68	-0.947
		22.7	0.929			22.7	-0.703			22.7	-0.947
		22.72	0.929			22.72	-0.703			22.72	-0.947
		22.74	0.929			22.74	-0.703			22.74	-0.947
		22.76	0.929			22.76	-0.703			22.76	-0.947
		22.78	0.929			22.78	-0.703			22.78	-0.947
		22.8	0.929			22.8	-0.702			22.8	-0.947
		22.82	0.929			22.82	-0.702			22.82	-0.947
		22.84	0.929			22.84	-0.702			22.84	-0.947
		22.86	0.929			22.86	-0.702			22.86	-0.947
		22.88	0.929			22.88	-0.702			22.88	-0.947
		22.9	0.929			22.9	-0.702			22.9	-0.947
		22.92	0.929			22.92	-0.702			22.92	-0.947
		22.94	0.929			22.94	-0.702			22.94	-0.947
		22.96	0.929			22.96	-0.702			22.96	-0.947
		22.98	0.929			22.98	-0.702			22.98	-0.947
		23	0.929			23	-0.702			23	-0.946
		23.02	0.929			23.02	-0.701			23.02	-0.946
		23.04	0.929			23.04	-0.701			23.04	-0.946
		23.06	0.929			23.06	-0.701			23.06	-0.946
		23.08	0.929			23.08	-0.701			23.08	-0.946
		23.1	0.929			23.1	-0.701			23.1	-0.946
		23.12	0.929			23.12	-0.701			23.12	-0.946
		23.14	0.929			23.14	-0.701			23.14	-0.946
		23.16	0.929			23.16	-0.701			23.16	-0.946
		23.18	0.929			23.18	-0.701			23.18	-0.946
		23.2	0.929			23.2	-0.701			23.2	-0.946
		23.22	0.928			23.22	-0.701			23.22	-0.946
		23.24	0.928			23.24	-0.7			23.24	-0.946
		23.26	0.928			23.26	-0.7			23.26	-0.946
		23.28	0.928			23.28	-0.7			23.28	-0.946
		23.3	0.928			23.3	-0.7			23.3	-0.946
		23.32	0.928			23.32	-0.7			23.32	-0.946
		23.34	0.928			23.34	-0.7			23.34	-0.946
		23.36	0.928			23.36	-0.7			23.36	-0.946
		23.38	0.928			23.38	-0.7			23.38	-0.946
		23.4	0.928			23.4	-0.7			23.4	-0.946
		23.42	0.928			23.42	-0.7			23.42	-0.946
		23.44	0.928			23.44	-0.7			23.44	-0.946
		23.46	0.928			23.46	-0.7			23.46	-0.946
		23.48	0.928			23.48	-0.699			23.48	-0.946
		23.5	0.928			23.5	-0.699			23.5	-0.946
		23.52	0.928			23.52	-0.699			23.52	-0.945
		23.54	0.928			23.54	-0.699			23.54	-0.945
		23.56	0.928			23.56	-0.699			23.56	-0.945
		23.58	0.928			23.58	-0.699			23.58	-0.945
		23.6	0.928			23.6	-0.699			23.6	-0.945
		23.62	0.928			23.62	-0.699			23.62	-0.945
		23.64	0.928			23.64	-0.699			23.64	-0.945
		23.66	0.928			23.66	-0.699			23.66	-0.945
		23.68	0.928			23.68	-0.699			23.68	-0.945
		23.7	0.928			23.7	-0.698			23.7	-0.945
		23.72	0.928			23.72	-0.698			23.72	-0.945
		23.74	0.927			23.74	-0.698			23.74	-0.945
		23.76	0.927			23.76	-0.698			23.76	-0.945
		23.78	0.927			23.78	-0.698			23.78	-0.945
		23.8	0.927			23.8	-0.698			23.8	-0.945
		23.82	0.927			23.82	-0.698			23.82	-0.945
		23.84	0.927			23.84	-0.698			23.84	-0.945
		23.86	0.927			23.86	-0.698			23.86	-0.945
		23.88	0.927			23.88	-0.698			23.88	-0.945
		23.9	0.927			23.9	-0.698			23.9	-0.945
		23.92	0.927			23.92	-0.698			23.92	-0.945
		23.94	0.927			23.94	-0.697			23.94	-0.945
		23.96	0.927			23.96	-0.697			23.96	-0.945
		23.98	0.927			23.98	-0.697			23.98	-0.945
		24	0.927			24	-0.697			24	-0.945
		24.02	0.927			24.02	-0.697			24.02	-0.944
		24.04	0.927			24.04	-0.697			24.04	-0.944
		24.06	0.927			24.06	-0.697			24.06	-0.944
		24.08	0.927			24.08	-0.697			24.08	-0.944
		24.1	0.927			24.1	-0.697			24.1	-0.944
		24.12	0.927			24.12	-0.697			24.12	-0.944
		24.14	0.927			24.14	-0.697			24.14	-0.944
		24.16	0.927			24.16	-0.696			24.16	-0.944
		24.18	0.927			24.18	-0.696			24.18	-0.944
		24.2	0.927			24.2	-0.696			24.2	-0.944
		24.22	0.927			24.22	-0.696			24.22	-0.944
		24.24	0.927			24.24	-0.696			24.24	-0.944
		24.26	0.927			24.26	-0.696			24.26	-0.944
		24.28	0.926			24.28	-0.696			24.28	-0.944
		24.3	0.926			24.3	-0.696			24.3	-0.944
		24.32	0.926			24.32	-0.696			24.32	-0.944
		24.34	0.926			24.34	-0.696			24.34	-0.944
		24.36	0.926			24.36	-0.696			24.36	-0.944
		24.38	0.926			24.38	-0.696			24.38	-0.944
		24.4	0.926			24.4	-0.695			24.4	-0.944
		24.42	0.926			24.42	-0.695			24.42	-0.944
		24.44	0.926			24.44	-0.695			24.44	-0.944
		24.46	0.926			24.46	-0.695			24.46	-0.944
		24.48	0.926			24.48	-0.695			24.48	-0.944
		24.5	0.926			24.5	-0.695			24.5	-0.944
		24.52	0.926			24.52	-0.695			24.52	-0.943
		24.54	0.926			24.54	-0.695			24.54	-0.943
		24.56	0.926			24.56	-0.695			24.56	-0.943
		24.58	0.926			24.58	-0.695			24.58	-0.943
		24.6	0.926			24.6	-0.695			24.6	-0.943
		24.62	0.926			24.62	-0.695			24.62	-0.943
		24.64	0.926			24.64	-0.694			24.64	-0.943
		24.66	0.926			24.66	-0.694			24.66	-0.943
		24.68	0.926			24.68	-0.694			24.68	-0.943
		24.7	0.926			24.7	-0.694			24.7	-0.943
		24.72	0.926			24.72	-0.694			24.72	-0.943
		24.74	0.926			24.74	-0.694			24.74	-0.943
		24.76	0.926			24.76	-0.694			24.76	-0.943
		24.78	0.926			24.78	-0.694			24.78	-0.943
		24.8	0.926			24.8	-0.694			24.8	-0.943
		24.82	0.926			24.82	-0.694			24.82	-0.943
		24.84	0.925			24.84	-0.694			24.84	-0.943
		24.86	0.925			24.86	-0.694			24.86	-0.943
		24.88	0.925			24.88	-0.693			24.88	-0.943
		24.9	0.925			24.9	-0.693			24.9	-0.943
		24.92	0.925			24.92	-0.693			24.92	-0.943
		24.94	0.925			24.94	-0.693			24.94	-0.943
		24.96	0.925			24.96	-0.693			24.96	-0.943
		24.98	0.925			24.98	-0.693			24.98	-0.943
		25	0.925			25	-0.693			25	-0.943
		25.02	0.925			25.02	-0.693			25.02	-0.942
		25.04	0.925			25.04	-0.693			25.04	-0.942
		25.06	0.925			25.06	-0.693			25.06	-0.942
		25.08	0.925			25.08	-0.693			25.08	-0.942
		25.1	0.925			25.1	-0.693			25.1	-0.942
		25.12	0.925			25.12	-0.693			25.12	-0.942
		25.14	0.925			25.14	-0.692			25.14	-0.942
		25.16	0.925			25.16	-0.692			25.16	-0.942
		25.18	0.925			25.18	-0.692			25.18	-0.942
		25.2	0.925			25.2	-0.692			25.2	-0.942
		25.22	0.925			25.22	-0.692			25.22	-0.942
		25.24	0.925			25.24	-0.692			25.24	-0.942
		25.26	0.925			25.26	-0.692			25.26	-0.942
		25.28	0.925			25.28	-0.692			25.28	-0.942
		25.3	0.925			25.3	-0.692			25.3	-0.942
		25.32	0.925			25.32	-0.692			25.32	-0.942
		25.34	0.925			25.34	-0.692			25.34	-0.942
		25.36	0.925			25.36	-0.692			25.36	-0.942
		25.38	0.924			25.38	-0.691			25.38	-0.942
		25.4	0.924			25.4	-0.691			25.4	-0.942
		25.42	0.924			25.42	-0.691			25.42	-0.942
		25.44	0.924			25.44	-0.691			25.44	-0.942
		25.46	0.924			25.46	-0.691			25.46	-0.942
		25.48	0.924			25.48	-0.691			25.48	-0.942
		25.5	0.924			25.5	-0.691			25.5	-0.942
		25.52	0.924			25.52	-0.691			25.52	-0.942
		25.54	0.924			25.54	-0.691			25.54	-0.941
		25.56	0.924			25.56	-0.691			25.56	-0.941
		25.58	0.924			25.58	-0.691			25.58	-0.941
		25.6	0.924			25.6	-0.691			25.6	-0.941
		25.62	0.924			25.62	-0.691			25.62	-0.941
		25.64	0.924			25.64	-0.69			25.64	-0.941
		25.66	0.924			25.66	-0.69			25.66	-0.941
		25.68	0.924			25.68	-0.69			25.68	-0.941
		25.7	0.924			25.7	-0.69			25.7	-0.941
		25.72	0.924			25.72	-0.69			25.72	-0.941
		25.74	0.924			25.74	-0.69			25.74	-0.941
		25.76	0.924			25.76	-0.69			25.76	-0.941
		25.78	0.924			25.78	-0.69			25.78	-0.941
		25.8	0.924			25.8	-0.69			25.8	-0.941
		25.82	0.924			25.82	-0.69			25.82	-0.941
		25.84	0.924			25.84	-0.69			25.84	-0.941
		25.86	0.924			25.86	-0.69			25.86	-0.941
		25.88	0.924			25.88	-0.69			25.88	-0.941
		25.9	0.924			25.9	-0.689			25.9	-0.941
		25.92	0.924			25.92	-0.689			25.92	-0.941
		25.94	0.923			25.94	-0.689			25.94	-0.941
		25.96	0.923			25.96	-0.689			25.96	-0.941
		25.98	0.923			25.98	-0.689			25.98	-0.941
		26	0.923			26	-0.689			26	-0.941
		26.02	0.923			26.02	-0.689			26.02	-0.941
		26.04	0.923			26.04	-0.689			26.04	-0.941
		26.06	0.923			26.06	-0.689			26.06	-0.94
		26.08	0.923			26.08	-0.689			26.08	-0.94
		26.1	0.923			26.1	-0.689			26.1	-0.94
		26.12	0.923			26.12	-0.689			26.12	-0.94
		26.14	0.923			26.14	-0.689			26.14	-0.94
		26.16	0.923			26.16	-0.688			26.16	-0.94
		26.18	0.923			26.18	-0.688			26.18	-0.94
		26.2	0.923			26.2	-0.688			26.2	-0.94
		26.22	0.923			26.22	-0.688			26.22	-0.94
		26.24	0.923			26.24	-0.688			26.24	-0.94
		26.26	0.923			26.26	-0.688			26.26	-0.94
		26.28	0.923			26.28	-0.688			26.28	-0.94
		26.3	0.923			26.3	-0.688			26.3	-0.94
		26.32	0.923			26.32	-0.688			26.32	-0.94
		26.34	0.923			26.34	-0.688			26.34	-0.94
		26.36	0.923			26.36	-0.688			26.36	-0.94
		26.38	0.923			26.38	-0.688			26.38	-0.94
		26.4	0.923			26.4	-0.688			26.4	-0.94
		26.42	0.923			26.42	-0.687			26.42	-0.94
		26.44	0.923			26.44	-0.687			26.44	-0.94
		26.46	0.923			26.46	-0.687			26.46	-0.94
		26.48	0.923			26.48	-0.687			26.48	-0.94
		26.5	0.923			26.5	-0.687			26.5	-0.94
		26.52	0.922			26.52	-0.687			26.52	-0.94
		26.54	0.922			26.54	-0.687			26.54	-0.94
		26.56	0.922			26.56	-0.687			26.56	-0.939
		26.58	0.922			26.58	-0.687			26.58	-0.939
		26.6	0.922			26.6	-0.687			26.6	-0.939
		26.62	0.922			26.62	-0.687			26.62	-0.939
		26.64	0.922			26.64	-0.687			26.64	-0.939
		26.66	0.922			26.66	-0.687			26.66	-0.939
		26.68	0.922			26.68	-0.687			26.68	-0.939
		26.7	0.922			26.7	-0.686			26.7	-0.939
		26.72	0.922			26.72	-0.686			26.72	-0.939
		26.74	0.922			26.74	-0.686			26.74	-0.939
		26.76	0.922			26.76	-0.686			26.76	-0.939
		26.78	0.922			26.78	-0.686			26.78	-0.939
		26.8	0.922			26.8	-0.686			26.8	-0.939
		26.82	0.922			26.82	-0.686			26.82	-0.939
		26.84	0.922			26.84	-0.686			26.84	-0.939
		26.86	0.922			26.86	-0.686			26.86	-0.939
		26.88	0.922			26.88	-0.686			26.88	-0.939
		26.9	0.922			26.9	-0.686			26.9	-0.939
		26.92	0.922			26.92	-0.686			26.92	-0.939
		26.94	0.922			26.94	-0.686			26.94	-0.939
		26.96	0.922			26.96	-0.686			26.96	-0.939
		26.98	0.922			26.98	-0.685			26.98	-0.939
		27	0.922			27	-0.685			27	-0.939
		27.02	0.922			27.02	-0.685			27.02	-0.939
		27.04	0.922			27.04	-0.685			27.04	-0.939
		27.06	0.922			27.06	-0.685			27.06	-0.939
		27.08	0.922			27.08	-0.685			27.08	-0.938
		27.1	0.921			27.1	-0.685			27.1	-0.938
		27.12	0.921			27.12	-0.685			27.12	-0.938
		27.14	0.921			27.14	-0.685			27.14	-0.938
		27.16	0.921			27.16	-0.685			27.16	-0.938
		27.18	0.921			27.18	-0.685			27.18	-0.938
		27.2	0.921			27.2	-0.685			27.2	-0.938
		27.22	0.921			27.22	-0.685			27.22	-0.938
		27.24	0.921			27.24	-0.685			27.24	-0.938
		27.26	0.921			27.26	-0.684			27.26	-0.938
		27.28	0.921			27.28	-0.684			27.28	-0.938
		27.3	0.921			27.3	-0.684			27.3	-0.938
		27.32	0.921			27.32	-0.684			27.32	-0.938
		27.34	0.921			27.34	-0.684			27.34	-0.938
		27.36	0.921			27.36	-0.684			27.36	-0.938
		27.38	0.921			27.38	-0.684			27.38	-0.938
		27.4	0.921			27.4	-0.684			27.4	-0.938
		27.42	0.921			27.42	-0.684			27.42	-0.938
		27.44	0.921			27.44	-0.684			27.44	-0.938
		27.46	0.921			27.46	-0.684			27.46	-0.938
		27.48	0.921			27.48	-0.684			27.48	-0.938
		27.5	0.921			27.5	-0.684			27.5	-0.938
		27.52	0.921			27.52	-0.684			27.52	-0.938
		27.54	0.921			27.54	-0.683			27.54	-0.938
		27.56	0.921			27.56	-0.683			27.56	-0.938
		27.58	0.921			27.58	-0.683			27.58	-0.938
		27.6	0.921			27.6	-0.683			27.6	-0.937
		27.62	0.921			27.62	-0.683			27.62	-0.937
		27.64	0.921			27.64	-0.683			27.64	-0.937
		27.66	0.921			27.66	-0.683			27.66	-0.937
		27.68	0.92			27.68	-0.683			27.68	-0.937
		27.7	0.92			27.7	-0.683			27.7	-0.937
		27.72	0.92			27.72	-0.683			27.72	-0.937
		27.74	0.92			27.74	-0.683			27.74	-0.937
		27.76	0.92			27.76	-0.683			27.76	-0.937
		27.78	0.92			27.78	-0.683			27.78	-0.937
		27.8	0.92			27.8	-0.683			27.8	-0.937
		27.82	0.92			27.82	-0.682			27.82	-0.937
		27.84	0.92			27.84	-0.682			27.84	-0.937
		27.86	0.92			27.86	-0.682			27.86	-0.937
		27.88	0.92			27.88	-0.682			27.88	-0.937
		27.9	0.92			27.9	-0.682			27.9	-0.937
		27.92	0.92			27.92	-0.682			27.92	-0.937
		27.94	0.92			27.94	-0.682			27.94	-0.937
		27.96	0.92			27.96	-0.682			27.96	-0.937
		27.98	0.92			27.98	-0.682			27.98	-0.937
		28	0.92			28	-0.682			28	-0.937
		28.02	0.92			28.02	-0.682			28.02	-0.937
		28.04	0.92			28.04	-0.682			28.04	-0.937
		28.06	0.92			28.06	-0.682			28.06	-0.937
		28.08	0.92			28.08	-0.682			28.08	-0.937
		28.1	0.92			28.1	-0.681			28.1	-0.936
		28.12	0.92			28.12	-0.681			28.12	-0.936
		28.14	0.92			28.14	-0.681			28.14	-0.936
		28.16	0.92			28.16	-0.681			28.16	-0.936
		28.18	0.92			28.18	-0.681			28.18	-0.936
		28.2	0.92			28.2	-0.681			28.2	-0.936
		28.22	0.92			28.22	-0.681			28.22	-0.936
		28.24	0.92			28.24	-0.681			28.24	-0.936
		28.26	0.919			28.26	-0.681			28.26	-0.936
		28.28	0.919			28.28	-0.681			28.28	-0.936
		28.3	0.919			28.3	-0.681			28.3	-0.936
		28.32	0.919			28.32	-0.681			28.32	-0.936
		28.34	0.919			28.34	-0.681			28.34	-0.936
		28.36	0.919			28.36	-0.681			28.36	-0.936
		28.38	0.919			28.38	-0.681			28.38	-0.936
		28.4	0.919			28.4	-0.68			28.4	-0.936
		28.42	0.919			28.42	-0.68			28.42	-0.936
		28.44	0.919			28.44	-0.68			28.44	-0.936
		28.46	0.919			28.46	-0.68			28.46	-0.936
		28.48	0.919			28.48	-0.68			28.48	-0.936
		28.5	0.919			28.5	-0.68			28.5	-0.936
		28.52	0.919			28.52	-0.68			28.52	-0.936
		28.54	0.919			28.54	-0.68			28.54	-0.936
		28.56	0.919			28.56	-0.68			28.56	-0.936
		28.58	0.919			28.58	-0.68			28.58	-0.936
		28.6	0.919			28.6	-0.68			28.6	-0.936
		28.62	0.919			28.62	-0.68			28.62	-0.935
		28.64	0.919			28.64	-0.68			28.64	-0.935
		28.66	0.919			28.66	-0.68			28.66	-0.935
		28.68	0.919			28.68	-0.68			28.68	-0.935
		28.7	0.919			28.7	-0.679			28.7	-0.935
		28.72	0.919			28.72	-0.679			28.72	-0.935
		28.74	0.919			28.74	-0.679			28.74	-0.935
		28.76	0.919			28.76	-0.679			28.76	-0.935
		28.78	0.919			28.78	-0.679			28.78	-0.935
		28.8	0.919			28.8	-0.679			28.8	-0.935
		28.82	0.919			28.82	-0.679			28.82	-0.935
		28.84	0.919			28.84	-0.679			28.84	-0.935
		28.86	0.918			28.86	-0.679			28.86	-0.935
		28.88	0.918			28.88	-0.679			28.88	-0.935
		28.9	0.918			28.9	-0.679			28.9	-0.935
		28.92	0.918			28.92	-0.679			28.92	-0.935
		28.94	0.918			28.94	-0.679			28.94	-0.935
		28.96	0.918			28.96	-0.679			28.96	-0.935
		28.98	0.918			28.98	-0.679			28.98	-0.935
		29	0.918			29	-0.679			29	-0.935
		29.02	0.918			29.02	-0.678			29.02	-0.935
		29.04	0.918			29.04	-0.678			29.04	-0.935
		29.06	0.918			29.06	-0.678			29.06	-0.935
		29.08	0.918			29.08	-0.678			29.08	-0.935
		29.1	0.918			29.1	-0.678			29.1	-0.935
		29.12	0.918			29.12	-0.678			29.12	-0.935
		29.14	0.918			29.14	-0.678			29.14	-0.934
		29.16	0.918			29.16	-0.678			29.16	-0.934
		29.18	0.918			29.18	-0.678			29.18	-0.934
		29.2	0.918			29.2	-0.678			29.2	-0.934
		29.22	0.918			29.22	-0.678			29.22	-0.934
		29.24	0.918			29.24	-0.678			29.24	-0.934
		29.26	0.918			29.26	-0.678			29.26	-0.934
		29.28	0.918			29.28	-0.678			29.28	-0.934
		29.3	0.918			29.3	-0.678			29.3	-0.934
		29.32	0.918			29.32	-0.677			29.32	-0.934
		29.34	0.918			29.34	-0.677			29.34	-0.934
		29.36	0.918			29.36	-0.677			29.36	-0.934
		29.38	0.918			29.38	-0.677			29.38	-0.934
		29.4	0.918			29.4	-0.677			29.4	-0.934
		29.42	0.918			29.42	-0.677			29.42	-0.934
		29.44	0.918			29.44	-0.677			29.44	-0.934
		29.46	0.917			29.46	-0.677			29.46	-0.934
		29.48	0.917			29.48	-0.677			29.48	-0.934
		29.5	0.917			29.5	-0.677			29.5	-0.934
		29.52	0.917			29.52	-0.677			29.52	-0.934
		29.54	0.917			29.54	-0.677			29.54	-0.934
		29.56	0.917			29.56	-0.677			29.56	-0.934
		29.58	0.917			29.58	-0.677			29.58	-0.934
		29.6	0.917			29.6	-0.677			29.6	-0.934
		29.62	0.917			29.62	-0.677			29.62	-0.934
		29.64	0.917			29.64	-0.676			29.64	-0.934
		29.66	0.917			29.66	-0.676			29.66	-0.933
		29.68	0.917			29.68	-0.676			29.68	-0.933
		29.7	0.917			29.7	-0.676			29.7	-0.933
		29.72	0.917			29.72	-0.676			29.72	-0.933
		29.74	0.917			29.74	-0.676			29.74	-0.933
		29.76	0.917			29.76	-0.676			29.76	-0.933
		29.78	0.917			29.78	-0.676			29.78	-0.933
		29.8	0.917			29.8	-0.676			29.8	-0.933
		29.82	0.917			29.82	-0.676			29.82	-0.933
		29.84	0.917			29.84	-0.676			29.84	-0.933
		29.86	0.917			29.86	-0.676			29.86	-0.933
		29.88	0.917			29.88	-0.676			29.88	-0.933
		29.9	0.917			29.9	-0.676			29.9	-0.933
		29.92	0.917			29.92	-0.676			29.92	-0.933
		29.94	0.917			29.94	-0.676			29.94	-0.933
		29.96	0.917			29.96	-0.675			29.96	-0.933
		29.98	0.917			29.98	-0.675			29.98	-0.933
		30	0.917			30	-0.675			30	-0.933
		30.02	0.917			30.02	-0.675			30.02	-0.933
		30.04	0.917			30.04	-0.675			30.04	-0.933
		30.06	0.916			30.06	-0.675			30.06	-0.933
		30.08	0.916			30.08	-0.675			30.08	-0.933
		30.1	0.916			30.1	-0.675			30.1	-0.933
		30.12	0.916			30.12	-0.675			30.12	-0.933
		30.14	0.916			30.14	-0.675			30.14	-0.933
		30.16	0.916			30.16	-0.675			30.16	-0.933
		30.18	0.916			30.18	-0.675			30.18	-0.933
		30.2	0.916			30.2	-0.675			30.2	-0.932
		30.22	0.916			30.22	-0.675			30.22	-0.932
		30.24	0.916			30.24	-0.675			30.24	-0.932
		30.26	0.916			30.26	-0.675			30.26	-0.932
		30.28	0.916			30.28	-0.674			30.28	-0.932
		30.3	0.916			30.3	-0.674			30.3	-0.932
		30.32	0.916			30.32	-0.674			30.32	-0.932
		30.34	0.916			30.34	-0.674			30.34	-0.932
		30.36	0.916			30.36	-0.674			30.36	-0.932
		30.38	0.916			30.38	-0.674			30.38	-0.932
		30.4	0.916			30.4	-0.674			30.4	-0.932
		30.42	0.916			30.42	-0.674			30.42	-0.932
		30.44	0.916			30.44	-0.674			30.44	-0.932
		30.46	0.916			30.46	-0.674			30.46	-0.932
		30.48	0.916			30.48	-0.674			30.48	-0.932
		30.5	0.916			30.5	-0.674			30.5	-0.932
		30.52	0.916			30.52	-0.674			30.52	-0.932
		30.54	0.916			30.54	-0.674			30.54	-0.932
		30.56	0.916			30.56	-0.674			30.56	-0.932
		30.58	0.916			30.58	-0.674			30.58	-0.932
		30.6	0.916			30.6	-0.674			30.6	-0.932
		30.62	0.916			30.62	-0.673			30.62	-0.932
		30.64	0.916			30.64	-0.673			30.64	-0.932
		30.66	0.916			30.66	-0.673			30.66	-0.932
		30.68	0.915			30.68	-0.673			30.68	-0.932
		30.7	0.915			30.7	-0.673			30.7	-0.932
		30.72	0.915			30.72	-0.673			30.72	-0.931
		30.74	0.915			30.74	-0.673			30.74	-0.931
		30.76	0.915			30.76	-0.673			30.76	-0.931
		30.78	0.915			30.78	-0.673			30.78	-0.931
		30.8	0.915			30.8	-0.673			30.8	-0.931
		30.82	0.915			30.82	-0.673			30.82	-0.931
		30.84	0.915			30.84	-0.673			30.84	-0.931
		30.86	0.915			30.86	-0.673			30.86	-0.931
		30.88	0.915			30.88	-0.673			30.88	-0.931
		30.9	0.915			30.9	-0.673			30.9	-0.931
		30.92	0.915			30.92	-0.673			30.92	-0.931
		30.94	0.915			30.94	-0.672			30.94	-0.931
		30.96	0.915			30.96	-0.672			30.96	-0.931
		30.98	0.915			30.98	-0.672			30.98	-0.931
		31	0.915			31	-0.672			31	-0.931
		31.02	0.915			31.02	-0.672			31.02	-0.931
		31.04	0.915			31.04	-0.672			31.04	-0.931
		31.06	0.915			31.06	-0.672			31.06	-0.931
		31.08	0.915			31.08	-0.672			31.08	-0.931
		31.1	0.915			31.1	-0.672			31.1	-0.931
		31.12	0.915			31.12	-0.672			31.12	-0.931
		31.14	0.915			31.14	-0.672			31.14	-0.931
		31.16	0.915			31.16	-0.672			31.16	-0.931
		31.18	0.915			31.18	-0.672			31.18	-0.931
		31.2	0.915			31.2	-0.672			31.2	-0.931
		31.22	0.915			31.22	-0.672			31.22	-0.931
		31.24	0.915			31.24	-0.672			31.24	-0.93
		31.26	0.915			31.26	-0.672			31.26	-0.93
		31.28	0.915			31.28	-0.671			31.28	-0.93
		31.3	0.914			31.3	-0.671			31.3	-0.93
		31.32	0.914			31.32	-0.671			31.32	-0.93
		31.34	0.914			31.34	-0.671			31.34	-0.93
		31.36	0.914			31.36	-0.671			31.36	-0.93
		31.38	0.914			31.38	-0.671			31.38	-0.93
		31.4	0.914			31.4	-0.671			31.4	-0.93
		31.42	0.914			31.42	-0.671			31.42	-0.93
		31.44	0.914			31.44	-0.671			31.44	-0.93
		31.46	0.914			31.46	-0.671			31.46	-0.93
		31.48	0.914			31.48	-0.671			31.48	-0.93
		31.5	0.914			31.5	-0.671			31.5	-0.93
		31.52	0.914			31.52	-0.671			31.52	-0.93
		31.54	0.914			31.54	-0.671			31.54	-0.93
		31.56	0.914			31.56	-0.671			31.56	-0.93
		31.58	0.914			31.58	-0.671			31.58	-0.93
		31.6	0.914			31.6	-0.671			31.6	-0.93
		31.62	0.914			31.62	-0.671			31.62	-0.93
		31.64	0.914			31.64	-0.67			31.64	-0.93
		31.66	0.914			31.66	-0.67			31.66	-0.93
		31.68	0.914			31.68	-0.67			31.68	-0.93
		31.7	0.914			31.7	-0.67			31.7	-0.93
		31.72	0.914			31.72	-0.67			31.72	-0.93
		31.74	0.914			31.74	-0.67			31.74	-0.93
		31.76	0.914			31.76	-0.67			31.76	-0.929
		31.78	0.914			31.78	-0.67			31.78	-0.929
		31.8	0.914			31.8	-0.67			31.8	-0.929
		31.82	0.914			31.82	-0.67			31.82	-0.929
		31.84	0.914			31.84	-0.67			31.84	-0.929
		31.86	0.914			31.86	-0.67			31.86	-0.929
		31.88	0.914			31.88	-0.67			31.88	-0.929
		31.9	0.914			31.9	-0.67			31.9	-0.929
		31.92	0.913			31.92	-0.67			31.92	-0.929
		31.94	0.913			31.94	-0.67			31.94	-0.929
		31.96	0.913			31.96	-0.67			31.96	-0.929
		31.98	0.913			31.98	-0.67			31.98	-0.929
		32	0.913			32	-0.669			32	-0.929
		32.02	0.913			32.02	-0.669			32.02	-0.929
		32.04	0.913			32.04	-0.669			32.04	-0.929
		32.06	0.913			32.06	-0.669			32.06	-0.929
		32.08	0.913			32.08	-0.669			32.08	-0.929
		32.1	0.913			32.1	-0.669			32.1	-0.929
		32.12	0.913			32.12	-0.669			32.12	-0.929
		32.14	0.913			32.14	-0.669			32.14	-0.929
		32.16	0.913			32.16	-0.669			32.16	-0.929
		32.18	0.913			32.18	-0.669			32.18	-0.929
		32.2	0.913			32.2	-0.669			32.2	-0.929
		32.22	0.913			32.22	-0.669			32.22	-0.929
		32.24	0.913			32.24	-0.669			32.24	-0.929
		32.26	0.913			32.26	-0.669			32.26	-0.929
		32.28	0.913			32.28	-0.669			32.28	-0.929
		32.3	0.913			32.3	-0.669			32.3	-0.928
		32.32	0.913			32.32	-0.669			32.32	-0.928
		32.34	0.913			32.34	-0.669			32.34	-0.928
		32.36	0.913			32.36	-0.668			32.36	-0.928
		32.38	0.913			32.38	-0.668			32.38	-0.928
		32.4	0.913			32.4	-0.668			32.4	-0.928
		32.42	0.913			32.42	-0.668			32.42	-0.928
		32.44	0.913			32.44	-0.668			32.44	-0.928
		32.46	0.913			32.46	-0.668			32.46	-0.928
		32.48	0.913			32.48	-0.668			32.48	-0.928
		32.5	0.913			32.5	-0.668			32.5	-0.928
		32.52	0.913			32.52	-0.668			32.52	-0.928
		32.54	0.912			32.54	-0.668			32.54	-0.928
		32.56	0.912			32.56	-0.668			32.56	-0.928
		32.58	0.912			32.58	-0.668			32.58	-0.928
		32.6	0.912			32.6	-0.668			32.6	-0.928
		32.62	0.912			32.62	-0.668			32.62	-0.928
		32.64	0.912			32.64	-0.668			32.64	-0.928
		32.66	0.912			32.66	-0.668			32.66	-0.928
		32.68	0.912			32.68	-0.668			32.68	-0.928
		32.7	0.912			32.7	-0.668			32.7	-0.928
		32.72	0.912			32.72	-0.667			32.72	-0.928
		32.74	0.912			32.74	-0.667			32.74	-0.928
		32.76	0.912			32.76	-0.667			32.76	-0.928
		32.78	0.912			32.78	-0.667			32.78	-0.928
		32.8	0.912			32.8	-0.667			32.8	-0.928
		32.82	0.912			32.82	-0.667			32.82	-0.927
		32.84	0.912			32.84	-0.667			32.84	-0.927
		32.86	0.912			32.86	-0.667			32.86	-0.927
		32.88	0.912			32.88	-0.667			32.88	-0.927
		32.9	0.912			32.9	-0.667			32.9	-0.927
		32.92	0.912			32.92	-0.667			32.92	-0.927
		32.94	0.912			32.94	-0.667			32.94	-0.927
		32.96	0.912			32.96	-0.667			32.96	-0.927
		32.98	0.912			32.98	-0.667			32.98	-0.927
		33	0.912			33	-0.667			33	-0.927
		33.02	0.912			33.02	-0.667			33.02	-0.927
		33.04	0.912			33.04	-0.667			33.04	-0.927
		33.06	0.912			33.06	-0.667			33.06	-0.927
		33.08	0.912			33.08	-0.666			33.08	-0.927
		33.1	0.912			33.1	-0.666			33.1	-0.927
		33.12	0.912			33.12	-0.666			33.12	-0.927
		33.14	0.912			33.14	-0.666			33.14	-0.927
		33.16	0.911			33.16	-0.666			33.16	-0.927
		33.18	0.911			33.18	-0.666			33.18	-0.927
		33.2	0.911			33.2	-0.666			33.2	-0.927
		33.22	0.911			33.22	-0.666			33.22	-0.927
		33.24	0.911			33.24	-0.666			33.24	-0.927
		33.26	0.911			33.26	-0.666			33.26	-0.927
		33.28	0.911			33.28	-0.666			33.28	-0.927
		33.3	0.911			33.3	-0.666			33.3	-0.927
		33.32	0.911			33.32	-0.666			33.32	-0.927
		33.34	0.911			33.34	-0.666			33.34	-0.926
		33.36	0.911			33.36	-0.666			33.36	-0.926
		33.38	0.911			33.38	-0.666			33.38	-0.926
		33.4	0.911			33.4	-0.666			33.4	-0.926
		33.42	0.911			33.42	-0.666			33.42	-0.926
		33.44	0.911			33.44	-0.666			33.44	-0.926
		33.46	0.911			33.46	-0.665			33.46	-0.926
		33.48	0.911			33.48	-0.665			33.48	-0.926
		33.5	0.911			33.5	-0.665			33.5	-0.926
		33.52	0.911			33.52	-0.665			33.52	-0.926
		33.54	0.911			33.54	-0.665			33.54	-0.926
		33.56	0.911			33.56	-0.665			33.56	-0.926
		33.58	0.911			33.58	-0.665			33.58	-0.926
		33.6	0.911			33.6	-0.665			33.6	-0.926
		33.62	0.911			33.62	-0.665			33.62	-0.926
		33.64	0.911			33.64	-0.665			33.64	-0.926
		33.66	0.911			33.66	-0.665			33.66	-0.926
		33.68	0.911			33.68	-0.665			33.68	-0.926
		33.7	0.911			33.7	-0.665			33.7	-0.926
		33.72	0.911			33.72	-0.665			33.72	-0.926
		33.74	0.911			33.74	-0.665			33.74	-0.926
		33.76	0.911			33.76	-0.665			33.76	-0.926
		33.78	0.911			33.78	-0.665			33.78	-0.926
		33.8	0.91			33.8	-0.665			33.8	-0.926
		33.82	0.91			33.82	-0.665			33.82	-0.926
		33.84	0.91			33.84	-0.665			33.84	-0.926
		33.86	0.91			33.86	-0.664			33.86	-0.926
		33.88	0.91			33.88	-0.664			33.88	-0.925
		33.9	0.91			33.9	-0.664			33.9	-0.925
		33.92	0.91			33.92	-0.664			33.92	-0.925
		33.94	0.91			33.94	-0.664			33.94	-0.925
		33.96	0.91			33.96	-0.664			33.96	-0.925
		33.98	0.91			33.98	-0.664			33.98	-0.925
		34	0.91			34	-0.664			34	-0.925
		34.02	0.91			34.02	-0.664			34.02	-0.925
		34.04	0.91			34.04	-0.664			34.04	-0.925
		34.06	0.91			34.06	-0.664			34.06	-0.925
		34.08	0.91			34.08	-0.664			34.08	-0.925
		34.1	0.91			34.1	-0.664			34.1	-0.925
		34.12	0.91			34.12	-0.664			34.12	-0.925
		34.14	0.91			34.14	-0.664			34.14	-0.925
		34.16	0.91			34.16	-0.664			34.16	-0.925
		34.18	0.91			34.18	-0.664			34.18	-0.925
		34.2	0.91			34.2	-0.664			34.2	-0.925
		34.22	0.91			34.22	-0.664			34.22	-0.925
		34.24	0.91			34.24	-0.663			34.24	-0.925
		34.26	0.91			34.26	-0.663			34.26	-0.925
		34.28	0.91			34.28	-0.663			34.28	-0.925
		34.3	0.91			34.3	-0.663			34.3	-0.925
		34.32	0.91			34.32	-0.663			34.32	-0.925
		34.34	0.91			34.34	-0.663			34.34	-0.925
		34.36	0.91			34.36	-0.663			34.36	-0.925
		34.38	0.91			34.38	-0.663			34.38	-0.925
		34.4	0.91			34.4	-0.663			34.4	-0.924
		34.42	0.909			34.42	-0.663			34.42	-0.924
		34.44	0.909			34.44	-0.663			34.44	-0.924
		34.46	0.909			34.46	-0.663			34.46	-0.924
		34.48	0.909			34.48	-0.663			34.48	-0.924
		34.5	0.909			34.5	-0.663			34.5	-0.924
		34.52	0.909			34.52	-0.663			34.52	-0.924
		34.54	0.909			34.54	-0.663			34.54	-0.924
		34.56	0.909			34.56	-0.663			34.56	-0.924
		34.58	0.909			34.58	-0.663			34.58	-0.924
		34.6	0.909			34.6	-0.663			34.6	-0.924
		34.62	0.909			34.62	-0.663			34.62	-0.924
		34.64	0.909			34.64	-0.662			34.64	-0.924
		34.66	0.909			34.66	-0.662			34.66	-0.924
		34.68	0.909			34.68	-0.662			34.68	-0.924
		34.7	0.909			34.7	-0.662			34.7	-0.924
		34.72	0.909			34.72	-0.662			34.72	-0.924
		34.74	0.909			34.74	-0.662			34.74	-0.924
		34.76	0.909			34.76	-0.662			34.76	-0.924
		34.78	0.909			34.78	-0.662			34.78	-0.924
		34.8	0.909			34.8	-0.662			34.8	-0.924
		34.82	0.909			34.82	-0.662			34.82	-0.924
		34.84	0.909			34.84	-0.662			34.84	-0.924
		34.86	0.909			34.86	-0.662			34.86	-0.924
		34.88	0.909			34.88	-0.662			34.88	-0.924
		34.9	0.909			34.9	-0.662			34.9	-0.924
		34.92	0.909			34.92	-0.662			34.92	-0.924
		34.94	0.909			34.94	-0.662			34.94	-0.923
		34.96	0.909			34.96	-0.662			34.96	-0.923
		34.98	0.909			34.98	-0.662			34.98	-0.923
		35	0.909			35	-0.662			35	-0.923
		35.02	0.909			35.02	-0.662			35.02	-0.923
		35.04	0.909			35.04	-0.662			35.04	-0.923
		35.06	0.908			35.06	-0.661			35.06	-0.923
		35.08	0.908			35.08	-0.661			35.08	-0.923
		35.1	0.908			35.1	-0.661			35.1	-0.923
		35.12	0.908			35.12	-0.661			35.12	-0.923
		35.14	0.908			35.14	-0.661			35.14	-0.923
		35.16	0.908			35.16	-0.661			35.16	-0.923
		35.18	0.908			35.18	-0.661			35.18	-0.923
		35.2	0.908			35.2	-0.661			35.2	-0.923
		35.22	0.908			35.22	-0.661			35.22	-0.923
		35.24	0.908			35.24	-0.661			35.24	-0.923
		35.26	0.908			35.26	-0.661			35.26	-0.923
		35.28	0.908			35.28	-0.661			35.28	-0.923
		35.3	0.908			35.3	-0.661			35.3	-0.923
		35.32	0.908			35.32	-0.661			35.32	-0.923
		35.34	0.908			35.34	-0.661			35.34	-0.923
		35.36	0.908			35.36	-0.661			35.36	-0.923
		35.38	0.908			35.38	-0.661			35.38	-0.923
		35.4	0.908			35.4	-0.661			35.4	-0.923
		35.42	0.908			35.42	-0.661			35.42	-0.923
		35.44	0.908			35.44	-0.661			35.44	-0.923
		35.46	0.908			35.46	-0.66			35.46	-0.923
		35.48	0.908			35.48	-0.66			35.48	-0.922
		35.5	0.908			35.5	-0.66			35.5	-0.922
		35.52	0.908			35.52	-0.66			35.52	-0.922
		35.54	0.908			35.54	-0.66			35.54	-0.922
		35.56	0.908			35.56	-0.66			35.56	-0.922
		35.58	0.908			35.58	-0.66			35.58	-0.922
		35.6	0.908			35.6	-0.66			35.6	-0.922
		35.62	0.908			35.62	-0.66			35.62	-0.922
		35.64	0.908			35.64	-0.66			35.64	-0.922
		35.66	0.908			35.66	-0.66			35.66	-0.922
		35.68	0.908			35.68	-0.66			35.68	-0.922
		35.7	0.907			35.7	-0.66			35.7	-0.922
		35.72	0.907			35.72	-0.66			35.72	-0.922
		35.74	0.907			35.74	-0.66			35.74	-0.922
		35.76	0.907			35.76	-0.66			35.76	-0.922
		35.78	0.907			35.78	-0.66			35.78	-0.922
		35.8	0.907			35.8	-0.66			35.8	-0.922
		35.82	0.907			35.82	-0.66			35.82	-0.922
		35.84	0.907			35.84	-0.66			35.84	-0.922
		35.86	0.907			35.86	-0.66			35.86	-0.922
		35.88	0.907			35.88	-0.659			35.88	-0.922
		35.9	0.907			35.9	-0.659			35.9	-0.922
		35.92	0.907			35.92	-0.659			35.92	-0.922
		35.94	0.907			35.94	-0.659			35.94	-0.922
		35.96	0.907			35.96	-0.659			35.96	-0.922
		35.98	0.907			35.98	-0.659			35.98	-0.922
		36	0.907			36	-0.659			36	-0.921
		36.02	0.907			36.02	-0.659			36.02	-0.921
		36.04	0.907			36.04	-0.659			36.04	-0.921
		36.06	0.907			36.06	-0.659			36.06	-0.921
		36.08	0.907			36.08	-0.659			36.08	-0.921
		36.1	0.907			36.1	-0.659			36.1	-0.921
		36.12	0.907			36.12	-0.659			36.12	-0.921
		36.14	0.907			36.14	-0.659			36.14	-0.921
		36.16	0.907			36.16	-0.659			36.16	-0.921
		36.18	0.907			36.18	-0.659			36.18	-0.921
		36.2	0.907			36.2	-0.659			36.2	-0.921
		36.22	0.907			36.22	-0.659			36.22	-0.921
		36.24	0.907			36.24	-0.659			36.24	-0.921
		36.26	0.907			36.26	-0.659			36.26	-0.921
		36.28	0.907			36.28	-0.659			36.28	-0.921
		36.3	0.907			36.3	-0.659			36.3	-0.921
		36.32	0.907			36.32	-0.658			36.32	-0.921
		36.34	0.907			36.34	-0.658			36.34	-0.921
		36.36	0.906			36.36	-0.658			36.36	-0.921
		36.38	0.906			36.38	-0.658			36.38	-0.921
		36.4	0.906			36.4	-0.658			36.4	-0.921
		36.42	0.906			36.42	-0.658			36.42	-0.921
		36.44	0.906			36.44	-0.658			36.44	-0.921
		36.46	0.906			36.46	-0.658			36.46	-0.921
		36.48	0.906			36.48	-0.658			36.48	-0.921
		36.5	0.906			36.5	-0.658			36.5	-0.921
		36.52	0.906			36.52	-0.658			36.52	-0.921
		36.54	0.906			36.54	-0.658			36.54	-0.92
		36.56	0.906			36.56	-0.658			36.56	-0.92
		36.58	0.906			36.58	-0.658			36.58	-0.92
		36.6	0.906			36.6	-0.658			36.6	-0.92
		36.62	0.906			36.62	-0.658			36.62	-0.92
		36.64	0.906			36.64	-0.658			36.64	-0.92
		36.66	0.906			36.66	-0.658			36.66	-0.92
		36.68	0.906			36.68	-0.658			36.68	-0.92
		36.7	0.906			36.7	-0.658			36.7	-0.92
		36.72	0.906			36.72	-0.658			36.72	-0.92
		36.74	0.906			36.74	-0.658			36.74	-0.92
		36.76	0.906			36.76	-0.657			36.76	-0.92
		36.78	0.906			36.78	-0.657			36.78	-0.92
		36.8	0.906			36.8	-0.657			36.8	-0.92
		36.82	0.906			36.82	-0.657			36.82	-0.92
		36.84	0.906			36.84	-0.657			36.84	-0.92
		36.86	0.906			36.86	-0.657			36.86	-0.92
		36.88	0.906			36.88	-0.657			36.88	-0.92
		36.9	0.906			36.9	-0.657			36.9	-0.92
		36.92	0.906			36.92	-0.657			36.92	-0.92
		36.94	0.906			36.94	-0.657			36.94	-0.92
		36.96	0.906			36.96	-0.657			36.96	-0.92
		36.98	0.906			36.98	-0.657			36.98	-0.92
		37	0.905			37	-0.657			37	-0.92
		37.02	0.905			37.02	-0.657			37.02	-0.92
		37.04	0.905			37.04	-0.657			37.04	-0.92
		37.06	0.905			37.06	-0.657			37.06	-0.92
		37.08	0.905			37.08	-0.657			37.08	-0.919
		37.1	0.905			37.1	-0.657			37.1	-0.919
		37.12	0.905			37.12	-0.657			37.12	-0.919
		37.14	0.905			37.14	-0.657			37.14	-0.919
		37.16	0.905			37.16	-0.657			37.16	-0.919
		37.18	0.905			37.18	-0.657			37.18	-0.919
		37.2	0.905			37.2	-0.656			37.2	-0.919
		37.22	0.905			37.22	-0.656			37.22	-0.919
		37.24	0.905			37.24	-0.656			37.24	-0.919
		37.26	0.905			37.26	-0.656			37.26	-0.919
		37.28	0.905			37.28	-0.656			37.28	-0.919
		37.3	0.905			37.3	-0.656			37.3	-0.919
		37.32	0.905			37.32	-0.656			37.32	-0.919
		37.34	0.905			37.34	-0.656			37.34	-0.919
		37.36	0.905			37.36	-0.656			37.36	-0.919
		37.38	0.905			37.38	-0.656			37.38	-0.919
		37.4	0.905			37.4	-0.656			37.4	-0.919
		37.42	0.905			37.42	-0.656			37.42	-0.919
		37.44	0.905			37.44	-0.656			37.44	-0.919
		37.46	0.905			37.46	-0.656			37.46	-0.919
		37.48	0.905			37.48	-0.656			37.48	-0.919
		37.5	0.905			37.5	-0.656			37.5	-0.919
		37.52	0.905			37.52	-0.656			37.52	-0.919
		37.54	0.905			37.54	-0.656			37.54	-0.919
		37.56	0.905			37.56	-0.656			37.56	-0.919
		37.58	0.905			37.58	-0.656			37.58	-0.919
		37.6	0.905			37.6	-0.656			37.6	-0.919
		37.62	0.905			37.62	-0.656			37.62	-0.918
		37.64	0.904			37.64	-0.656			37.64	-0.918
		37.66	0.904			37.66	-0.655			37.66	-0.918
		37.68	0.904			37.68	-0.655			37.68	-0.918
		37.7	0.904			37.7	-0.655			37.7	-0.918
		37.72	0.904			37.72	-0.655			37.72	-0.918
		37.74	0.904			37.74	-0.655			37.74	-0.918
		37.76	0.904			37.76	-0.655			37.76	-0.918
		37.78	0.904			37.78	-0.655			37.78	-0.918
		37.8	0.904			37.8	-0.655			37.8	-0.918
		37.82	0.904			37.82	-0.655			37.82	-0.918
		37.84	0.904			37.84	-0.655			37.84	-0.918
		37.86	0.904			37.86	-0.655			37.86	-0.918
		37.88	0.904			37.88	-0.655			37.88	-0.918
		37.9	0.904			37.9	-0.655			37.9	-0.918
		37.92	0.904			37.92	-0.655			37.92	-0.918
		37.94	0.904			37.94	-0.655			37.94	-0.918
		37.96	0.904			37.96	-0.655			37.96	-0.918
		37.98	0.904			37.98	-0.655			37.98	-0.918
		38	0.904			38	-0.655			38	-0.918
		38.02	0.904			38.02	-0.655			38.02	-0.918
		38.04	0.904			38.04	-0.655			38.04	-0.918
		38.06	0.904			38.06	-0.655			38.06	-0.918
		38.08	0.904			38.08	-0.655			38.08	-0.918
		38.1	0.904			38.1	-0.655			38.1	-0.918
		38.12	0.904			38.12	-0.654			38.12	-0.918
		38.14	0.904			38.14	-0.654			38.14	-0.918
		38.16	0.904			38.16	-0.654			38.16	-0.917
		38.18	0.904			38.18	-0.654			38.18	-0.917
		38.2	0.904			38.2	-0.654			38.2	-0.917
		38.22	0.904			38.22	-0.654			38.22	-0.917
		38.24	0.904			38.24	-0.654			38.24	-0.917
		38.26	0.904			38.26	-0.654			38.26	-0.917
		38.28	0.904			38.28	-0.654			38.28	-0.917
		38.3	0.903			38.3	-0.654			38.3	-0.917
		38.32	0.903			38.32	-0.654			38.32	-0.917
		38.34	0.903			38.34	-0.654			38.34	-0.917
		38.36	0.903			38.36	-0.654			38.36	-0.917
		38.38	0.903			38.38	-0.654			38.38	-0.917
		38.4	0.903			38.4	-0.654			38.4	-0.917
		38.42	0.903			38.42	-0.654			38.42	-0.917
		38.44	0.903			38.44	-0.654			38.44	-0.917
		38.46	0.903			38.46	-0.654			38.46	-0.917
		38.48	0.903			38.48	-0.654			38.48	-0.917
		38.5	0.903			38.5	-0.654			38.5	-0.917
		38.52	0.903			38.52	-0.654			38.52	-0.917
		38.54	0.903			38.54	-0.654			38.54	-0.917
		38.56	0.903			38.56	-0.654			38.56	-0.917
		38.58	0.903			38.58	-0.653			38.58	-0.917
		38.6	0.903			38.6	-0.653			38.6	-0.917
		38.62	0.903			38.62	-0.653			38.62	-0.917
		38.64	0.903			38.64	-0.653			38.64	-0.917
		38.66	0.903			38.66	-0.653			38.66	-0.917
		38.68	0.903			38.68	-0.653			38.68	-0.917
		38.7	0.903			38.7	-0.653			38.7	-0.916
		38.72	0.903			38.72	-0.653			38.72	-0.916
		38.74	0.903			38.74	-0.653			38.74	-0.916
		38.76	0.903			38.76	-0.653			38.76	-0.916
		38.78	0.903			38.78	-0.653			38.78	-0.916
		38.8	0.903			38.8	-0.653			38.8	-0.916
		38.82	0.903			38.82	-0.653			38.82	-0.916
		38.84	0.903			38.84	-0.653			38.84	-0.916
		38.86	0.903			38.86	-0.653			38.86	-0.916
		38.88	0.903			38.88	-0.653			38.88	-0.916
		38.9	0.903			38.9	-0.653			38.9	-0.916
		38.92	0.903			38.92	-0.653			38.92	-0.916
		38.94	0.902			38.94	-0.653			38.94	-0.916
[truncated: 18,053 more rows]
