# Supplementary material for: Direct and real-time observation of hole transport dynamics in anatase TiO2 using X-ray free-electron laser
Source: Nat Commun. 2022 May 9;13:2531. doi: 10.1038/s41467-022-30336-1 (PMC9085873; doi:10.1038/s41467-022-30336-1)
Supplement: Supplementary file 4 — Source Data [file 41467_2022_30336_MOESM4_ESM.zip › Source Data_Figure 2.xlsx]

## Sheet: Figure 2 (a)
	TiO2 at +1.0 ps		TiO2 ground state		simulated XAS		O pDOS		transient x5
X	Y	X	Y	X	Y	X	Y	X	Y	Yerror
525.14	0.166	525.14	0.166	490.583	-0.14996	498.8	-0.25	525.14	-0.4	0.01
525.314	0.16267	525.314	0.161	490.674	-0.14995	498.9	-0.25	525.314	-0.39167	0.015
525.488	0.164	525.488	0.16267	490.764	-0.14995	499	-0.25	525.488	-0.39333	0.015
525.662	0.167	525.662	0.163	490.855	-0.14995	499.1	-0.25	525.662	-0.38	0.015
525.836	0.169	525.836	0.164	490.946	-0.14995	499.2	-0.25	525.836	-0.375	0.015
526.01	0.17133	526.01	0.16267	491.037	-0.14995	499.3	-0.25	526.01	-0.35667	0.015
526.184	0.17667	526.184	0.16567	491.127	-0.14995	499.4	-0.25	526.184	-0.345	0.015
526.358	0.181	526.358	0.167	491.218	-0.14995	499.5	-0.25	526.358	-0.33	0.015
526.532	0.18233	526.532	0.16633	491.309	-0.14995	499.6	-0.25	526.532	-0.32	0.015
526.706	0.181	526.706	0.169	491.399	-0.14995	499.7	-0.25	526.706	-0.34	0.015
526.88	0.17667	526.88	0.168	491.49	-0.14995	499.8	-0.25	526.88	-0.35667	0.015
527.054	0.17567	527.054	0.16867	491.581	-0.14995	499.9	-0.25	527.054	-0.365	0.015
527.228	0.17533	527.228	0.168	491.671	-0.14995	500	-0.25	527.228	-0.36333	0.015
527.402	0.17733	527.402	0.16933	491.762	-0.14995	500.1	-0.25	527.402	-0.36	0.015
527.576	0.17567	527.576	0.16933	491.853	-0.14995	500.2	-0.25	527.576	-0.36833	0.015
527.75	0.17433	527.75	0.16767	491.944	-0.14995	500.3	-0.25	527.75	-0.36667	0.015
527.924	0.17533	527.924	0.16867	492.034	-0.14995	500.4	-0.25	527.924	-0.36667	0.015
528.098	0.17633	528.098	0.17	492.125	-0.14995	500.5	-0.25	528.098	-0.36833	0.015
528.272	0.178	528.272	0.17233	492.216	-0.14995	500.6	-0.25	528.272	-0.37167	0.015
528.446	0.17833	528.446	0.17333	492.306	-0.14995	500.7	-0.25	528.446	-0.375	0.015
528.62	0.17833	528.62	0.17467	492.397	-0.14995	500.8	-0.25	528.62	-0.38167	0.015
528.794	0.17567	528.794	0.17267	492.488	-0.14995	500.9	-0.25	528.794	-0.385	0.015
528.968	0.178	528.968	0.174	492.578	-0.14995	501	-0.25	528.968	-0.38	0.015
529.142	0.17933	529.142	0.17367	492.669	-0.14995	501.1	-0.25	529.142	-0.37167	0.015
529.316	0.182	529.316	0.17767	492.76	-0.14995	501.2	-0.25	529.316	-0.37833	0.015
529.49	0.187	529.49	0.18333	492.851	-0.14995	501.3	-0.25	529.49	-0.38167	0.015
529.664	0.19733	529.664	0.19	492.941	-0.14995	501.4	-0.25	529.664	-0.36333	0.015
529.838	0.223	529.838	0.20833	493.032	-0.14995	501.5	-0.25	529.838	-0.32667	0.015
530.012	0.26333	530.012	0.243	493.123	-0.14995	501.6	-0.25	530.012	-0.29833	0.015
530.186	0.333	530.186	0.30933	493.213	-0.14995	501.7	-0.25	530.186	-0.28167	0.015
530.36	0.42333	530.36	0.40233	493.304	-0.14995	501.8	-0.25	530.36	-0.295	0.015
530.534	0.52867	530.534	0.51367	493.395	-0.14995	501.9	-0.25	530.534	-0.325	0.015
530.708	0.62233	530.708	0.622	493.486	-0.14995	502	-0.25	530.708	-0.39833	0.015
530.882	0.69033	530.882	0.703	493.576	-0.14995	502.1	-0.25	530.882	-0.46333	0.015
531.056	0.71667	531.056	0.742	493.667	-0.14995	502.2	-0.25	531.056	-0.52667	0.015
531.23	0.709	531.23	0.73667	493.758	-0.14995	502.3	-0.25	531.23	-0.53833	0.015
531.404	0.67567	531.404	0.70033	493.848	-0.14995	502.4	-0.25	531.404	-0.52333	0.015
531.578	0.64033	531.578	0.65233	493.939	-0.14995	502.5	-0.25	531.578	-0.46	0.015
531.752	0.60467	531.752	0.60733	494.03	-0.14995	502.6	-0.25	531.752	-0.41333	0.015
531.926	0.57533	531.926	0.56767	494.12	-0.14995	502.7	-0.25	531.926	-0.36167	0.015
532.1	0.54733	532.1	0.53767	494.211	-0.14995	502.8	-0.25	532.1	-0.35167	0.015
532.274	0.53333	532.274	0.51633	494.302	-0.14995	502.9	-0.25	532.274	-0.315	0.02
532.448	0.532	532.448	0.51133	494.393	-0.14995	503	-0.25	532.448	-0.29667	0.015
532.622	0.543	532.622	0.51733	494.483	-0.14995	503.1	-0.25	532.622	-0.27167	0.015
532.796	0.566	532.796	0.546	494.574	-0.14995	503.2	-0.25	532.796	-0.3	0.015
532.97	0.602	532.97	0.59133	494.665	-0.14995	503.3	-0.25	532.97	-0.34667	0.015
533.144	0.648	533.144	0.64867	494.755	-0.14995	503.4	-0.25	533.144	-0.40333	0.015
533.318	0.683	533.318	0.698	494.846	-0.14995	503.5	-0.25	533.318	-0.475	0.015
533.492	0.70333	533.492	0.72833	494.937	-0.14995	503.6	-0.25	533.492	-0.525	0.015
533.666	0.698	533.666	0.73033	495.027	-0.14994	503.7	-0.25	533.666	-0.56167	0.015
533.84	0.67767	533.84	0.706	495.118	-0.14994	503.8	-0.25	533.84	-0.54167	0.015
534.014	0.63933	534.014	0.66333	495.209	-0.14994	503.9	-0.25	534.014	-0.52	0.015
534.188	0.597	534.188	0.61233	495.3	-0.14994	504	-0.25	534.188	-0.47667	0.015
534.362	0.549	534.362	0.55867	495.39	-0.14994	504.1	-0.25	534.362	-0.44833	0.015
534.536	0.501	534.536	0.508	495.481	-0.14994	504.2	-0.25	534.536	-0.435	0.015
534.71	0.45733	534.71	0.46033	495.572	-0.14994	504.3	-0.25	534.71	-0.415	0.015
534.884	0.416	534.884	0.41533	495.662	-0.14994	504.4	-0.25	534.884	-0.39667	0.015
535.058	0.37567	535.058	0.37167	495.753	-0.14994	504.5	-0.25	535.058	-0.38	0.015
535.232	0.337	535.232	0.33067	495.844	-0.14994	504.6	-0.25	535.232	-0.36833	0.015
535.406	0.30633	535.406	0.29733	495.935	-0.14994	504.7	-0.25	535.406	-0.355	0.015
535.58	0.28067	535.58	0.26767	496.025	-0.14994	504.8	-0.25	535.58	-0.335	0.015
535.754	0.25633	535.754	0.242	496.116	-0.14994	504.9	-0.25	535.754	-0.32833	0.015
535.928	0.23033	535.928	0.21867	496.207	-0.14994	505	-0.25	535.928	-0.34167	0.015
536.102	0.20533	536.102	0.19267	496.297	-0.14994	505.1	-0.25	536.102	-0.33667	0.015
536.276	0.17767	536.276	0.167	496.388	-0.14994	505.2	-0.25	536.276	-0.34667	0.015
536.45	0.151	536.45	0.14	496.479	-0.14994	505.3	-0.25	536.45	-0.345	0.015
				496.569	-0.14994	505.4	-0.25
				496.66	-0.14994	505.5	-0.25
				496.751	-0.14994	505.6	-0.25
				496.842	-0.14994	505.7	-0.25
				496.932	-0.14994	505.8	-0.25
				497.023	-0.14994	505.9	-0.25
				497.114	-0.14994	506	-0.25
				497.204	-0.14994	506.1	-0.25
				497.295	-0.14994	506.2	-0.25
				497.386	-0.14994	506.3	-0.25
				497.477	-0.14994	506.4	-0.25
				497.567	-0.14994	506.5	-0.25
				497.658	-0.14994	506.6	-0.25
				497.749	-0.14994	506.7	-0.25
				497.839	-0.14994	506.8	-0.25
				497.93	-0.14994	506.9	-0.25
				498.021	-0.14994	507	-0.25
				498.111	-0.14994	507.1	-0.25
				498.202	-0.14994	507.2	-0.25
				498.293	-0.14993	507.3	-0.25
				498.384	-0.14993	507.4	-0.25
				498.474	-0.14993	507.5	-0.25
				498.565	-0.14993	507.6	-0.25
				498.656	-0.14993	507.7	-0.25
				498.746	-0.14993	507.8	-0.25
				498.837	-0.14993	507.9	-0.25
				498.928	-0.14993	508	-0.25
				499.018	-0.14993	508.1	-0.25
				499.109	-0.14993	508.2	-0.25
				499.2	-0.14993	508.3	-0.25
				499.291	-0.14993	508.4	-0.25
				499.381	-0.14993	508.5	-0.25
				499.472	-0.14993	508.6	-0.25
				499.563	-0.14993	508.7	-0.25
				499.653	-0.14993	508.8	-0.25
				499.744	-0.14993	508.9	-0.25
				499.835	-0.14993	509	-0.25
				499.926	-0.14993	509.1	-0.25
				500.016	-0.14993	509.2	-0.25
				500.107	-0.14993	509.3	-0.25
				500.198	-0.14993	509.4	-0.25
				500.288	-0.14993	509.5	-0.25
				500.379	-0.14993	509.6	-0.25
				500.47	-0.14993	509.7	-0.25
				500.56	-0.14993	509.8	-0.24998
				500.651	-0.14993	509.9	-0.24988
				500.742	-0.14993	510	-0.24961
				500.833	-0.14993	510.1	-0.24919
				500.923	-0.14992	510.2	-0.24874
				501.014	-0.14992	510.3	-0.24857
				501.105	-0.14992	510.4	-0.24855
				501.195	-0.14992	510.5	-0.24769
				501.286	-0.14992	510.6	-0.24656
				501.377	-0.14992	510.7	-0.24668
				501.467	-0.14992	510.8	-0.24749
				501.558	-0.14992	510.9	-0.24804
				501.649	-0.14992	511	-0.24835
				501.74	-0.14992	511.1	-0.24869
				501.83	-0.14992	511.2	-0.24842
				501.921	-0.14992	511.3	-0.24807
				502.012	-0.14992	511.4	-0.24882
				502.102	-0.14992	511.5	-0.24967
				502.193	-0.14992	511.6	-0.24996
				502.284	-0.14992	511.7	-0.25
				502.375	-0.14992	511.8	-0.25
				502.465	-0.14992	511.9	-0.25
				502.556	-0.14992	512	-0.25
				502.647	-0.14992	512.1	-0.25
				502.737	-0.14992	512.2	-0.25
				502.828	-0.14992	512.3	-0.25
				502.919	-0.14992	512.4	-0.25
				503.009	-0.14992	512.5	-0.25
				503.1	-0.14991	512.6	-0.25
				503.191	-0.14991	512.7	-0.25
				503.282	-0.14991	512.8	-0.25
				503.372	-0.14991	512.9	-0.25
				503.463	-0.14991	513	-0.25
				503.554	-0.14991	513.1	-0.25
				503.644	-0.14991	513.2	-0.25
				503.735	-0.14991	513.3	-0.25
				503.826	-0.14991	513.4	-0.25
				503.917	-0.14991	513.5	-0.25
				504.007	-0.14991	513.6	-0.25
				504.098	-0.14991	513.7	-0.25
				504.189	-0.14991	513.8	-0.25
				504.279	-0.14991	513.9	-0.25
				504.37	-0.14991	514	-0.25
				504.461	-0.14991	514.1	-0.25
				504.551	-0.14991	514.2	-0.25
				504.642	-0.14991	514.3	-0.25
				504.733	-0.14991	514.4	-0.25
				504.824	-0.1499	514.5	-0.25
				504.914	-0.1499	514.6	-0.25
				505.005	-0.1499	514.7	-0.25
				505.096	-0.1499	514.8	-0.25
				505.186	-0.1499	514.9	-0.25
				505.277	-0.1499	515	-0.25
				505.368	-0.1499	515.1	-0.25
				505.458	-0.1499	515.2	-0.25
				505.549	-0.1499	515.3	-0.25
				505.64	-0.1499	515.4	-0.25
				505.731	-0.1499	515.5	-0.25
				505.821	-0.1499	515.6	-0.25
				505.912	-0.1499	515.7	-0.25
				506.003	-0.1499	515.8	-0.25
				506.093	-0.1499	515.9	-0.25
				506.184	-0.1499	516	-0.25
				506.275	-0.1499	516.1	-0.25
				506.366	-0.14989	516.2	-0.25
				506.456	-0.14989	516.3	-0.25
				506.547	-0.14989	516.4	-0.25
				506.638	-0.14989	516.5	-0.25
				506.728	-0.14989	516.6	-0.25
				506.819	-0.14989	516.7	-0.25
				506.91	-0.14989	516.8	-0.25
				507	-0.14989	516.9	-0.25
				507.091	-0.14989	517	-0.25
				507.182	-0.14989	517.1	-0.25
				507.273	-0.14989	517.2	-0.25
				507.363	-0.14989	517.3	-0.25
				507.454	-0.14989	517.4	-0.25
				507.545	-0.14989	517.5	-0.25
				507.635	-0.14988	517.6	-0.25
				507.726	-0.14988	517.7	-0.25
				507.817	-0.14988	517.8	-0.25
				507.908	-0.14988	517.9	-0.25
				507.998	-0.14988	518	-0.25
				508.089	-0.14988	518.1	-0.25
				508.18	-0.14988	518.2	-0.25
				508.27	-0.14988	518.3	-0.25
				508.361	-0.14988	518.4	-0.25
				508.452	-0.14988	518.5	-0.25
				508.542	-0.14988	518.6	-0.25
				508.633	-0.14988	518.7	-0.25
				508.724	-0.14988	518.8	-0.25
				508.815	-0.14987	518.9	-0.25
				508.905	-0.14987	519	-0.25
				508.996	-0.14987	519.1	-0.25
				509.087	-0.14987	519.2	-0.25
				509.177	-0.14987	519.3	-0.25
				509.268	-0.14987	519.4	-0.25
				509.359	-0.14987	519.5	-0.25
				509.449	-0.14987	519.6	-0.25
				509.54	-0.14987	519.7	-0.25
				509.631	-0.14987	519.8	-0.25
				509.722	-0.14987	519.9	-0.25
				509.812	-0.14986	520	-0.25
				509.903	-0.14986	520.1	-0.25
				509.994	-0.14986	520.2	-0.25
				510.084	-0.14986	520.3	-0.25
				510.175	-0.14986	520.4	-0.25
				510.266	-0.14986	520.5	-0.25
				510.357	-0.14986	520.6	-0.25
				510.447	-0.14986	520.7	-0.25
				510.538	-0.14986	520.8	-0.25
				510.629	-0.14986	520.9	-0.25
				510.719	-0.14985	521	-0.25
				510.81	-0.14985	521.1	-0.25
				510.901	-0.14985	521.2	-0.25
				510.991	-0.14985	521.3	-0.25
				511.082	-0.14985	521.4	-0.25
				511.173	-0.14985	521.5	-0.25
				511.264	-0.14985	521.6	-0.25
				511.354	-0.14985	521.7	-0.25
				511.445	-0.14985	521.8	-0.25
				511.536	-0.14984	521.9	-0.24992
				511.626	-0.14984	522	-0.24863
				511.717	-0.14984	522.1	-0.24035
				511.808	-0.14984	522.2	-0.2126
				511.898	-0.14984	522.3	-0.167
				511.989	-0.14984	522.4	-0.1505
				512.08	-0.14984	522.5	-0.1635
				512.171	-0.14984	522.6	-0.1535
				512.261	-0.14983	522.7	-0.069
				512.352	-0.14983	522.8	0.079
				512.443	-0.14983	522.9	0.19
				512.533	-0.14983	523	0.183
				512.624	-0.14983	523.1	0.071
				512.715	-0.14983	523.2	-0.011
				512.806	-0.14983	523.3	-0.018
				512.896	-0.14982	523.4	-0.0615
				512.987	-0.14982	523.5	-0.165
				513.078	-0.14982	523.6	-0.2042
				513.168	-0.14982	523.7	-0.1615
				513.259	-0.14982	523.8	-0.112
				513.35	-0.14982	523.9	-0.097
				513.44	-0.14982	524	-0.091
				513.531	-0.14981	524.1	-0.085
				513.622	-0.14981	524.2	-0.071
				513.713	-0.14981	524.3	-0.0485
				513.803	-0.14981	524.4	-0.055
				513.894	-0.14981	524.5	-0.096
				513.985	-0.14981	524.6	-0.1275
				514.075	-0.1498	524.7	-0.134
				514.166	-0.1498	524.8	-0.128
				514.257	-0.1498	524.9	-0.093
				514.347	-0.1498	525	-0.041
				514.438	-0.1498	525.1	0.013
				514.529	-0.1498	525.2	0.033
				514.62	-0.14979	525.3	0.019
				514.71	-0.14979	525.4	0.029
				514.801	-0.14979	525.5	0.069
				514.892	-0.14979	525.6	0.041
				514.982	-0.14979	525.7	-0.019
				515.073	-0.14978	525.8	-0.021
				515.164	-0.14978	525.9	-0.0565
				515.255	-0.14978	526	-0.1155
				515.345	-0.14978	526.1	-0.093
				515.436	-0.14978	526.2	-0.0475
				515.527	-0.14977	526.3	-0.013
				515.617	-0.14977	526.4	0.006
				515.708	-0.14977	526.5	-0.039
				515.799	-0.14977	526.6	-0.0695
				515.889	-0.14976	526.7	-0.07
				515.98	-0.14976	526.8	-0.081
				516.071	-0.14976	526.9	-0.1415
				516.162	-0.14976	527	-0.185
				516.252	-0.14976	527.1	-0.2004
				516.343	-0.14975	527.2	-0.2146
				516.434	-0.14975	527.3	-0.2309
				516.524	-0.14975	527.4	-0.24435
				516.615	-0.14974	527.5	-0.2493
				516.706	-0.14974	527.6	-0.24997
				516.797	-0.14974	527.7	-0.25
				516.887	-0.14974	527.8	-0.25
				516.978	-0.14973	527.9	-0.25
				517.069	-0.14973	528	-0.25
				517.159	-0.14973	528.1	-0.25
				517.25	-0.14973	528.2	-0.25
				517.341	-0.14972	528.3	-0.25
				517.431	-0.14972	528.4	-0.25
				517.522	-0.14972	528.5	-0.25
				517.613	-0.14971	528.6	-0.25
				517.704	-0.14971	528.7	-0.25
				517.794	-0.14971	528.8	-0.25
				517.885	-0.1497	528.9	-0.25
				517.976	-0.1497	529	-0.25
				518.066	-0.1497	529.1	-0.25
				518.157	-0.14969	529.2	-0.25
				518.248	-0.14969	529.3	-0.24999
				518.338	-0.14969	529.4	-0.24982
				518.429	-0.14968	529.5	-0.24881
				518.52	-0.14968	529.6	-0.24653
				518.611	-0.14968	529.7	-0.2437
				518.701	-0.14967	529.8	-0.23865
				518.792	-0.14967	529.9	-0.2294
				518.883	-0.14966	530	-0.2207
				518.973	-0.14966	530.1	-0.2151
				519.064	-0.14966	530.2	-0.2064
				519.155	-0.14965	530.3	-0.194
				519.246	-0.14965	530.4	-0.188
				519.336	-0.14964	530.5	-0.184
				519.427	-0.14964	530.6	-0.177
				519.518	-0.14963	530.7	-0.1785
				519.608	-0.14963	530.8	-0.1895
				519.699	-0.14962	530.9	-0.1955
				519.79	-0.14962	531	-0.193
				519.88	-0.14961	531.1	-0.1955
				519.971	-0.14961	531.2	-0.2023
				520.062	-0.1496	531.3	-0.2041
				520.153	-0.1496	531.4	-0.2116
				520.243	-0.14959	531.5	-0.2274
				520.334	-0.14959	531.6	-0.2377
				520.425	-0.14958	531.7	-0.24195
				520.515	-0.14958	531.8	-0.2447
				520.606	-0.14957	531.9	-0.24747
				520.697	-0.14957	532	-0.24944
				520.787	-0.14956	532.1	-0.24995
				520.878	-0.14955	532.2	-0.24996
				520.969	-0.14955	532.3	-0.24953
				521.06	-0.14954	532.4	-0.24731
				521.15	-0.14953	532.5	-0.2413
				521.241	-0.14953	532.6	-0.2329
				521.332	-0.14952	532.7	-0.2265
				521.422	-0.14951	532.8	-0.2216
				521.513	-0.1495	532.9	-0.2192
				521.604	-0.1495	533	-0.2192
				521.695	-0.14949	533.1	-0.2193
				521.785	-0.14948	533.2	-0.2134
				521.876	-0.14947	533.3	-0.2077
				521.967	-0.14946	533.4	-0.2123
				522.057	-0.14946	533.5	-0.2184
				522.148	-0.14945	533.6	-0.212
				522.239	-0.14944	533.7	-0.1905
				522.329	-0.14943	533.8	-0.179
				522.42	-0.14942	533.9	-0.1895
				522.511	-0.14941	534	-0.2044
				522.602	-0.1494	534.1	-0.2114
				522.692	-0.14939	534.2	-0.2091
				522.783	-0.14938	534.3	-0.202
				522.874	-0.14937	534.4	-0.1955
				522.964	-0.14936	534.5	-0.199
				523.055	-0.14934	534.6	-0.2141
				523.146	-0.14933	534.7	-0.23135
				523.236	-0.14932	534.8	-0.24445
				523.327	-0.14931	534.9	-0.24929
				523.418	-0.14929	535	-0.24997
				523.509	-0.14928	535.1	-0.25
				523.599	-0.14927	535.2	-0.25
				523.69	-0.14925	535.3	-0.25
				523.781	-0.14924	535.4	-0.25
				523.871	-0.14922	535.5	-0.25
				523.962	-0.14921	535.6	-0.25
				524.053	-0.14919	535.7	-0.25
				524.144	-0.14917	535.8	-0.25
				524.234	-0.14915	535.9	-0.25
				524.325	-0.14914	536	-0.24998
				524.416	-0.14912	536.1	-0.24988
				524.506	-0.1491	536.2	-0.24974
				524.597	-0.14908	536.3	-0.24979
				524.688	-0.14906	536.4	-0.24983
				524.778	-0.14903	536.5	-0.24967
				524.869	-0.14901	536.6	-0.24955
				524.96	-0.14899	536.7	-0.2496
				525.051	-0.14896	536.8	-0.24967
				525.141	-0.14894	536.9	-0.24931
				525.232	-0.14891	537	-0.24892
				525.323	-0.14888	537.1	-0.249
				525.413	-0.14886	537.2	-0.24921
				525.504	-0.14883	537.3	-0.24946
				525.595	-0.14879	537.4	-0.24939
				525.686	-0.14876	537.5	-0.24901
				525.776	-0.14873	537.6	-0.24873
				525.867	-0.14869	537.7	-0.24823
				525.958	-0.14865	537.8	-0.24794
				526.048	-0.14861	537.9	-0.24776
				526.139	-0.14857	538	-0.24696
				526.23	-0.14853	538.1	-0.24664
				526.32	-0.14848	538.2	-0.24699
				526.411	-0.14843	538.3	-0.24723
				526.502	-0.14838	538.4	-0.24693
				526.593	-0.14833	538.5	-0.24626
				526.683	-0.14827	538.6	-0.24532
				526.774	-0.14821	538.7	-0.2434
				526.865	-0.14815	538.8	-0.24315
				526.955	-0.14808	538.9	-0.24526
				527.046	-0.14801
				527.137	-0.14793
				527.227	-0.14785
				527.318	-0.14776
				527.409	-0.14767
				527.5	-0.14757
				527.59	-0.14747
				527.681	-0.14735
				527.772	-0.14723
				527.862	-0.14709
				527.953	-0.14695
				528.044	-0.14679
				528.135	-0.14662
				528.225	-0.14643
				528.316	-0.14623
				528.407	-0.146
				528.497	-0.14575
				528.588	-0.14547
				528.679	-0.14516
				528.769	-0.14482
				528.86	-0.14443
				528.951	-0.14399
				529.042	-0.14348
				529.132	-0.1429
				529.223	-0.14224
				529.314	-0.14145
				529.404	-0.14053
				529.495	-0.13942
				529.586	-0.13808
				529.677	-0.13642
				529.767	-0.13435
				529.858	-0.13167
				529.949	-0.12813
				530.039	-0.12327
				530.13	-0.11631
				530.221	-0.10584
				530.311	-0.0894
				530.402	-0.06403
				530.493	-0.02992
				530.584	0.009
				530.674	0.0373
				530.765	0.05313
				530.856	0.07323
				530.946	0.10571
				531.037	0.12098
				531.128	0.09569
				531.218	0.06372
				531.309	0.04406
				531.4	0.03322
				531.491	0.02346
				531.581	0.01028
				531.672	-0.00591
				531.763	-0.02125
				531.853	-0.03447
				531.944	-0.04694
				532.035	-0.0591
				532.126	-0.07156
				532.216	-0.08336
				532.307	-0.09288
				532.398	-0.10015
				532.488	-0.10514
				532.579	-0.10845
				532.67	-0.11058
				532.76	-0.11175
				532.851	-0.11128
				532.942	-0.10825
				533.033	-0.10146
				533.123	-0.08886
				533.214	-0.06659
				533.305	-0.03041
				533.395	0.01072
				533.486	0.02919
				533.577	0.03406
				533.667	0.04085
				533.758	0.03141
				533.849	0.02038
				533.94	0.02136
				534.03	0.02625
				534.121	0.02662
				534.212	0.01954
				534.302	0.00976
				534.393	-0.00283
				534.484	-0.01809
				534.575	-0.03639
				534.665	-0.05506
				534.756	-0.06909
				534.847	-0.07856
				534.937	-0.08365
				535.028	-0.08483
				535.119	-0.08712
				535.209	-0.09276
				535.3	-0.09902
				535.391	-0.10527
				535.482	-0.11075
				535.572	-0.11597
				535.663	-0.12105
				535.754	-0.12538
				535.844	-0.12961
				535.935	-0.13315
				536.026	-0.13579
				536.116	-0.13767
				536.207	-0.13894
				536.298	-0.13978
				536.389	-0.14033
				536.479	-0.14067
				536.57	-0.14083
				536.661	-0.14082
				536.751	-0.14062
				536.842	-0.14019
				536.933	-0.13942
				537.024	-0.13812
				537.114	-0.1359
				537.205	-0.13222
				537.296	-0.12752
				537.386	-0.12563
				537.477	-0.12737
				537.568	-0.12796
				537.658	-0.12568
				537.749	-0.12141
				537.84	-0.1176
				537.931	-0.11423
				538.021	-0.11037
				538.112	-0.10431
				538.203	-0.09732
				538.293	-0.0919
				538.384	-0.08518
				538.475	-0.07305
				538.566	-0.06031
				538.656	-0.06099
				538.747	-0.06512
				538.838	-0.05923
				538.928	-0.04795
				539.019	-0.04332
				539.11	-0.04437
				539.2	-0.04789
				539.291	-0.05322
				539.382	-0.05646
				539.473	-0.05626
				539.563	-0.05546
				539.654	-0.05632
				539.745	-0.05889
				539.835	-0.06369
				539.926	-0.07125
				540.017	-0.07841
				540.107	-0.08162
				540.198	-0.08152
				540.289	-0.08087
				540.38	-0.08176
				540.47	-0.08525
				540.561	-0.09013
				540.652	-0.09352
				540.742	-0.09307
				540.833	-0.08849
				540.924	-0.08262
				541.015	-0.0792
				541.105	-0.0771
				541.196	-0.0713
				541.287	-0.06179
				541.377	-0.05396
				541.468	-0.04947
				541.559	-0.04621
				541.649	-0.04291
				541.74	-0.03959
				541.831	-0.03717
				541.922	-0.03433
				542.012	-0.02863
				542.103	-0.02185
				542.194	-0.02044
				542.284	-0.02617
				542.375	-0.03323
				542.466	-0.03565
				542.556	-0.03169
				542.647	-0.02472
				542.738	-0.02127
				542.829	-0.02249
				542.919	-0.02341
				543.01	-0.02191
				543.101	-0.02085
				543.191	-0.02217
				543.282	-0.02559
				543.373	-0.03241
				543.464	-0.04374
				543.554	-0.05521
				543.645	-0.06159
				543.736	-0.06298
				543.826	-0.06416
				543.917	-0.06824
				544.008	-0.07289
				544.098	-0.07599
				544.189	-0.07814
				544.28	-0.07956
				544.371	-0.07863
				544.461	-0.07452
				544.552	-0.06888
				544.643	-0.06389
				544.733	-0.06077
				544.824	-0.06026
				544.915	-0.05937
				545.005	-0.05164
				545.096	-0.03539
				545.187	-0.02409
				545.278	-0.03311
				545.368	-0.05063
				545.459	-0.06568
				545.55	-0.0769
				545.64	-0.08497
				545.731	-0.09195
				545.822	-0.09865
				545.913	-0.10435
				546.003	-0.10864
				546.094	-0.11161
				546.185	-0.1136
				546.275	-0.11486
				546.366	-0.11525
				546.457	-0.11493
				546.547	-0.11475
				546.638	-0.11518
				546.729	-0.11541
				546.82	-0.11427
				546.91	-0.11246
				547.001	-0.11261
				547.092	-0.1147
				547.182	-0.11737
				547.273	-0.12042
				547.364	-0.12305
				547.455	-0.12456
				547.545	-0.12528
				547.636	-0.12586
				547.727	-0.12614
				547.817	-0.12584
				547.908	-0.1262
				547.999	-0.12854
				548.089	-0.13159
				548.18	-0.13369
				548.271	-0.13459
				548.362	-0.13458
				548.452	-0.13374
				548.543	-0.13235
				548.634	-0.13137
				548.724	-0.13157
				548.815	-0.13216
				548.906	-0.132
				548.996	-0.13107
				549.087	-0.13037
				549.178	-0.13092
				549.269	-0.13241
				549.359	-0.13407
				549.45	-0.13553
				549.541	-0.13659
				549.631	-0.13725
				549.722	-0.13753
				549.813	-0.13728
				549.904	-0.13651
				549.994	-0.13607
				550.085	-0.13674
				550.176	-0.1378
				550.266	-0.13859
				550.357	-0.13942
				550.448	-0.14011
				550.538	-0.14001
				550.629	-0.13881
				550.72	-0.13645
				550.811	-0.13345
				550.901	-0.13089
				550.992	-0.12947
				551.083	-0.1292
				551.173	-0.12927
				551.264	-0.12857
				551.355	-0.12634
				551.446	-0.12305
				551.536	-0.12085
				551.627	-0.12095
				551.718	-0.12167
				551.808	-0.12177
				551.899	-0.12117
				551.99	-0.12123
				552.08	-0.12229
				552.171	-0.12278
				552.262	-0.12122
				552.353	-0.11734
				552.443	-0.11244
				552.534	-0.10781
				552.625	-0.10493
				552.715	-0.10591
				552.806	-0.10887
				552.897	-0.11199
				552.987	-0.11593
				553.078	-0.12
				553.169	-0.12336
				553.26	-0.12552
				553.35	-0.12694
				553.441	-0.128
				553.532	-0.12912
				553.622	-0.13141
				553.713	-0.13477
				553.804	-0.13756
				553.895	-0.13939
				553.985	-0.14058
				554.076	-0.14099
				554.167	-0.14128
				554.257	-0.14207
				554.348	-0.14314
				554.439	-0.14461
				554.529	-0.14586
				554.62	-0.14669
				554.711	-0.14723
				554.802	-0.14761
				554.892	-0.14788
				554.983	-0.14809
				555.074	-0.14826
				555.164	-0.14839
				555.255	-0.14851
				555.346	-0.1486
				555.436	-0.14869
				555.527	-0.14876
				555.618	-0.14883
				555.709	-0.14889
				555.799	-0.14894
				555.89	-0.14898
				555.981	-0.14903
				556.071	-0.14907
				556.162	-0.1491
				556.253	-0.14913
				556.344	-0.14917
				556.434	-0.14919
				556.525	-0.14922
				556.616	-0.14924
				556.706	-0.14927
				556.797	-0.14929
				556.888	-0.14931
				556.978	-0.14933
				557.069	-0.14935
				557.16	-0.14936
				557.251	-0.14938
				557.341	-0.1494
				557.432	-0.14941
				557.523	-0.14942
				557.613	-0.14944
				557.704	-0.14945
				557.795	-0.14946
				557.885	-0.14947
				557.976	-0.14948
				558.067	-0.1495
				558.158	-0.14951
				558.248	-0.14952
				558.339	-0.14952
				558.43	-0.14953
				558.52	-0.14954
				558.611	-0.14955
				558.702	-0.14956
				558.793	-0.14957
				558.883	-0.14957
				558.974	-0.14958
				559.065	-0.14959
				559.155	-0.1496
				559.246	-0.1496
				559.337	-0.14961
				559.427	-0.14962
				559.518	-0.14962
				559.609	-0.14963
				559.7	-0.14963
				559.79	-0.14964
				559.881	-0.14964
				559.972	-0.14965
				560.062	-0.14965
				560.153	-0.14966
				560.244	-0.14966
				560.335	-0.14967
				560.425	-0.14967
				560.516	-0.14968
				560.607	-0.14968
				560.697	-0.14969
				560.788	-0.14969
				560.879	-0.14969
				560.969	-0.1497
				561.06	-0.1497
				561.151	-0.14971
				561.242	-0.14971
				561.332	-0.14971
				561.423	-0.14972
				561.514	-0.14972
				561.604	-0.14972
				561.695	-0.14973
				561.786	-0.14973
				561.876	-0.14973
				561.967	-0.14974
				562.058	-0.14974
				562.149	-0.14974
				562.239	-0.14975
				562.33	-0.14975
				562.421	-0.14975
				562.511	-0.14975
				562.602	-0.14976
				562.693	-0.14976
				562.784	-0.14976
				562.874	-0.14976
				562.965	-0.14977
				563.056	-0.14977
				563.146	-0.14977
				563.237	-0.14977
				563.328	-0.14978
				563.418	-0.14978
				563.509	-0.14978
				563.6	-0.14978
				563.691	-0.14979
				563.781	-0.14979
				563.872	-0.14979
				563.963	-0.14979
				564.053	-0.14979
				564.144	-0.1498
				564.235	-0.1498
				564.325	-0.1498
				564.416	-0.1498
				564.507	-0.1498
				564.598	-0.14981
				564.688	-0.14981
				564.779	-0.14981
				564.87	-0.14981
				564.96	-0.14981
				565.051	-0.14981
				565.142	-0.14982
				565.233	-0.14982
				565.323	-0.14982
				565.414	-0.14982
				565.505	-0.14982
				565.595	-0.14982
				565.686	-0.14983
				565.777	-0.14983
				565.867	-0.14983
				565.958	-0.14983
				566.049	-0.14983
				566.14	-0.14983
				566.23	-0.14983
				566.321	-0.14984
				566.412	-0.14984
				566.502	-0.14984
				566.593	-0.14984
				566.684	-0.14984
				566.774	-0.14984
				566.865	-0.14984
				566.956	-0.14984
				567.047	-0.14985
				567.137	-0.14985
				567.228	-0.14985
				567.319	-0.14985
				567.409	-0.14985
				567.5	-0.14985
				567.591	-0.14985
				567.682	-0.14985
				567.772	-0.14986
				567.863	-0.14986
				567.954	-0.14986
				568.044	-0.14986
				568.135	-0.14986
				568.226	-0.14986
				568.316	-0.14986
				568.407	-0.14986
				568.498	-0.14986
				568.589	-0.14986
				568.679	-0.14987
				568.77	-0.14987
				568.861	-0.14987
				568.951	-0.14987
				569.042	-0.14987
				569.133	-0.14987
				569.224	-0.14987
				569.314	-0.14987
				569.405	-0.14987
				569.496	-0.14987
				569.586	-0.14988
				569.677	-0.14988
				569.768	-0.14988
				569.858	-0.14988
				569.949	-0.14988
				570.04	-0.14988
				570.131	-0.14988
				570.221	-0.14988
				570.312	-0.14988
				570.403	-0.14988
				570.493	-0.14988
				570.584	-0.14988
				570.675	-0.14989
				570.765	-0.14989
				570.856	-0.14989
				570.947	-0.14989
				571.038	-0.14989
				571.128	-0.14989
				571.219	-0.14989
				571.31	-0.14989
				571.4	-0.14989
				571.491	-0.14989
				571.582	-0.14989
				571.673	-0.14989
				571.763	-0.14989
				571.854	-0.14989
				571.945	-0.1499
				572.035	-0.1499
				572.126	-0.1499
				572.217	-0.1499
				572.307	-0.1499
				572.398	-0.1499
				572.489	-0.1499
				572.58	-0.1499
				572.67	-0.1499
				572.761	-0.1499
				572.852	-0.1499
				572.942	-0.1499
				573.033	-0.1499
				573.124	-0.1499
				573.215	-0.1499
				573.305	-0.1499
				573.396	-0.14991
				573.487	-0.14991
				573.577	-0.14991
				573.668	-0.14991
				573.759	-0.14991
				573.849	-0.14991
				573.94	-0.14986
				574.031	-0.14984
				574.122	-0.14984
				574.212	-0.14982
				574.303	-0.1498
				574.394	-0.14976
				574.484	-0.14974
				574.575	-0.14974
				574.666	-0.14972
				574.756	-0.1497
				574.847	-0.14969
				574.938	-0.14969
				575.029	-0.14965
				575.119	-0.14963
				575.21	-0.14962
				575.301	-0.14962
				575.391	-0.1496
				575.482	-0.14959
				575.573	-0.14955
				575.664	-0.14956
				575.754	-0.14954
				575.845	-0.14953
				575.936	-0.14951
				576.026	-0.14952
				576.117	-0.14948
				576.208	-0.14947
				576.298	-0.14946
				576.389	-0.14946
				576.48	-0.14945
				576.571	-0.14944
				576.661	-0.14944
				576.752	-0.14941
				576.843	-0.1494
				576.933	-0.1494
				577.024	-0.14939
				577.115	-0.14938
				577.205	-0.14937
				577.296	-0.14938
				577.387	-0.14935
				577.478	-0.14934
				577.568	-0.14934
				577.659	-0.14933
				577.75	-0.14932
				577.84	-0.14933
				577.931	-0.14932
				578.022	-0.14929
				578.113	-0.1493
				578.203	-0.14929
				578.294	-0.14928
				578.385	-0.14928
				578.475	-0.14928
				578.566	-0.14927
				578.657	-0.14927
				578.747	-0.14925
				578.838	-0.14924
				578.929	-0.14925
				579.02	-0.14924
				579.11	-0.14923
				579.201	-0.14924
				579.292	-0.14923
				579.382	-0.14922
				579.473	-0.14921
				579.564	-0.14921
				579.654	-0.1492
				579.745	-0.1492
				579.836	-0.1492
				579.927	-0.1492
				580.017	-0.1492
				580.108	-0.14919
				580.199	-0.14918
				580.289	-0.14918
				580.38	-0.14917
				580.471	-0.14918
				580.562	-0.14917
				580.652	-0.14917
				580.743	-0.14917
				580.834	-0.14917
				580.924	-0.14916
				581.015	-0.14915
				581.106	-0.14915
				581.196	-0.14915
				581.287	-0.14915
				581.378	-0.14915
				581.469	-0.14915
				581.559	-0.14915
				581.65	-0.14915
				581.741	-0.14913
				581.831	-0.14914
				581.922	-0.14913
				582.013	-0.14913
				582.104	-0.14913
				582.194	-0.14913
				582.285	-0.14914
				582.376	-0.14913
				582.466	-0.14911
				582.557	-0.14912
				582.648	-0.14912
				582.738	-0.14912
				582.829	-0.14912
				582.92	-0.14912
				583.011	-0.14912
				583.101	-0.14912
				583.192	-0.14912
				583.283	-0.14912
				583.373	-0.1491
				583.464	-0.14911
				583.555	-0.14911
				583.645	-0.14911
				583.736	-0.14911
				583.827	-0.14911
				583.918	-0.14911
				584.008	-0.14911
				584.099	-0.14911
				584.19	-0.1491
				584.28	-0.1491
				584.371	-0.1491
				584.462	-0.14911
				584.553	-0.1491
				584.643	-0.14911
				584.734	-0.14911
				584.825	-0.14911
				584.915	-0.14911
				585.006	-0.14911
				585.097	-0.1491
				585.187	-0.1491
				585.278	-0.1491
				585.369	-0.1491
				585.46	-0.14911
				585.55	-0.14911
				585.641	-0.1491
				585.732	-0.14911
				585.822	-0.14911
				585.913	-0.14911
				586.004	-0.1491
				586.094	-0.1491
				586.185	-0.1491
				586.276	-0.14911
				586.367	-0.1491
				586.457	-0.14911
				586.548	-0.14911
				586.639	-0.14911
				586.729	-0.14911
				586.82	-0.14911
				586.911	-0.14912
				587.002	-0.1491
				587.092	-0.14911
				587.183	-0.14911
				587.274	-0.14911
				587.364	-0.14911
				587.455	-0.14911
				587.546	-0.14911
				587.636	-0.14912
				587.727	-0.14912
				587.818	-0.14912
				587.909	-0.14912
				587.999	-0.14911
				588.09	-0.14911
				588.181	-0.14911
				588.271	-0.14912
				588.362	-0.14912
				588.453	-0.14912
				588.543	-0.14912
				588.634	-0.14912
				588.725	-0.14912
				588.816	-0.14913
				588.906	-0.14913
				588.997	-0.14912
				589.088	-0.14912
				589.178	-0.14912
				589.269	-0.14912
				589.36	-0.14913
				589.451	-0.14913
				589.541	-0.14913
				589.632	-0.14913
				589.723	-0.14914
				589.813	-0.14914
				589.904	-0.14914
				589.995	-0.14914
				590.085	-0.14913
				590.176	-0.14913
				590.267	-0.14914
				590.358	-0.14914
				590.448	-0.14914
				590.539	-0.14914
				590.63	-0.14914
				590.72	-0.14914
				590.811	-0.14915
				590.902	-0.14915
				590.993	-0.14915
				591.083	-0.14915
				591.174	-0.14914
				591.265	-0.14915
				591.355	-0.14915
				591.446	-0.14915
				591.537	-0.14915
				591.627	-0.14915
				591.718	-0.14916
				591.809	-0.14916
				591.9	-0.14916
				591.99	-0.14916
				592.081	-0.14917
				592.172	-0.14917
				592.262	-0.14917
				592.353	-0.14916
				592.444	-0.14916
				592.534	-0.14917
				592.625	-0.14917
				592.716	-0.14917
				592.807	-0.14917
				592.897	-0.14917
				592.988	-0.14917
				593.079	-0.14918
				593.169	-0.14918
				593.26	-0.14918
				593.351	-0.14918
				593.442	-0.14919
				593.532	-0.14918
				593.623	-0.14918
				593.714	-0.14918
				593.804	-0.14918
				593.895	-0.14919
				593.986	-0.14919
				594.076	-0.14919
				594.167	-0.14919
				594.258	-0.14919
				594.349	-0.1492
				594.439	-0.1492
				594.53	-0.1492
				594.621	-0.1492
				594.711	-0.14921
				594.802	-0.1492
				594.893	-0.1492
				594.984	-0.1492
				595.074	-0.1492
				595.165	-0.1492
				595.256	-0.14921
				595.346	-0.14921
				595.437	-0.14921
				595.528	-0.14921
				595.618	-0.14922
				595.709	-0.14922
				595.8	-0.14922
				595.891	-0.14922
				595.981	-0.14922
				596.072	-0.14922
				596.163	-0.14922
				596.253	-0.14922
				596.344	-0.14922
				596.435	-0.14922
				596.525	-0.14923
				596.616	-0.14923
				596.707	-0.14923
				596.798	-0.14923
				596.888	-0.14923
				596.979	-0.14924
				597.07	-0.14924
				597.16	-0.14924
				597.251	-0.14924
				597.342	-0.14924
				597.433	-0.14924
				597.523	-0.14924
				597.614	-0.14924
				597.705	-0.14924
				597.795	-0.14925
				597.886	-0.14925
				597.977	-0.14925
				598.067	-0.14925
				598.158	-0.14925
				598.249	-0.14926
				598.34	-0.14926
				598.43	-0.14926
				598.521	-0.14926
				598.612	-0.14926
				598.702	-0.14926
				598.793	-0.14926
				598.884	-0.14926
				598.974	-0.14926
				599.065	-0.14926
				599.156	-0.14927
				599.247	-0.14927
				599.337	-0.14927
				599.428	-0.14927

## Sheet: Figure 2 (a) inset
	SC		NC
X	Y	X	Y
524.46	0.04039	525.14	0.02703
524.634	0.03621	525.314	0.01858
524.808	0.03621	525.488	0.0214
524.982	0.03343	525.662	0.02196
525.156	0.02646	525.836	0.02365
525.33	0.03412	526.01	0.0214
525.504	0.02925	526.184	0.02646
525.678	0.03273	526.358	0.02872
525.852	0.03482	526.532	0.02759
526.026	0.03134	526.706	0.03209
526.2	0.02925	526.88	0.03041
526.374	0.03203	527.054	0.03153
526.548	0.03412	527.228	0.03041
526.722	0.02925	527.402	0.03266
526.896	0.0383	527.576	0.03266
527.07	0.03552	527.75	0.02984
527.244	0.02855	527.924	0.03153
527.418	0.03412	528.098	0.03378
527.592	0.0383	528.272	0.03773
527.766	0.02716	528.446	0.03941
527.94	0.04109	528.62	0.04167
528.114	0.0376	528.794	0.03829
528.288	0.02855	528.968	0.04054
528.462	0.0383	529.142	0.03998
528.636	0.03203	529.316	0.04673
528.81	0.03412	529.49	0.05631
528.984	0.04248	529.664	0.06757
529.158	0.03273	529.838	0.09854
529.332	0.03621	530.012	0.15709
529.506	0.03969	530.186	0.26914
529.68	0.04944	530.36	0.42624
529.854	0.0585	530.534	0.6143
530.028	0.10098	530.708	0.7973
530.202	0.18176	530.882	0.93412
530.376	0.32939	531.056	1
530.55	0.55224	531.23	0.99099
530.724	0.78553	531.404	0.92962
530.898	0.93734	531.578	0.84854
531.072	1.00001	531.752	0.77252
531.246	0.98469	531.926	0.70552
531.42	0.90252	532.1	0.65484
531.594	0.80433	532.274	0.61881
531.768	0.70962	532.448	0.61036
531.942	0.64068	532.622	0.6205
532.116	0.58288	532.796	0.66892
532.29	0.54945	532.97	0.7455
532.464	0.51115	533.144	0.84234
532.638	0.50488	533.318	0.92568
532.812	0.55433	533.492	0.97691
532.986	0.60795	533.666	0.98029
533.16	0.71449	533.84	0.93919
533.334	0.8287	534.014	0.86712
533.508	0.89207	534.188	0.78097
533.682	0.89068	534.362	0.69032
533.856	0.84333	534.536	0.60473
534.03	0.76115	534.71	0.52421
534.204	0.68525	534.884	0.4482
534.378	0.58497	535.058	0.37444
534.552	0.50558	535.232	0.30518
534.726	0.44081	535.406	0.24887
534.9	0.35794	535.58	0.19876
535.074	0.26602	535.754	0.15541
535.248	0.20961	535.928	0.11599
535.422	0.14694	536.102	0.07207
535.596	0.08008	536.276	0.02872
		536.45	-0.01689

## Sheet: Figure 2 (b)
	TiO2 at +1 ps		TiO2 ground state		transient x 10 at +1 ps			spectral shift (-0.6 eV)		transient x 10 at +100 ps
X	Y	X	Y	X	Y	Yerror	X	Y	X	Y	Yerror
452.085	-0.114	452.085	-0.108	452.085	-0.76	0.08	451.1	--	452.085	-2.08	0.08
452.259	-0.108	452.259	-0.109	452.259	-0.69	0.07	451.13	--	452.259	-2.04	0.05
452.433	-0.096	452.433	-0.095	452.433	-0.71	0.06	451.16	--	452.433	-2.13	0.07
452.607	-0.106	452.607	-0.115	452.607	-0.61	0.08	451.19	--	452.607	-2.08	0.06
452.781	-0.107	452.781	-0.103	452.781	-0.74	0.06	451.22	--	452.781	-2.08	0.06
452.955	-0.101	452.955	-0.093	452.955	-0.78	0.04	451.25	--	452.955	-2.08	0.06
453.129	-0.1	453.129	-0.11	453.129	-0.6	0.08	451.28	--	453.129	-2.04	0.06
453.303	-0.102	453.303	-0.106	453.303	-0.66	0.06	451.31	--	453.303	-2.13	0.06
453.477	-0.101	453.477	-0.089	453.477	-0.82	0.06	451.34	--	453.477	-2.09	0.06
453.651	-0.101	453.651	-0.096	453.651	-0.75	0.05	451.37	--	453.651	-2.07	0.08
453.825	-0.088	453.825	-0.088	453.825	-0.7	0.05	451.4	--	453.825	-2.01	0.06
453.999	-0.099	453.999	-0.09	453.999	-0.79	0.05	451.43	--	453.999	-2.04	0.06
454.173	-0.093	454.173	-0.089	454.173	-0.74	0.06	451.46	--	454.173	-2	0.05
454.347	-0.088	454.347	-0.085	454.347	-0.73	0.05	451.49	--	454.347	-2.1	0.06
454.521	-0.089	454.521	-0.088	454.521	-0.71	0.06	451.52	--	454.521	-2.06	0.05
454.695	-0.079	454.695	-0.071	454.695	-0.78	0.04	451.55	--	454.695	-2.02	0.05
454.869	-0.073	454.869	-0.07	454.869	-0.73	0.05	451.58	--	454.869	-2.06	0.06
455.043	-0.069	455.043	-0.063	455.043	-0.76	0.04	451.61	--	455.043	-2.09	0.07
455.217	-0.056	455.217	-0.063	455.217	-0.63	0.05	451.64	--	455.217	-2	0.09
455.391	-0.045	455.391	-0.053	455.391	-0.62	0.05	451.67	--	455.391	-2.01	0.09
455.565	-0.019	455.565	-0.024	455.565	-0.65	0.05	451.7	--	455.565	-2	0.08
455.739	-2.77556e-17	455.739	-0.007	455.739	-0.63	0.06	451.73	--	455.739	-2.08	0.08
455.913	0.022	455.913	0.017	455.913	-0.65	0.06	451.76	--	455.913	-2.15	0.09
456.087	0.057	456.087	0.057	456.087	-0.7	0.06	451.79	--	456.087	-2.09	0.08
456.261	0.124	456.261	0.113	456.261	-0.59	0.08	451.82	--	456.261	-2.13	0.1
456.435	0.193	456.435	0.19	456.435	-0.67	0.08	451.85	--	456.435	-2.03	0.07
456.609	0.197	456.609	0.184	456.609	-0.57	0.08	451.88	--	456.609	-2.08	0.11
456.783	0.213	456.783	0.183	456.783	-0.4	0.08	451.91	--	456.783	-2	0.24
456.957	0.274	456.957	0.257	456.957	-0.53	0.09	451.94	--	456.957	-1.99	0.17
457.131	0.348	457.131	0.34	457.131	-0.62	0.09	451.97	--	457.131	-2	0.27
457.305	0.371	457.305	0.323	457.305	-0.22	0.09	452	-0.70334	457.305	-2.15	0.13
457.479	0.427	457.479	0.396	457.479	-0.39	0.1	452.03	-0.70286	457.479	-2.03	0.09
457.653	0.645	457.653	0.584	457.653	-0.09	0.15	452.06	-0.70174	457.653	-2.07	0.09
457.827	1.069	457.827	1.078	457.827	-0.79	0.24	452.09	-0.70062	457.827	-2	0.1
458.001	1.414	458.001	1.51	458.001	-1.66	0.14	452.12	-0.6995	458.001	-2.53	0.12
458.175	0.995	458.175	0.996	458.175	-0.71	0.22	452.15	-0.69838	458.175	-2.28	0.13
458.349	0.695	458.349	0.652	458.349	-0.27	0.12	452.18	-0.69726	458.349	-2	0.08
458.523	0.641	458.523	0.613	458.523	-0.42	0.12	452.21	-0.69631	458.523	-2.1	0.04
458.697	0.639	458.697	0.588	458.697	-0.19	0.12	452.24	-0.69536	458.697	-2.09	0.04
458.871	0.702	458.871	0.662	458.871	-0.3	0.12	452.27	-0.69489	458.871	-1.99	0.12
459.045	0.807	459.045	0.78	459.045	-0.43	0.12	452.3	-0.69523	459.045	-2.09	0.1
459.219	0.984	459.219	0.97	459.219	-0.56	0.12	452.33	-0.69557	459.219	-2.06	0.07
459.393	1.217	459.393	1.238	459.393	-0.91	0.13	452.36	-0.69631	459.393	-2.16	0.04
459.567	1.296	459.567	1.365	459.567	-1.39	0.09	452.39	-0.69898	459.567	-2.5	0.07
459.741	1.318	459.741	1.349	459.741	-1.01	0.1	452.42	-0.70165	459.741	-2.47	0.05
459.915	1.171	459.915	1.185	459.915	-0.84	0.1	452.45	-0.70266	459.915	-2.33	0.06
460.089	1.116	460.089	1.132	460.089	-0.86	0.09	452.48	-0.70241	460.089	-2.16	0.06
460.263	1.05	460.263	1.068	460.263	-0.88	0.08	452.51	-0.70215	460.263	-2.17	0.06
460.437	1.066	460.437	1.085	460.437	-0.89	0.09	452.54	-0.70122	460.437	-2.26	0.05
460.611	0.98	460.611	1.017	460.611	-1.07	0.08	452.57	-0.69916	460.611	-2.32	0.06
460.785	0.921	460.785	0.966	460.785	-1.15	0.1	452.6	-0.69709	460.785	-2.37	0.06
460.959	0.806	460.959	0.834	460.959	-0.98	0.1	452.63	-0.69713	460.959	-2.44	0.06
461.133	0.7	461.133	0.733	461.133	-1.03	0.11	452.66	-0.69782	461.133	-2.31	0.05
461.307	0.644	461.307	0.661	461.307	-0.87	0.1	452.69	-0.69851	461.307	-2.26	0.06
461.481	0.617	461.481	0.62	461.481	-0.73	0.1	452.72	-0.69857	461.481	-2.14	0.06
461.655	0.621	461.655	0.615	461.655	-0.64	0.1	452.75	-0.69814	461.655	-2.13	0.08
461.829	0.645	461.829	0.621	461.829	-0.46	0.1	452.78	-0.6977	461.829	-2.1	0.08
462.003	0.68	462.003	0.652	462.003	-0.42	0.1	452.81	-0.69711	462.003	-1.91	0.1
462.177	0.761	462.177	0.737	462.177	-0.46	0.1	452.84	-0.6965	462.177	-2.05	0.1
462.351	0.837	462.351	0.813	462.351	-0.46	0.12	452.87	-0.6959	462.351	-1.94	0.13
462.525	0.984	462.525	0.961	462.525	-0.47	0.11	452.9	-0.69688	462.525	-2.11	0.11
462.699	1.117	462.699	1.132	462.699	-0.85	0.1	452.93	-0.69835	462.699	-2.1	0.06
462.873	1.283	462.873	1.31	462.873	-0.97	0.09	452.96	-0.69943	462.873	-2.22	0.06
463.047	1.36	463.047	1.395	463.047	-1.05	0.08	452.99	-0.69856	463.047	-2.36	0.06
463.221	1.396	463.221	1.417	463.221	-0.91	0.07	453.02	-0.6977	463.221	-2.36	0.06
463.395	1.304	463.395	1.323	463.395	-0.89	0.08	453.05	-0.69684	463.395	-2.4	0.08
463.569	1.236	463.569	1.231	463.569	-0.65	0.08	453.08	-0.69473	463.569	-2.22	0.08
463.743	1.171	463.743	1.164	463.743	-0.63	0.09	453.11	-0.69257	463.743	-2.1	0.08
463.917	1.177	463.917	1.155	463.917	-0.48	0.08	453.14	-0.69108	463.917	-2.13	0.1
464.091	1.201	464.091	1.196	464.091	-0.65	0.08	453.17	-0.69074	464.091	-2.24	0.1
464.265	1.279	464.265	1.266	464.265	-0.57	0.08	453.2	-0.69039	464.265	-2.1	0.1
464.439	1.342	464.439	1.339	464.439	-0.67	0.08	453.23	-0.69019	464.439	-2.06	0.1
464.613	1.449	464.613	1.456	464.613	-0.77	0.08	453.26	-0.69071	464.613	-2	0.09
464.787	1.509	464.787	1.536	464.787	-0.97	0.06	453.29	-0.69122	464.787	-2.24	0.08
464.961	1.569	464.961	1.606	464.961	-1.07	0.06	453.32	-0.69238	464.961	-1.99	0.07
465.135	1.533	465.135	1.571	465.135	-1.08	0.06	453.35	-0.69401	465.135	-2.49	0.06
465.309	1.501	465.309	1.541	465.309	-1.1	0.07	453.38	-0.69565	465.309	-2.33	0.06
465.483	1.38	465.483	1.413	465.483	-1.03	0.07	453.41	-0.6972	465.483	-2.38	0.05
465.657	1.3	465.657	1.337	465.657	-1.07	0.08	453.44	-0.69857	465.657	-2.31	0.05
465.831	1.154	465.831	1.191	465.831	-1.07	0.08	453.47	-0.69995	465.831	-2.29	0.05
466.005	1.075	466.005	1.115	466.005	-1.1	0.08	453.5	-0.69975	466.005	-2.53	0.06
466.179	0.957	466.179	0.99	466.179	-1.03	0.08	453.53	-0.69906	466.179	-2.23	0.06
466.353	0.87	466.353	0.89	466.353	-0.9	0.1	453.56	-0.69837	466.353	-2.24	0.06
466.527	0.774	466.527	0.803	466.527	-0.99	0.09	453.59	-0.69753	466.527	-2.21
466.701	0.702	466.701	0.725	466.701	-0.93	0.1	453.62	-0.69658	466.701	-2.22
466.875	0.66	466.875	0.657	466.875	-0.67	0.09	453.65	-0.69564	466.875	-2.18
467.049	0.603	467.049	0.614	467.049	-0.81	0.09	453.68	-0.69594	467.049	-2.12
467.223	0.55	467.223	0.57	467.223	-0.9	0.09	453.71	-0.69628	467.223	-2.11
							453.74	-0.69663	468	--
							453.77	-0.69743
							453.8	-0.69838
							453.83	-0.69919
							453.86	-0.69927
							453.89	-0.69936
							453.92	-0.69945
							453.95	-0.69786
							453.98	-0.69623
							454.01	-0.69468
							454.04	-0.6933
							454.07	-0.69193
							454.1	-0.69078
							454.13	-0.69078
							454.16	-0.69078
							454.19	-0.69092
							454.22	-0.69118
							454.25	-0.69144
							454.28	-0.69151
							454.31	-0.69125
							454.34	-0.69099
							454.37	-0.69027
							454.4	-0.68941
							454.43	-0.68855
							454.46	-0.68803
							454.49	-0.68777
							454.52	-0.68751
							454.55	-0.68892
							454.58	-0.69038
							454.61	-0.69185
							454.64	-0.69265
							454.67	-0.69326
							454.7	-0.69363
							454.73	-0.69285
							454.76	-0.69208
							454.79	-0.6913
							454.82	-0.68894
							454.85	-0.68653
							454.88	-0.6843
							454.91	-0.68241
							454.94	-0.68051
							454.97	-0.67879
							455	-0.67793
							455.03	-0.67706
							455.06	-0.67586
							455.09	-0.67439
							455.12	-0.67293
							455.15	-0.67124
							455.18	-0.66917
							455.21	-0.6671
							455.24	-0.6657
							455.27	-0.66449
							455.3	-0.66328
							455.33	-0.66129
							455.36	-0.65871
							455.39	-0.65612
							455.42	-0.65512
							455.45	-0.65417
							455.48	-0.65322
							455.51	-0.65122
							455.54	-0.64889
							455.57	-0.64639
							455.6	-0.64303
							455.63	-0.63966
							455.66	-0.6363
							455.69	-0.63119
							455.72	-0.62602
							455.75	-0.62107
							455.78	-0.6165
							455.81	-0.61193
							455.84	-0.60855
							455.87	-0.61114
							455.9	-0.61372
							455.93	-0.61709
							455.96	-0.62106
							455.99	-0.62502
							456.02	-0.62883
							456.05	-0.63236
							456.08	-0.6359
							456.11	-0.64049
							456.14	-0.64541
							456.17	-0.65032
							456.2	-0.65157
							456.23	-0.65002
							456.26	-0.64847
							456.29	-0.64866
							456.32	-0.64892
							456.35	-0.64918
							456.38	-0.64884
							456.41	-0.64833
							456.44	-0.64662
							456.47	-0.63895
							456.5	-0.63127
							456.53	-0.6236
							456.56	-0.62426
							456.59	-0.62521
							456.62	-0.62632
							456.65	-0.6277
							456.68	-0.62907
							456.71	-0.62916
							456.74	-0.62278
							456.77	-0.6164
							456.8	-0.61369
							456.83	-0.61377
							456.86	-0.61386
							456.89	-0.61031
							456.92	-0.60048
							456.95	-0.59066
							456.98	-0.58142
							457.01	-0.57237
							457.04	-0.56332
							457.07	-0.53932
							457.1	-0.50389
							457.13	-0.46846
							457.16	-0.42469
							457.19	-0.38064
							457.22	-0.33659
							457.25	-0.29664
							457.28	-0.25793
							457.31	-0.22051
							457.34	-0.18957
							457.37	-0.15862
							457.4	-0.12767
							457.43	-0.17555
							457.46	-0.22616
							457.49	-0.2804
							457.52	-0.34091
							457.55	-0.40143
							457.58	-0.45951
							457.61	-0.50537
							457.64	-0.55123
							457.67	-0.61204
							457.7	-0.68428
							457.73	-0.75652
							457.76	-0.81912
							457.79	-0.86507
							457.82	-0.91102
							457.85	-0.95287
							457.88	-0.99347
							457.91	-1.03408
							457.94	-1.074
							457.97	-1.11339
							458	-1.15279
							458.03	-1.11335
							458.06	-1.0712
							458.09	-1.02904
							458.12	-0.98034
							458.15	-0.92966
							458.18	-0.88141
							458.21	-0.84537
							458.24	-0.80934
							458.27	-0.7733
							458.3	-0.7336
							458.33	-0.69378
							458.36	-0.66359
							458.39	-0.65005
							458.42	-0.63652
							458.45	-0.62195
							458.48	-0.60221
							458.51	-0.58247
							458.54	-0.56341
							458.57	-0.54488
							458.6	-0.52634
							458.63	-0.50534
							458.66	-0.48008
							458.69	-0.45482
							458.72	-0.43611
							458.75	-0.41939
							458.78	-0.40266
							458.81	-0.39282
							458.84	-0.38826
							458.87	-0.38369
							458.9	-0.38278
							458.93	-0.38201
							458.96	-0.38123
							458.99	-0.38991
							459.02	-0.40146
							459.05	-0.41405
							459.08	-0.4318
							459.11	-0.44956
							459.14	-0.46732
							459.17	-0.49741
							459.2	-0.52793
							459.23	-0.56091
							459.26	-0.59816
							459.29	-0.6354
							459.32	-0.67104
							459.35	-0.69872
							459.38	-0.72639
							459.41	-0.74717
							459.44	-0.76269
							459.47	-0.77821
							459.5	-0.79407
							459.53	-0.81054
							459.56	-0.827
							459.59	-0.83402
							459.62	-0.83816
							459.65	-0.84229
							459.68	-0.84247
							459.71	-0.83963
							459.74	-0.83678
							459.77	-0.82161
							459.8	-0.806
							459.83	-0.7904
							459.86	-0.78041
							459.89	-0.77214
							459.92	-0.76546
							459.95	-0.76675
							459.98	-0.76804
							460.01	-0.76934
							460.04	-0.76921
							460.07	-0.76904
							460.1	-0.76852
							460.13	-0.7674
							460.16	-0.76628
							460.19	-0.76632
							460.22	-0.77218
							460.25	-0.77805
							460.28	-0.78786
							460.31	-0.80071
							460.34	-0.81355
							460.37	-0.82542
							460.4	-0.83559
							460.43	-0.84576
							460.46	-0.85032
							460.49	-0.85316
							460.52	-0.85601
							460.55	-0.85744
							460.58	-0.85778
							460.61	-0.85813
							460.64	-0.85989
							460.67	-0.8617
							460.7	-0.86351
							460.73	-0.86327
							460.76	-0.86241
							460.79	-0.86038
							460.82	-0.85254
							460.85	-0.84469
							460.88	-0.83685
							460.91	-0.826
							460.94	-0.81505
							460.97	-0.80509
							461	-0.79681
							461.03	-0.78853
							461.06	-0.7801
							461.09	-0.77088
							461.12	-0.76165
							461.15	-0.75384
							461.18	-0.74712
							461.21	-0.7404
							461.24	-0.73288
							461.27	-0.724
							461.3	-0.71512
							461.33	-0.70829
							461.36	-0.70209
							461.39	-0.69588
							461.42	-0.68703
							461.45	-0.67617
							461.48	-0.66531
							461.51	-0.65745
							461.54	-0.64969
							461.57	-0.64193
							461.6	-0.63477
							461.63	-0.62778
							461.66	-0.62096
							461.69	-0.61493
							461.72	-0.60889
							461.75	-0.60286
							461.78	-0.59082
							461.81	-0.57858
							461.84	-0.56713
							461.87	-0.55704
							461.9	-0.54696
							461.93	-0.53654
							461.96	-0.52447
							461.99	-0.5124
							462.02	-0.50297
							462.05	-0.49556
							462.08	-0.48814
							462.11	-0.48051
							462.14	-0.47249
							462.17	-0.46447
							462.2	-0.45586
							462.23	-0.44707
							462.26	-0.43828
							462.29	-0.43403
							462.32	-0.43325
							462.35	-0.43247
							462.38	-0.4377
							462.41	-0.44313
							462.44	-0.44856
							462.47	-0.45816
							462.5	-0.46902
							462.53	-0.48021
							462.56	-0.49305
							462.59	-0.5059
							462.62	-0.51874
							462.65	-0.54126
							462.68	-0.5641
							462.71	-0.58717
							462.74	-0.61061
							462.77	-0.63406
							462.8	-0.65748
							462.83	-0.68076
							462.86	-0.70403
							462.89	-0.72277
							462.92	-0.73803
							462.95	-0.75328
							462.98	-0.76775
							463.01	-0.78086
							463.04	-0.79396
							463.07	-0.8029
							463.1	-0.81057
							463.13	-0.81824
							463.16	-0.82308
							463.19	-0.82576
							463.22	-0.82843
							463.25	-0.82143
							463.28	-0.81411
							463.31	-0.80678
							463.34	-0.79615
							463.37	-0.78451
							463.4	-0.7729
							463.43	-0.76143
							463.46	-0.74997
							463.49	-0.7385
							463.52	-0.72462
							463.55	-0.71066
							463.58	-0.69748
							463.61	-0.68567
							463.64	-0.67386
							463.67	-0.66201
							463.7	-0.64994
							463.73	-0.63787
							463.76	-0.62863
							463.79	-0.62156
							463.82	-0.61449
							463.85	-0.60603
							463.88	-0.59517
							463.91	-0.58431
							463.94	-0.57675
							463.97	-0.5702
							464	-0.56365
							464.03	-0.55891
							464.06	-0.55554
							464.09	-0.55218
							464.12	-0.55124
							464.15	-0.55037
							464.18	-0.54951
							464.21	-0.54931
							464.24	-0.54931
							464.27	-0.54935
							464.3	-0.54961
							464.33	-0.54987
							464.36	-0.55013
							464.39	-0.55914
							464.42	-0.56845
							464.45	-0.57915
							464.48	-0.59225
							464.51	-0.60536
							464.54	-0.61839
							464.57	-0.63106
							464.6	-0.64373
							464.63	-0.6546
							464.66	-0.66408
							464.69	-0.67356
							464.72	-0.68614
							464.75	-0.70407
							464.78	-0.72201
							464.81	-0.73928
							464.84	-0.75634
							464.87	-0.77341
							464.9	-0.78794
							464.93	-0.80053
							464.96	-0.81311
							464.99	-0.81695
							465.02	-0.82049
							465.05	-0.82402
							465.08	-0.83218
							465.11	-0.84175
							465.14	-0.85139
							465.17	-0.86139
							465.2	-0.87139
							465.23	-0.88139
							465.26	-0.88556
							465.29	-0.88952
							465.32	-0.89039
							465.35	-0.88591
							465.38	-0.88143
							465.41	-0.87765
							465.44	-0.87739
							465.47	-0.87713
							465.5	-0.87941
							465.53	-0.88364
							465.56	-0.88786
							465.59	-0.89129
							465.62	-0.89336
							465.65	-0.89543
							465.68	-0.89287
							465.71	-0.88891
							465.74	-0.88494
							465.77	-0.88034
							465.8	-0.87526
							465.83	-0.87017
							465.86	-0.87092
							465.89	-0.87186
							465.92	-0.87281
							465.95	-0.87317
							465.98	-0.87334
							466.01	-0.87281
							466.04	-0.86876
							466.07	-0.8647
							466.1	-0.86065
							466.13	-0.85577
							466.16	-0.85085
							466.19	-0.84673
							466.22	-0.84397
							466.25	-0.84121
							466.28	-0.83809
							466.31	-0.83318
							466.34	-0.82827
							466.37	-0.82399
							466.4	-0.8202
							466.43	--
							466.46	--
							466.49	--
							466.52	--
							466.55	--
							466.58	--
							466.61	--
							466.64	--
							466.67	--
							466.7	--
							466.73	--
							466.76	--
							466.79	--
							466.82	--
							466.85	--
							466.88	--
							466.91	--
							466.94	--
							466.97	--
							467	--

## Sheet: Figure 2 (b) inset
	SC		NC
X	Y	X	Y
454.347	0.01421	454.347	0.01702
454.521	0.01421	454.521	0.01636
454.695	0.01779	454.695	0.02291
454.869	0.01923	454.869	0.02683
455.043	0.02281	455.043	0.02945
455.217	0.01923	455.217	0.03796
455.391	0.02138	455.391	0.04516
455.565	0.02568	455.565	0.06217
455.739	0.02926	455.739	0.07461
455.913	0.03356	455.913	0.08901
456.087	0.04	456.087	0.11191
456.261	0.06221	456.261	0.15576
456.435	0.11523	456.435	0.20092
456.609	0.12311	456.609	0.20353
456.783	0.1052	456.783	0.21401
456.957	0.13314	456.957	0.25393
457.131	0.20335	457.131	0.30236
457.305	0.19046	457.305	0.31741
457.479	0.2098	457.479	0.35406
457.653	0.30939	457.653	0.49673
457.827	0.65328	457.827	0.77421
458.001	1.02941	458.001	1
458.175	0.75	458.175	0.72579
458.349	0.39393	458.349	0.52945
458.523	0.28861	458.523	0.49411
458.697	0.27142	458.697	0.4928
458.871	0.30437	458.871	0.53403
459.045	0.40897	459.045	0.60275
459.219	0.57805	459.219	0.71859
459.393	0.79299	459.393	0.87107
459.567	0.92983	459.567	0.92277
459.741	0.91192	459.741	0.93717
459.915	0.81376	459.915	0.84097
460.089	0.75501	460.089	0.80497
460.263	0.74069	460.263	0.76178
460.437	0.73495	460.437	0.77225
460.611	0.72421	460.611	0.71597
460.785	0.67406	460.785	0.67736
460.959	0.59955	460.959	0.60209
461.133	0.50283	461.133	0.53272
461.307	0.42473	461.307	0.49607
461.481	0.37458	461.481	0.4784
461.655	0.35452	461.655	0.48102
461.829	0.371	461.829	0.49673
462.003	0.3839	462.003	0.51963
462.177	0.43548	462.177	0.57264
462.351	0.49351	462.351	0.62238
462.525	0.58593	462.525	0.71859
462.699	0.70558	462.699	0.80563
462.873	0.82093	462.873	0.91427
463.047	0.90547	463.047	0.96466
463.221	0.9069	463.221	0.98822
463.395	0.83955	463.395	0.92801
463.569	0.75716	463.569	0.88351
463.743	0.70128	463.743	0.84097
463.917	0.68265	463.917	0.8449
464.091	0.71776	464.091	0.8606
464.265	0.78152	464.265	0.91165
464.439	0.85245	464.439	0.95288
464.613	0.93341	464.613	1.02291
464.787	1.0115	464.787	1.06217
464.961	1.05091	464.961	1.10144
465.135	1.05664	465.135	1.07788
465.309	1.00505	465.309	1.05694
465.483	0.9678	465.483	0.97775
465.657	0.90117	465.657	0.92539
465.831	0.81591	465.831	0.82984
466.005	0.76648	466.005	0.77814
466.179	0.69197	466.179	0.70092
466.353	0.63107	466.353	0.64398
466.527	0.56946	466.527	0.58115
466.701	0.50999	466.701	0.53403
466.875	0.46486	466.875	0.50654
467.049	0.42258	467.049	0.46924
467.223	0.38963	467.223	0.43455
	0.36455
	0.34664
	0.33446
	0.32372
	0.31297
	0.30437
