# Supplementary material for: Direct and real-time observation of hole transport dynamics in anatase TiO2 using X-ray free-electron laser
Source: Nat Commun. 2022 May 9;13:2531. doi: 10.1038/s41467-022-30336-1 (PMC9085873; doi:10.1038/s41467-022-30336-1)
Supplement: Supplementary file 4 — Source Data [file 41467_2022_30336_MOESM4_ESM.zip › Source Data_Figure 3.xlsx]

## Sheet: Figure 3
	TiO2 at +1.0 ps		TiO2 ground state		transient x5 at +100 ps		transient x5 at +1 ps		transient x5 at -10 ps		spectral shift (-0.6 eV)
X	Y	X	Y	X	Y	X	Y	X	Y	X	Y
525.14	0.0402	525.14	0.0402	525.14	-0.205	525.14	-0.5	525.14	-0.793	528.5	-0.1998
525.314	0.03739	525.314	0.03598	525.314	-0.17833	525.314	-0.49296	525.314	-0.80167	528.52	-0.19975
525.488	0.03851	525.488	0.03739	525.488	-0.17833	525.488	-0.49437	525.488	-0.79667	528.54	-0.1997
525.662	0.04105	525.662	0.03767	525.662	-0.18667	525.662	-0.48311	525.662	-0.79033	528.56	-0.19962
525.836	0.04274	525.836	0.03851	525.836	-0.19333	525.836	-0.47889	525.836	-0.80567	528.58	-0.19953
526.01	0.04471	526.01	0.03739	526.01	-0.20167	526.01	-0.4634	526.01	-0.80033	528.6	-0.19943
526.184	0.04921	526.184	0.03992	526.184	-0.19333	526.184	-0.45355	526.184	-0.79967	528.62	-0.19934
526.358	0.05287	526.358	0.04105	526.358	-0.18667	526.358	-0.44088	526.358	-0.802	528.64	-0.19916
526.532	0.054	526.532	0.04048	526.532	-0.185	526.532	-0.43243	526.532	-0.79967	528.66	-0.19897
526.706	0.05287	526.706	0.04274	526.706	-0.17833	526.706	-0.44932	526.706	-0.80133	528.68	-0.19879
526.88	0.04921	526.88	0.04189	526.88	-0.16833	526.88	-0.4634	526.88	-0.791	528.7	-0.19861
527.054	0.04837	527.054	0.04245	527.054	-0.17833	527.054	-0.47044	527.054	-0.80367	528.72	-0.19841
527.228	0.04809	527.228	0.04189	527.228	-0.17833	527.228	-0.46903	527.228	-0.80167	528.74	-0.19814
527.402	0.04977	527.402	0.04302	527.402	-0.195	527.402	-0.46622	527.402	-0.801	528.76	-0.19788
527.576	0.04837	527.576	0.04302	527.576	-0.19167	527.576	-0.47325	527.576	-0.804	528.78	-0.19761
527.75	0.04724	527.75	0.04161	527.75	-0.215	527.75	-0.47185	527.75	-0.809	528.8	-0.1974
527.924	0.04809	527.924	0.04245	527.924	-0.205	527.924	-0.47185	527.924	-0.808	528.82	-0.19731
528.098	0.04893	528.098	0.04358	528.098	-0.21167	528.098	-0.47325	528.098	-0.80333	528.84	-0.19722
528.272	0.05034	528.272	0.04555	528.272	-0.20667	528.272	-0.47607	528.272	-0.803	528.86	-0.19712
528.446	0.05062	528.446	0.0464	528.446	-0.21833	528.446	-0.47889	528.446	-0.80033	528.88	-0.19703
528.62	0.05062	528.62	0.04752	528.62	-0.205	528.62	-0.48452	528.62	-0.79833	528.9	-0.19685
528.794	0.04837	528.794	0.04583	528.794	-0.185	528.794	-0.48733	528.794	-0.799	528.92	-0.19657
528.968	0.05034	528.968	0.04696	528.968	-0.18333	528.968	-0.48311	528.968	-0.80733	528.94	-0.1963
529.142	0.05146	529.142	0.04668	529.142	-0.19667	529.142	-0.47607	529.142	-0.8	528.96	-0.19602
529.316	0.05372	529.316	0.05006	529.316	-0.19167	529.316	-0.4817	529.316	-0.804	528.98	-0.19572
529.49	0.05794	529.49	0.05484	529.49	-0.18	529.49	-0.48452	529.49	-0.80233	529	-0.19541
529.664	0.06667	529.664	0.06047	529.664	-0.15167	529.664	-0.46903	529.664	-0.79267	529.02	-0.1951
529.838	0.08834	529.838	0.07596	529.838	-0.14833	529.838	-0.43806	529.838	-0.81733	529.04	-0.19479
530.012	0.12241	530.012	0.10524	530.012	-0.12	530.012	-0.41413	530.012	-0.812	529.06	-0.19448
530.186	0.18125	530.186	0.16126	530.186	-0.09833	530.186	-0.40006	530.186	-0.808	529.08	-0.19375
530.36	0.25755	530.36	0.23981	530.36	-0.10167	530.36	-0.41132	530.36	-0.806	529.1	-0.19291
530.534	0.34651	530.534	0.33384	530.534	-0.135	530.534	-0.43666	530.534	-0.796	529.12	-0.19207
530.708	0.42562	530.708	0.42534	530.708	-0.20333	530.708	-0.49859	530.708	-0.78633	529.14	-0.19123
530.882	0.48305	530.882	0.49375	530.882	-0.255	530.882	-0.55349	530.882	-0.78333	529.16	-0.19043
531.056	0.50529	531.056	0.52669	531.056	-0.29833	531.056	-0.60698	531.056	-0.782	529.18	-0.18964
531.23	0.49882	531.23	0.52218	531.23	-0.285	531.23	-0.61684	531.23	-0.78333	529.2	-0.18885
531.404	0.47066	531.404	0.4915	531.404	-0.25333	531.404	-0.60417	531.404	-0.796	529.22	-0.18805
531.578	0.44082	531.578	0.45096	531.578	-0.21833	531.578	-0.55068	531.578	-0.80467	529.24	-0.18721
531.752	0.4107	531.752	0.41295	531.752	-0.20167	531.752	-0.51126	531.752	-0.80133	529.26	-0.18591
531.926	0.38592	531.926	0.37945	531.926	-0.18	531.926	-0.46762	531.926	-0.80433	529.28	-0.18461
532.1	0.36227	532.1	0.35411	532.1	-0.15833	532.1	-0.45918	532.1	-0.815	529.3	-0.18332
532.274	0.35045	532.274	0.33609	532.274	-0.12667	532.274	-0.42821	532.274	-0.807	529.32	-0.18203
532.448	0.34932	532.448	0.33187	532.448	-0.11833	532.448	-0.41273	532.448	-0.81367	529.34	-0.18081
532.622	0.35861	532.622	0.33694	532.622	-0.10333	532.622	-0.39161	532.622	-0.80833	529.36	-0.1796
532.796	0.37804	532.796	0.36115	532.796	-0.10833	532.796	-0.41554	532.796	-0.81	529.38	-0.17838
532.97	0.40845	532.97	0.39944	532.97	-0.13333	532.97	-0.45495	532.97	-0.802	529.4	-0.17716
533.144	0.4473	533.144	0.44786	533.144	-0.18667	533.144	-0.50282	533.144	-0.79567	529.42	-0.17554
533.318	0.47686	533.318	0.48953	533.318	-0.25167	533.318	-0.56334	533.318	-0.79433	529.44	-0.17331
533.492	0.49403	533.492	0.51515	533.492	-0.29667	533.492	-0.60557	533.492	-0.79433	529.46	-0.17108
533.666	0.48953	533.666	0.51684	533.666	-0.31333	533.666	-0.63654	533.666	-0.794	529.48	-0.16885
533.84	0.47235	533.84	0.49628	533.84	-0.31	533.84	-0.61965	533.84	-0.798	529.5	-0.16671
534.014	0.43998	534.014	0.46025	534.014	-0.29	534.014	-0.60135	534.014	-0.80467	529.52	-0.16466
534.188	0.40422	534.188	0.41717	534.188	-0.26167	534.188	-0.56475	534.188	-0.80367	529.54	-0.16262
534.362	0.36368	534.362	0.37185	534.362	-0.22333	534.362	-0.54082	534.362	-0.80167	529.56	-0.16057
534.536	0.32314	534.536	0.32905	534.536	-0.2	534.536	-0.52956	534.536	-0.806	529.58	-0.15852
534.71	0.28626	534.71	0.2888	534.71	-0.2	534.71	-0.51267	534.71	-0.802	529.6	-0.15598
534.884	0.25135	534.884	0.25079	534.884	-0.20833	534.884	-0.49718	534.884	-0.801	529.62	-0.15322
535.058	0.21729	535.058	0.21391	535.058	-0.205	535.058	-0.48311	535.058	-0.81033	529.64	-0.15046
535.232	0.18463	535.232	0.17928	535.232	-0.18333	535.232	-0.47325	535.232	-0.805	529.66	-0.1477
535.406	0.15873	535.406	0.15113	535.406	-0.17667	535.406	-0.46199	535.406	-0.80867	529.68	-0.14537
535.58	0.13705	535.58	0.12607	535.58	-0.165	535.58	-0.4451	535.58	-0.80333	529.7	-0.14314
535.754	0.1165	535.754	0.10439	535.754	-0.16	535.754	-0.43947	535.754	-0.807	529.72	-0.14091
535.928	0.09454	535.928	0.08468	535.928	-0.15333	535.928	-0.45073	535.928	-0.80567	529.74	-0.13868
536.102	0.07342	536.102	0.06273	536.102	-0.155	536.102	-0.44651	536.102	-0.804	529.76	-0.13645
536.276	0.05006	536.276	0.04105	536.276	-0.175	536.276	-0.45495	536.276	-0.818	529.78	-0.1337
536.45	0.02753	536.45	0.01824	536.45	--	536.45	-0.45355	536.45	--	529.8	-0.13095
										529.82	-0.12821
										529.84	-0.12551
										529.86	-0.12327
										529.88	-0.12103
										529.9	-0.11879
										529.92	-0.11654
										529.94	-0.11442
										529.96	-0.11258
										529.98	-0.11074
										530	-0.10891
										530.02	-0.10747
										530.04	-0.10664
										530.06	-0.10582
										530.08	-0.10499
										530.1	-0.10416
										530.12	-0.10387
										530.14	-0.10392
										530.16	-0.10398
										530.18	-0.10404
										530.2	-0.1046
										530.22	-0.10537
										530.24	-0.10614
										530.26	-0.10691
										530.28	-0.10768
										530.3	-0.10974
										530.32	-0.11194
										530.34	-0.11415
										530.36	-0.11636
										530.38	-0.11908
										530.4	-0.12181
										530.42	-0.12453
										530.44	-0.12725
										530.46	-0.13021
										530.48	-0.13411
										530.5	-0.13801
										530.52	-0.1419
										530.54	-0.14568
										530.56	-0.14917
										530.58	-0.15267
										530.6	-0.15616
										530.62	-0.15966
										530.64	-0.16359
										530.66	-0.16797
										530.68	-0.17235
										530.7	-0.17673
										530.72	-0.18058
										530.74	-0.18407
										530.76	-0.18757
										530.78	-0.19106
										530.8	-0.19455
										530.82	-0.1981
										530.84	-0.20167
										530.86	-0.20523
										530.88	-0.20879
										530.9	-0.21106
										530.92	-0.21319
										530.94	-0.21532
										530.96	-0.21745
										530.98	-0.21957
										531	-0.22171
										531.02	-0.22385
										531.04	-0.22599
										531.06	-0.22789
										531.08	-0.22886
										531.1	-0.22982
										531.12	-0.23079
										531.14	-0.23175
										531.16	-0.23263
										531.18	-0.23338
										531.2	-0.23412
										531.22	-0.23487
										531.24	-0.23518
										531.26	-0.23504
										531.28	-0.2349
										531.3	-0.23476
										531.32	-0.23463
										531.34	-0.23446
										531.36	-0.23427
										531.38	-0.23409
										531.4	-0.2339
										531.42	-0.23367
										531.44	-0.23341
										531.46	-0.23316
										531.48	-0.23291
										531.5	-0.23265
										531.52	-0.23192
										531.54	-0.23118
										531.56	-0.23045
										531.58	-0.22971
										531.6	-0.22896
										531.62	-0.22821
										531.64	-0.22747
										531.66	-0.22672
										531.68	-0.22584
										531.7	-0.22466
										531.72	-0.22347
										531.74	-0.22229
										531.76	-0.22119
										531.78	-0.22023
										531.8	-0.21926
										531.82	-0.2183
										531.84	-0.21733
										531.86	-0.21611
										531.88	-0.21472
										531.9	-0.21333
										531.92	-0.21194
										531.94	-0.21058
										531.96	-0.20923
										531.98	-0.20789
										532	-0.20654
										532.02	-0.2052
										532.04	-0.20348
										532.06	-0.20172
										532.08	-0.19996
										532.1	-0.19821
										532.12	-0.19693
										532.14	-0.19565
										532.16	-0.19438
										532.18	-0.1931
										532.2	-0.19174
										532.22	-0.19001
										532.24	-0.18829
										532.26	-0.18656
										532.28	-0.18497
										532.3	-0.18368
										532.32	-0.1824
										532.34	-0.18111
										532.36	-0.17982
										532.38	-0.17836
										532.4	-0.17673
										532.42	-0.1751
										532.44	-0.17347
										532.46	-0.17209
										532.48	-0.17088
										532.5	-0.16968
										532.52	-0.16847
										532.54	-0.16726
										532.56	-0.16636
										532.58	-0.16553
										532.6	-0.1647
										532.62	-0.16388
										532.64	-0.16342
										532.66	-0.16301
										532.68	-0.16259
										532.7	-0.16218
										532.72	-0.16182
										532.74	-0.16191
										532.76	-0.162
										532.78	-0.16209
										532.8	-0.16227
										532.82	-0.16281
										532.84	-0.16335
										532.86	-0.1639
										532.88	-0.16444
										532.9	-0.16533
										532.92	-0.16675
										532.94	-0.16818
										532.96	-0.16961
										532.98	-0.1712
										533	-0.17297
										533.02	-0.17474
										533.04	-0.17651
										533.06	-0.17828
										533.08	-0.18041
										533.1	-0.1827
										533.12	-0.18499
										533.14	-0.18728
										533.16	-0.18926
										533.18	-0.19117
										533.2	-0.19308
										533.22	-0.19498
										533.24	-0.19689
										533.26	-0.19942
										533.28	-0.20195
										533.3	-0.20448
										533.32	-0.20696
										533.34	-0.20898
										533.36	-0.211
										533.38	-0.21303
										533.4	-0.21505
										533.42	-0.21711
										533.44	-0.21927
										533.46	-0.22144
										533.48	-0.2236
										533.5	-0.2254
										533.52	-0.22668
										533.54	-0.22795
										533.56	-0.22923
										533.58	-0.23051
										533.6	-0.2319
										533.62	-0.23337
										533.64	-0.23484
										533.66	-0.23631
										533.68	-0.23742
										533.7	-0.23838
										533.72	-0.23933
										533.74	-0.24029
										533.76	-0.24124
										533.78	-0.24219
										533.8	-0.24315
										533.82	-0.2441
										533.84	-0.24506
										533.86	-0.24539
										533.88	-0.24572
										533.9	-0.24606
										533.92	-0.24639
										533.94	-0.24669
										533.96	-0.24688
										533.98	-0.24706
										534	-0.24724
										534.02	-0.24739
										534.04	-0.24743
										534.06	-0.24748
										534.08	-0.24752
										534.1	-0.24757
										534.12	-0.24758
										534.14	-0.24754
										534.16	-0.24751
										534.18	-0.24747
										534.2	-0.24732
										534.22	-0.24709
										534.24	-0.24686
										534.26	-0.24663
										534.28	-0.2464
										534.3	-0.24614
										534.32	-0.24588
										534.34	-0.24561
										534.36	-0.24535
										534.38	-0.24509
										534.4	-0.24482
										534.42	-0.24456
										534.44	-0.24429
										534.46	-0.24402
										534.48	-0.2437
										534.5	-0.24338
										534.52	-0.24306
										534.54	-0.24276
										534.56	-0.24259
										534.58	-0.24242
										534.6	-0.24225
										534.62	-0.24208
										534.64	-0.24179
										534.66	-0.24134
										534.68	-0.2409
										534.7	-0.24045
										534.72	-0.24004
										534.74	-0.23967
										534.76	-0.2393
										534.78	-0.23894
										534.8	-0.23857
										534.82	-0.23808
										534.84	-0.23754
										534.86	-0.237
										534.88	-0.23646
										534.9	-0.23595
										534.92	-0.23544
										534.94	-0.23494
										534.96	-0.23443
										534.98	-0.23392
										535	-0.23337
										535.02	-0.23282
										535.04	-0.23227
										535.06	-0.23172
										535.08	-0.23123
										535.1	-0.23074
										535.12	-0.23024
										535.14	-0.22975
										535.16	-0.22927
										535.18	-0.22883
										535.2	-0.2284
										535.22	-0.22796
										535.24	-0.22763
										535.26	-0.22747
										535.28	-0.22731
										535.3	-0.22715
										535.32	-0.22699
										535.34	-0.22681
										535.36	-0.22661
										535.38	-0.22642
										535.4	-0.22622
