# Supplementary material for: Direct and real-time observation of hole transport dynamics in anatase TiO2 using X-ray free-electron laser
Source: Nat Commun. 2022 May 9;13:2531. doi: 10.1038/s41467-022-30336-1 (PMC9085873; doi:10.1038/s41467-022-30336-1)
Supplement: Supplementary file 4 — Source Data [file 41467_2022_30336_MOESM4_ESM.zip › Source Data_Figure 4.xlsx]

## Sheet: Figure 4 (a)
X/Y	525.78	526.04	526.297	526.56	526.82	527.08	527.35	527.79	528.22	528.91	529.43	529.96	530.22	530.48	531	531.17
-0.4001	-0.00772	0.00123	0.00239	0	-0.0069	-0.00913	0	0	0.00085	-0.01275	-0.01658	-0.01047	-0.00407	-0.01291	-0.0079	-0.00968
-0.30005	-0.00331	0.00555	0.00434	-0.01057	-0.00647	-0.00526	0.000633333	-0.000932692	-0.0006	-0.00952	-0.0055	-0.00349	-0.0032	-0.00912	-0.00725	-0.0079
-0.2	0.00189	0.01904	0.00956	0.00775	0.00229	0.00529	-0.0013	0.00146	5e-05	-0.00143	-0.00195	0.00173	0.00214	0.00087	-0.01821	-0.00725
-0.09995	0.00282	0.02657	0.02918	0.02618	0.00692	0.00909	0.000283333	-0.000923077	0.00182	0.000417429	-0.00358	0.000774762	0.00762	0.00316	-0.02919	-0.01821
0.0001	0.0047	0.0342	0.04429	0.03339	0.01309	0.01243	0.00433	0.00402	0.00265	0.00346	-0.00517	0.00533	0.01678	0.00335	-0.03985	-0.02919
0.10015	0.00508	0.03544	0.0561	0.036	0.01145	0.01168	0.0136	0.00357	0.00374	0.00256	0.00344	0.01354	0.02362	9.11111e-05	-0.04352	-0.03985
0.2002	0.00526	0.03321	0.05374	0.03221	0.01236	0.01024	0.01672	0.008	0.00559	0.00151	0.00763	0.02322	0.02809	0.00908	-0.04201	-0.04352
0.30025	0.00451	0.02842	0.05225	0.03004	0.01094	0.01094	0.01593	0.0096	0.00138	-0.000801556	0.01092	0.03223	0.03722	0.0142	-0.0381	-0.04201
0.4003	0.00719	0.0233	0.04769	0.02286	0.01047	0.00883	0.01378	0.00313	0.00319	0.00112	0.01255	0.0366	0.04203	0.01731	-0.03769	-0.0381
0.50035	0.00536	0.02119	0.0456	0.02011	0.01003	0.01176	0.01427	0.00511	0.00145	0.00247	0.01555	0.03741	0.0495	0.01108	-0.03765	-0.03769
0.6004	0.00692	0.02143	0.0433	0.01639	0.01323	0.01326	0.01108	0.00526	0.00595	0.00623	0.01587	0.03906	0.05097	0.01461	-0.03921	-0.03765
0.70045	0.00566	0.019	0.04231	0.02061	0.016	0.01383	0.01185	0.00312	0.00219	0.0064	0.01372	0.03951	0.05326	0.01654	-0.03716	-0.03921
0.8005	0.00403	0.02013	0.03907	0.02118	0.0149	0.00831	0.00815	0.00845	0.00108	0.00394	0.01337	0.04031	0.04941	0.02347	-0.04163	-0.03716
1.0006	0.00424	0.01792	0.03863	0.02336	0.01129	0.0057	0.00423	0.00278	0.00049	0.00337	0.01341	0.03647	0.04403	0.02101	-0.04327	-0.04163
1.2007	0.00257	0.0154	0.03473	0.01921	0.0107	0.00742	0.00878	0.00735	-0.00295	0.00301	0.01248	0.03682	0.04608	0.02392	-0.0467	-0.04327
1.4008	0.00407	0.01307	0.03374	0.01982	0.01095	0.01301	0.00628	0.00326	0.00588	0.00554	0.00917	0.03522	0.05481	0.0218	-0.0427	-0.0467
1.6009	-0.00166	0.01237	0.02863	0.01489	0.01157	0.01119	0.00723	0.00435	0.00152	0.00466	0.01091	0.03723	0.06276	0.02448	-0.03944	-0.0427
2.10115	-0.00194	0.01478	0.02824	0.01329	0.01113	0.00723	0.00673	0.000759615	0.00045	0.00462	0.01643	0.03759	0.06637	0.02507	-0.03736	-0.03944
2.6014	-0.000551111	0.01447	0.02522	0.01204	0.01195	0.00796	0.00563	0.00281	0.00077	0.00855	0.02118	0.03887	0.06724	0.02209	-0.04382	-0.03736
3.10165	0.00256	0.01353	0.02335	0.01454	0.01176	0.00991	0.00337	0.000788462	-0.00224	0.00789	0.01974	0.04069	0.06163	0.02103	-0.04498	-0.04382
3.6019	0.00131	0.01086	0.02082	0.01546	0.01175	0.01411	0.0024	0.000461538	0.00128	0.00923	0.01368	0.03924	0.05811	0.01608	-0.04365	-0.04498
4.10215	0.000503333	0.00995	0.01896	0.01204	0.00901	0.01357	0.000716667	0.00354	-8e-05	0.00597	0.01169	0.04732	0.05245	0.01608	-0.04001	-0.04365
4.6024	-0.00139	0.01115	0.01967	0.00925	0.01171	0.01701	0.00317	0.00271	0.00234	0.00807	0.01334	0.0445	0.05528	0.01564	-0.03745	-0.04001
5.10265	0.000457778	0.01387	0.02088	0.00893	0.0064	0.014	0.00227	0.00125	0.00061	0.00557	0.01474	0.05325	0.05553	0.01993	-0.04108	-0.03745
6.10315	0.00168	0.01342	0.02308	0.00821	0.00753	0.01242	0.01748	0.00296	-0.00275	0.00711	0.01369	0.049	0.05474	0.02508	-0.03916	-0.04108
7.10365	0.00311	0.01307	0.02269	0.00629	0.00493	0.00861	0.000916667	0.00167	-0.00094	0.00758	0.01381	0.05395	0.04904	0.02579	-0.04067	-0.03916
8.10415	0.00318	0.00803	0.02005	0.00471	0.0111	0.01087	0.00132	0.00075	-0.0013	0.00728	0.01377	0.04773	0.04528	0.02409	-0.03839	-0.04067
9.10465	0.00109	0.00474	0.01929	0.00254	0.00964	0.00818	-0.0013	-8.65385e-05	-2e-05	0.00424	0.01531	0.04718	0.04662	0.01772	-0.03562	-0.03839
10.1052	0.00269	0.00218	0.01505	0.000964286	0.0075	0.0069	-0.0003	-0.000471154	-0.00192	0.00335	0.01749	0.0422	0.05489	0.01702	-0.03318	-0.03562
11.1057	0.00468	0.00515	0.01687	-0.00025	0.00898	0.00568	0.0005	-0.00258	-0.00596	0.00304	0.01836	0.03962	0.05989	0.01872	-0.03368	-0.03318
12.1061	0.00124	0.00543	0.01214	0.00486	0.00799	0.0066	0.00307	0.00359	-0.00254	0.0019	0.0153	0.03893	0.05413	0.02271	-0.03182	-0.03368
13.1067	0.00148	0.00963	0.0122	0.00854	0.01296	0.0086	-0.00113	-0.00144	-0.00266	0.00172	0.01405	0.04313	0.04765	0.02164	-0.03466	-0.03182
14.1072	0.00244	0.00763	0.00951	0.009	0.01118	0.01103	-0.00132	-2.88462e-05	0.00013	0.00576	0.01757	0.04523	0.04756	0.01883	-0.03269	-0.03466
15.1076	0.00525	0.00649	0.01275	0.00614	0.0117	0.00818	0.000366667	0.0005	-0.00089	0.00702	0.01687	0.04021	0.04831	0.01392	-0.03719	-0.03269
16.1081	0.00675	0.00467	0.01027	0.003	0.0094	0.0066	-0.00167	-0.000923077	-0.00466	0.00719	0.0165	0.04109	0.05041	0.01399	-0.0376	-0.03719
17.1087	0.00594	0.0083	0.01	0.00325	0.00951	0.00482	-0.00085	0.000163462	0.00031	0.00522	0.014	0.04233	0.04875	0.01517	-0.03766	-0.0376
18.1091	0.00531	0.01056	0.00846	0.00186	0.00911	0.00641	-0.0026	-0.00199	-0.00218	0.00606	0.0177	0.04656	0.04708	0.02128	-0.03493	-0.03766
19.1096	0.00292	0.00765	0.00995	0.00132	0.0077	0.00737	-0.000133333	-0.00219	-0.00027	0.00641	0.01615	0.04293	0.04247	0.02256	-0.03303	-0.03493
20.1102	0.00353	0.007	0.00951	0.000285714	0.00113	0.000505333	-0.000416667	-0.00259	-0.00507	0.00335	0.01145	0.04218	0.04049	0.02306	-0.03211	-0.03303
25.1126	0.00392	0.00646	0.00852	0.000857143	0.00154	-0.00033	0.00162	-0.00261	-0.00366	0.00286	0.0059	0.03853	0.04491	0.02137	-0.03098	-0.03211
30.1151	0.00262	0.00608	0.00363	0.000785714	0.000786	-0.00163	0.000533333	-0.00251	-0.00178	0.00295	0.00491	0.04048	0.04805	0.01997	-0.02976	-0.03098
35.1176	1e-05	0.00379	0.00275	0.000642857	0.0051	0.00179	-0.00308	-0.000163462	0.00056	0.00328	0.00603	0.04181	0.05063	0.0216	-0.02702	-0.02976
40.1202	-0.000206667	0.000583333	0.000659341	0.00146	0.00426	0.000905333	0.00163	-0.002	-0.00243	0.00203	0.00688	0.03857	0.05362	0.02196	-0.0264	-0.02702

## Sheet: Figure 4 (b)
	A Exp.			A fit		B Exp.			[B]=-S-0.2xA		C Exp.			[C]=S-0.2xA		S fit
X	Y	Yerror	X	Y	X	Y	Yerror	X	Y	X	Y	Yerror	X	Y	X	Y
-0.1601	0.04366	0.11427	-1.03	0	-0.2801	-0.06053	0.13197	-1.03	0	-0.1901	-0.01074	0.15679	-1.03	0	-1.03	0
-0.06005	0.13975	0.11811	-1.01	0	-0.18005	-0.04759	0.12034	-1.01	0	-0.09005	0.00671	0.14683	-1.01	0	-1.01	0
0.04	0.50207	0.11695	-0.99	0	-0.08	0.03183	0.1316	-0.99	0	0.01	-0.28759	0.14759	-0.99	0	-0.99	0
0.14005	0.78136	0.11848	-0.97	0	0.02005	0.11333	0.12313	-0.97	0	0.11005	-0.58244	0.15857	-0.97	0	-0.97	0
0.2401	0.99955	0.11593	-0.95	0	0.1201	0.24955	0.13204	-0.95	0	0.2101	-0.86869	0.15319	-0.95	0	-0.95	0
0.34015	0.9566	0.11494	-0.93	0	0.22015	0.35128	0.12367	-0.93	0	0.31015	-0.96724	0.13871	-0.93	0	-0.93	0
0.4402	0.92847	0.12358	-0.91	0	0.3202	0.41776	0.12703	-0.91	0	0.4102	-0.92669	0.15229	-0.91	0	-0.91	0
0.54025	0.84407	0.11316	-0.89	0	0.42025	0.55354	0.12776	-0.89	0	0.51025	-0.8217	0.15037	-0.89	0	-0.89	0
0.6403	0.80555	0.11921	-0.87	0	0.5203	0.62507	0.12889	-0.87	0	0.6103	-0.81069	0.14962	-0.87	0	-0.87	0
0.74035	0.76304	0.11317	-0.85	0	0.62035	0.73617	0.12576	-0.85	0	0.71035	-0.80961	0.14818	-0.85	0	-0.85	0
0.8404	0.7451	0.11361	-0.83	0	0.7204	0.75803	0.13716	-0.83	0	0.8104	-0.8515	0.15335	-0.83	0	-0.83	0
0.94045	0.68522	0.11498	-0.81	0	0.82045	0.79209	0.1263	-0.81	0	0.91045	-0.79646	0.15682	-0.81	0	-0.81	0
1.0405	0.67712	0.11352	-0.79	0	0.9205	0.73483	0.13378	-0.79	0	1.0105	-0.91649	0.15159	-0.79	0	-0.79	0
1.2406	0.60464	0.11363	-0.77	0	1.1206	0.65482	0.14126	-0.77	0	1.2106	-0.96053	0.14562	-0.77	0	-0.77	0
1.4407	0.5869	0.11249	-0.75	0	1.3207	0.68531	0.12891	-0.75	0	1.4107	-1.05263	0.15138	-0.75	0	-0.75	0
1.6408	0.49237	0.12098	-0.73	0	1.5208	0.81514	0.12615	-0.73	0	1.6108	-0.94522	0.15328	-0.73	0	-0.73	0
1.8409	0.48514	0.12096	-0.71	0	1.7209	0.93337	0.1257	-0.71	0	1.8109	-0.85768	0.15753	-0.71	0	-0.71	0
2.34115	0.42924	0.11798	-0.69	0	2.22115	0.98706	0.13138	-0.69	0	2.31115	-0.80183	0.15133	-0.69	0	-0.69	0
2.8414	0.39518	0.11245	-0.67	0	2.7214	1	0.12204	-0.67	0	2.8114	-0.9753	0.14801	-0.67	0	-0.67	0
3.34165	0.34815	0.11234	-0.65	0	3.22165	0.91657	0.12662	-0.65	0	3.31165	-1.00644	0.14941	-0.65	0	-0.65	0
3.8419	0.31401	0.11954	-0.63	0	3.7219	0.86422	0.12316	-0.63	0	3.8119	-0.97073	0.15603	-0.63	0	-0.63	0
4.34215	0.32688	0.1166	-0.61	0	4.22215	0.78004	0.1293	-0.61	0	4.31215	-0.87299	0.15164	-0.61	0	-0.61	0
4.8424	0.34929	0.1185	-0.59	0	4.7224	0.82213	0.13088	-0.59	0	4.8124	-0.80424	0.15102	-0.59	0	-0.59	0
5.34265	0.38998	0.11937	-0.57	0	5.22265	0.82585	0.1202	-0.57	0	5.31265	-0.90172	0.14924	-0.57	0	-0.57	0
6.34315	0.38215	0.11645	-0.55	0	6.22315	0.8141	0.12099	-0.55	0	6.31315	-0.85016	0.14294	-0.55	0	-0.55	0
7.34365	0.3337	0.11611	-0.53	0	7.22365	0.72933	0.12313	-0.53	0	7.31365	-0.89071	0.1446	-0.53	0	-0.53	0
8.34415	0.31939	0.11833	-0.51	0	8.22415	0.67341	0.11654	-0.51	0	8.31415	-0.82948	0.14966	-0.51	0	-0.51	0
9.34465	0.24136	0.11816	-0.49	0	9.22465	0.69334	0.13075	-0.49	0	9.31465	-0.7551	0.14773	-0.49	0	-0.49	0
10.3452	0.27502	0.1176	-0.47	0	10.2251	0.81633	0.12385	-0.47	0	10.3151	-0.68958	0.13845	-0.47	0	-0.47	0
11.3456	0.18727	0.112	-0.45	0	11.2256	0.89069	0.12632	-0.45	0	11.3156	-0.70301	0.15387	-0.45	0	-0.45	0
12.3461	0.18847	0.11275	-0.43	0	12.2262	0.80503	0.13095	-0.43	0	12.3162	-0.65306	0.15786	-0.43	0	-0.43	0
13.3467	0.13912	0.11297	-0.41	0	13.2266	0.70866	0.12165	-0.41	0	13.3166	-0.72932	0.14214	-0.41	0	-0.41	0
14.3471	0.1989	0.11495	-0.39	0	14.2271	0.70732	0.13288	-0.39	0	14.3171	-0.67642	0.13987	-0.39	0	-0.39	0
15.3476	0.15351	0.12043	-0.37	0	15.2277	0.71847	0.12489	-0.37	0	15.3177	-0.79726	0.15366	-0.37	0	-0.37	0
16.3482	0.14836	0.11511	-0.35	0	16.2281	0.7497	0.12482	-0.35	0	16.3181	-0.80827	0.14344	-0.35	0	-0.35	0
17.3486	0.11964	0.11517	-0.33	0	17.2286	0.72501	0.12326	-0.33	0	17.3187	-0.80988	0.15122	-0.33	0	-0.33	0
18.3492	0.14696	0.1142	-0.31	0	18.2292	0.70018	0.12854	-0.31	0.0005	18.3192	-0.73657	0.14868	-0.31	-0.0005	-0.31	-0.0005
19.3497	0.1387	0.12209	-0.29	0	19.2296	0.63162	0.12701	-0.29	0.0005	19.3196	-0.68555	0.15272	-0.29	-0.0005	-0.29	-0.0005
20.3501	0.12045	0.11784	-0.27	0	20.2301	0.60217	0.12483	-0.27	0.001	20.3202	-0.66085	0.15362	-0.27	-0.001	-0.27	-0.001
25.3527	0.03026	0.11773	-0.25	0	25.2326	0.66791	0.12396	-0.25	0.0015	25.3226	-0.6305	0.14905	-0.25	-0.0015	-0.25	-0.0015
30.3551	0.01388	0.11105	-0.23	0	30.2352	0.7146	0.12971	-0.23	0.0025	30.3252	-0.59774	0.14696	-0.23	-0.0025	-0.23	-0.0025
35.3576	-0.02436	0.11659	-0.21	0	35.2377	0.75297	0.1325	-0.21	0.0045	35.3276	-0.52417	0.1473	-0.21	-0.0045	-0.21	-0.0045
40.3601	-0.01084	0.11337	-0.19	0	40.2401	0.79744	0.11752	-0.19	0.0075	40.3302	-0.50752	0.15152	-0.19	-0.0075	-0.19	-0.0075
			-0.17	0				-0.17	0.0115	--			-0.17	-0.0115	-0.17	-0.0115
			-0.15	0				-0.15	0.0175	--			-0.15	-0.0175	-0.15	-0.0175
			-0.13	0				-0.13	0.0255				-0.13	-0.0255	-0.13	-0.0255
			-0.11	0				-0.11	0.0365				-0.11	-0.0365	-0.11	-0.0365
			-0.09	0				-0.09	0.051				-0.09	-0.051	-0.09	-0.051
			-0.07	0				-0.07	0.069				-0.07	-0.069	-0.07	-0.069
			-0.05	0.05				-0.05	0.0835				-0.05	-0.0985	-0.05	-0.091
			-0.03	0.1				-0.03	0.102				-0.03	-0.132	-0.03	-0.117
			-0.01	0.193				-0.01	0.11755				-0.01	-0.17545	-0.01	-0.1465
			0.01	0.354				0.01	0.1414				0.01	-0.2476	0.01	-0.1945
			0.03	0.487				0.03	0.17195				0.03	-0.31805	0.03	-0.245
			0.05	0.597				0.05	0.20595				0.05	-0.38505	0.05	-0.2955
			0.07	0.688				0.07	0.2428				0.07	-0.4492	0.07	-0.346
			0.09	0.762				0.09	0.2797				0.09	-0.5083	0.09	-0.394
			0.11	0.822				0.11	0.3167				0.11	-0.5633	0.11	-0.44
			0.13	0.869				0.13	0.35215				0.13	-0.61285	0.13	-0.4825
			0.15	0.907				0.15	0.38495				0.15	-0.65705	0.15	-0.521
			0.17	0.937				0.17	0.41395				0.17	-0.69505	0.17	-0.5545
			0.19	0.96				0.19	0.44				0.19	-0.728	0.19	-0.584
			0.21	0.976				0.21	0.4631				0.21	-0.7559	0.21	-0.6095
			0.23	0.988				0.23	0.4838				0.23	-0.7802	0.23	-0.632
			0.25	0.995				0.25	0.50075				0.25	-0.79925	0.25	-0.65
			0.27	0.999				0.27	0.51615				0.27	-0.81585	0.27	-0.666
			0.29	1				0.29	0.5305				0.29	-0.8305	0.29	-0.6805
			0.31	0.999				0.31	0.54315				0.31	-0.84285	0.31	-0.693
			0.33	0.996				0.33	0.5546				0.33	-0.8534	0.33	-0.704
			0.35	0.991				0.35	0.56535				0.35	-0.86265	0.35	-0.714
			0.37	0.984				0.37	0.5759				0.37	-0.8711	0.37	-0.7235
			0.39	0.977				0.39	0.58595				0.39	-0.87905	0.39	-0.7325
			0.41	0.969				0.41	0.59565				0.41	-0.88635	0.41	-0.741
			0.43	0.96				0.43	0.605				0.43	-0.893	0.43	-0.749
			0.45	0.95				0.45	0.614				0.45	-0.899	0.45	-0.7565
			0.47	0.941				0.47	0.62335				0.47	-0.90565	0.47	-0.7645
			0.49	0.93				0.49	0.632				0.49	-0.911	0.49	-0.7715
			0.51	0.92				0.51	0.641				0.51	-0.917	0.51	-0.779
			0.53	0.91				0.53	0.649				0.53	-0.922	0.53	-0.7855
			0.55	0.899				0.55	0.65715				0.55	-0.92685	0.55	-0.792
			0.57	0.889				0.57	0.66515				0.57	-0.93185	0.57	-0.7985
			0.59	0.878				0.59	0.6728				0.59	-0.9362	0.59	-0.8045
			0.61	0.868				0.61	0.6808				0.61	-0.9412	0.61	-0.811
			0.63	0.857				0.63	0.68795				0.63	-0.94505	0.63	-0.8165
			0.65	0.847				0.65	0.69495				0.65	-0.94905	0.65	-0.822
			0.67	0.837				0.67	0.70195				0.67	-0.95305	0.67	-0.8275
			0.69	0.827				0.69	0.70895				0.69	-0.95705	0.69	-0.833
			0.71	0.817				0.71	0.71545				0.71	-0.96055	0.71	-0.838
			0.73	0.807				0.73	0.72195				0.73	-0.96405	0.73	-0.843
			0.75	0.798				0.75	0.7278				0.75	-0.9672	0.75	-0.8475
			0.77	0.789				0.77	0.73415				0.77	-0.97085	0.77	-0.8525
			0.79	0.78				0.79	0.7395				0.79	-0.9735	0.79	-0.8565
			0.81	0.771				0.81	0.74585				0.81	-0.97715	0.81	-0.8615
			0.83	0.762				0.83	0.7512				0.83	-0.9798	0.83	-0.8655
			0.85	0.754				0.85	0.7559				0.85	-0.9821	0.85	-0.869
			0.87	0.745				0.87	0.76175				0.87	-0.98525	0.87	-0.8735
			0.89	0.737				0.89	0.76645				0.89	-0.98755	0.89	-0.877
			0.91	0.729				0.91	0.77165				0.91	-0.99035	0.91	-0.881
			0.93	0.722				0.93	0.7757				0.93	-0.9923	0.93	-0.884
			0.95	0.714				0.95	0.7804				0.95	-0.9946	0.95	-0.8875
			0.97	0.707				0.97	0.78495				0.97	-0.99705	0.97	-0.891
			0.99	0.699				0.99	0.78915				0.99	-0.99885	0.99	-0.894
			1.01	0.692				1.01	0.7937				1.01	-1.0013	1.01	-0.8975
			1.03	0.685				1.03	0.79725				1.03	-1.00275	1.03	-0.9
			1.05	0.679				1.05	0.80115				1.05	-1.00485	1.05	-0.903
			1.07	0.672				1.07	0.8052				1.07	-1.0068	1.07	-0.906
			1.09	0.666				1.09	0.8086				1.09	-1.0084	1.09	-0.9085
			1.11	0.66				1.11	0.812				1.11	-1.01	1.11	-0.911
			1.13	0.654				1.13	0.8154				1.13	-1.0116	1.13	-0.9135
			1.15	0.648				1.15	0.8183				1.15	-1.0127	1.15	-0.9155
			1.17	0.642				1.17	0.8222				1.17	-1.0148	1.17	-0.9185
			1.19	0.636				1.19	0.8251				1.19	-1.0159	1.19	-0.9205
			1.21	0.631				1.21	0.82835				1.21	-1.01765	1.21	-0.923
			1.23	0.625				1.23	0.83075				1.23	-1.01825	1.23	-0.9245
			1.25	0.62				1.25	0.834				1.25	-1.02	1.25	-0.927
			1.27	0.615				1.27	0.83625				1.27	-1.02075	1.27	-0.9285
			1.29	0.61				1.29	0.839				1.29	-1.022	1.29	-0.9305
			1.31	0.605				1.31	0.84175				1.31	-1.02325	1.31	-0.9325
			1.33	0.6				1.33	0.844				1.33	-1.024	1.33	-0.934
			1.35	0.596				1.35	0.8466				1.35	-1.0254	1.35	-0.936
			1.37	0.591				1.37	0.84835				1.37	-1.02565	1.37	-0.937
			1.39	0.587				1.39	0.85045				1.39	-1.02655	1.39	-0.9385
			1.41	0.582				1.41	0.8532				1.41	-1.0278	1.41	-0.9405
			1.43	0.578				1.43	0.8548				1.43	-1.0282	1.43	-0.9415
			1.45	0.574				1.45	0.8569				1.45	-1.0291	1.45	-0.943
			1.47	0.57				1.47	0.8585				1.47	-1.0295	1.47	-0.944
			1.49	0.566				1.49	0.8606				1.49	-1.0304	1.49	-0.9455
			1.51	0.562				1.51	0.8622				1.51	-1.0308	1.51	-0.9465
			1.53	0.558				1.53	0.8638				1.53	-1.0312	1.53	-0.9475
			1.55	0.555				1.55	0.86575				1.55	-1.03225	1.55	-0.949
			1.57	0.551				1.57	0.86735				1.57	-1.03265	1.57	-0.95
			1.59	0.548				1.59	0.8688				1.59	-1.0332	1.59	-0.951
			1.61	0.544				1.61	0.8704				1.61	-1.0336	1.61	-0.952
			1.63	0.541				1.63	0.87185				1.63	-1.03415	1.63	-0.953
			1.65	0.538				1.65	0.8733				1.65	-1.0347	1.65	-0.954
			1.67	0.534				1.67	0.8749				1.67	-1.0351	1.67	-0.955
			1.69	0.531				1.69	0.87585				1.69	-1.03515	1.69	-0.9555
			1.71	0.528				1.71	0.8768				1.71	-1.0352	1.71	-0.956
			1.73	0.525				1.73	0.87825				1.73	-1.03575	1.73	-0.957
			1.75	0.522				1.75	0.8792				1.75	-1.0358	1.75	-0.9575
			1.77	0.519				1.77	0.88065				1.77	-1.03635	1.77	-0.9585
			1.79	0.517				1.79	0.88145				1.79	-1.03655	1.79	-0.959
			1.81	0.514				1.81	0.8824				1.81	-1.0366	1.81	-0.9595
			1.83	0.511				1.83	0.88335				1.83	-1.03665	1.83	-0.96
			1.85	0.508				1.85	0.8843				1.85	-1.0367	1.85	-0.9605
			1.87	0.506				1.87	0.8851				1.87	-1.0369	1.87	-0.961
			1.89	0.503				1.89	0.88605				1.89	-1.03695	1.89	-0.9615
			1.91	0.501				1.91	0.88685				1.91	-1.03715	1.91	-0.962
			1.93	0.498				1.93	0.8873				1.93	-1.0367	1.93	-0.962
			1.95	0.496				1.95	0.8886				1.95	-1.0374	1.95	-0.963
			1.97	0.494				1.97	0.8889				1.97	-1.0371	1.97	-0.963
			1.99	0.491				1.99	0.88985				1.99	-1.03715	1.99	-0.9635
			2.01	0.489				2.01	0.89015				2.01	-1.03685	2.01	-0.9635
			2.03	0.487				2.03	0.89095				2.03	-1.03705	2.03	-0.964
			2.05	0.485				2.05	0.89125				2.05	-1.03675	2.05	-0.964
			2.07	0.483				2.07	0.89205				2.07	-1.03695	2.07	-0.9645
			2.09	0.481				2.09	0.89235				2.09	-1.03665	2.09	-0.9645
			2.11	0.479				2.11	0.89265				2.11	-1.03635	2.11	-0.9645
			2.13	0.477				2.13	0.89345				2.13	-1.03655	2.13	-0.965
			2.15	0.475				2.15	0.89375				2.15	-1.03625	2.15	-0.965
			2.17	0.473				2.17	0.89455				2.17	-1.03645	2.17	-0.9655
			2.19	0.471				2.19	0.89485				2.19	-1.03615	2.19	-0.9655
			2.21	0.469				2.21	0.89565				2.21	-1.03635	2.21	-0.966
			2.23	0.467				2.23	0.89545				2.23	-1.03555	2.23	-0.9655
			2.25	0.465				2.25	0.89625				2.25	-1.03575	2.25	-0.966
			2.27	0.464				2.27	0.8964				2.27	-1.0356	2.27	-0.966
			2.29	0.462				2.29	0.8962				2.29	-1.0348	2.29	-0.9655
			2.31	0.46				2.31	0.897				2.31	-1.035	2.31	-0.966
			2.33	0.459				2.33	0.89665				2.33	-1.03435	2.33	-0.9655
			2.35	0.457				2.35	0.89745				2.35	-1.03455	2.35	-0.966
			2.37	0.455				2.37	0.89725				2.37	-1.03375	2.37	-0.9655
			2.39	0.454				2.39	0.8979				2.39	-1.0341	2.39	-0.966
			2.41	0.452				2.41	0.8977				2.41	-1.0333	2.41	-0.9655
			2.43	0.451				2.43	0.89835				2.43	-1.03365	2.43	-0.966
			2.45	0.449				2.45	0.89815				2.45	-1.03285	2.45	-0.9655
			2.47	0.448				2.47	0.8983				2.47	-1.0327	2.47	-0.9655
			2.49	0.446				2.49	0.8986				2.49	-1.0324	2.49	-0.9655
			2.51	0.445				2.51	0.89875				2.51	-1.03225	2.51	-0.9655
			2.53	0.443				2.53	0.89855				2.53	-1.03145	2.53	-0.965
			2.55	0.442				2.55	0.8992				2.55	-1.0318	2.55	-0.9655
			2.57	0.441				2.57	0.89885				2.57	-1.03115	2.57	-0.965
			2.59	0.439				2.59	0.89865				2.59	-1.03035	2.59	-0.9645
			2.61	0.438				2.61	0.8988				2.61	-1.0302	2.61	-0.9645
			2.63	0.437				2.63	0.89845				2.63	-1.02955	2.63	-0.964
			2.65	0.435				2.65	0.89925				2.65	-1.02975	2.65	-0.9645
			2.67	0.434				2.67	0.8989				2.67	-1.0291	2.67	-0.964
			2.69	0.433				2.69	0.89905				2.69	-1.02895	2.69	-0.964
			2.71	0.431				2.71	0.89885				2.71	-1.02815	2.71	-0.9635
			2.73	0.43				2.73	0.899				2.73	-1.028	2.73	-0.9635
			2.75	0.429				2.75	0.89865				2.75	-1.02735	2.75	-0.963
			2.77	0.428				2.77	0.8988				2.77	-1.0272	2.77	-0.963
			2.79	0.427				2.79	0.89845				2.79	-1.02655	2.79	-0.9625
			2.81	0.425				2.81	0.89875				2.81	-1.02625	2.81	-0.9625
			2.83	0.424				2.83	0.8984				2.83	-1.0256	2.83	-0.962
			2.85	0.423				2.85	0.89855				2.85	-1.02545	2.85	-0.962
			2.87	0.422				2.87	0.8982				2.87	-1.0248	2.87	-0.9615
			2.89	0.421				2.89	0.89835				2.89	-1.02465	2.89	-0.9615
			2.91	0.42				2.91	0.898				2.91	-1.024	2.91	-0.961
			2.93	0.419				2.93	0.89815				2.93	-1.02385	2.93	-0.961
			2.95	0.418				2.95	0.8978				2.95	-1.0232	2.95	-0.9605
			2.97	0.417				2.97	0.89795				2.97	-1.02305	2.97	-0.9605
			2.99	0.416				2.99	0.8976				2.99	-1.0224	2.99	-0.96
			3.01	0.415				3.01	0.89775				3.01	-1.02225	3.01	-0.96
			3.03	0.414				3.03	0.8974				3.03	-1.0216	3.03	-0.9595
			3.05	0.413				3.05	0.89755				3.05	-1.02145	3.05	-0.9595
			3.07	0.412				3.07	0.8972				3.07	-1.0208	3.07	-0.959
			3.09	0.411				3.09	0.89735				3.09	-1.02065	3.09	-0.959
			3.11	0.41				3.11	0.897				3.11	-1.02	3.11	-0.9585
			3.13	0.409				3.13	0.89665				3.13	-1.01935	3.13	-0.958
			3.15	0.408				3.15	0.8963				3.15	-1.0187	3.15	-0.9575
			3.17	0.407				3.17	0.89645				3.17	-1.01855	3.17	-0.9575
			3.19	0.406				3.19	0.8961				3.19	-1.0179	3.19	-0.957
			3.21	0.405				3.21	0.89625				3.21	-1.01775	3.21	-0.957
			3.23	0.404				3.23	0.8959				3.23	-1.0171	3.23	-0.9565
			3.25	0.403				3.25	0.89605				3.25	-1.01695	3.25	-0.9565
			3.27	0.402				3.27	0.8952				3.27	-1.0158	3.27	-0.9555
			3.29	0.401				3.29	0.89535				3.29	-1.01565	3.29	-0.9555
			3.31	0.4				3.31	0.895				3.31	-1.015	3.31	-0.955
			3.33	0.399				3.33	0.89515				3.33	-1.01485	3.33	-0.955
			3.35	0.399				3.35	0.89465				3.35	-1.01435	3.35	-0.9545
			3.37	0.398				3.37	0.8943				3.37	-1.0137	3.37	-0.954
			3.39	0.397				3.39	0.89395				3.39	-1.01305	3.39	-0.9535
			3.41	0.396				3.41	0.8941				3.41	-1.0129	3.41	-0.9535
			3.43	0.395				3.43	0.89375				3.43	-1.01225	3.43	-0.953
			3.45	0.394				3.45	0.8934				3.45	-1.0116	3.45	-0.9525
			3.47	0.393				3.47	0.89305				3.47	-1.01095	3.47	-0.952
			3.49	0.393				3.49	0.89305				3.49	-1.01095	3.49	-0.952
			3.51	0.392				3.51	0.8927				3.51	-1.0103	3.51	-0.9515
			3.53	0.391				3.53	0.89235				3.53	-1.00965	3.53	-0.951
			3.55	0.39				3.55	0.892				3.55	-1.009	3.55	-0.9505
			3.57	0.389				3.57	0.89215				3.57	-1.00885	3.57	-0.9505
			3.59	0.389				3.59	0.89165				3.59	-1.00835	3.59	-0.95
			3.61	0.388				3.61	0.8913				3.61	-1.0077	3.61	-0.9495
			3.63	0.387				3.63	0.89095				3.63	-1.00705	3.63	-0.949
			3.65	0.386				3.65	0.8911				3.65	-1.0069	3.65	-0.949
			3.67	0.385				3.67	0.89075				3.67	-1.00625	3.67	-0.9485
			3.69	0.385				3.69	0.89025				3.69	-1.00575	3.69	-0.948
			3.71	0.384				3.71	0.8899				3.71	-1.0051	3.71	-0.9475
			3.73	0.383				3.73	0.89005				3.73	-1.00495	3.73	-0.9475
			3.75	0.382				3.75	0.8892				3.75	-1.0038	3.75	-0.9465
			3.77	0.382				3.77	0.8892				3.77	-1.0038	3.77	-0.9465
			3.79	0.381				3.79	0.88885				3.79	-1.00315	3.79	-0.946
			3.81	0.38				3.81	0.889				3.81	-1.003	3.81	-0.946
			3.83	0.379				3.83	0.88815				3.83	-1.00185	3.83	-0.945
			3.85	0.379				3.85	0.88815				3.85	-1.00185	3.85	-0.945
			3.87	0.378				3.87	0.8878				3.87	-1.0012	3.87	-0.9445
			3.89	0.377				3.89	0.88745				3.89	-1.00055	3.89	-0.944
			3.91	0.376				3.91	0.8871				3.91	-0.9999	3.91	-0.9435
			3.93	0.376				3.93	0.8871				3.93	-0.9999	3.93	-0.9435
			3.95	0.375				3.95	0.88625				3.95	-0.99875	3.95	-0.9425
			3.97	0.374				3.97	0.8864				3.97	-0.9986	3.97	-0.9425
			3.99	0.374				3.99	0.8859				3.99	-0.9981	3.99	-0.942
			4.01	0.373				4.01	0.88555				4.01	-0.99745	4.01	-0.9415
			4.03	0.372				4.03	0.8857				4.03	-0.9973	4.03	-0.9415
			4.05	0.372				4.05	0.8852				4.05	-0.9968	4.05	-0.941
			4.07	0.371				4.07	0.88535				4.07	-0.99665	4.07	-0.941
			4.09	0.37				4.09	0.8845				4.09	-0.9955	4.09	-0.94
			4.11	0.369				4.11	0.88465				4.11	-0.99535	4.11	-0.94
			4.13	0.369				4.13	0.88415				4.13	-0.99485	4.13	-0.9395
			4.15	0.368				4.15	0.8838				4.15	-0.9942	4.15	-0.939
			4.17	0.367				4.17	0.88345				4.17	-0.99355	4.17	-0.9385
			4.19	0.367				4.19	0.88345				4.19	-0.99355	4.19	-0.9385
			4.21	0.366				4.21	0.8826				4.21	-0.9924	4.21	-0.9375
			4.23	0.365				4.23	0.88275				4.23	-0.99225	4.23	-0.9375
			4.25	0.365				4.25	0.88225				4.25	-0.99175	4.25	-0.937
			4.27	0.364				4.27	0.8819				4.27	-0.9911	4.27	-0.9365
			4.29	0.363				4.29	0.88155				4.29	-0.99045	4.29	-0.936
			4.31	0.363				4.31	0.88155				4.31	-0.99045	4.31	-0.936
			4.33	0.362				4.33	0.8812				4.33	-0.9898	4.33	-0.9355
			4.35	0.361				4.35	0.88085				4.35	-0.98915	4.35	-0.935
			4.37	0.361				4.37	0.88085				4.37	-0.98915	4.37	-0.935
			4.39	0.36				4.39	0.88				4.39	-0.988	4.39	-0.934
			4.41	0.359				4.41	0.88015				4.41	-0.98785	4.41	-0.934
			4.43	0.359				4.43	0.87965				4.43	-0.98735	4.43	-0.9335
			4.45	0.358				4.45	0.8793				4.45	-0.9867	4.45	-0.933
			4.47	0.358				4.47	0.8788				4.47	-0.9862	4.47	-0.9325
			4.49	0.357				4.49	0.87895				4.49	-0.98605	4.49	-0.9325
			4.51	0.356				4.51	0.8781				4.51	-0.9849	4.51	-0.9315
			4.53	0.356				4.53	0.8781				4.53	-0.9849	4.53	-0.9315
			4.55	0.355				4.55	0.87775				4.55	-0.98425	4.55	-0.931
			4.57	0.354				4.57	0.8774				4.57	-0.9836	4.57	-0.9305
			4.59	0.354				4.59	0.8774				4.59	-0.9836	4.59	-0.9305
			4.61	0.353				4.61	0.87705				4.61	-0.98295	4.61	-0.93
			4.63	0.353				4.63	0.87655				4.63	-0.98245	4.63	-0.9295
			4.65	0.352				4.65	0.8762				4.65	-0.9818	4.65	-0.929
			4.67	0.351				4.67	0.87635				4.67	-0.98165	4.67	-0.929
			4.69	0.351				4.69	0.87535				4.69	-0.98065	4.69	-0.928
			4.71	0.35				4.71	0.8755				4.71	-0.9805	4.71	-0.928
			4.73	0.349				4.73	0.87515				4.73	-0.97985	4.73	-0.9275
			4.75	0.349				4.75	0.87465				4.75	-0.97935	4.75	-0.927
			4.77	0.348				4.77	0.8748				4.77	-0.9792	4.77	-0.927
			4.79	0.348				4.79	0.8743				4.79	-0.9787	4.79	-0.9265
			4.81	0.347				4.81	0.87395				4.81	-0.97805	4.81	-0.926
			4.83	0.346				4.83	0.8736				4.83	-0.9774	4.83	-0.9255
			4.85	0.346				4.85	0.8736				4.85	-0.9774	4.85	-0.9255
			4.87	0.345				4.87	0.87275				4.87	-0.97625	4.87	-0.9245
			4.89	0.345				4.89	0.87275				4.89	-0.97625	4.89	-0.9245
			4.91	0.344				4.91	0.8724				4.91	-0.9756	4.91	-0.924
			4.93	0.343				4.93	0.87205				4.93	-0.97495	4.93	-0.9235
			4.95	0.343				4.95	0.87205				4.95	-0.97495	4.95	-0.9235
			4.97	0.342				4.97	0.8717				4.97	-0.9743	4.97	-0.923
			4.99	0.342				4.99	0.8712				4.99	-0.9738	4.99	-0.9225
			5.01	0.341				5.01	0.87085				5.01	-0.97315	5.01	-0.922
			5.03	0.34				5.03	0.871				5.03	-0.973	5.03	-0.922
			5.05	0.34				5.05	0.87				5.05	-0.972	5.05	-0.921
			5.07	0.339				5.07	0.87015				5.07	-0.97185	5.07	-0.921
			5.09	0.339				5.09	0.86965				5.09	-0.97135	5.09	-0.9205
			5.11	0.338				5.11	0.8693				5.11	-0.9707	5.11	-0.92
			5.13	0.338				5.13	0.8693				5.13	-0.9707	5.13	-0.92
			5.15	0.337				5.15	0.86895				5.15	-0.97005	5.15	-0.9195
			5.17	0.336				5.17	0.8686				5.17	-0.9694	5.17	-0.919
			5.19	0.336				5.19	0.8681				5.19	-0.9689	5.19	-0.9185
			5.21	0.335				5.21	0.86825				5.21	-0.96875	5.21	-0.9185
			5.23	0.335				5.23	0.86725				5.23	-0.96775	5.23	-0.9175
			5.25	0.334				5.25	0.8674				5.25	-0.9676	5.25	-0.9175
			5.27	0.334				5.27	0.8674				5.27	-0.9676	5.27	-0.9175
			5.29	0.333				5.29	0.86655				5.29	-0.96645	5.29	-0.9165
			5.31	0.332				5.31	0.8667				5.31	-0.9663	5.31	-0.9165
			5.33	0.332				5.33	0.8662				5.33	-0.9658	5.33	-0.916
			5.35	0.331				5.35	0.86635				5.35	-0.96565	5.35	-0.916
			5.37	0.331				5.37	0.86535				5.37	-0.96465	5.37	-0.915
			5.39	0.33				5.39	0.8655				5.39	-0.9645	5.39	-0.915
			5.41	0.33				5.41	0.8655				5.41	-0.9645	5.41	-0.915
			5.43	0.329				5.43	0.86465				5.43	-0.96335	5.43	-0.914
			5.45	0.328				5.45	0.8648				5.45	-0.9632	5.45	-0.914
			5.47	0.328				5.47	0.8643				5.47	-0.9627	5.47	-0.9135
			5.49	0.327				5.49	0.86395				5.49	-0.96205	5.49	-0.913
			5.51	0.327				5.51	0.86345				5.51	-0.96155	5.51	-0.9125
			5.53	0.326				5.53	0.8636				5.53	-0.9614	5.53	-0.9125
			5.55	0.326				5.55	0.8631				5.55	-0.9609	5.55	-0.912
			5.57	0.325				5.57	0.86275				5.57	-0.96025	5.57	-0.9115
			5.59	0.325				5.59	0.86275				5.59	-0.96025	5.59	-0.9115
			5.61	0.324				5.61	0.8619				5.61	-0.9591	5.61	-0.9105
			5.63	0.324				5.63	0.8619				5.63	-0.9591	5.63	-0.9105
			5.65	0.323				5.65	0.86155				5.65	-0.95845	5.65	-0.91
			5.67	0.322				5.67	0.8612				5.67	-0.9578	5.67	-0.9095
			5.69	0.322				5.69	0.8612				5.69	-0.9578	5.69	-0.9095
			5.71	0.321				5.71	0.86085				5.71	-0.95715	5.71	-0.909
			5.73	0.321				5.73	0.86085				5.73	-0.95715	5.73	-0.909
			5.75	0.32				5.75	0.86				5.75	-0.956	5.75	-0.908
			5.77	0.32				5.77	0.86				5.77	-0.956	5.77	-0.908
			5.79	0.319				5.79	0.86015				5.79	-0.95585	5.79	-0.908
			5.81	0.319				5.81	0.85915				5.81	-0.95485	5.81	-0.907
			5.83	0.318				5.83	0.8593				5.83	-0.9547	5.83	-0.907
			5.85	0.318				5.85	0.8588				5.85	-0.9542	5.85	-0.9065
			5.87	0.317				5.87	0.85845				5.87	-0.95355	5.87	-0.906
			5.89	0.316				5.89	0.8581				5.89	-0.9529	5.89	-0.9055
			5.91	0.316				5.91	0.8581				5.91	-0.9529	5.91	-0.9055
			5.93	0.315				5.93	0.85825				5.93	-0.95275	5.93	-0.9055
			5.95	0.315				5.95	0.85725				5.95	-0.95175	5.95	-0.9045
			5.97	0.314				5.97	0.8574				5.97	-0.9516	5.97	-0.9045
			5.99	0.314				5.99	0.8569				5.99	-0.9511	5.99	-0.904
			6.01	0.313				6.01	0.85655				6.01	-0.95045	6.01	-0.9035
			6.03	0.313				6.03	0.85655				6.03	-0.95045	6.03	-0.9035
			6.05	0.312				6.05	0.8562				6.05	-0.9498	6.05	-0.903
			6.07	0.312				6.07	0.8557				6.07	-0.9493	6.07	-0.9025
			6.09	0.311				6.09	0.85535				6.09	-0.94865	6.09	-0.902
			6.11	0.311				6.11	0.85535				6.11	-0.94865	6.11	-0.902
			6.13	0.31				6.13	0.8555				6.13	-0.9485	6.13	-0.902
			6.15	0.31				6.15	0.8545				6.15	-0.9475	6.15	-0.901
			6.17	0.309				6.17	0.85465				6.17	-0.94735	6.17	-0.901
			6.19	0.309				6.19	0.85415				6.19	-0.94685	6.19	-0.9005
			6.21	0.308				6.21	0.8538				6.21	-0.9462	6.21	-0.9
			6.23	0.308				6.23	0.8538				6.23	-0.9462	6.23	-0.9
			6.25	0.307				6.25	0.85345				6.25	-0.94555	6.25	-0.8995
			6.27	0.307				6.27	0.85345				6.27	-0.94555	6.27	-0.8995
			6.29	0.306				6.29	0.8526				6.29	-0.9444	6.29	-0.8985
			6.31	0.306				6.31	0.8526				6.31	-0.9444	6.31	-0.8985
			6.33	0.305				6.33	0.85275				6.33	-0.94425	6.33	-0.8985
			6.35	0.304				6.35	0.8519				6.35	-0.9431	6.35	-0.8975
			6.37	0.304				6.37	0.8519				6.37	-0.9431	6.37	-0.8975
			6.39	0.303				6.39	0.85155				6.39	-0.94245	6.39	-0.897
			6.41	0.303				6.41	0.85155				6.41	-0.94245	6.41	-0.897
			6.43	0.302				6.43	0.8512				6.43	-0.9418	6.43	-0.8965
			6.45	0.302				6.45	0.8507				6.45	-0.9413	6.45	-0.896
			6.47	0.301				6.47	0.85085				6.47	-0.94115	6.47	-0.896
			6.49	0.301				6.49	0.84985				6.49	-0.94015	6.49	-0.895
			6.51	0.3				6.51	0.85				6.51	-0.94	6.51	-0.895
			6.53	0.3				6.53	0.85				6.53	-0.94	6.53	-0.895
			6.55	0.299				6.55	0.84965				6.55	-0.93935	6.55	-0.8945
			6.57	0.299				6.57	0.84915				6.57	-0.93885	6.57	-0.894
			6.59	0.298				6.59	0.8488				6.59	-0.9382	6.59	-0.8935
			6.61	0.298				6.61	0.8488				6.61	-0.9382	6.61	-0.8935
			6.63	0.297				6.63	0.84895				6.63	-0.93805	6.63	-0.8935
			6.65	0.297				6.65	0.84795				6.65	-0.93705	6.65	-0.8925
			6.67	0.296				6.67	0.8481				6.67	-0.9369	6.67	-0.8925
			6.69	0.296				6.69	0.8476				6.69	-0.9364	6.69	-0.892
			6.71	0.295				6.71	0.84725				6.71	-0.93575	6.71	-0.8915
			6.73	0.295				6.73	0.84725				6.73	-0.93575	6.73	-0.8915
			6.75	0.294				6.75	0.8469				6.75	-0.9351	6.75	-0.891
			6.77	0.294				6.77	0.8469				6.77	-0.9351	6.77	-0.891
			6.79	0.293				6.79	0.84605				6.79	-0.93395	6.79	-0.89
			6.81	0.293				6.81	0.84605				6.81	-0.93395	6.81	-0.89
			6.83	0.293				6.83	0.84605				6.83	-0.93395	6.83	-0.89
			6.85	0.292				6.85	0.8457				6.85	-0.9333	6.85	-0.8895
			6.87	0.292				6.87	0.8452				6.87	-0.9328	6.87	-0.889
			6.89	0.291				6.89	0.84535				6.89	-0.93265	6.89	-0.889
			6.91	0.291				6.91	0.84485				6.91	-0.93215	6.91	-0.8885
			6.93	0.29				6.93	0.845				6.93	-0.932	6.93	-0.8885
			6.95	0.29				6.95	0.844				6.95	-0.931	6.95	-0.8875
			6.97	0.289				6.97	0.84415				6.97	-0.93085	6.97	-0.8875
			6.99	0.289				6.99	0.84415				6.99	-0.93085	6.99	-0.8875
			7.01	0.288				7.01	0.8438				7.01	-0.9302	7.01	-0.887
			7.03	0.288				7.03	0.8433				7.03	-0.9297	7.03	-0.8865
			7.05	0.287				7.05	0.84295				7.05	-0.92905	7.05	-0.886
			7.07	0.287				7.07	0.84295				7.07	-0.92905	7.07	-0.886
			7.09	0.286				7.09	0.8431				7.09	-0.9289	7.09	-0.886
			7.11	0.286				7.11	0.8421				7.11	-0.9279	7.11	-0.885
			7.13	0.285				7.13	0.84225				7.13	-0.92775	7.13	-0.885
			7.15	0.285				7.15	0.84225				7.15	-0.92775	7.15	-0.885
			7.17	0.284				7.17	0.8414				7.17	-0.9266	7.17	-0.884
			7.19	0.284				7.19	0.8414				7.19	-0.9266	7.19	-0.884
			7.21	0.283				7.21	0.84105				7.21	-0.92595	7.21	-0.8835
			7.23	0.283				7.23	0.84105				7.23	-0.92595	7.23	-0.8835
			7.25	0.282				7.25	0.8407				7.25	-0.9253	7.25	-0.883
			7.27	0.282				7.27	0.8402				7.27	-0.9248	7.27	-0.8825
			7.29	0.281				7.29	0.84035				7.29	-0.92465	7.29	-0.8825
			7.31	0.281				7.31	0.84035				7.31	-0.92465	7.31	-0.8825
			7.33	0.281				7.33	0.83935				7.33	-0.92365	7.33	-0.8815
			7.35	0.28				7.35	0.8395				7.35	-0.9235	7.35	-0.8815
			7.37	0.28				7.37	0.8395				7.37	-0.9235	7.37	-0.8815
			7.39	0.279				7.39	0.83915				7.39	-0.92285	7.39	-0.881
			7.41	0.279				7.41	0.83915				7.41	-0.92285	7.41	-0.881
			7.43	0.278				7.43	0.8383				7.43	-0.9217	7.43	-0.88
			7.45	0.278				7.45	0.8383				7.45	-0.9217	7.45	-0.88
			7.47	0.277				7.47	0.83845				7.47	-0.92155	7.47	-0.88
			7.49	0.277				7.49	0.83795				7.49	-0.92105	7.49	-0.8795
			7.51	0.276				7.51	0.8376				7.51	-0.9204	7.51	-0.879
			7.53	0.276				7.53	0.8376				7.53	-0.9204	7.53	-0.879
			7.55	0.275				7.55	0.83725				7.55	-0.91975	7.55	-0.8785
			7.57	0.275				7.57	0.83725				7.57	-0.91975	7.57	-0.8785
			7.59	0.275				7.59	0.83625				7.59	-0.91875	7.59	-0.8775
			7.61	0.274				7.61	0.8364				7.61	-0.9186	7.61	-0.8775
			7.63	0.274				7.63	0.8364				7.63	-0.9186	7.63	-0.8775
			7.65	0.273				7.65	0.83605				7.65	-0.91795	7.65	-0.877
			7.67	0.273				7.67	0.83555				7.67	-0.91745	7.67	-0.8765
			7.69	0.272				7.69	0.8357				7.69	-0.9173	7.69	-0.8765
			7.71	0.272				7.71	0.8352				7.71	-0.9168	7.71	-0.876
			7.73	0.271				7.73	0.83535				7.73	-0.91665	7.73	-0.876
			7.75	0.271				7.75	0.83485				7.75	-0.91615	7.75	-0.8755
			7.77	0.27				7.77	0.8345				7.77	-0.9155	7.77	-0.875
			7.79	0.27				7.79	0.8345				7.79	-0.9155	7.79	-0.875
			7.81	0.27				7.81	0.834				7.81	-0.915	7.81	-0.8745
			7.83	0.269				7.83	0.83415				7.83	-0.91485	7.83	-0.8745
			7.85	0.269				7.85	0.83365				7.85	-0.91435	7.85	-0.874
			7.87	0.268				7.87	0.8333				7.87	-0.9137	7.87	-0.8735
			7.89	0.268				7.89	0.8333				7.89	-0.9137	7.89	-0.8735
			7.91	0.267				7.91	0.83345				7.91	-0.91355	7.91	-0.8735
			7.93	0.267				7.93	0.83245				7.93	-0.91255	7.93	-0.8725
			7.95	0.266				7.95	0.8326				7.95	-0.9124	7.95	-0.8725
			7.97	0.266				7.97	0.8326				7.97	-0.9124	7.97	-0.8725
			7.99	0.266				7.99	0.8321				7.99	-0.9119	7.99	-0.872
			8.01	0.265				8.01	0.83225				8.01	-0.91175	8.01	-0.872
			8.03	0.265				8.03	0.83175				8.03	-0.91125	8.03	-0.8715
			8.05	0.264				8.05	0.8314				8.05	-0.9106	8.05	-0.871
			8.07	0.264				8.07	0.8314				8.07	-0.9106	8.07	-0.871
			8.09	0.263				8.09	0.83155				8.09	-0.91045	8.09	-0.871
			8.11	0.263				8.11	0.83055				8.11	-0.90945	8.11	-0.87
			8.13	0.262				8.13	0.8307				8.13	-0.9093	8.13	-0.87
			8.15	0.262				8.15	0.8302				8.15	-0.9088	8.15	-0.8695
			8.17	0.262				8.17	0.8302				8.17	-0.9088	8.17	-0.8695
			8.19	0.261				8.19	0.83035				8.19	-0.90865	8.19	-0.8695
			8.21	0.261				8.21	0.82935				8.21	-0.90765	8.21	-0.8685
			8.23	0.26				8.23	0.8295				8.23	-0.9075	8.23	-0.8685
			8.25	0.26				8.25	0.8295				8.25	-0.9075	8.25	-0.8685
			8.27	0.259				8.27	0.82915				8.27	-0.90685	8.27	-0.868
			8.29	0.259				8.29	0.82865				8.29	-0.90635	8.29	-0.8675
			8.31	0.259				8.31	0.82865				8.31	-0.90635	8.31	-0.8675
			8.33	0.258				8.33	0.8283				8.33	-0.9057	8.33	-0.867
			8.35	0.258				8.35	0.8283				8.35	-0.9057	8.35	-0.867
			8.37	0.257				8.37	0.82845				8.37	-0.90555	8.37	-0.867
			8.39	0.257				8.39	0.82745				8.39	-0.90455	8.39	-0.866
			8.41	0.256				8.41	0.8276				8.41	-0.9044	8.41	-0.866
			8.43	0.256				8.43	0.8276				8.43	-0.9044	8.43	-0.866
			8.45	0.256				8.45	0.8271				8.45	-0.9039	8.45	-0.8655
			8.47	0.255				8.47	0.82725				8.47	-0.90375	8.47	-0.8655
			8.49	0.255				8.49	0.82675				8.49	-0.90325	8.49	-0.865
			8.51	0.254				8.51	0.8264				8.51	-0.9026	8.51	-0.8645
			8.53	0.254				8.53	0.8264				8.53	-0.9026	8.53	-0.8645
			8.55	0.253				8.55	0.82655				8.55	-0.90245	8.55	-0.8645
			8.57	0.253				8.57	0.82605				8.57	-0.90195	8.57	-0.864
			8.59	0.253				8.59	0.82555				8.59	-0.90145	8.59	-0.8635
			8.61	0.252				8.61	0.8257				8.61	-0.9013	8.61	-0.8635
			8.63	0.252				8.63	0.8252				8.63	-0.9008	8.63	-0.863
			8.65	0.251				8.65	0.82535				8.65	-0.90065	8.65	-0.863
			8.67	0.251				8.67	0.82485				8.67	-0.90015	8.67	-0.8625
			8.69	0.25				8.69	0.8245				8.69	-0.8995	8.69	-0.862
			8.71	0.25				8.71	0.8245				8.71	-0.8995	8.71	-0.862
			8.73	0.25				8.73	0.8245				8.73	-0.8995	8.73	-0.862
			8.75	0.249				8.75	0.82415				8.75	-0.89885	8.75	-0.8615
			8.77	0.249				8.77	0.82365				8.77	-0.89835	8.77	-0.861
			8.79	0.248				8.79	0.8238				8.79	-0.8982	8.79	-0.861
			8.81	0.248				8.81	0.8233				8.81	-0.8977	8.81	-0.8605
			8.83	0.248				8.83	0.8233				8.83	-0.8977	8.83	-0.8605
			8.85	0.247				8.85	0.82345				8.85	-0.89755	8.85	-0.8605
			8.87	0.247				8.87	0.82245				8.87	-0.89655	8.87	-0.8595
			8.89	0.246				8.89	0.8226				8.89	-0.8964	8.89	-0.8595
			8.91	0.246				8.91	0.8226				8.91	-0.8964	8.91	-0.8595
			8.93	0.246				8.93	0.8221				8.93	-0.8959	8.93	-0.859
			8.95	0.245				8.95	0.82225				8.95	-0.89575	8.95	-0.859
			8.97	0.245				8.97	0.82225				8.97	-0.89575	8.97	-0.859
			8.99	0.244				8.99	0.8214				8.99	-0.8946	8.99	-0.858
			9.01	0.244				9.01	0.8214				9.01	-0.8946	9.01	-0.858
			9.03	0.243				9.03	0.82155				9.03	-0.89445	9.03	-0.858
			9.05	0.243				9.05	0.82105				9.05	-0.89395	9.05	-0.8575
			9.07	0.243				9.07	0.82105				9.07	-0.89395	9.07	-0.8575
			9.09	0.242				9.09	0.8207				9.09	-0.8933	9.09	-0.857
			9.11	0.242				9.11	0.8202				9.11	-0.8928	9.11	-0.8565
			9.13	0.241				9.13	0.82035				9.13	-0.89265	9.13	-0.8565
			9.15	0.241				9.15	0.82035				9.15	-0.89265	9.15	-0.8565
			9.17	0.241				9.17	0.81985				9.17	-0.89215	9.17	-0.856
			9.19	0.24				9.19	0.8195				9.19	-0.8915	9.19	-0.8555
			9.21	0.24				9.21	0.8195				9.21	-0.8915	9.21	-0.8555
			9.23	0.239				9.23	0.81915				9.23	-0.89085	9.23	-0.855
			9.25	0.239				9.25	0.81915				9.25	-0.89085	9.25	-0.855
			9.27	0.239				9.27	0.81915				9.27	-0.89085	9.27	-0.855
			9.29	0.238				9.29	0.8183				9.29	-0.8897	9.29	-0.854
			9.31	0.238				9.31	0.8183				9.31	-0.8897	9.31	-0.854
			9.33	0.237				9.33	0.81845				9.33	-0.88955	9.33	-0.854
			9.35	0.237				9.35	0.81795				9.35	-0.88905	9.35	-0.8535
			9.37	0.237				9.37	0.81795				9.37	-0.88905	9.37	-0.8535
			9.39	0.236				9.39	0.8181				9.39	-0.8889	9.39	-0.8535
			9.41	0.236				9.41	0.8171				9.41	-0.8879	9.41	-0.8525
			9.43	0.235				9.43	0.81725				9.43	-0.88775	9.43	-0.8525
			9.45	0.235				9.45	0.81725				9.45	-0.88775	9.45	-0.8525
			9.47	0.235				9.47	0.81675				9.47	-0.88725	9.47	-0.852
			9.49	0.234				9.49	0.8169				9.49	-0.8871	9.49	-0.852
			9.51	0.234				9.51	0.8164				9.51	-0.8866	9.51	-0.8515
			9.53	0.234				9.53	0.8164				9.53	-0.8866	9.53	-0.8515
			9.55	0.233				9.55	0.81605				9.55	-0.88595	9.55	-0.851
			9.57	0.233				9.57	0.81605				9.57	-0.88595	9.57	-0.851
			9.59	0.232				9.59	0.8162				9.59	-0.8858	9.59	-0.851
			9.61	0.232				9.61	0.8157				9.61	-0.8853	9.61	-0.8505
			9.63	0.232				9.63	0.8152				9.63	-0.8848	9.63	-0.85
			9.65	0.231				9.65	0.81535				9.65	-0.88465	9.65	-0.85
			9.67	0.231				9.67	0.81485				9.67	-0.88415	9.67	-0.8495
			9.69	0.23				9.69	0.815				9.69	-0.884	9.69	-0.8495
			9.71	0.23				9.71	0.815				9.71	-0.884	9.71	-0.8495
			9.73	0.23				9.73	0.814				9.73	-0.883	9.73	-0.8485
			9.75	0.229				9.75	0.81415				9.75	-0.88285	9.75	-0.8485
			9.77	0.229				9.77	0.81415				9.77	-0.88285	9.77	-0.8485
			9.79	0.229				9.79	0.81365				9.79	-0.88235	9.79	-0.848
			9.81	0.228				9.81	0.8138				9.81	-0.8822	9.81	-0.848
			9.83	0.228				9.83	0.8138				9.83	-0.8822	9.83	-0.848
			9.85	0.227				9.85	0.81345				9.85	-0.88155	9.85	-0.8475
			9.87	0.227				9.87	0.81295				9.87	-0.88105	9.87	-0.847
			9.89	0.227				9.89	0.81295				9.89	-0.88105	9.89	-0.847
			9.91	0.226				9.91	0.8131				9.91	-0.8809	9.91	-0.847
			9.93	0.226				9.93	0.8126				9.93	-0.8804	9.93	-0.8465
			9.95	0.225				9.95	0.81275				9.95	-0.88025	9.95	-0.8465
			9.97	0.225				9.97	0.81225				9.97	-0.87975	9.97	-0.846
			9.99	0.225				9.99	0.81175				9.99	-0.87925	9.99	-0.8455
			10.01	0.224				10.01	0.8119				10.01	-0.8791	10.01	-0.8455
			10.03	0.224				10.03	0.8119				10.03	-0.8791	10.03	-0.8455
			10.05	0.224				10.05	0.8114				10.05	-0.8786	10.05	-0.845
			10.07	0.223				10.07	0.81155				10.07	-0.87845	10.07	-0.845
			10.09	0.223				10.09	0.81105				10.09	-0.87795	10.09	-0.8445
			10.11	0.223				10.11	0.81105				10.11	-0.87795	10.11	-0.8445
			10.13	0.222				10.13	0.8107				10.13	-0.8773	10.13	-0.844
			10.15	0.222				10.15	0.8107				10.15	-0.8773	10.15	-0.844
			10.17	0.221				10.17	0.81085				10.17	-0.87715	10.17	-0.844
			10.19	0.221				10.19	0.81035				10.19	-0.87665	10.19	-0.8435
			10.21	0.221				10.21	0.80985				10.21	-0.87615	10.21	-0.843
			10.23	0.22				10.23	0.81				10.23	-0.876	10.23	-0.843
			10.25	0.22				10.25	0.8095				10.25	-0.8755	10.25	-0.8425
			10.27	0.22				10.27	0.8095				10.27	-0.8755	10.27	-0.8425
			10.29	0.219				10.29	0.80965				10.29	-0.87535	10.29	-0.8425
			10.31	0.219				10.31	0.80965				10.31	-0.87535	10.31	-0.8425
			10.33	0.218				10.33	0.8088				10.33	-0.8742	10.33	-0.8415
			10.35	0.218				10.35	0.8088				10.35	-0.8742	10.35	-0.8415
			10.37	0.218				10.37	0.8088				10.37	-0.8742	10.37	-0.8415
			10.39	0.217				10.39	0.80845				10.39	-0.87355	10.39	-0.841
			10.41	0.217				10.41	0.80845				10.41	-0.87355	10.41	-0.841
			10.43	0.217				10.43	0.80845				10.43	-0.87355	10.43	-0.841
			10.45	0.216				10.45	0.8076				10.45	-0.8724	10.45	-0.84
			10.47	0.216				10.47	0.8076				10.47	-0.8724	10.47	-0.84
			10.49	0.216				10.49	0.8076				10.49	-0.8724	10.49	-0.84
			10.51	0.215				10.51	0.80775				10.51	-0.87225	10.51	-0.84
			10.53	0.215				10.53	0.80725				10.53	-0.87175	10.53	-0.8395
			10.55	0.215				10.55	0.80725				10.55	-0.87175	10.55	-0.8395
			10.57	0.214				10.57	0.8074				10.57	-0.8716	10.57	-0.8395
			10.59	0.214				10.59	0.8064				10.59	-0.8706	10.59	-0.8385
			10.61	0.213				10.61	0.80655				10.61	-0.87045	10.61	-0.8385
			10.63	0.213				10.63	0.80655				10.63	-0.87045	10.63	-0.8385
			10.65	0.213				10.65	0.80605				10.65	-0.86995	10.65	-0.838
			10.67	0.212				10.67	0.8062				10.67	-0.8698	10.67	-0.838
			10.69	0.212				10.69	0.8062				10.69	-0.8698	10.69	-0.838
			10.71	0.212				10.71	0.8057				10.71	-0.8693	10.71	-0.8375
			10.73	0.211				10.73	0.80535				10.73	-0.86865	10.73	-0.837
			10.75	0.211				10.75	0.80535				10.75	-0.86865	10.75	-0.837
			10.77	0.211				10.77	0.80535				10.77	-0.86865	10.77	-0.837
			10.79	0.21				10.79	0.805				10.79	-0.868	10.79	-0.8365
			10.81	0.21				10.81	0.805				10.81	-0.868	10.81	-0.8365
			10.83	0.21				10.83	0.805				10.83	-0.868	10.83	-0.8365
			10.85	0.209				10.85	0.80465				10.85	-0.86735	10.85	-0.836
			10.87	0.209				10.87	0.80415				10.87	-0.86685	10.87	-0.8355
			10.89	0.209				10.89	0.80415				10.89	-0.86685	10.89	-0.8355
			10.91	0.208				10.91	0.8043				10.91	-0.8667	10.91	-0.8355
			10.93	0.208				10.93	0.8038				10.93	-0.8662	10.93	-0.835
			10.95	0.207				10.95	0.80395				10.95	-0.86605	10.95	-0.835
			10.97	0.207				10.97	0.80395				10.97	-0.86605	10.97	-0.835
			10.99	0.207				10.99	0.80345				10.99	-0.86555	10.99	-0.8345
			11.01	0.206				11.01	0.8031				11.01	-0.8649	11.01	-0.834
			11.03	0.206				11.03	0.8031				11.03	-0.8649	11.03	-0.834
			11.05	0.206				11.05	0.8031				11.05	-0.8649	11.05	-0.834
			11.07	0.205				11.07	0.80275				11.07	-0.86425	11.07	-0.8335
			11.09	0.205				11.09	0.80275				11.09	-0.86425	11.09	-0.8335
			11.11	0.205				11.11	0.80225				11.11	-0.86375	11.11	-0.833
			11.13	0.204				11.13	0.8024				11.13	-0.8636	11.13	-0.833
			11.15	0.204				11.15	0.8019				11.15	-0.8631	11.15	-0.8325
			11.17	0.204				11.17	0.8019				11.17	-0.8631	11.17	-0.8325
			11.19	0.203				11.19	0.80205				11.19	-0.86295	11.19	-0.8325
			11.21	0.203				11.21	0.80155				11.21	-0.86245	11.21	-0.832
			11.23	0.203				11.23	0.80155				11.23	-0.86245	11.23	-0.832
			11.25	0.202				11.25	0.8012				11.25	-0.8618	11.25	-0.8315
			11.27	0.202				11.27	0.8012				11.27	-0.8618	11.27	-0.8315
			11.29	0.202				11.29	0.8007				11.29	-0.8613	11.29	-0.831
			11.31	0.201				11.31	0.80085				11.31	-0.86115	11.31	-0.831
			11.33	0.201				11.33	0.80085				11.33	-0.86115	11.33	-0.831
			11.35	0.201				11.35	0.80085				11.35	-0.86115	11.35	-0.831
			11.37	0.2				11.37	0.8005				11.37	-0.8605	11.37	-0.8305
			11.39	0.2				11.39	0.8				11.39	-0.86	11.39	-0.83
			11.41	0.2				11.41	0.8				11.41	-0.86	11.41	-0.83
			11.43	0.199				11.43	0.79965				11.43	-0.85935	11.43	-0.8295
			11.45	0.199				11.45	0.79965				11.45	-0.85935	11.45	-0.8295
			11.47	0.199				11.47	0.79965				11.47	-0.85935	11.47	-0.8295
			11.49	0.198				11.49	0.7998				11.49	-0.8592	11.49	-0.8295
			11.51	0.198				11.51	0.7993				11.51	-0.8587	11.51	-0.829
			11.53	0.198				11.53	0.7993				11.53	-0.8587	11.53	-0.829
			11.55	0.197				11.55	0.79895				11.55	-0.85805	11.55	-0.8285
			11.57	0.197				11.57	0.79845				11.57	-0.85755	11.57	-0.828
			11.59	0.197				11.59	0.79845				11.59	-0.85755	11.59	-0.828
			11.61	0.196				11.61	0.7986				11.61	-0.8574	11.61	-0.828
			11.63	0.196				11.63	0.7986				11.63	-0.8574	11.63	-0.828
			11.65	0.196				11.65	0.7981				11.65	-0.8569	11.65	-0.8275
			11.67	0.195				11.67	0.79825				11.67	-0.85675	11.67	-0.8275
			11.69	0.195				11.69	0.79775				11.69	-0.85625	11.69	-0.827
			11.71	0.195				11.71	0.79775				11.71	-0.85625	11.71	-0.827
			11.73	0.194				11.73	0.7974				11.73	-0.8556	11.73	-0.8265
			11.75	0.194				11.75	0.7974				11.75	-0.8556	11.75	-0.8265
			11.77	0.194				11.77	0.7974				11.77	-0.8556	11.77	-0.8265
			11.79	0.193				11.79	0.79755				11.79	-0.85545	11.79	-0.8265
			11.81	0.193				11.81	0.79705				11.81	-0.85495	11.81	-0.826
			11.83	0.193				11.83	0.79705				11.83	-0.85495	11.83	-0.826
			11.85	0.192				11.85	0.7967				11.85	-0.8543	11.85	-0.8255
			11.87	0.192				11.87	0.7962				11.87	-0.8538	11.87	-0.825
			11.89	0.192				11.89	0.7962				11.89	-0.8538	11.89	-0.825
			11.91	0.192				11.91	0.7962				11.91	-0.8538	11.91	-0.825
			11.93	0.191				11.93	0.79635				11.93	-0.85365	11.93	-0.825
			11.95	0.191				11.95	0.79585				11.95	-0.85315	11.95	-0.8245
			11.97	0.191				11.97	0.79585				11.97	-0.85315	11.97	-0.8245
			11.99	0.19				11.99	0.7955				11.99	-0.8525	11.99	-0.824
			12.01	0.19				12.01	0.7955				12.01	-0.8525	12.01	-0.824
			12.03	0.19				12.03	0.795				12.03	-0.852	12.03	-0.8235
			12.05	0.189				12.05	0.79515				12.05	-0.85185	12.05	-0.8235
			12.07	0.189				12.07	0.79515				12.07	-0.85185	12.07	-0.8235
			12.09	0.189				12.09	0.79515				12.09	-0.85185	12.09	-0.8235
			12.11	0.188				12.11	0.7948				12.11	-0.8512	12.11	-0.823
			12.13	0.188				12.13	0.7948				12.13	-0.8512	12.13	-0.823
			12.15	0.188				12.15	0.7943				12.15	-0.8507	12.15	-0.8225
			12.17	0.187				12.17	0.79395				12.17	-0.85005	12.17	-0.822
			12.19	0.187				12.19	0.79395				12.19	-0.85005	12.19	-0.822
			12.21	0.187				12.21	0.79395				12.21	-0.85005	12.21	-0.822
			12.23	0.186				12.23	0.7941				12.23	-0.8499	12.23	-0.822
			12.25	0.186				12.25	0.7936				12.25	-0.8494	12.25	-0.8215
			12.27	0.186				12.27	0.7936				12.27	-0.8494	12.27	-0.8215
			12.29	0.186				12.29	0.7936				12.29	-0.8494	12.29	-0.8215
			12.31	0.185				12.31	0.79325				12.31	-0.84875	12.31	-0.821
			12.33	0.185				12.33	0.79275				12.33	-0.84825	12.33	-0.8205
			12.35	0.185				12.35	0.79275				12.35	-0.84825	12.35	-0.8205
			12.37	0.184				12.37	0.7929				12.37	-0.8481	12.37	-0.8205
			12.39	0.184				12.39	0.7929				12.39	-0.8481	12.39	-0.8205
			12.41	0.184				12.41	0.7924				12.41	-0.8476	12.41	-0.82
			12.43	0.183				12.43	0.79255				12.43	-0.84745	12.43	-0.82
			12.45	0.183				12.45	0.79255				12.45	-0.84745	12.45	-0.82
			12.47	0.183				12.47	0.79205				12.47	-0.84695	12.47	-0.8195
			12.49	0.182				12.49	0.7917				12.49	-0.8463	12.49	-0.819
			12.51	0.182				12.51	0.7917				12.51	-0.8463	12.51	-0.819
			12.53	0.182				12.53	0.7917				12.53	-0.8463	12.53	-0.819
			12.55	0.182				12.55	0.7917				12.55	-0.8463	12.55	-0.819
			12.57	0.181				12.57	0.79135				12.57	-0.84565	12.57	-0.8185
			12.59	0.181				12.59	0.79135				12.59	-0.84565	12.59	-0.8185
			12.61	0.181				12.61	0.79135				12.61	-0.84565	12.61	-0.8185
			12.63	0.18				12.63	0.791				12.63	-0.845	12.63	-0.818
			12.65	0.18				12.65	0.7905				12.65	-0.8445	12.65	-0.8175
			12.67	0.18				12.67	0.7905				12.67	-0.8445	12.67	-0.8175
			12.69	0.179				12.69	0.79065				12.69	-0.84435	12.69	-0.8175
			12.71	0.179				12.71	0.79065				12.71	-0.84435	12.71	-0.8175
			12.73	0.179				12.73	0.79015				12.73	-0.84385	12.73	-0.817
			12.75	0.179				12.75	0.79015				12.75	-0.84385	12.75	-0.817
			12.77	0.178				12.77	0.7903				12.77	-0.8437	12.77	-0.817
			12.79	0.178				12.79	0.7903				12.79	-0.8437	12.79	-0.817
			12.81	0.178				12.81	0.7893				12.81	-0.8427	12.81	-0.816
			12.83	0.177				12.83	0.78945				12.83	-0.84255	12.83	-0.816
			12.85	0.177				12.85	0.78945				12.85	-0.84255	12.85	-0.816
			12.87	0.177				12.87	0.78945				12.87	-0.84255	12.87	-0.816
			12.89	0.176				12.89	0.7891				12.89	-0.8419	12.89	-0.8155
			12.91	0.176				12.91	0.7891				12.91	-0.8419	12.91	-0.8155
			12.93	0.176				12.93	0.7891				12.93	-0.8419	12.93	-0.8155
			12.95	0.176				12.95	0.7891				12.95	-0.8419	12.95	-0.8155
			12.97	0.175				12.97	0.78875				12.97	-0.84125	12.97	-0.815
			12.99	0.175				12.99	0.78825				12.99	-0.84075	12.99	-0.8145
			13.01	0.175				13.01	0.78825				13.01	-0.84075	13.01	-0.8145
			13.03	0.174				13.03	0.7884				13.03	-0.8406	13.03	-0.8145
			13.05	0.174				13.05	0.7879				13.05	-0.8401	13.05	-0.814
			13.07	0.174				13.07	0.7879				13.07	-0.8401	13.07	-0.814
			13.09	0.174				13.09	0.7879				13.09	-0.8401	13.09	-0.814
			13.11	0.173				13.11	0.78805				13.11	-0.83995	13.11	-0.814
			13.13	0.173				13.13	0.78755				13.13	-0.83945	13.13	-0.8135
			13.15	0.173				13.15	0.78705				13.15	-0.83895	13.15	-0.813
			13.17	0.172				13.17	0.7872				13.17	-0.8388	13.17	-0.813
			13.19	0.172				13.19	0.7872				13.19	-0.8388	13.19	-0.813
			13.21	0.172				13.21	0.7867				13.21	-0.8383	13.21	-0.8125
			13.23	0.172				13.23	0.7867				13.23	-0.8383	13.23	-0.8125
			13.25	0.171				13.25	0.78685				13.25	-0.83815	13.25	-0.8125
			13.27	0.171				13.27	0.78685				13.27	-0.83815	13.27	-0.8125
			13.29	0.171				13.29	0.78635				13.29	-0.83765	13.29	-0.812
			13.31	0.17				13.31	0.7865				13.31	-0.8375	13.31	-0.812
			13.33	0.17				13.33	0.7865				13.33	-0.8375	13.33	-0.812
			13.35	0.17				13.35	0.786				13.35	-0.837	13.35	-0.8115
			13.37	0.17				13.37	0.7855				13.37	-0.8365	13.37	-0.811
			13.39	0.169				13.39	0.78565				13.39	-0.83635	13.39	-0.811
			13.41	0.169				13.41	0.78565				13.41	-0.83635	13.41	-0.811
			13.43	0.169				13.43	0.78565				13.43	-0.83635	13.43	-0.811
			13.45	0.168				13.45	0.7853				13.45	-0.8357	13.45	-0.8105
			13.47	0.168				13.47	0.7853				13.47	-0.8357	13.47	-0.8105
			13.49	0.168				13.49	0.7853				13.49	-0.8357	13.49	-0.8105
			13.51	0.168				13.51	0.7853				13.51	-0.8357	13.51	-0.8105
			13.53	0.167				13.53	0.78445				13.53	-0.83455	13.53	-0.8095
			13.55	0.167				13.55	0.78445				13.55	-0.83455	13.55	-0.8095
			13.57	0.167				13.57	0.78445				13.57	-0.83455	13.57	-0.8095
			13.59	0.166				13.59	0.7846				13.59	-0.8344	13.59	-0.8095
			13.61	0.166				13.61	0.7846				13.61	-0.8344	13.61	-0.8095
			13.63	0.166				13.63	0.7841				13.63	-0.8339	13.63	-0.809
			13.65	0.166				13.65	0.7841				13.65	-0.8339	13.65	-0.809
			13.67	0.165				13.67	0.78425				13.67	-0.83375	13.67	-0.809
			13.69	0.165				13.69	0.78425				13.69	-0.83375	13.69	-0.809
			13.71	0.165				13.71	0.78325				13.71	-0.83275	13.71	-0.808
			13.73	0.165				13.73	0.78325				13.73	-0.83275	13.73	-0.808
			13.75	0.164				13.75	0.7834				13.75	-0.8326	13.75	-0.808
			13.77	0.164				13.77	0.7834				13.77	-0.8326	13.77	-0.808
			13.79	0.164				13.79	0.7829				13.79	-0.8321	13.79	-0.8075
			13.81	0.163				13.81	0.78305				13.81	-0.83195	13.81	-0.8075
			13.83	0.163				13.83	0.78305				13.83	-0.83195	13.83	-0.8075
			13.85	0.163				13.85	0.78305				13.85	-0.83195	13.85	-0.8075
			13.87	0.163				13.87	0.78255				13.87	-0.83145	13.87	-0.807
			13.89	0.162				13.89	0.7827				13.89	-0.8313	13.89	-0.807
			13.91	0.162				13.91	0.7822				13.91	-0.8308	13.91	-0.8065
			13.93	0.162				13.93	0.7822				13.93	-0.8308	13.93	-0.8065
			13.95	0.162				13.95	0.7822				13.95	-0.8308	13.95	-0.8065
			13.97	0.161				13.97	0.78185				13.97	-0.83015	13.97	-0.806
			13.99	0.161				13.99	0.78185				13.99	-0.83015	13.99	-0.806
			14.01	0.161				14.01	0.78185				14.01	-0.83015	14.01	-0.806
			14.03	0.161				14.03	0.78185				14.03	-0.83015	14.03	-0.806
			14.05	0.16				14.05	0.7815				14.05	-0.8295	14.05	-0.8055
			14.07	0.16				14.07	0.7815				14.07	-0.8295	14.07	-0.8055
			14.09	0.16				14.09	0.7815				14.09	-0.8295	14.09	-0.8055
			14.11	0.159				14.11	0.78115				14.11	-0.82885	14.11	-0.805
			14.13	0.159				14.13	0.78115				14.13	-0.82885	14.13	-0.805
			14.15	0.159				14.15	0.78065				14.15	-0.82835	14.15	-0.8045
			14.17	0.159				14.17	0.78065				14.17	-0.82835	14.17	-0.8045
			14.19	0.158				14.19	0.7808				14.19	-0.8282	14.19	-0.8045
			14.21	0.158				14.21	0.7808				14.21	-0.8282	14.21	-0.8045
			14.23	0.158				14.23	0.7803				14.23	-0.8277	14.23	-0.804
			14.25	0.158				14.25	0.7803				14.25	-0.8277	14.25	-0.804
			14.27	0.157				14.27	0.78045				14.27	-0.82755	14.27	-0.804
			14.29	0.157				14.29	0.78045				14.29	-0.82755	14.29	-0.804
			14.31	0.157				14.31	0.77945				14.31	-0.82655	14.31	-0.803
			14.33	0.157				14.33	0.77945				14.33	-0.82655	14.33	-0.803
			14.35	0.156				14.35	0.7796				14.35	-0.8264	14.35	-0.803
			14.37	0.156				14.37	0.7796				14.37	-0.8264	14.37	-0.803
			14.39	0.156				14.39	0.7796				14.39	-0.8264	14.39	-0.803
			14.41	0.155				14.41	0.77925				14.41	-0.82575	14.41	-0.8025
			14.43	0.155				14.43	0.77925				14.43	-0.82575	14.43	-0.8025
			14.45	0.155				14.45	0.77925				14.45	-0.82575	14.45	-0.8025
			14.47	0.155				14.47	0.77925				14.47	-0.82575	14.47	-0.8025
			14.49	0.154				14.49	0.7789				14.49	-0.8251	14.49	-0.802
			14.51	0.154				14.51	0.7789				14.51	-0.8251	14.51	-0.802
			14.53	0.154				14.53	0.7784				14.53	-0.8246	14.53	-0.8015
			14.55	0.154				14.55	0.7784				14.55	-0.8246	14.55	-0.8015
			14.57	0.153				14.57	0.77855				14.57	-0.82445	14.57	-0.8015
			14.59	0.153				14.59	0.77805				14.59	-0.82395	14.59	-0.801
			14.61	0.153				14.61	0.77805				14.61	-0.82395	14.61	-0.801
			14.63	0.153				14.63	0.77805				14.63	-0.82395	14.63	-0.801
			14.65	0.152				14.65	0.7782				14.65	-0.8238	14.65	-0.801
			14.67	0.152				14.67	0.7777				14.67	-0.8233	14.67	-0.8005
			14.69	0.152				14.69	0.7777				14.69	-0.8233	14.69	-0.8005
			14.71	0.152				14.71	0.7777				14.71	-0.8233	14.71	-0.8005
			14.73	0.151				14.73	0.77735				14.73	-0.82265	14.73	-0.8
			14.75	0.151				14.75	0.77735				14.75	-0.82265	14.75	-0.8
			14.77	0.151				14.77	0.77685				14.77	-0.82215	14.77	-0.7995
			14.79	0.151				14.79	0.77685				14.79	-0.82215	14.79	-0.7995
			14.81	0.15				14.81	0.777				14.81	-0.822	14.81	-0.7995
			14.83	0.15				14.83	0.777				14.83	-0.822	14.83	-0.7995
			14.85	0.15				14.85	0.777				14.85	-0.822	14.85	-0.7995
			14.87	0.15				14.87	0.7765				14.87	-0.8215	14.87	-0.799
			14.89	0.149				14.89	0.77665				14.89	-0.82135	14.89	-0.799
			14.91	0.149				14.91	0.77665				14.91	-0.82135	14.91	-0.799
			14.93	0.149				14.93	0.77665				14.93	-0.82135	14.93	-0.799
			14.95	0.149				14.95	0.77565				14.95	-0.82035	14.95	-0.798
			14.97	0.148				14.97	0.7758				14.97	-0.8202	14.97	-0.798
			14.99	0.148				14.99	0.7758				14.99	-0.8202	14.99	-0.798
			15.01	0.148				15.01	0.7758				15.01	-0.8202	15.01	-0.798
			15.03	0.148				15.03	0.7758				15.03	-0.8202	15.03	-0.798
			15.05	0.147				15.05	0.77545				15.05	-0.81955	15.05	-0.7975
			15.07	0.147				15.07	0.77545				15.07	-0.81955	15.07	-0.7975
			15.09	0.147				15.09	0.77545				15.09	-0.81955	15.09	-0.7975
			15.11	0.147				15.11	0.77545				15.11	-0.81955	15.11	-0.7975
			15.13	0.146				15.13	0.7756				15.13	-0.8194	15.13	-0.7975
			15.15	0.146				15.15	0.7751				15.15	-0.8189	15.15	-0.797
			15.17	0.146				15.17	0.7746				15.17	-0.8184	15.17	-0.7965
			15.19	0.146				15.19	0.7746				15.19	-0.8184	15.19	-0.7965
			15.21	0.145				15.21	0.77475				15.21	-0.81825	15.21	-0.7965
			15.23	0.145				15.23	0.77425				15.23	-0.81775	15.23	-0.796
			15.25	0.145				15.25	0.77425				15.25	-0.81775	15.25	-0.796
			15.27	0.145				15.27	0.77425				15.27	-0.81775	15.27	-0.796
			15.29	0.145				15.29	0.77425				15.29	-0.81775	15.29	-0.796
			15.31	0.144				15.31	0.7744				15.31	-0.8176	15.31	-0.796
			15.33	0.144				15.33	0.7739				15.33	-0.8171	15.33	-0.7955
			15.35	0.144				15.35	0.7739				15.35	-0.8171	15.35	-0.7955
			15.37	0.144				15.37	0.7739				15.37	-0.8171	15.37	-0.7955
			15.39	0.143				15.39	0.77405				15.39	-0.81695	15.39	-0.7955
			15.41	0.143				15.41	0.77355				15.41	-0.81645	15.41	-0.795
			15.43	0.143				15.43	0.77305				15.43	-0.81595	15.43	-0.7945
			15.45	0.143				15.45	0.77305				15.45	-0.81595	15.45	-0.7945
			15.47	0.142				15.47	0.7732				15.47	-0.8158	15.47	-0.7945
			15.49	0.142				15.49	0.7732				15.49	-0.8158	15.49	-0.7945
			15.51	0.142				15.51	0.7732				15.51	-0.8158	15.51	-0.7945
			15.53	0.142				15.53	0.7727				15.53	-0.8153	15.53	-0.794
			15.55	0.141				15.55	0.77285				15.55	-0.81515	15.55	-0.794
			15.57	0.141				15.57	0.77285				15.57	-0.81515	15.57	-0.794
			15.59	0.141				15.59	0.77285				15.59	-0.81515	15.59	-0.794
			15.61	0.141				15.61	0.77235				15.61	-0.81465	15.61	-0.7935
			15.63	0.14				15.63	0.7725				15.63	-0.8145	15.63	-0.7935
			15.65	0.14				15.65	0.772				15.65	-0.814	15.65	-0.793
			15.67	0.14				15.67	0.772				15.67	-0.814	15.67	-0.793
			15.69	0.14				15.69	0.772				15.69	-0.814	15.69	-0.793
			15.71	0.14				15.71	0.7715				15.71	-0.8135	15.71	-0.7925
			15.73	0.139				15.73	0.77165				15.73	-0.81335	15.73	-0.7925
			15.75	0.139				15.75	0.77165				15.75	-0.81335	15.75	-0.7925
			15.77	0.139				15.77	0.77165				15.77	-0.81335	15.77	-0.7925
			15.79	0.139				15.79	0.77165				15.79	-0.81335	15.79	-0.7925
			15.81	0.138				15.81	0.7713				15.81	-0.8127	15.81	-0.792
			15.83	0.138				15.83	0.7713				15.83	-0.8127	15.83	-0.792
			15.85	0.138				15.85	0.7713				15.85	-0.8127	15.85	-0.792
			15.87	0.138				15.87	0.7713				15.87	-0.8127	15.87	-0.792
			15.89	0.137				15.89	0.77095				15.89	-0.81205	15.89	-0.7915
			15.91	0.137				15.91	0.77045				15.91	-0.81155	15.91	-0.791
			15.93	0.137				15.93	0.77045				15.93	-0.81155	15.93	-0.791
			15.95	0.137				15.95	0.77045				15.95	-0.81155	15.95	-0.791
			15.97	0.137				15.97	0.77045				15.97	-0.81155	15.97	-0.791
			15.99	0.136				15.99	0.7706				15.99	-0.8114	15.99	-0.791
			16.01	0.136				16.01	0.7701				16.01	-0.8109	16.01	-0.7905
			16.03	0.136				16.03	0.7701				16.03	-0.8109	16.03	-0.7905
			16.05	0.136				16.05	0.7701				16.05	-0.8109	16.05	-0.7905
			16.07	0.135				16.07	0.77025				16.07	-0.81075	16.07	-0.7905
			16.09	0.135				16.09	0.77025				16.09	-0.81075	16.09	-0.7905
			16.11	0.135				16.11	0.76975				16.11	-0.81025	16.11	-0.79
			16.13	0.135				16.13	0.76975				16.13	-0.81025	16.13	-0.79
			16.15	0.135				16.15	0.76925				16.15	-0.80975	16.15	-0.7895
			16.17	0.134				16.17	0.7694				16.17	-0.8096	16.17	-0.7895
			16.19	0.134				16.19	0.7694				16.19	-0.8096	16.19	-0.7895
			16.21	0.134				16.21	0.7689				16.21	-0.8091	16.21	-0.789
			16.23	0.134				16.23	0.7689				16.23	-0.8091	16.23	-0.789
			16.25	0.133				16.25	0.76905				16.25	-0.80895	16.25	-0.789
			16.27	0.133				16.27	0.76905				16.27	-0.80895	16.27	-0.789
			16.29	0.133				16.29	0.76905				16.29	-0.80895	16.29	-0.789
			16.31	0.133				16.31	0.76855				16.31	-0.80845	16.31	-0.7885
			16.33	0.133				16.33	0.76855				16.33	-0.80845	16.33	-0.7885
			16.35	0.132				16.35	0.7687				16.35	-0.8083	16.35	-0.7885
			16.37	0.132				16.37	0.7687				16.37	-0.8083	16.37	-0.7885
			16.39	0.132				16.39	0.7682				16.39	-0.8078	16.39	-0.788
			16.41	0.132				16.41	0.7677				16.41	-0.8073	16.41	-0.7875
			16.43	0.131				16.43	0.76785				16.43	-0.80715	16.43	-0.7875
			16.45	0.131				16.45	0.76785				16.45	-0.80715	16.45	-0.7875
			16.47	0.131				16.47	0.76785				16.47	-0.80715	16.47	-0.7875
			16.49	0.131				16.49	0.76785				16.49	-0.80715	16.49	-0.7875
			16.51	0.131				16.51	0.76785				16.51	-0.80715	16.51	-0.7875
			16.53	0.13				16.53	0.7675				16.53	-0.8065	16.53	-0.787
			16.55	0.13				16.55	0.7675				16.55	-0.8065	16.55	-0.787
			16.57	0.13				16.57	0.7675				16.57	-0.8065	16.57	-0.787
			16.59	0.13				16.59	0.7675				16.59	-0.8065	16.59	-0.787
			16.61	0.129				16.61	0.76765				16.61	-0.80635	16.61	-0.787
			16.63	0.129				16.63	0.76715				16.63	-0.80585	16.63	-0.7865
			16.65	0.129				16.65	0.76715				16.65	-0.80585	16.65	-0.7865
			16.67	0.129				16.67	0.76665				16.67	-0.80535	16.67	-0.786
			16.69	0.129				16.69	0.76665				16.69	-0.80535	16.69	-0.786
			16.71	0.128				16.71	0.7668				16.71	-0.8052	16.71	-0.786
			16.73	0.128				16.73	0.7663				16.73	-0.8047	16.73	-0.7855
			16.75	0.128				16.75	0.7663				16.75	-0.8047	16.75	-0.7855
			16.77	0.128				16.77	0.7663				16.77	-0.8047	16.77	-0.7855
			16.79	0.128				16.79	0.7663				16.79	-0.8047	16.79	-0.7855
			16.81	0.127				16.81	0.76645				16.81	-0.80455	16.81	-0.7855
			16.83	0.127				16.83	0.76595				16.83	-0.80405	16.83	-0.785
			16.85	0.127				16.85	0.76595				16.85	-0.80405	16.85	-0.785
			16.87	0.127				16.87	0.76595				16.87	-0.80405	16.87	-0.785
			16.89	0.126				16.89	0.7661				16.89	-0.8039	16.89	-0.785
			16.91	0.126				16.91	0.7661				16.91	-0.8039	16.91	-0.785
			16.93	0.126				16.93	0.7656				16.93	-0.8034	16.93	-0.7845
			16.95	0.126				16.95	0.7651				16.95	-0.8029	16.95	-0.784
			16.97	0.126				16.97	0.7651				16.97	-0.8029	16.97	-0.784
			16.99	0.125				16.99	0.76525				16.99	-0.80275	16.99	-0.784
			17.01	0.125				17.01	0.76525				17.01	-0.80275	17.01	-0.784
			17.03	0.125				17.03	0.76525				17.03	-0.80275	17.03	-0.784
			17.05	0.125				17.05	0.76475				17.05	-0.80225	17.05	-0.7835
			17.07	0.125				17.07	0.76475				17.07	-0.80225	17.07	-0.7835
			17.09	0.124				17.09	0.7649				17.09	-0.8021	17.09	-0.7835
			17.11	0.124				17.11	0.7649				17.11	-0.8021	17.11	-0.7835
			17.13	0.124				17.13	0.7649				17.13	-0.8021	17.13	-0.7835
			17.15	0.124				17.15	0.7644				17.15	-0.8016	17.15	-0.783
			17.17	0.124				17.17	0.7644				17.17	-0.8016	17.17	-0.783
			17.19	0.123				17.19	0.76455				17.19	-0.80145	17.19	-0.783
			17.21	0.123				17.21	0.76405				17.21	-0.80095	17.21	-0.7825
			17.23	0.123				17.23	0.76405				17.23	-0.80095	17.23	-0.7825
			17.25	0.123				17.25	0.76405				17.25	-0.80095	17.25	-0.7825
			17.27	0.123				17.27	0.76355				17.27	-0.80045	17.27	-0.782
			17.29	0.122				17.29	0.7637				17.29	-0.8003	17.29	-0.782
			17.31	0.122				17.31	0.7637				17.31	-0.8003	17.31	-0.782
			17.33	0.122				17.33	0.7637				17.33	-0.8003	17.33	-0.782
			17.35	0.122				17.35	0.7637				17.35	-0.8003	17.35	-0.782
			17.37	0.122				17.37	0.7632				17.37	-0.7998	17.37	-0.7815
			17.39	0.121				17.39	0.76335				17.39	-0.79965	17.39	-0.7815
			17.41	0.121				17.41	0.76335				17.41	-0.79965	17.41	-0.7815
			17.43	0.121				17.43	0.76335				17.43	-0.79965	17.43	-0.7815
			17.45	0.121				17.45	0.76335				17.45	-0.79965	17.45	-0.7815
			17.47	0.12				17.47	0.7635				17.47	-0.7995	17.47	-0.7815
			17.49	0.12				17.49	0.7625				17.49	-0.7985	17.49	-0.7805
			17.51	0.12				17.51	0.7625				17.51	-0.7985	17.51	-0.7805
			17.53	0.12				17.53	0.7625				17.53	-0.7985	17.53	-0.7805
			17.55	0.12				17.55	0.7625				17.55	-0.7985	17.55	-0.7805
			17.57	0.119				17.57	0.76265				17.57	-0.79835	17.57	-0.7805
			17.59	0.119				17.59	0.76215				17.59	-0.79785	17.59	-0.78
			17.61	0.119				17.61	0.76215				17.61	-0.79785	17.61	-0.78
			17.63	0.119				17.63	0.76215				17.63	-0.79785	17.63	-0.78
			17.65	0.119				17.65	0.76215				17.65	-0.79785	17.65	-0.78
			17.67	0.119				17.67	0.76215				17.67	-0.79785	17.67	-0.78
			17.69	0.118				17.69	0.7623				17.69	-0.7977	17.69	-0.78
			17.71	0.118				17.71	0.7618				17.71	-0.7972	17.71	-0.7795
			17.73	0.118				17.73	0.7618				17.73	-0.7972	17.73	-0.7795
			17.75	0.118				17.75	0.7618				17.75	-0.7972	17.75	-0.7795
			17.77	0.118				17.77	0.7618				17.77	-0.7972	17.77	-0.7795
			17.79	0.117				17.79	0.76145				17.79	-0.79655	17.79	-0.779
			17.81	0.117				17.81	0.76145				17.81	-0.79655	17.81	-0.779
			17.83	0.117				17.83	0.76095				17.83	-0.79605	17.83	-0.7785
			17.85	0.117				17.85	0.76095				17.85	-0.79605	17.85	-0.7785
			17.87	0.117				17.87	0.76095				17.87	-0.79605	17.87	-0.7785
			17.89	0.116				17.89	0.7611				17.89	-0.7959	17.89	-0.7785
			17.91	0.116				17.91	0.7611				17.91	-0.7959	17.91	-0.7785
			17.93	0.116				17.93	0.7606				17.93	-0.7954	17.93	-0.778
			17.95	0.116				17.95	0.7606				17.95	-0.7954	17.95	-0.778
			17.97	0.116				17.97	0.7606				17.97	-0.7954	17.97	-0.778
			17.99	0.115				17.99	0.76075				17.99	-0.79525	17.99	-0.778
			18.01	0.115				18.01	0.76075				18.01	-0.79525	18.01	-0.778
			18.03	0.115				18.03	0.76075				18.03	-0.79525	18.03	-0.778
			18.05	0.115				18.05	0.76025				18.05	-0.79475	18.05	-0.7775
			18.07	0.115				18.07	0.76025				18.07	-0.79475	18.07	-0.7775
			18.09	0.114				18.09	0.7599				18.09	-0.7941	18.09	-0.777
			18.11	0.114				18.11	0.7599				18.11	-0.7941	18.11	-0.777
			18.13	0.114				18.13	0.7599				18.13	-0.7941	18.13	-0.777
			18.15	0.114				18.15	0.7599				18.15	-0.7941	18.15	-0.777
			18.17	0.114				18.17	0.7594				18.17	-0.7936	18.17	-0.7765
			18.19	0.113				18.19	0.75955				18.19	-0.79345	18.19	-0.7765
			18.21	0.113				18.21	0.75955				18.21	-0.79345	18.21	-0.7765
			18.23	0.113				18.23	0.75955				18.23	-0.79345	18.23	-0.7765
			18.25	0.113				18.25	0.75955				18.25	-0.79345	18.25	-0.7765
			18.27	0.113				18.27	0.75955				18.27	-0.79345	18.27	-0.7765
			18.29	0.113				18.29	0.75905				18.29	-0.79295	18.29	-0.776
			18.31	0.112				18.31	0.7592				18.31	-0.7928	18.31	-0.776
			18.33	0.112				18.33	0.7592				18.33	-0.7928	18.33	-0.776
			18.35	0.112				18.35	0.7592				18.35	-0.7928	18.35	-0.776
			18.37	0.112				18.37	0.7592				18.37	-0.7928	18.37	-0.776
			18.39	0.112				18.39	0.7592				18.39	-0.7928	18.39	-0.776
			18.41	0.111				18.41	0.75835				18.41	-0.79165	18.41	-0.775
			18.43	0.111				18.43	0.75835				18.43	-0.79165	18.43	-0.775
			18.45	0.111				18.45	0.75835				18.45	-0.79165	18.45	-0.775
			18.47	0.111				18.47	0.75835				18.47	-0.79165	18.47	-0.775
			18.49	0.111				18.49	0.75835				18.49	-0.79165	18.49	-0.775
			18.51	0.11				18.51	0.7585				18.51	-0.7915	18.51	-0.775
			18.53	0.11				18.53	0.758				18.53	-0.791	18.53	-0.7745
			18.55	0.11				18.55	0.758				18.55	-0.791	18.55	-0.7745
			18.57	0.11				18.57	0.758				18.57	-0.791	18.57	-0.7745
			18.59	0.11				18.59	0.758				18.59	-0.791	18.59	-0.7745
			18.61	0.11				18.61	0.758				18.61	-0.791	18.61	-0.7745
			18.63	0.109				18.63	0.75815				18.63	-0.79085	18.63	-0.7745
			18.65	0.109				18.65	0.75765				18.65	-0.79035	18.65	-0.774
			18.67	0.109				18.67	0.75765				18.67	-0.79035	18.67	-0.774
			18.69	0.109				18.69	0.75765				18.69	-0.79035	18.69	-0.774
			18.71	0.109				18.71	0.75765				18.71	-0.79035	18.71	-0.774
			18.73	0.108				18.73	0.7573				18.73	-0.7897	18.73	-0.7735
			18.75	0.108				18.75	0.7573				18.75	-0.7897	18.75	-0.7735
			18.77	0.108				18.77	0.7568				18.77	-0.7892	18.77	-0.773
			18.79	0.108				18.79	0.7568				18.79	-0.7892	18.79	-0.773
			18.81	0.108				18.81	0.7568				18.81	-0.7892	18.81	-0.773
			18.83	0.108				18.83	0.7568				18.83	-0.7892	18.83	-0.773
			18.85	0.107				18.85	0.75695				18.85	-0.78905	18.85	-0.773
			18.87	0.107				18.87	0.75695				18.87	-0.78905	18.87	-0.773
			18.89	0.107				18.89	0.75645				18.89	-0.78855	18.89	-0.7725
			18.91	0.107				18.91	0.75645				18.91	-0.78855	18.91	-0.7725
			18.93	0.107				18.93	0.75645				18.93	-0.78855	18.93	-0.7725
			18.95	0.107				18.95	0.75645				18.95	-0.78855	18.95	-0.7725
			18.97	0.106				18.97	0.7566				18.97	-0.7884	18.97	-0.7725
			18.99	0.106				18.99	0.7566				18.99	-0.7884	18.99	-0.7725
			19.01	0.106				19.01	0.7561				19.01	-0.7879	19.01	-0.772
			19.03	0.106				19.03	0.7561				19.03	-0.7879	19.03	-0.772
			19.05	0.106				19.05	0.7556				19.05	-0.7874	19.05	-0.7715
			19.07	0.105				19.07	0.75575				19.07	-0.78725	19.07	-0.7715
			19.09	0.105				19.09	0.75575				19.09	-0.78725	19.09	-0.7715
			19.11	0.105				19.11	0.75575				19.11	-0.78725	19.11	-0.7715
			19.13	0.105				19.13	0.75525				19.13	-0.78675	19.13	-0.771
			19.15	0.105				19.15	0.75525				19.15	-0.78675	19.15	-0.771
			19.17	0.105				19.17	0.75525				19.17	-0.78675	19.17	-0.771
			19.19	0.104				19.19	0.7554				19.19	-0.7866	19.19	-0.771
			19.21	0.104				19.21	0.7554				19.21	-0.7866	19.21	-0.771
			19.23	0.104				19.23	0.7554				19.23	-0.7866	19.23	-0.771
			19.25	0.104				19.25	0.7549				19.25	-0.7861	19.25	-0.7705
			19.27	0.104				19.27	0.7549				19.27	-0.7861	19.27	-0.7705
			19.29	0.104				19.29	0.7549				19.29	-0.7861	19.29	-0.7705
			19.31	0.103				19.31	0.75505				19.31	-0.78595	19.31	-0.7705
			19.33	0.103				19.33	0.75505				19.33	-0.78595	19.33	-0.7705
			19.35	0.103				19.35	0.75505				19.35	-0.78595	19.35	-0.7705
			19.37	0.103				19.37	0.75455				19.37	-0.78545	19.37	-0.77
			19.39	0.103				19.39	0.75405				19.39	-0.78495	19.39	-0.7695
			19.41	0.103				19.41	0.75405				19.41	-0.78495	19.41	-0.7695
			19.43	0.102				19.43	0.7542				19.43	-0.7848	19.43	-0.7695
			19.45	0.102				19.45	0.7542				19.45	-0.7848	19.45	-0.7695
			19.47	0.102				19.47	0.7542				19.47	-0.7848	19.47	-0.7695
			19.49	0.102				19.49	0.7542				19.49	-0.7848	19.49	-0.7695
			19.51	0.102				19.51	0.7537				19.51	-0.7843	19.51	-0.769
			19.53	0.101				19.53	0.75385				19.53	-0.78415	19.53	-0.769
			19.55	0.101				19.55	0.75385				19.55	-0.78415	19.55	-0.769
			19.57	0.101				19.57	0.75385				19.57	-0.78415	19.57	-0.769
			19.59	0.101				19.59	0.75385				19.59	-0.78415	19.59	-0.769
			19.61	0.101				19.61	0.75385				19.61	-0.78415	19.61	-0.769
			19.63	0.101				19.63	0.75335				19.63	-0.78365	19.63	-0.7685
			19.65	0.1				19.65	0.7535				19.65	-0.7835	19.65	-0.7685
			19.67	0.1				19.67	0.7535				19.67	-0.7835	19.67	-0.7685
			19.69	0.1				19.69	0.7535				19.69	-0.7835	19.69	-0.7685
			19.71	0.1				19.71	0.7535				19.71	-0.7835	19.71	-0.7685
			19.73	0.1				19.73	0.7535				19.73	-0.7835	19.73	-0.7685
			19.75	0.1				19.75	0.753				19.75	-0.783	19.75	-0.768
			19.77	0.099				19.77	0.75265				19.77	-0.78235	19.77	-0.7675
			19.79	0.099				19.79	0.75265				19.79	-0.78235	19.79	-0.7675
			19.81	0.099				19.81	0.75265				19.81	-0.78235	19.81	-0.7675
			19.83	0.099				19.83	0.75265				19.83	-0.78235	19.83	-0.7675
			19.85	0.099				19.85	0.75265				19.85	-0.78235	19.85	-0.7675
			19.87	0.099				19.87	0.75265				19.87	-0.78235	19.87	-0.7675
			19.89	0.098				19.89	0.7523				19.89	-0.7817	19.89	-0.767
			19.91	0.098				19.91	0.7523				19.91	-0.7817	19.91	-0.767
			19.93	0.098				19.93	0.7523				19.93	-0.7817	19.93	-0.767
			19.95	0.098				19.95	0.7523				19.95	-0.7817	19.95	-0.767
			19.97	0.098				19.97	0.7523				19.97	-0.7817	19.97	-0.767
			19.99	0.098				19.99	0.7523				19.99	-0.7817	19.99	-0.767
			20.01	0.098				20.01	0.7523				20.01	-0.7817	20.01	-0.767
			20.03	0.097				20.03	0.75195				20.03	-0.78105	20.03	-0.7665
			20.05	0.097				20.05	0.75195				20.05	-0.78105	20.05	-0.7665
			20.07	0.097				20.07	0.75195				20.07	-0.78105	20.07	-0.7665
			20.09	0.097				20.09	0.75195				20.09	-0.78105	20.09	-0.7665
			20.11	0.097				20.11	0.75145				20.11	-0.78055	20.11	-0.766
			20.13	0.097				20.13	0.75145				20.13	-0.78055	20.13	-0.766
			20.15	0.096				20.15	0.7511				20.15	-0.7799	20.15	-0.7655
			20.17	0.096				20.17	0.7511				20.17	-0.7799	20.17	-0.7655
			20.19	0.096				20.19	0.7511				20.19	-0.7799	20.19	-0.7655
			20.21	0.096				20.21	0.7511				20.21	-0.7799	20.21	-0.7655
			20.23	0.096				20.23	0.7511				20.23	-0.7799	20.23	-0.7655
			20.25	0.096				20.25	0.7511				20.25	-0.7799	20.25	-0.7655
			20.27	0.095				20.27	0.75125				20.27	-0.77975	20.27	-0.7655
			20.29	0.095				20.29	0.75075				20.29	-0.77925	20.29	-0.765
			20.31	0.095				20.31	0.75075				20.31	-0.77925	20.31	-0.765
			20.33	0.095				20.33	0.75075				20.33	-0.77925	20.33	-0.765
			20.35	0.095				20.35	0.75075				20.35	-0.77925	20.35	-0.765
			20.37	0.095				20.37	0.75075				20.37	-0.77925	20.37	-0.765
			20.39	0.094				20.39	0.7509				20.39	-0.7791	20.39	-0.765
			20.41	0.094				20.41	0.7509				20.41	-0.7791	20.41	-0.765
			20.43	0.094				20.43	0.7504				20.43	-0.7786	20.43	-0.7645
			20.45	0.094				20.45	0.7504				20.45	-0.7786	20.45	-0.7645
			20.47	0.094				20.47	0.7504				20.47	-0.7786	20.47	-0.7645
			20.49	0.094				20.49	0.7499				20.49	-0.7781	20.49	-0.764
			20.51	0.094				20.51	0.7499				20.51	-0.7781	20.51	-0.764
			20.53	0.093				20.53	0.75005				20.53	-0.77795	20.53	-0.764
			20.55	0.093				20.55	0.74955				20.55	-0.77745	20.55	-0.7635
			20.57	0.093				20.57	0.74955				20.57	-0.77745	20.57	-0.7635
			20.59	0.093				20.59	0.74955				20.59	-0.77745	20.59	-0.7635
			20.61	0.093				20.61	0.74955				20.61	-0.77745	20.61	-0.7635
			20.63	0.093				20.63	0.74955				20.63	-0.77745	20.63	-0.7635
			20.65	0.092				20.65	0.7497				20.65	-0.7773	20.65	-0.7635
			20.67	0.092				20.67	0.7497				20.67	-0.7773	20.67	-0.7635
			20.69	0.092				20.69	0.7492				20.69	-0.7768	20.69	-0.763
			20.71	0.092				20.71	0.7492				20.71	-0.7768	20.71	-0.763
			20.73	0.092				20.73	0.7492				20.73	-0.7768	20.73	-0.763
			20.75	0.092				20.75	0.7492				20.75	-0.7768	20.75	-0.763
			20.77	0.092				20.77	0.7492				20.77	-0.7768	20.77	-0.763
			20.79	0.091				20.79	0.74935				20.79	-0.77665	20.79	-0.763
			20.81	0.091				20.81	0.74935				20.81	-0.77665	20.81	-0.763
			20.83	0.091				20.83	0.74885				20.83	-0.77615	20.83	-0.7625
			20.85	0.091				20.85	0.74885				20.85	-0.77615	20.85	-0.7625
			20.87	0.091				20.87	0.74835				20.87	-0.77565	20.87	-0.762
			20.89	0.091				20.89	0.74835				20.89	-0.77565	20.89	-0.762
			20.91	0.09				20.91	0.7485				20.91	-0.7755	20.91	-0.762
			20.93	0.09				20.93	0.7485				20.93	-0.7755	20.93	-0.762
			20.95	0.09				20.95	0.7485				20.95	-0.7755	20.95	-0.762
			20.97	0.09				20.97	0.748				20.97	-0.775	20.97	-0.7615
			20.99	0.09				20.99	0.748				20.99	-0.775	20.99	-0.7615
			21.01	0.09				21.01	0.748				21.01	-0.775	21.01	-0.7615
			21.03	0.09				21.03	0.748				21.03	-0.775	21.03	-0.7615
			21.05	0.089				21.05	0.74815				21.05	-0.77485	21.05	-0.7615
			21.07	0.089				21.07	0.74815				21.07	-0.77485	21.07	-0.7615
			21.09	0.089				21.09	0.74815				21.09	-0.77485	21.09	-0.7615
			21.11	0.089				21.11	0.74765				21.11	-0.77435	21.11	-0.761
			21.13	0.089				21.13	0.74765				21.13	-0.77435	21.13	-0.761
			21.15	0.089				21.15	0.74765				21.15	-0.77435	21.15	-0.761
			21.17	0.089				21.17	0.74765				21.17	-0.77435	21.17	-0.761
			21.19	0.088				21.19	0.7478				21.19	-0.7742	21.19	-0.761
			21.21	0.088				21.21	0.7478				21.21	-0.7742	21.21	-0.761
			21.23	0.088				21.23	0.7478				21.23	-0.7742	21.23	-0.761
			21.25	0.088				21.25	0.7473				21.25	-0.7737	21.25	-0.7605
			21.27	0.088				21.27	0.7468				21.27	-0.7732	21.27	-0.76
			21.29	0.088				21.29	0.7468				21.29	-0.7732	21.29	-0.76
			21.31	0.088				21.31	0.7468				21.31	-0.7732	21.31	-0.76
			21.33	0.087				21.33	0.74695				21.33	-0.77305	21.33	-0.76
			21.35	0.087				21.35	0.74695				21.35	-0.77305	21.35	-0.76
			21.37	0.087				21.37	0.74695				21.37	-0.77305	21.37	-0.76
			21.39	0.087				21.39	0.74695				21.39	-0.77305	21.39	-0.76
			21.41	0.087				21.41	0.74645				21.41	-0.77255	21.41	-0.7595
			21.43	0.087				21.43	0.74645				21.43	-0.77255	21.43	-0.7595
			21.45	0.086				21.45	0.7466				21.45	-0.7724	21.45	-0.7595
			21.47	0.086				21.47	0.7466				21.47	-0.7724	21.47	-0.7595
			21.49	0.086				21.49	0.7466				21.49	-0.7724	21.49	-0.7595
			21.51	0.086				21.51	0.7466				21.51	-0.7724	21.51	-0.7595
			21.53	0.086				21.53	0.7466				21.53	-0.7724	21.53	-0.7595
			21.55	0.086				21.55	0.7461				21.55	-0.7719	21.55	-0.759
			21.57	0.086				21.57	0.7461				21.57	-0.7719	21.57	-0.759
			21.59	0.085				21.59	0.74625				21.59	-0.77175	21.59	-0.759
			21.61	0.085				21.61	0.74625				21.61	-0.77175	21.61	-0.759
			21.63	0.085				21.63	0.74625				21.63	-0.77175	21.63	-0.759
			21.65	0.085				21.65	0.74625				21.65	-0.77175	21.65	-0.759
			21.67	0.085				21.67	0.74575				21.67	-0.77125	21.67	-0.7585
			21.69	0.085				21.69	0.74525				21.69	-0.77075	21.69	-0.758
			21.71	0.085				21.71	0.74525				21.71	-0.77075	21.71	-0.758
			21.73	0.084				21.73	0.7454				21.73	-0.7706	21.73	-0.758
			21.75	0.084				21.75	0.7454				21.75	-0.7706	21.75	-0.758
			21.77	0.084				21.77	0.7454				21.77	-0.7706	21.77	-0.758
			21.79	0.084				21.79	0.7454				21.79	-0.7706	21.79	-0.758
			21.81	0.084				21.81	0.7454				21.81	-0.7706	21.81	-0.758
			21.83	0.084				21.83	0.7454				21.83	-0.7706	21.83	-0.758
			21.85	0.084				21.85	0.7449				21.85	-0.7701	21.85	-0.7575
			21.87	0.084				21.87	0.7449				21.87	-0.7701	21.87	-0.7575
			21.89	0.083				21.89	0.74505				21.89	-0.76995	21.89	-0.7575
			21.91	0.083				21.91	0.74505				21.91	-0.76995	21.91	-0.7575
			21.93	0.083				21.93	0.74505				21.93	-0.76995	21.93	-0.7575
			21.95	0.083				21.95	0.74505				21.95	-0.76995	21.95	-0.7575
			21.97	0.083				21.97	0.74505				21.97	-0.76995	21.97	-0.7575
			21.99	0.083				21.99	0.74455				21.99	-0.76945	21.99	-0.757
			22.01	0.083				22.01	0.74455				22.01	-0.76945	22.01	-0.757
			22.03	0.082				22.03	0.7447				22.03	-0.7693	22.03	-0.757
			22.05	0.082				22.05	0.7447				22.05	-0.7693	22.05	-0.757
			22.07	0.082				22.07	0.7447				22.07	-0.7693	22.07	-0.757
			22.09	0.082				22.09	0.7442				22.09	-0.7688	22.09	-0.7565
			22.11	0.082				22.11	0.7442				22.11	-0.7688	22.11	-0.7565
			22.13	0.082				22.13	0.7442				22.13	-0.7688	22.13	-0.7565
			22.15	0.082				22.15	0.7437				22.15	-0.7683	22.15	-0.756
			22.17	0.081				22.17	0.74385				22.17	-0.76815	22.17	-0.756
			22.19	0.081				22.19	0.74385				22.19	-0.76815	22.19	-0.756
			22.21	0.081				22.21	0.74385				22.21	-0.76815	22.21	-0.756
			22.23	0.081				22.23	0.74385				22.23	-0.76815	22.23	-0.756
			22.25	0.081				22.25	0.74385				22.25	-0.76815	22.25	-0.756
			22.27	0.081				22.27	0.74385				22.27	-0.76815	22.27	-0.756
			22.29	0.081				22.29	0.74335				22.29	-0.76765	22.29	-0.7555
			22.31	0.081				22.31	0.74335				22.31	-0.76765	22.31	-0.7555
			22.33	0.08				22.33	0.7435				22.33	-0.7675	22.33	-0.7555
			22.35	0.08				22.35	0.7435				22.35	-0.7675	22.35	-0.7555
			22.37	0.08				22.37	0.7435				22.37	-0.7675	22.37	-0.7555
			22.39	0.08				22.39	0.7435				22.39	-0.7675	22.39	-0.7555
			22.41	0.08				22.41	0.7435				22.41	-0.7675	22.41	-0.7555
			22.43	0.08				22.43	0.7435				22.43	-0.7675	22.43	-0.7555
			22.45	0.08				22.45	0.743				22.45	-0.767	22.45	-0.755
			22.47	0.079				22.47	0.74315				22.47	-0.76685	22.47	-0.755
			22.49	0.079				22.49	0.74315				22.49	-0.76685	22.49	-0.755
			22.51	0.079				22.51	0.74265				22.51	-0.76635	22.51	-0.7545
			22.53	0.079				22.53	0.74265				22.53	-0.76635	22.53	-0.7545
			22.55	0.079				22.55	0.74265				22.55	-0.76635	22.55	-0.7545
			22.57	0.079				22.57	0.74265				22.57	-0.76635	22.57	-0.7545
			22.59	0.079				22.59	0.74265				22.59	-0.76635	22.59	-0.7545
			22.61	0.079				22.61	0.74215				22.61	-0.76585	22.61	-0.754
			22.63	0.078				22.63	0.7423				22.63	-0.7657	22.63	-0.754
			22.65	0.078				22.65	0.7423				22.65	-0.7657	22.65	-0.754
			22.67	0.078				22.67	0.7423				22.67	-0.7657	22.67	-0.754
			22.69	0.078				22.69	0.7423				22.69	-0.7657	22.69	-0.754
			22.71	0.078				22.71	0.7423				22.71	-0.7657	22.71	-0.754
			22.73	0.078				22.73	0.7423				22.73	-0.7657	22.73	-0.754
			22.75	0.078				22.75	0.7423				22.75	-0.7657	22.75	-0.754
			22.77	0.077				22.77	0.74195				22.77	-0.76505	22.77	-0.7535
			22.79	0.077				22.79	0.74195				22.79	-0.76505	22.79	-0.7535
			22.81	0.077				22.81	0.74195				22.81	-0.76505	22.81	-0.7535
			22.83	0.077				22.83	0.74195				22.83	-0.76505	22.83	-0.7535
			22.85	0.077				22.85	0.74195				22.85	-0.76505	22.85	-0.7535
			22.87	0.077				22.87	0.74195				22.87	-0.76505	22.87	-0.7535
			22.89	0.077				22.89	0.74195				22.89	-0.76505	22.89	-0.7535
			22.91	0.077				22.91	0.74145				22.91	-0.76455	22.91	-0.753
			22.93	0.076				22.93	0.7416				22.93	-0.7644	22.93	-0.753
			22.95	0.076				22.95	0.7411				22.95	-0.7639	22.95	-0.7525
			22.97	0.076				22.97	0.7411				22.97	-0.7639	22.97	-0.7525
			22.99	0.076				22.99	0.7411				22.99	-0.7639	22.99	-0.7525
			23.01	0.076				23.01	0.7411				23.01	-0.7639	23.01	-0.7525
			23.03	0.076				23.03	0.7411				23.03	-0.7639	23.03	-0.7525
			23.05	0.076				23.05	0.7411				23.05	-0.7639	23.05	-0.7525
			23.07	0.076				23.07	0.7406				23.07	-0.7634	23.07	-0.752
			23.09	0.075				23.09	0.74075				23.09	-0.76325	23.09	-0.752
			23.11	0.075				23.11	0.74075				23.11	-0.76325	23.11	-0.752
			23.13	0.075				23.13	0.74075				23.13	-0.76325	23.13	-0.752
			23.15	0.075				23.15	0.74075				23.15	-0.76325	23.15	-0.752
			23.17	0.075				23.17	0.74075				23.17	-0.76325	23.17	-0.752
			23.19	0.075				23.19	0.74075				23.19	-0.76325	23.19	-0.752
			23.21	0.075				23.21	0.74075				23.21	-0.76325	23.21	-0.752
			23.23	0.075				23.23	0.74075				23.23	-0.76325	23.23	-0.752
			23.25	0.074				23.25	0.7404				23.25	-0.7626	23.25	-0.7515
			23.27	0.074				23.27	0.7404				23.27	-0.7626	23.27	-0.7515
			23.29	0.074				23.29	0.7404				23.29	-0.7626	23.29	-0.7515
			23.31	0.074				23.31	0.7404				23.31	-0.7626	23.31	-0.7515
			23.33	0.074				23.33	0.7404				23.33	-0.7626	23.33	-0.7515
			23.35	0.074				23.35	0.7404				23.35	-0.7626	23.35	-0.7515
			23.37	0.074				23.37	0.7404				23.37	-0.7626	23.37	-0.7515
			23.39	0.074				23.39	0.7404				23.39	-0.7626	23.39	-0.7515
			23.41	0.073				23.41	0.73955				23.41	-0.76145	23.41	-0.7505
			23.43	0.073				23.43	0.73955				23.43	-0.76145	23.43	-0.7505
			23.45	0.073				23.45	0.73955				23.45	-0.76145	23.45	-0.7505
			23.47	0.073				23.47	0.73955				23.47	-0.76145	23.47	-0.7505
			23.49	0.073				23.49	0.73955				23.49	-0.76145	23.49	-0.7505
			23.51	0.073				23.51	0.73955				23.51	-0.76145	23.51	-0.7505
			23.53	0.073				23.53	0.73955				23.53	-0.76145	23.53	-0.7505
			23.55	0.073				23.55	0.73955				23.55	-0.76145	23.55	-0.7505
			23.57	0.072				23.57	0.7392				23.57	-0.7608	23.57	-0.75
			23.59	0.072				23.59	0.7392				23.59	-0.7608	23.59	-0.75
			23.61	0.072				23.61	0.7392				23.61	-0.7608	23.61	-0.75
			23.63	0.072				23.63	0.7392				23.63	-0.7608	23.63	-0.75
			23.65	0.072				23.65	0.7392				23.65	-0.7608	23.65	-0.75
			23.67	0.072				23.67	0.7392				23.67	-0.7608	23.67	-0.75
			23.69	0.072				23.69	0.7392				23.69	-0.7608	23.69	-0.75
			23.71	0.072				23.71	0.7392				23.71	-0.7608	23.71	-0.75
			23.73	0.072				23.73	0.7387				23.73	-0.7603	23.73	-0.7495
			23.75	0.071				23.75	0.73885				23.75	-0.76015	23.75	-0.7495
			23.77	0.071				23.77	0.73885				23.77	-0.76015	23.77	-0.7495
			23.79	0.071				23.79	0.73885				23.79	-0.76015	23.79	-0.7495
			23.81	0.071				23.81	0.73885				23.81	-0.76015	23.81	-0.7495
			23.83	0.071				23.83	0.73885				23.83	-0.76015	23.83	-0.7495
			23.85	0.071				23.85	0.73885				23.85	-0.76015	23.85	-0.7495
			23.87	0.071				23.87	0.73835				23.87	-0.75965	23.87	-0.749
			23.89	0.071				23.89	0.73835				23.89	-0.75965	23.89	-0.749
			23.91	0.07				23.91	0.738				23.91	-0.759	23.91	-0.7485
			23.93	0.07				23.93	0.738				23.93	-0.759	23.93	-0.7485
			23.95	0.07				23.95	0.738				23.95	-0.759	23.95	-0.7485
			23.97	0.07				23.97	0.738				23.97	-0.759	23.97	-0.7485
			23.99	0.07				23.99	0.738				23.99	-0.759	23.99	-0.7485
			24.01	0.07				24.01	0.738				24.01	-0.759	24.01	-0.7485
			24.03	0.07				24.03	0.738				24.03	-0.759	24.03	-0.7485
			24.05	0.07				24.05	0.738				24.05	-0.759	24.05	-0.7485
			24.07	0.07				24.07	0.7375				24.07	-0.7585	24.07	-0.748
			24.09	0.069				24.09	0.73765				24.09	-0.75835	24.09	-0.748
			24.11	0.069				24.11	0.73765				24.11	-0.75835	24.11	-0.748
			24.13	0.069				24.13	0.73765				24.13	-0.75835	24.13	-0.748
			24.15	0.069				24.15	0.73765				24.15	-0.75835	24.15	-0.748
			24.17	0.069				24.17	0.73765				24.17	-0.75835	24.17	-0.748
			24.19	0.069				24.19	0.73765				24.19	-0.75835	24.19	-0.748
			24.21	0.069				24.21	0.73765				24.21	-0.75835	24.21	-0.748
			24.23	0.069				24.23	0.73765				24.23	-0.75835	24.23	-0.748
			24.25	0.068				24.25	0.7373				24.25	-0.7577	24.25	-0.7475
			24.27	0.068				24.27	0.7373				24.27	-0.7577	24.27	-0.7475
			24.29	0.068				24.29	0.7373				24.29	-0.7577	24.29	-0.7475
			24.31	0.068				24.31	0.7373				24.31	-0.7577	24.31	-0.7475
			24.33	0.068				24.33	0.7373				24.33	-0.7577	24.33	-0.7475
			24.35	0.068				24.35	0.7368				24.35	-0.7572	24.35	-0.747
			24.37	0.068				24.37	0.7368				24.37	-0.7572	24.37	-0.747
			24.39	0.068				24.39	0.7368				24.39	-0.7572	24.39	-0.747
			24.41	0.068				24.41	0.7368				24.41	-0.7572	24.41	-0.747
			24.43	0.067				24.43	0.73645				24.43	-0.75655	24.43	-0.7465
			24.45	0.067				24.45	0.73645				24.45	-0.75655	24.45	-0.7465
			24.47	0.067				24.47	0.73645				24.47	-0.75655	24.47	-0.7465
			24.49	0.067				24.49	0.73645				24.49	-0.75655	24.49	-0.7465
			24.51	0.067				24.51	0.73645				24.51	-0.75655	24.51	-0.7465
			24.53	0.067				24.53	0.73645				24.53	-0.75655	24.53	-0.7465
			24.55	0.067				24.55	0.73645				24.55	-0.75655	24.55	-0.7465
			24.57	0.067				24.57	0.73645				24.57	-0.75655	24.57	-0.7465
			24.59	0.067				24.59	0.73645				24.59	-0.75655	24.59	-0.7465
			24.61	0.066				24.61	0.7361				24.61	-0.7559	24.61	-0.746
			24.63	0.066				24.63	0.7361				24.63	-0.7559	24.63	-0.746
			24.65	0.066				24.65	0.7361				24.65	-0.7559	24.65	-0.746
			24.67	0.066				24.67	0.7361				24.67	-0.7559	24.67	-0.746
			24.69	0.066				24.69	0.7361				24.69	-0.7559	24.69	-0.746
			24.71	0.066				24.71	0.7361				24.71	-0.7559	24.71	-0.746
			24.73	0.066				24.73	0.7361				24.73	-0.7559	24.73	-0.746
			24.75	0.066				24.75	0.7361				24.75	-0.7559	24.75	-0.746
			24.77	0.066				24.77	0.7361				24.77	-0.7559	24.77	-0.746
			24.79	0.065				24.79	0.73575				24.79	-0.75525	24.79	-0.7455
			24.81	0.065				24.81	0.73575				24.81	-0.75525	24.81	-0.7455
			24.83	0.065				24.83	0.73575				24.83	-0.75525	24.83	-0.7455
			24.85	0.065				24.85	0.73525				24.85	-0.75475	24.85	-0.745
			24.87	0.065				24.87	0.73525				24.87	-0.75475	24.87	-0.745
			24.89	0.065				24.89	0.73525				24.89	-0.75475	24.89	-0.745
			24.91	0.065				24.91	0.73525				24.91	-0.75475	24.91	-0.745
			24.93	0.065				24.93	0.73525				24.93	-0.75475	24.93	-0.745
			24.95	0.065				24.95	0.73525				24.95	-0.75475	24.95	-0.745
			24.97	0.064				24.97	0.7349				24.97	-0.7541	24.97	-0.7445
			24.99	0.064				24.99	0.7349				24.99	-0.7541	24.99	-0.7445
			25.01	0.064				25.01	0.7349				25.01	-0.7541	25.01	-0.7445
			25.03	0.064				25.03	0.7349				25.03	-0.7541	25.03	-0.7445
			25.05	0.064				25.05	0.7349				25.05	-0.7541	25.05	-0.7445
			25.07	0.064				25.07	0.7349				25.07	-0.7541	25.07	-0.7445
			25.09	0.064				25.09	0.7349				25.09	-0.7541	25.09	-0.7445
			25.11	0.064				25.11	0.7349				25.11	-0.7541	25.11	-0.7445
			25.13	0.064				25.13	0.7349				25.13	-0.7541	25.13	-0.7445
			25.15	0.064				25.15	0.7344				25.15	-0.7536	25.15	-0.744
			25.17	0.063				25.17	0.73455				25.17	-0.75345	25.17	-0.744
			25.19	0.063				25.19	0.73455				25.19	-0.75345	25.19	-0.744
			25.21	0.063				25.21	0.73455				25.21	-0.75345	25.21	-0.744
			25.23	0.063				25.23	0.73455				25.23	-0.75345	25.23	-0.744
			25.25	0.063				25.25	0.73455				25.25	-0.75345	25.25	-0.744
			25.27	0.063				25.27	0.73455				25.27	-0.75345	25.27	-0.744
			25.29	0.063				25.29	0.73455				25.29	-0.75345	25.29	-0.744
			25.31	0.063				25.31	0.73455				25.31	-0.75345	25.31	-0.744
			25.33	0.063				25.33	0.73405				25.33	-0.75295	25.33	-0.7435
			25.35	0.062				25.35	0.7337				25.35	-0.7523	25.35	-0.743
			25.37	0.062				25.37	0.7337				25.37	-0.7523	25.37	-0.743
			25.39	0.062				25.39	0.7337				25.39	-0.7523	25.39	-0.743
			25.41	0.062				25.41	0.7337				25.41	-0.7523	25.41	-0.743
			25.43	0.062				25.43	0.7337				25.43	-0.7523	25.43	-0.743
			25.45	0.062				25.45	0.7337				25.45	-0.7523	25.45	-0.743
			25.47	0.062				25.47	0.7337				25.47	-0.7523	25.47	-0.743
			25.49	0.062				25.49	0.7337				25.49	-0.7523	25.49	-0.743
			25.51	0.062				25.51	0.7337				25.51	-0.7523	25.51	-0.743
			25.53	0.062				25.53	0.7332				25.53	-0.7518	25.53	-0.7425
			25.55	0.061				25.55	0.73335				25.55	-0.75165	25.55	-0.7425
			25.57	0.061				25.57	0.73335				25.57	-0.75165	25.57	-0.7425
			25.59	0.061				25.59	0.73335				25.59	-0.75165	25.59	-0.7425
			25.61	0.061				25.61	0.73335				25.61	-0.75165	25.61	-0.7425
			25.63	0.061				25.63	0.73335				25.63	-0.75165	25.63	-0.7425
			25.65	0.061				25.65	0.73335				25.65	-0.75165	25.65	-0.7425
			25.67	0.061				25.67	0.73335				25.67	-0.75165	25.67	-0.7425
			25.69	0.061				25.69	0.73335				25.69	-0.75165	25.69	-0.7425
			25.71	0.061				25.71	0.73285				25.71	-0.75115	25.71	-0.742
			25.73	0.061				25.73	0.73285				25.73	-0.75115	25.73	-0.742
			25.75	0.06				25.75	0.733				25.75	-0.751	25.75	-0.742
			25.77	0.06				25.77	0.733				25.77	-0.751	25.77	-0.742
			25.79	0.06				25.79	0.733				25.79	-0.751	25.79	-0.742
			25.81	0.06				25.81	0.733				25.81	-0.751	25.81	-0.742
			25.83	0.06				25.83	0.733				25.83	-0.751	25.83	-0.742
			25.85	0.06				25.85	0.733				25.85	-0.751	25.85	-0.742
			25.87	0.06				25.87	0.7325				25.87	-0.7505	25.87	-0.7415
			25.89	0.06				25.89	0.7325				25.89	-0.7505	25.89	-0.7415
			25.91	0.06				25.91	0.732				25.91	-0.75	25.91	-0.741
			25.93	0.06				25.93	0.732				25.93	-0.75	25.93	-0.741
			25.95	0.059				25.95	0.73215				25.95	-0.74985	25.95	-0.741
			25.97	0.059				25.97	0.73215				25.97	-0.74985	25.97	-0.741
			25.99	0.059				25.99	0.73215				25.99	-0.74985	25.99	-0.741
			26.01	0.059				26.01	0.73215				26.01	-0.74985	26.01	-0.741
			26.03	0.059				26.03	0.73215				26.03	-0.74985	26.03	-0.741
			26.05	0.059				26.05	0.73215				26.05	-0.74985	26.05	-0.741
			26.07	0.059				26.07	0.73215				26.07	-0.74985	26.07	-0.741
			26.09	0.059				26.09	0.73165				26.09	-0.74935	26.09	-0.7405
			26.11	0.059				26.11	0.73165				26.11	-0.74935	26.11	-0.7405
			26.13	0.059				26.13	0.73165				26.13	-0.74935	26.13	-0.7405
			26.15	0.058				26.15	0.7318				26.15	-0.7492	26.15	-0.7405
			26.17	0.058				26.17	0.7318				26.17	-0.7492	26.17	-0.7405
			26.19	0.058				26.19	0.7318				26.19	-0.7492	26.19	-0.7405
			26.21	0.058				26.21	0.7318				26.21	-0.7492	26.21	-0.7405
			26.23	0.058				26.23	0.7318				26.23	-0.7492	26.23	-0.7405
			26.25	0.058				26.25	0.7318				26.25	-0.7492	26.25	-0.7405
			26.27	0.058				26.27	0.7318				26.27	-0.7492	26.27	-0.7405
			26.29	0.058				26.29	0.7313				26.29	-0.7487	26.29	-0.74
			26.31	0.058				26.31	0.7313				26.31	-0.7487	26.31	-0.74
			26.33	0.058				26.33	0.7313				26.33	-0.7487	26.33	-0.74
			26.35	0.057				26.35	0.73145				26.35	-0.74855	26.35	-0.74
			26.37	0.057				26.37	0.73145				26.37	-0.74855	26.37	-0.74
			26.39	0.057				26.39	0.73145				26.39	-0.74855	26.39	-0.74
			26.41	0.057				26.41	0.73095				26.41	-0.74805	26.41	-0.7395
			26.43	0.057				26.43	0.73095				26.43	-0.74805	26.43	-0.7395
			26.45	0.057				26.45	0.73095				26.45	-0.74805	26.45	-0.7395
			26.47	0.057				26.47	0.73095				26.47	-0.74805	26.47	-0.7395
			26.49	0.057				26.49	0.73045				26.49	-0.74755	26.49	-0.739
			26.51	0.057				26.51	0.73045				26.51	-0.74755	26.51	-0.739
			26.53	0.057				26.53	0.73045				26.53	-0.74755	26.53	-0.739
			26.55	0.057				26.55	0.73045				26.55	-0.74755	26.55	-0.739
			26.57	0.056				26.57	0.7306				26.57	-0.7474	26.57	-0.739
			26.59	0.056				26.59	0.7306				26.59	-0.7474	26.59	-0.739
			26.61	0.056				26.61	0.7306				26.61	-0.7474	26.61	-0.739
			26.63	0.056				26.63	0.7306				26.63	-0.7474	26.63	-0.739
			26.65	0.056				26.65	0.7306				26.65	-0.7474	26.65	-0.739
			26.67	0.056				26.67	0.7306				26.67	-0.7474	26.67	-0.739
			26.69	0.056				26.69	0.7301				26.69	-0.7469	26.69	-0.7385
			26.71	0.056				26.71	0.7301				26.71	-0.7469	26.71	-0.7385
			26.73	0.056				26.73	0.7301				26.73	-0.7469	26.73	-0.7385
			26.75	0.056				26.75	0.7301				26.75	-0.7469	26.75	-0.7385
			26.77	0.056				26.77	0.7301				26.77	-0.7469	26.77	-0.7385
			26.79	0.055				26.79	0.73025				26.79	-0.74675	26.79	-0.7385
			26.81	0.055				26.81	0.73025				26.81	-0.74675	26.81	-0.7385
			26.83	0.055				26.83	0.73025				26.83	-0.74675	26.83	-0.7385
			26.85	0.055				26.85	0.73025				26.85	-0.74675	26.85	-0.7385
			26.87	0.055				26.87	0.73025				26.87	-0.74675	26.87	-0.7385
			26.89	0.055				26.89	0.72975				26.89	-0.74625	26.89	-0.738
			26.91	0.055				26.91	0.72975				26.91	-0.74625	26.91	-0.738
			26.93	0.055				26.93	0.72975				26.93	-0.74625	26.93	-0.738
			26.95	0.055				26.95	0.72925				26.95	-0.74575	26.95	-0.7375
			26.97	0.055				26.97	0.72925				26.97	-0.74575	26.97	-0.7375
			26.99	0.055				26.99	0.72925				26.99	-0.74575	26.99	-0.7375
			27.01	0.054				27.01	0.7294				27.01	-0.7456	27.01	-0.7375
			27.03	0.054				27.03	0.7294				27.03	-0.7456	27.03	-0.7375
			27.05	0.054				27.05	0.7294				27.05	-0.7456	27.05	-0.7375
			27.07	0.054				27.07	0.7294				27.07	-0.7456	27.07	-0.7375
			27.09	0.054				27.09	0.7294				27.09	-0.7456	27.09	-0.7375
			27.11	0.054				27.11	0.7289				27.11	-0.7451	27.11	-0.737
			27.13	0.054				27.13	0.7289				27.13	-0.7451	27.13	-0.737
			27.15	0.054				27.15	0.7289				27.15	-0.7451	27.15	-0.737
			27.17	0.054				27.17	0.7289				27.17	-0.7451	27.17	-0.737
			27.19	0.054				27.19	0.7289				27.19	-0.7451	27.19	-0.737
			27.21	0.054				27.21	0.7289				27.21	-0.7451	27.21	-0.737
			27.23	0.053				27.23	0.72905				27.23	-0.74495	27.23	-0.737
			27.25	0.053				27.25	0.72905				27.25	-0.74495	27.25	-0.737
			27.27	0.053				27.27	0.72905				27.27	-0.74495	27.27	-0.737
			27.29	0.053				27.29	0.72905				27.29	-0.74495	27.29	-0.737
			27.31	0.053				27.31	0.72855				27.31	-0.74445	27.31	-0.7365
			27.33	0.053				27.33	0.72855				27.33	-0.74445	27.33	-0.7365
			27.35	0.053				27.35	0.72855				27.35	-0.74445	27.35	-0.7365
			27.37	0.053				27.37	0.72855				27.37	-0.74445	27.37	-0.7365
			27.39	0.053				27.39	0.72855				27.39	-0.74445	27.39	-0.7365
			27.41	0.053				27.41	0.72855				27.41	-0.74445	27.41	-0.7365
			27.43	0.053				27.43	0.72855				27.43	-0.74445	27.43	-0.7365
			27.45	0.052				27.45	0.7287				27.45	-0.7443	27.45	-0.7365
			27.47	0.052				27.47	0.7287				27.47	-0.7443	27.47	-0.7365
			27.49	0.052				27.49	0.7282				27.49	-0.7438	27.49	-0.736
			27.51	0.052				27.51	0.7282				27.51	-0.7438	27.51	-0.736
			27.53	0.052				27.53	0.7277				27.53	-0.7433	27.53	-0.7355
			27.55	0.052				27.55	0.7277				27.55	-0.7433	27.55	-0.7355
			27.57	0.052				27.57	0.7277				27.57	-0.7433	27.57	-0.7355
			27.59	0.052				27.59	0.7277				27.59	-0.7433	27.59	-0.7355
			27.61	0.052				27.61	0.7277				27.61	-0.7433	27.61	-0.7355
			27.63	0.052				27.63	0.7277				27.63	-0.7433	27.63	-0.7355
			27.65	0.052				27.65	0.7277				27.65	-0.7433	27.65	-0.7355
			27.67	0.052				27.67	0.7277				27.67	-0.7433	27.67	-0.7355
			27.69	0.051				27.69	0.72785				27.69	-0.74315	27.69	-0.7355
			27.71	0.051				27.71	0.72785				27.71	-0.74315	27.71	-0.7355
			27.73	0.051				27.73	0.72785				27.73	-0.74315	27.73	-0.7355
			27.75	0.051				27.75	0.72735				27.75	-0.74265	27.75	-0.735
			27.77	0.051				27.77	0.72735				27.77	-0.74265	27.77	-0.735
			27.79	0.051				27.79	0.72735				27.79	-0.74265	27.79	-0.735
			27.81	0.051				27.81	0.72735				27.81	-0.74265	27.81	-0.735
			27.83	0.051				27.83	0.72735				27.83	-0.74265	27.83	-0.735
			27.85	0.051				27.85	0.72735				27.85	-0.74265	27.85	-0.735
			27.87	0.051				27.87	0.72735				27.87	-0.74265	27.87	-0.735
			27.89	0.051				27.89	0.72735				27.89	-0.74265	27.89	-0.735
			27.91	0.05				27.91	0.7275				27.91	-0.7425	27.91	-0.735
			27.93	0.05				27.93	0.7275				27.93	-0.7425	27.93	-0.735
			27.95	0.05				27.95	0.7275				27.95	-0.7425	27.95	-0.735
			27.97	0.05				27.97	0.727				27.97	-0.742	27.97	-0.7345
			27.99	0.05				27.99	0.727				27.99	-0.742	27.99	-0.7345
			28.01	0.05				28.01	0.727				28.01	-0.742	28.01	-0.7345
			28.03	0.05				28.03	0.727				28.03	-0.742	28.03	-0.7345
			28.05	0.05				28.05	0.7265				28.05	-0.7415	28.05	-0.734
			28.07	0.05				28.07	0.7265				28.07	-0.7415	28.07	-0.734
			28.09	0.05				28.09	0.7265				28.09	-0.7415	28.09	-0.734
			28.11	0.05				28.11	0.7265				28.11	-0.7415	28.11	-0.734
			28.13	0.05				28.13	0.7265				28.13	-0.7415	28.13	-0.734
			28.15	0.049				28.15	0.72665				28.15	-0.74135	28.15	-0.734
			28.17	0.049				28.17	0.72665				28.17	-0.74135	28.17	-0.734
			28.19	0.049				28.19	0.72615				28.19	-0.74085	28.19	-0.7335
			28.21	0.049				28.21	0.72615				28.21	-0.74085	28.21	-0.7335
			28.23	0.049				28.23	0.72615				28.23	-0.74085	28.23	-0.7335
			28.25	0.049				28.25	0.72615				28.25	-0.74085	28.25	-0.7335
			28.27	0.049				28.27	0.72615				28.27	-0.74085	28.27	-0.7335
			28.29	0.049				28.29	0.72615				28.29	-0.74085	28.29	-0.7335
			28.31	0.049				28.31	0.72615				28.31	-0.74085	28.31	-0.7335
			28.33	0.049				28.33	0.72615				28.33	-0.74085	28.33	-0.7335
			28.35	0.049				28.35	0.72615				28.35	-0.74085	28.35	-0.7335
			28.37	0.049				28.37	0.72615				28.37	-0.74085	28.37	-0.7335
			28.39	0.049				28.39	0.72615				28.39	-0.74085	28.39	-0.7335
			28.41	0.048				28.41	0.7258				28.41	-0.7402	28.41	-0.733
			28.43	0.048				28.43	0.7258				28.43	-0.7402	28.43	-0.733
			28.45	0.048				28.45	0.7258				28.45	-0.7402	28.45	-0.733
			28.47	0.048				28.47	0.7258				28.47	-0.7402	28.47	-0.733
			28.49	0.048				28.49	0.7258				28.49	-0.7402	28.49	-0.733
			28.51	0.048				28.51	0.7258				28.51	-0.7402	28.51	-0.733
			28.53	0.048				28.53	0.7258				28.53	-0.7402	28.53	-0.733
			28.55	0.048				28.55	0.7258				28.55	-0.7402	28.55	-0.733
			28.57	0.048				28.57	0.7258				28.57	-0.7402	28.57	-0.733
			28.59	0.048				28.59	0.7258				28.59	-0.7402	28.59	-0.733
			28.61	0.048				28.61	0.7258				28.61	-0.7402	28.61	-0.733
			28.63	0.048				28.63	0.7248				28.63	-0.7392	28.63	-0.732
			28.65	0.047				28.65	0.72495				28.65	-0.73905	28.65	-0.732
			28.67	0.047				28.67	0.72495				28.67	-0.73905	28.67	-0.732
			28.69	0.047				28.69	0.72495				28.69	-0.73905	28.69	-0.732
			28.71	0.047				28.71	0.72495				28.71	-0.73905	28.71	-0.732
			28.73	0.047				28.73	0.72495				28.73	-0.73905	28.73	-0.732
			28.75	0.047				28.75	0.72495				28.75	-0.73905	28.75	-0.732
			28.77	0.047				28.77	0.72495				28.77	-0.73905	28.77	-0.732
			28.79	0.047				28.79	0.72495				28.79	-0.73905	28.79	-0.732
			28.81	0.047				28.81	0.72495				28.81	-0.73905	28.81	-0.732
			28.83	0.047				28.83	0.72495				28.83	-0.73905	28.83	-0.732
			28.85	0.047				28.85	0.72495				28.85	-0.73905	28.85	-0.732
			28.87	0.047				28.87	0.72445				28.87	-0.73855	28.87	-0.7315
			28.89	0.047				28.89	0.72445				28.89	-0.73855	28.89	-0.7315
			28.91	0.046				28.91	0.7246				28.91	-0.7384	28.91	-0.7315
			28.93	0.046				28.93	0.7246				28.93	-0.7384	28.93	-0.7315
			28.95	0.046				28.95	0.7246				28.95	-0.7384	28.95	-0.7315
			28.97	0.046				28.97	0.7246				28.97	-0.7384	28.97	-0.7315
			28.99	0.046				28.99	0.7246				28.99	-0.7384	28.99	-0.7315
			29.01	0.046				29.01	0.7246				29.01	-0.7384	29.01	-0.7315
			29.03	0.046				29.03	0.7246				29.03	-0.7384	29.03	-0.7315
			29.05	0.046				29.05	0.7246				29.05	-0.7384	29.05	-0.7315
			29.07	0.046				29.07	0.7246				29.07	-0.7384	29.07	-0.7315
			29.09	0.046				29.09	0.7241				29.09	-0.7379	29.09	-0.731
			29.11	0.046				29.11	0.7241				29.11	-0.7379	29.11	-0.731
			29.13	0.046				29.13	0.7241				29.13	-0.7379	29.13	-0.731
			29.15	0.046				29.15	0.7241				29.15	-0.7379	29.15	-0.731
			29.17	0.045				29.17	0.72425				29.17	-0.73775	29.17	-0.731
			29.19	0.045				29.19	0.72425				29.19	-0.73775	29.19	-0.731
			29.21	0.045				29.21	0.72375				29.21	-0.73725	29.21	-0.7305
			29.23	0.045				29.23	0.72375				29.23	-0.73725	29.23	-0.7305
			29.25	0.045				29.25	0.72375				29.25	-0.73725	29.25	-0.7305
			29.27	0.045				29.27	0.72375				29.27	-0.73725	29.27	-0.7305
			29.29	0.045				29.29	0.72375				29.29	-0.73725	29.29	-0.7305
			29.31	0.045				29.31	0.72375				29.31	-0.73725	29.31	-0.7305
			29.33	0.045				29.33	0.72325				29.33	-0.73675	29.33	-0.73
			29.35	0.045				29.35	0.72325				29.35	-0.73675	29.35	-0.73
			29.37	0.045				29.37	0.72325				29.37	-0.73675	29.37	-0.73
			29.39	0.045				29.39	0.72325				29.39	-0.73675	29.39	-0.73
			29.41	0.045				29.41	0.72325				29.41	-0.73675	29.41	-0.73
			29.43	0.044				29.43	0.7234				29.43	-0.7366	29.43	-0.73
			29.45	0.044				29.45	0.7234				29.45	-0.7366	29.45	-0.73
			29.47	0.044				29.47	0.7234				29.47	-0.7366	29.47	-0.73
			29.49	0.044				29.49	0.7234				29.49	-0.7366	29.49	-0.73
			29.51	0.044				29.51	0.7234				29.51	-0.7366	29.51	-0.73
			29.53	0.044				29.53	0.7234				29.53	-0.7366	29.53	-0.73
			29.55	0.044				29.55	0.7234				29.55	-0.7366	29.55	-0.73
			29.57	0.044				29.57	0.7229				29.57	-0.7361	29.57	-0.7295
			29.59	0.044				29.59	0.7229				29.59	-0.7361	29.59	-0.7295
			29.61	0.044				29.61	0.7229				29.61	-0.7361	29.61	-0.7295
			29.63	0.044				29.63	0.7229				29.63	-0.7361	29.63	-0.7295
			29.65	0.044				29.65	0.7229				29.65	-0.7361	29.65	-0.7295
			29.67	0.044				29.67	0.7229				29.67	-0.7361	29.67	-0.7295
			29.69	0.044				29.69	0.7229				29.69	-0.7361	29.69	-0.7295
			29.71	0.043				29.71	0.72305				29.71	-0.73595	29.71	-0.7295
			29.73	0.043				29.73	0.72305				29.73	-0.73595	29.73	-0.7295
			29.75	0.043				29.75	0.72305				29.75	-0.73595	29.75	-0.7295
			29.77	0.043				29.77	0.72305				29.77	-0.73595	29.77	-0.7295
			29.79	0.043				29.79	0.72305				29.79	-0.73595	29.79	-0.7295
			29.81	0.043				29.81	0.72255				29.81	-0.73545	29.81	-0.729
			29.83	0.043				29.83	0.72205				29.83	-0.73495	29.83	-0.7285
			29.85	0.043				29.85	0.72205				29.85	-0.73495	29.85	-0.7285
			29.87	0.043				29.87	0.72205				29.87	-0.73495	29.87	-0.7285
			29.89	0.043				29.89	0.72205				29.89	-0.73495	29.89	-0.7285
			29.91	0.043				29.91	0.72205				29.91	-0.73495	29.91	-0.7285
			29.93	0.043				29.93	0.72205				29.93	-0.73495	29.93	-0.7285
			29.95	0.043				29.95	0.72205				29.95	-0.73495	29.95	-0.7285
			29.97	0.043				29.97	0.72205				29.97	-0.73495	29.97	-0.7285
			29.99	0.042				29.99	0.7222				29.99	-0.7348	29.99	-0.7285
			30.01	0.042				30.01	0.7222				30.01	-0.7348	30.01	-0.7285
			30.03	0.042				30.03	0.7222				30.03	-0.7348	30.03	-0.7285
			30.05	0.042				30.05	0.7222				30.05	-0.7348	30.05	-0.7285
			30.07	0.042				30.07	0.7217				30.07	-0.7343	30.07	-0.728
			30.09	0.042				30.09	0.7217				30.09	-0.7343	30.09	-0.728
			30.11	0.042				30.11	0.7217				30.11	-0.7343	30.11	-0.728
			30.13	0.042				30.13	0.7217				30.13	-0.7343	30.13	-0.728
			30.15	0.042				30.15	0.7217				30.15	-0.7343	30.15	-0.728
			30.17	0.042				30.17	0.7217				30.17	-0.7343	30.17	-0.728
			30.19	0.042				30.19	0.7217				30.19	-0.7343	30.19	-0.728
			30.21	0.042				30.21	0.7217				30.21	-0.7343	30.21	-0.728
			30.23	0.042				30.23	0.7217				30.23	-0.7343	30.23	-0.728
			30.25	0.042				30.25	0.7217				30.25	-0.7343	30.25	-0.728
			30.27	0.041				30.27	0.72185				30.27	-0.73415	30.27	-0.728
			30.29	0.041				30.29	0.72185				30.29	-0.73415	30.29	-0.728
			30.31	0.041				30.31	0.72135				30.31	-0.73365	30.31	-0.7275
			30.33	0.041				30.33	0.72135				30.33	-0.73365	30.33	-0.7275
			30.35	0.041				30.35	0.72135				30.35	-0.73365	30.35	-0.7275
			30.37	0.041				30.37	0.72135				30.37	-0.73365	30.37	-0.7275
			30.39	0.041				30.39	0.72135				30.39	-0.73365	30.39	-0.7275
			30.41	0.041				30.41	0.72085				30.41	-0.73315	30.41	-0.727
			30.43	0.041				30.43	0.72085				30.43	-0.73315	30.43	-0.727
			30.45	0.041				30.45	0.72085				30.45	-0.73315	30.45	-0.727
			30.47	0.041				30.47	0.72085				30.47	-0.73315	30.47	-0.727
			30.49	0.041				30.49	0.72085				30.49	-0.73315	30.49	-0.727
			30.51	0.041				30.51	0.72085				30.51	-0.73315	30.51	-0.727
			30.53	0.041				30.53	0.72085				30.53	-0.73315	30.53	-0.727
			30.55	0.041				30.55	0.72085				30.55	-0.73315	30.55	-0.727
			30.57	0.04				30.57	0.7205				30.57	-0.7325	30.57	-0.7265
			30.59	0.04				30.59	0.7205				30.59	-0.7325	30.59	-0.7265
			30.61	0.04				30.61	0.7205				30.61	-0.7325	30.61	-0.7265
			30.63	0.04				30.63	0.7205				30.63	-0.7325	30.63	-0.7265
			30.65	0.04				30.65	0.7205				30.65	-0.7325	30.65	-0.7265
			30.67	0.04				30.67	0.7205				30.67	-0.7325	30.67	-0.7265
			30.69	0.04				30.69	0.7205				30.69	-0.7325	30.69	-0.7265
			30.71	0.04				30.71	0.7205				30.71	-0.7325	30.71	-0.7265
			30.73	0.04				30.73	0.7205				30.73	-0.7325	30.73	-0.7265
			30.75	0.04				30.75	0.7205				30.75	-0.7325	30.75	-0.7265
			30.77	0.04				30.77	0.7205				30.77	-0.7325	30.77	-0.7265
			30.79	0.04				30.79	0.7205				30.79	-0.7325	30.79	-0.7265
			30.81	0.04				30.81	0.7205				30.81	-0.7325	30.81	-0.7265
			30.83	0.04				30.83	0.72				30.83	-0.732	30.83	-0.726
			30.85	0.04				30.85	0.72				30.85	-0.732	30.85	-0.726
			30.87	0.039				30.87	0.72015				30.87	-0.73185	30.87	-0.726
			30.89	0.039				30.89	0.72015				30.89	-0.73185	30.89	-0.726
			30.91	0.039				30.91	0.72015				30.91	-0.73185	30.91	-0.726
			30.93	0.039				30.93	0.72015				30.93	-0.73185	30.93	-0.726
			30.95	0.039				30.95	0.72015				30.95	-0.73185	30.95	-0.726
			30.97	0.039				30.97	0.72015				30.97	-0.73185	30.97	-0.726
			30.99	0.039				30.99	0.72015				30.99	-0.73185	30.99	-0.726
			31.01	0.039				31.01	0.72015				31.01	-0.73185	31.01	-0.726
			31.03	0.039				31.03	0.71965				31.03	-0.73135	31.03	-0.7255
			31.05	0.039				31.05	0.71965				31.05	-0.73135	31.05	-0.7255
			31.07	0.039				31.07	0.71965				31.07	-0.73135	31.07	-0.7255
			31.09	0.039				31.09	0.71915				31.09	-0.73085	31.09	-0.725
			31.11	0.039				31.11	0.71915				31.11	-0.73085	31.11	-0.725
			31.13	0.039				31.13	0.71915				31.13	-0.73085	31.13	-0.725
			31.15	0.039				31.15	0.71915				31.15	-0.73085	31.15	-0.725
			31.17	0.038				31.17	0.7193				31.17	-0.7307	31.17	-0.725
			31.19	0.038				31.19	0.7193				31.19	-0.7307	31.19	-0.725
			31.21	0.038				31.21	0.7193				31.21	-0.7307	31.21	-0.725
			31.23	0.038				31.23	0.7193				31.23	-0.7307	31.23	-0.725
			31.25	0.038				31.25	0.7193				31.25	-0.7307	31.25	-0.725
			31.27	0.038				31.27	0.7193				31.27	-0.7307	31.27	-0.725
			31.29	0.038				31.29	0.7193				31.29	-0.7307	31.29	-0.725
			31.31	0.038				31.31	0.7193				31.31	-0.7307	31.31	-0.725
			31.33	0.038				31.33	0.7193				31.33	-0.7307	31.33	-0.725
			31.35	0.038				31.35	0.7193				31.35	-0.7307	31.35	-0.725
			31.37	0.038				31.37	0.7188				31.37	-0.7302	31.37	-0.7245
			31.39	0.038				31.39	0.7188				31.39	-0.7302	31.39	-0.7245
			31.41	0.038				31.41	0.7188				31.41	-0.7302	31.41	-0.7245
			31.43	0.038				31.43	0.7188				31.43	-0.7302	31.43	-0.7245
			31.45	0.038				31.45	0.7188				31.45	-0.7302	31.45	-0.7245
			31.47	0.038				31.47	0.7188				31.47	-0.7302	31.47	-0.7245
			31.49	0.037				31.49	0.71895				31.49	-0.73005	31.49	-0.7245
			31.51	0.037				31.51	0.71895				31.51	-0.73005	31.51	-0.7245
			31.53	0.037				31.53	0.71895				31.53	-0.73005	31.53	-0.7245
			31.55	0.037				31.55	0.71895				31.55	-0.73005	31.55	-0.7245
			31.57	0.037				31.57	0.71895				31.57	-0.73005	31.57	-0.7245
			31.59	0.037				31.59	0.71895				31.59	-0.73005	31.59	-0.7245
			31.61	0.037				31.61	0.71895				31.61	-0.73005	31.61	-0.7245
			31.63	0.037				31.63	0.71845				31.63	-0.72955	31.63	-0.724
			31.65	0.037				31.65	0.71795				31.65	-0.72905	31.65	-0.7235
			31.67	0.037				31.67	0.71795				31.67	-0.72905	31.67	-0.7235
			31.69	0.037				31.69	0.71795				31.69	-0.72905	31.69	-0.7235
			31.71	0.037				31.71	0.71795				31.71	-0.72905	31.71	-0.7235
			31.73	0.037				31.73	0.71795				31.73	-0.72905	31.73	-0.7235
			31.75	0.037				31.75	0.71795				31.75	-0.72905	31.75	-0.7235
			31.77	0.037				31.77	0.71795				31.77	-0.72905	31.77	-0.7235
			31.79	0.037				31.79	0.71795				31.79	-0.72905	31.79	-0.7235
			31.81	0.036				31.81	0.7181				31.81	-0.7289	31.81	-0.7235
			31.83	0.036				31.83	0.7181				31.83	-0.7289	31.83	-0.7235
			31.85	0.036				31.85	0.7181				31.85	-0.7289	31.85	-0.7235
			31.87	0.036				31.87	0.7181				31.87	-0.7289	31.87	-0.7235
			31.89	0.036				31.89	0.7181				31.89	-0.7289	31.89	-0.7235
			31.91	0.036				31.91	0.7176				31.91	-0.7284	31.91	-0.723
			31.93	0.036				31.93	0.7176				31.93	-0.7284	31.93	-0.723
			31.95	0.036				31.95	0.7176				31.95	-0.7284	31.95	-0.723
			31.97	0.036				31.97	0.7176				31.97	-0.7284	31.97	-0.723
			31.99	0.036				31.99	0.7176				31.99	-0.7284	31.99	-0.723
			32.01	0.036				32.01	0.7176				32.01	-0.7284	32.01	-0.723
			32.03	0.036				32.03	0.7176				32.03	-0.7284	32.03	-0.723
			32.05	0.036				32.05	0.7176				32.05	-0.7284	32.05	-0.723
			32.07	0.036				32.07	0.7176				32.07	-0.7284	32.07	-0.723
			32.09	0.036				32.09	0.7176				32.09	-0.7284	32.09	-0.723
			32.11	0.036				32.11	0.7176				32.11	-0.7284	32.11	-0.723
			32.13	0.036				32.13	0.7176				32.13	-0.7284	32.13	-0.723
			32.15	0.035				32.15	0.71775				32.15	-0.72825	32.15	-0.723
			32.17	0.035				32.17	0.71775				32.17	-0.72825	32.17	-0.723
			32.19	0.035				32.19	0.71725				32.19	-0.72775	32.19	-0.7225
			32.21	0.035				32.21	0.71725				32.21	-0.72775	32.21	-0.7225
			32.23	0.035				32.23	0.71725				32.23	-0.72775	32.23	-0.7225
			32.25	0.035				32.25	0.71725				32.25	-0.72775	32.25	-0.7225
			32.27	0.035				32.27	0.71725				32.27	-0.72775	32.27	-0.7225
			32.29	0.035				32.29	0.71675				32.29	-0.72725	32.29	-0.722
			32.31	0.035				32.31	0.71675				32.31	-0.72725	32.31	-0.722
			32.33	0.035				32.33	0.71675				32.33	-0.72725	32.33	-0.722
			32.35	0.035				32.35	0.71675				32.35	-0.72725	32.35	-0.722
			32.37	0.035				32.37	0.71675				32.37	-0.72725	32.37	-0.722
			32.39	0.035				32.39	0.71675				32.39	-0.72725	32.39	-0.722
			32.41	0.035				32.41	0.71675				32.41	-0.72725	32.41	-0.722
			32.43	0.035				32.43	0.71675				32.43	-0.72725	32.43	-0.722
			32.45	0.035				32.45	0.71675				32.45	-0.72725	32.45	-0.722
			32.47	0.035				32.47	0.71625				32.47	-0.72675	32.47	-0.7215
			32.49	0.034				32.49	0.7164				32.49	-0.7266	32.49	-0.7215
			32.51	0.034				32.51	0.7164				32.51	-0.7266	32.51	-0.7215
			32.53	0.034				32.53	0.7164				32.53	-0.7266	32.53	-0.7215
			32.55	0.034				32.55	0.7164				32.55	-0.7266	32.55	-0.7215
			32.57	0.034				32.57	0.7164				32.57	-0.7266	32.57	-0.7215
			32.59	0.034				32.59	0.7164				32.59	-0.7266	32.59	-0.7215
			32.61	0.034				32.61	0.7164				32.61	-0.7266	32.61	-0.7215
			32.63	0.034				32.63	0.7164				32.63	-0.7266	32.63	-0.7215
			32.65	0.034				32.65	0.7164				32.65	-0.7266	32.65	-0.7215
			32.67	0.034				32.67	0.7164				32.67	-0.7266	32.67	-0.7215
			32.69	0.034				32.69	0.7164				32.69	-0.7266	32.69	-0.7215
			32.71	0.034				32.71	0.7164				32.71	-0.7266	32.71	-0.7215
			32.73	0.034				32.73	0.7164				32.73	-0.7266	32.73	-0.7215
			32.75	0.034				32.75	0.7164				32.75	-0.7266	32.75	-0.7215
			32.77	0.034				32.77	0.7159				32.77	-0.7261	32.77	-0.721
			32.79	0.034				32.79	0.7159				32.79	-0.7261	32.79	-0.721
			32.81	0.034				32.81	0.7159				32.81	-0.7261	32.81	-0.721
			32.83	0.034				32.83	0.7159				32.83	-0.7261	32.83	-0.721
			32.85	0.033				32.85	0.71605				32.85	-0.72595	32.85	-0.721
			32.87	0.033				32.87	0.71605				32.87	-0.72595	32.87	-0.721
			32.89	0.033				32.89	0.71605				32.89	-0.72595	32.89	-0.721
			32.91	0.033				32.91	0.71605				32.91	-0.72595	32.91	-0.721
			32.93	0.033				32.93	0.71555				32.93	-0.72545	32.93	-0.7205
			32.95	0.033				32.95	0.71555				32.95	-0.72545	32.95	-0.7205
			32.97	0.033				32.97	0.71555				32.97	-0.72545	32.97	-0.7205
			32.99	0.033				32.99	0.71555				32.99	-0.72545	32.99	-0.7205
			33.01	0.033				33.01	0.71555				33.01	-0.72545	33.01	-0.7205
			33.03	0.033				33.03	0.71555				33.03	-0.72545	33.03	-0.7205
			33.05	0.033				33.05	0.71505				33.05	-0.72495	33.05	-0.72
			33.07	0.033				33.07	0.71505				33.07	-0.72495	33.07	-0.72
			33.09	0.033				33.09	0.71505				33.09	-0.72495	33.09	-0.72
			33.11	0.033				33.11	0.71505				33.11	-0.72495	33.11	-0.72
			33.13	0.033				33.13	0.71505				33.13	-0.72495	33.13	-0.72
			33.15	0.033				33.15	0.71505				33.15	-0.72495	33.15	-0.72
			33.17	0.033				33.17	0.71505				33.17	-0.72495	33.17	-0.72
			33.19	0.033				33.19	0.71505				33.19	-0.72495	33.19	-0.72
			33.21	0.032				33.21	0.7152				33.21	-0.7248	33.21	-0.72
			33.23	0.032				33.23	0.7152				33.23	-0.7248	33.23	-0.72
			33.25	0.032				33.25	0.7152				33.25	-0.7248	33.25	-0.72
			33.27	0.032				33.27	0.7152				33.27	-0.7248	33.27	-0.72
			33.29	0.032				33.29	0.7152				33.29	-0.7248	33.29	-0.72
			33.31	0.032				33.31	0.7152				33.31	-0.7248	33.31	-0.72
			33.33	0.032				33.33	0.7152				33.33	-0.7248	33.33	-0.72
			33.35	0.032				33.35	0.7147				33.35	-0.7243	33.35	-0.7195
			33.37	0.032				33.37	0.7147				33.37	-0.7243	33.37	-0.7195
			33.39	0.032				33.39	0.7147				33.39	-0.7243	33.39	-0.7195
			33.41	0.032				33.41	0.7147				33.41	-0.7243	33.41	-0.7195
			33.43	0.032				33.43	0.7147				33.43	-0.7243	33.43	-0.7195
			33.45	0.032				33.45	0.7147				33.45	-0.7243	33.45	-0.7195
			33.47	0.032				33.47	0.7147				33.47	-0.7243	33.47	-0.7195
			33.49	0.032				33.49	0.7147				33.49	-0.7243	33.49	-0.7195
			33.51	0.032				33.51	0.7147				33.51	-0.7243	33.51	-0.7195
			33.53	0.032				33.53	0.7147				33.53	-0.7243	33.53	-0.7195
			33.55	0.032				33.55	0.7147				33.55	-0.7243	33.55	-0.7195
			33.57	0.031				33.57	0.71435				33.57	-0.72365	33.57	-0.719
			33.59	0.031				33.59	0.71435				33.59	-0.72365	33.59	-0.719
			33.61	0.031				33.61	0.71435				33.61	-0.72365	33.61	-0.719
			33.63	0.031				33.63	0.71435				33.63	-0.72365	33.63	-0.719
			33.65	0.031				33.65	0.71385				33.65	-0.72315	33.65	-0.7185
			33.67	0.031				33.67	0.71385				33.67	-0.72315	33.67	-0.7185
			33.69	0.031				33.69	0.71385				33.69	-0.72315	33.69	-0.7185
			33.71	0.031				33.71	0.71385				33.71	-0.72315	33.71	-0.7185
			33.73	0.031				33.73	0.71385				33.73	-0.72315	33.73	-0.7185
			33.75	0.031				33.75	0.71385				33.75	-0.72315	33.75	-0.7185
			33.77	0.031				33.77	0.71385				33.77	-0.72315	33.77	-0.7185
			33.79	0.031				33.79	0.71385				33.79	-0.72315	33.79	-0.7185
			33.81	0.031				33.81	0.71385				33.81	-0.72315	33.81	-0.7185
			33.83	0.031				33.83	0.71385				33.83	-0.72315	33.83	-0.7185
			33.85	0.031				33.85	0.71385				33.85	-0.72315	33.85	-0.7185
			33.87	0.031				33.87	0.71385				33.87	-0.72315	33.87	-0.7185
			33.89	0.031				33.89	0.71385				33.89	-0.72315	33.89	-0.7185
			33.91	0.031				33.91	0.71385				33.91	-0.72315	33.91	-0.7185
			33.93	0.031				33.93	0.71385				33.93	-0.72315	33.93	-0.7185
			33.95	0.031				33.95	0.71385				33.95	-0.72315	33.95	-0.7185
			33.97	0.03				33.97	0.7135				33.97	-0.7225	33.97	-0.718
			33.99	0.03				33.99	0.7135				33.99	-0.7225	33.99	-0.718
			34.01	0.03				34.01	0.7135				34.01	-0.7225	34.01	-0.718
			34.03	0.03				34.03	0.7135				34.03	-0.7225	34.03	-0.718
			34.05	0.03				34.05	0.7135				34.05	-0.7225	34.05	-0.718
			34.07	0.03				34.07	0.7135				34.07	-0.7225	34.07	-0.718
			34.09	0.03				34.09	0.7135				34.09	-0.7225	34.09	-0.718
			34.11	0.03				34.11	0.7135				34.11	-0.7225	34.11	-0.718
			34.13	0.03				34.13	0.7135				34.13	-0.7225	34.13	-0.718
			34.15	0.03				34.15	0.7135				34.15	-0.7225	34.15	-0.718
			34.17	0.03				34.17	0.7135				34.17	-0.7225	34.17	-0.718
			34.19	0.03				34.19	0.7135				34.19	-0.7225	34.19	-0.718
			34.21	0.03				34.21	0.7135				34.21	-0.7225	34.21	-0.718
			34.23	0.03				34.23	0.713				34.23	-0.722	34.23	-0.7175
			34.25	0.03				34.25	0.713				34.25	-0.722	34.25	-0.7175
			34.27	0.03				34.27	0.713				34.27	-0.722	34.27	-0.7175
			34.29	0.03				34.29	0.7125				34.29	-0.7215	34.29	-0.717
			34.31	0.03				34.31	0.7125				34.31	-0.7215	34.31	-0.717
			34.33	0.03				34.33	0.7125				34.33	-0.7215	34.33	-0.717
			34.35	0.03				34.35	0.7125				34.35	-0.7215	34.35	-0.717
			34.37	0.029				34.37	0.71265				34.37	-0.72135	34.37	-0.717
			34.39	0.029				34.39	0.71265				34.39	-0.72135	34.39	-0.717
			34.41	0.029				34.41	0.71265				34.41	-0.72135	34.41	-0.717
			34.43	0.029				34.43	0.71265				34.43	-0.72135	34.43	-0.717
			34.45	0.029				34.45	0.71265				34.45	-0.72135	34.45	-0.717
			34.47	0.029				34.47	0.71265				34.47	-0.72135	34.47	-0.717
			34.49	0.029				34.49	0.71265				34.49	-0.72135	34.49	-0.717
			34.51	0.029				34.51	0.71265				34.51	-0.72135	34.51	-0.717
			34.53	0.029				34.53	0.71265				34.53	-0.72135	34.53	-0.717
			34.55	0.029				34.55	0.71265				34.55	-0.72135	34.55	-0.717
			34.57	0.029				34.57	0.71265				34.57	-0.72135	34.57	-0.717
			34.59	0.029				34.59	0.71265				34.59	-0.72135	34.59	-0.717
			34.61	0.029				34.61	0.71215				34.61	-0.72085	34.61	-0.7165
			34.63	0.029				34.63	0.71215				34.63	-0.72085	34.63	-0.7165
			34.65	0.029				34.65	0.71215				34.65	-0.72085	34.65	-0.7165
			34.67	0.029				34.67	0.71215				34.67	-0.72085	34.67	-0.7165
			34.69	0.029				34.69	0.71215				34.69	-0.72085	34.69	-0.7165
			34.71	0.029				34.71	0.71215				34.71	-0.72085	34.71	-0.7165
			34.73	0.029				34.73	0.71215				34.73	-0.72085	34.73	-0.7165
			34.75	0.029				34.75	0.71215				34.75	-0.72085	34.75	-0.7165
			34.77	0.029				34.77	0.71215				34.77	-0.72085	34.77	-0.7165
			34.79	0.028				34.79	0.7123				34.79	-0.7207	34.79	-0.7165
			34.81	0.028				34.81	0.7123				34.81	-0.7207	34.81	-0.7165
			34.83	0.028				34.83	0.7123				34.83	-0.7207	34.83	-0.7165
			34.85	0.028				34.85	0.7123				34.85	-0.7207	34.85	-0.7165
			34.87	0.028				34.87	0.7123				34.87	-0.7207	34.87	-0.7165
			34.89	0.028				34.89	0.7118				34.89	-0.7202	34.89	-0.716
			34.91	0.028				34.91	0.7118				34.91	-0.7202	34.91	-0.716
			34.93	0.028				34.93	0.7113				34.93	-0.7197	34.93	-0.7155
			34.95	0.028				34.95	0.7113				34.95	-0.7197	34.95	-0.7155
			34.97	0.028				34.97	0.7113				34.97	-0.7197	34.97	-0.7155
			34.99	0.028				34.99	0.7113				34.99	-0.7197	34.99	-0.7155
			35.01	0.028				35.01	0.7113				35.01	-0.7197	35.01	-0.7155
			35.03	0.028				35.03	0.7113				35.03	-0.7197	35.03	-0.7155
			35.05	0.028				35.05	0.7113				35.05	-0.7197	35.05	-0.7155
			35.07	0.028				35.07	0.7113				35.07	-0.7197	35.07	-0.7155
			35.09	0.028				35.09	0.7113				35.09	-0.7197	35.09	-0.7155
			35.11	0.028				35.11	0.7113				35.11	-0.7197	35.11	-0.7155
			35.13	0.028				35.13	0.7113				35.13	-0.7197	35.13	-0.7155
			35.15	0.028				35.15	0.7113				35.15	-0.7197	35.15	-0.7155
			35.17	0.028				35.17	0.7113				35.17	-0.7197	35.17	-0.7155
			35.19	0.028				35.19	0.7113				35.19	-0.7197	35.19	-0.7155
			35.21	0.027				35.21	0.71145				35.21	-0.71955	35.21	-0.7155
			35.23	0.027				35.23	0.71145				35.23	-0.71955	35.23	-0.7155
			35.25	0.027				35.25	0.71095				35.25	-0.71905	35.25	-0.715
			35.27	0.027				35.27	0.71095				35.27	-0.71905	35.27	-0.715
			35.29	0.027				35.29	0.71095				35.29	-0.71905	35.29	-0.715
			35.31	0.027				35.31	0.71095				35.31	-0.71905	35.31	-0.715
			35.33	0.027				35.33	0.71095				35.33	-0.71905	35.33	-0.715
			35.35	0.027				35.35	0.71095				35.35	-0.71905	35.35	-0.715
			35.37	0.027				35.37	0.71095				35.37	-0.71905	35.37	-0.715
			35.39	0.027				35.39	0.71095				35.39	-0.71905	35.39	-0.715
			35.41	0.027				35.41	0.71095				35.41	-0.71905	35.41	-0.715
			35.43	0.027				35.43	0.71095				35.43	-0.71905	35.43	-0.715
			35.45	0.027				35.45	0.71095				35.45	-0.71905	35.45	-0.715
			35.47	0.027				35.47	0.71095				35.47	-0.71905	35.47	-0.715
			35.49	0.027				35.49	0.71095				35.49	-0.71905	35.49	-0.715
			35.51	0.027				35.51	0.71095				35.51	-0.71905	35.51	-0.715
			35.53	0.027				35.53	0.71095				35.53	-0.71905	35.53	-0.715
			35.55	0.027				35.55	0.71045				35.55	-0.71855	35.55	-0.7145
			35.57	0.027				35.57	0.71045				35.57	-0.71855	35.57	-0.7145
			35.59	0.027				35.59	0.70995				35.59	-0.71805	35.59	-0.714
			35.61	0.027				35.61	0.70995				35.61	-0.71805	35.61	-0.714
			35.63	0.027				35.63	0.70995				35.63	-0.71805	35.63	-0.714
			35.65	0.026				35.65	0.7101				35.65	-0.7179	35.65	-0.714
			35.67	0.026				35.67	0.7101				35.67	-0.7179	35.67	-0.714
			35.69	0.026				35.69	0.7101				35.69	-0.7179	35.69	-0.714
			35.71	0.026				35.71	0.7101				35.71	-0.7179	35.71	-0.714
			35.73	0.026				35.73	0.7101				35.73	-0.7179	35.73	-0.714
			35.75	0.026				35.75	0.7101				35.75	-0.7179	35.75	-0.714
			35.77	0.026				35.77	0.7101				35.77	-0.7179	35.77	-0.714
			35.79	0.026				35.79	0.7101				35.79	-0.7179	35.79	-0.714
			35.81	0.026				35.81	0.7101				35.81	-0.7179	35.81	-0.714
			35.83	0.026				35.83	0.7101				35.83	-0.7179	35.83	-0.714
			35.85	0.026				35.85	0.7101				35.85	-0.7179	35.85	-0.714
			35.87	0.026				35.87	0.7101				35.87	-0.7179	35.87	-0.714
			35.89	0.026				35.89	0.7101				35.89	-0.7179	35.89	-0.714
			35.91	0.026				35.91	0.7101				35.91	-0.7179	35.91	-0.714
			35.93	0.026				35.93	0.7096				35.93	-0.7174	35.93	-0.7135
			35.95	0.026				35.95	0.7096				35.95	-0.7174	35.95	-0.7135
			35.97	0.026				35.97	0.7096				35.97	-0.7174	35.97	-0.7135
			35.99	0.026				35.99	0.7096				35.99	-0.7174	35.99	-0.7135
			36.01	0.026				36.01	0.7096				36.01	-0.7174	36.01	-0.7135
			36.03	0.026				36.03	0.7096				36.03	-0.7174	36.03	-0.7135
			36.05	0.026				36.05	0.7096				36.05	-0.7174	36.05	-0.7135
			36.07	0.026				36.07	0.7096				36.07	-0.7174	36.07	-0.7135
			36.09	0.026				36.09	0.7096				36.09	-0.7174	36.09	-0.7135
			36.11	0.025				36.11	0.70975				36.11	-0.71725	36.11	-0.7135
			36.13	0.025				36.13	0.70975				36.13	-0.71725	36.13	-0.7135
			36.15	0.025				36.15	0.70975				36.15	-0.71725	36.15	-0.7135
			36.17	0.025				36.17	0.70975				36.17	-0.71725	36.17	-0.7135
			36.19	0.025				36.19	0.70975				36.19	-0.71725	36.19	-0.7135
			36.21	0.025				36.21	0.70975				36.21	-0.71725	36.21	-0.7135
			36.23	0.025				36.23	0.70925				36.23	-0.71675	36.23	-0.713
			36.25	0.025				36.25	0.70925				36.25	-0.71675	36.25	-0.713
			36.27	0.025				36.27	0.70925				36.27	-0.71675	36.27	-0.713
			36.29	0.025				36.29	0.70875				36.29	-0.71625	36.29	-0.7125
			36.31	0.025				36.31	0.70875				36.31	-0.71625	36.31	-0.7125
			36.33	0.025				36.33	0.70875				36.33	-0.71625	36.33	-0.7125
			36.35	0.025				36.35	0.70875				36.35	-0.71625	36.35	-0.7125
			36.37	0.025				36.37	0.70875				36.37	-0.71625	36.37	-0.7125
			36.39	0.025				36.39	0.70875				36.39	-0.71625	36.39	-0.7125
			36.41	0.025				36.41	0.70875				36.41	-0.71625	36.41	-0.7125
			36.43	0.025				36.43	0.70875				36.43	-0.71625	36.43	-0.7125
			36.45	0.025				36.45	0.70875				36.45	-0.71625	36.45	-0.7125
			36.47	0.025				36.47	0.70875				36.47	-0.71625	36.47	-0.7125
			36.49	0.025				36.49	0.70875				36.49	-0.71625	36.49	-0.7125
			36.51	0.025				36.51	0.70875				36.51	-0.71625	36.51	-0.7125
			36.53	0.025				36.53	0.70875				36.53	-0.71625	36.53	-0.7125
			36.55	0.025				36.55	0.70875				36.55	-0.71625	36.55	-0.7125
			36.57	0.025				36.57	0.70875				36.57	-0.71625	36.57	-0.7125
			36.59	0.024				36.59	0.7089				36.59	-0.7161	36.59	-0.7125
			36.61	0.024				36.61	0.7089				36.61	-0.7161	36.61	-0.7125
			36.63	0.024				36.63	0.7089				36.63	-0.7161	36.63	-0.7125
			36.65	0.024				36.65	0.7084				36.65	-0.7156	36.65	-0.712
			36.67	0.024				36.67	0.7084				36.67	-0.7156	36.67	-0.712
			36.69	0.024				36.69	0.7084				36.69	-0.7156	36.69	-0.712
			36.71	0.024				36.71	0.7084				36.71	-0.7156	36.71	-0.712
			36.73	0.024				36.73	0.7084				36.73	-0.7156	36.73	-0.712
			36.75	0.024				36.75	0.7084				36.75	-0.7156	36.75	-0.712
			36.77	0.024				36.77	0.7084				36.77	-0.7156	36.77	-0.712
			36.79	0.024				36.79	0.7084				36.79	-0.7156	36.79	-0.712
			36.81	0.024				36.81	0.7084				36.81	-0.7156	36.81	-0.712
			36.83	0.024				36.83	0.7084				36.83	-0.7156	36.83	-0.712
			36.85	0.024				36.85	0.7084				36.85	-0.7156	36.85	-0.712
			36.87	0.024				36.87	0.7084				36.87	-0.7156	36.87	-0.712
			36.89	0.024				36.89	0.7084				36.89	-0.7156	36.89	-0.712
			36.91	0.024				36.91	0.7079				36.91	-0.7151	36.91	-0.7115
			36.93	0.024				36.93	0.7079				36.93	-0.7151	36.93	-0.7115
			36.95	0.024				36.95	0.7079				36.95	-0.7151	36.95	-0.7115
			36.97	0.024				36.97	0.7079				36.97	-0.7151	36.97	-0.7115
			36.99	0.024				36.99	0.7079				36.99	-0.7151	36.99	-0.7115
			37.01	0.024				37.01	0.7074				37.01	-0.7146	37.01	-0.711
			37.03	0.024				37.03	0.7074				37.03	-0.7146	37.03	-0.711
			37.05	0.024				37.05	0.7074				37.05	-0.7146	37.05	-0.711
			37.07	0.024				37.07	0.7074				37.07	-0.7146	37.07	-0.711
			37.09	0.023				37.09	0.70755				37.09	-0.71445	37.09	-0.711
			37.11	0.023				37.11	0.70755				37.11	-0.71445	37.11	-0.711
			37.13	0.023				37.13	0.70755				37.13	-0.71445	37.13	-0.711
			37.15	0.023				37.15	0.70755				37.15	-0.71445	37.15	-0.711
			37.17	0.023				37.17	0.70755				37.17	-0.71445	37.17	-0.711
			37.19	0.023				37.19	0.70755				37.19	-0.71445	37.19	-0.711
			37.21	0.023				37.21	0.70755				37.21	-0.71445	37.21	-0.711
			37.23	0.023				37.23	0.70755				37.23	-0.71445	37.23	-0.711
			37.25	0.023				37.25	0.70755				37.25	-0.71445	37.25	-0.711
			37.27	0.023				37.27	0.70755				37.27	-0.71445	37.27	-0.711
			37.29	0.023				37.29	0.70755				37.29	-0.71445	37.29	-0.711
			37.31	0.023				37.31	0.70755				37.31	-0.71445	37.31	-0.711
			37.33	0.023				37.33	0.70755				37.33	-0.71445	37.33	-0.711
			37.35	0.023				37.35	0.70755				37.35	-0.71445	37.35	-0.711
			37.37	0.023				37.37	0.70705				37.37	-0.71395	37.37	-0.7105
			37.39	0.023				37.39	0.70705				37.39	-0.71395	37.39	-0.7105
			37.41	0.023				37.41	0.70705				37.41	-0.71395	37.41	-0.7105
			37.43	0.023				37.43	0.70705				37.43	-0.71395	37.43	-0.7105
			37.45	0.023				37.45	0.70705				37.45	-0.71395	37.45	-0.7105
			37.47	0.023				37.47	0.70705				37.47	-0.71395	37.47	-0.7105
			37.49	0.023				37.49	0.70705				37.49	-0.71395	37.49	-0.7105
			37.51	0.023				37.51	0.70705				37.51	-0.71395	37.51	-0.7105
			37.53	0.023				37.53	0.70705				37.53	-0.71395	37.53	-0.7105
			37.55	0.023				37.55	0.70705				37.55	-0.71395	37.55	-0.7105
			37.57	0.023				37.57	0.70705				37.57	-0.71395	37.57	-0.7105
			37.59	0.023				37.59	0.70655				37.59	-0.71345	37.59	-0.71
			37.61	0.022				37.61	0.7067				37.61	-0.7133	37.61	-0.71
			37.63	0.022				37.63	0.7067				37.63	-0.7133	37.63	-0.71
			37.65	0.022				37.65	0.7067				37.65	-0.7133	37.65	-0.71
			37.67	0.022				37.67	0.7067				37.67	-0.7133	37.67	-0.71
			37.69	0.022				37.69	0.7067				37.69	-0.7133	37.69	-0.71
			37.71	0.022				37.71	0.7067				37.71	-0.7133	37.71	-0.71
			37.73	0.022				37.73	0.7067				37.73	-0.7133	37.73	-0.71
			37.75	0.022				37.75	0.7062				37.75	-0.7128	37.75	-0.7095
			37.77	0.022				37.77	0.7062				37.77	-0.7128	37.77	-0.7095
			37.79	0.022				37.79	0.7062				37.79	-0.7128	37.79	-0.7095
			37.81	0.022				37.81	0.7062				37.81	-0.7128	37.81	-0.7095
			37.83	0.022				37.83	0.7062				37.83	-0.7128	37.83	-0.7095
			37.85	0.022				37.85	0.7062				37.85	-0.7128	37.85	-0.7095
			37.87	0.022				37.87	0.7062				37.87	-0.7128	37.87	-0.7095
			37.89	0.022				37.89	0.7062				37.89	-0.7128	37.89	-0.7095
			37.91	0.022				37.91	0.7062				37.91	-0.7128	37.91	-0.7095
			37.93	0.022				37.93	0.7062				37.93	-0.7128	37.93	-0.7095
			37.95	0.022				37.95	0.7062				37.95	-0.7128	37.95	-0.7095
			37.97	0.022				37.97	0.7062				37.97	-0.7128	37.97	-0.7095
			37.99	0.022				37.99	0.7062				37.99	-0.7128	37.99	-0.7095
			38.01	0.022				38.01	0.7062				38.01	-0.7128	38.01	-0.7095
			38.03	0.022				38.03	0.7062				38.03	-0.7128	38.03	-0.7095
			38.05	0.022				38.05	0.7062				38.05	-0.7128	38.05	-0.7095
			38.07	0.022				38.07	0.7062				38.07	-0.7128	38.07	-0.7095
			38.09	0.022				38.09	0.7062				38.09	-0.7128	38.09	-0.7095
			38.11	0.022				38.11	0.7062				38.11	-0.7128	38.11	-0.7095
			38.13	0.022				38.13	0.7057				38.13	-0.7123	38.13	-0.709
			38.15	0.022				38.15	0.7057				38.15	-0.7123	38.15	-0.709
			38.17	0.021				38.17	0.70585				38.17	-0.71215	38.17	-0.709
			38.19	0.021				38.19	0.70585				38.19	-0.71215	38.19	-0.709
			38.21	0.021				38.21	0.70585				38.21	-0.71215	38.21	-0.709
			38.23	0.021				38.23	0.70585				38.23	-0.71215	38.23	-0.709
			38.25	0.021				38.25	0.70585				38.25	-0.71215	38.25	-0.709
			38.27	0.021				38.27	0.70535				38.27	-0.71165	38.27	-0.7085
			38.29	0.021				38.29	0.70535				38.29	-0.71165	38.29	-0.7085
			38.31	0.021				38.31	0.70535				38.31	-0.71165	38.31	-0.7085
			38.33	0.021				38.33	0.70535				38.33	-0.71165	38.33	-0.7085
			38.35	0.021				38.35	0.70535				38.35	-0.71165	38.35	-0.7085
			38.37	0.021				38.37	0.70535				38.37	-0.71165	38.37	-0.7085
			38.39	0.021				38.39	0.70535				38.39	-0.71165	38.39	-0.7085
			38.41	0.021				38.41	0.70535				38.41	-0.71165	38.41	-0.7085
			38.43	0.021				38.43	0.70535				38.43	-0.71165	38.43	-0.7085
			38.45	0.021				38.45	0.70535				38.45	-0.71165	38.45	-0.7085
			38.47	0.021				38.47	0.70535				38.47	-0.71165	38.47	-0.7085
			38.49	0.021				38.49	0.70535				38.49	-0.71165	38.49	-0.7085
			38.51	0.021				38.51	0.70535				38.51	-0.71165	38.51	-0.7085
			38.53	0.021				38.53	0.70485				38.53	-0.71115	38.53	-0.708
			38.55	0.021				38.55	0.70485				38.55	-0.71115	38.55	-0.708
			38.57	0.021				38.57	0.70485				38.57	-0.71115	38.57	-0.708
			38.59	0.021				38.59	0.70485				38.59	-0.71115	38.59	-0.708
			38.61	0.021				38.61	0.70485				38.61	-0.71115	38.61	-0.708
			38.63	0.021				38.63	0.70485				38.63	-0.71115	38.63	-0.708
			38.65	0.021				38.65	0.70485				38.65	-0.71115	38.65	-0.708
			38.67	0.021				38.67	0.70485				38.67	-0.71115	38.67	-0.708
			38.69	0.021				38.69	0.70485				38.69	-0.71115	38.69	-0.708
			38.71	0.021				38.71	0.70485				38.71	-0.71115	38.71	-0.708
			38.73	0.02				38.73	0.705				38.73	-0.711	38.73	-0.708
			38.75	0.02				38.75	0.705				38.75	-0.711	38.75	-0.708
			38.77	0.02				38.77	0.705				38.77	-0.711	38.77	-0.708
			38.79	0.02				38.79	0.705				38.79	-0.711	38.79	-0.708
			38.81	0.02				38.81	0.705				38.81	-0.711	38.81	-0.708
			38.83	0.02				38.83	0.705				38.83	-0.711	38.83	-0.708
			38.85	0.02				38.85	0.705				38.85	-0.711	38.85	-0.708
			38.87	0.02				38.87	0.705				38.87	-0.711	38.87	-0.708
			38.89	0.02				38.89	0.705				38.89	-0.711	38.89	-0.708
			38.91	0.02				38.91	0.705				38.91	-0.711	38.91	-0.708
[truncated: 13,054 more rows]

## Sheet: Figure 4 (c)
X/Y	525.8	526	526.3	526.6	526.8	527.1	527.3	527.6	527.9	528.4	528.9	529.4	530	530.5	531	531.5
-0.7835	-0.0027	-0.00223	-0.00138	-0.00171	-0.00265	-0.00268	-0.00132	-0.00273	-0.00265	-0.000727273	-0.00045	-0.0024	-0.00195	0.00018	-0.00216	-0.00297
-0.68345	-0.000387333	0.000236	8e-05	0.000282667	0.000279333	-0.00149	0.000222667	-0.000630667	-0.00117	-0.000631818	0.000919667	0.000112667	-0.000350667	0.00221	-0.00101	-0.00259
-0.5834	-0.000772857	-0.000619524	-0.00072	0.000897143	0.000617143	-0.00227	0.000127143	0.000407143	-0.000632857	-7e-05	0.00214	0.00085381	-0.00195	0.00018	-0.00216	-0.00297
-0.48335	0.0013	0.00156	0.00122	0.000844444	0.00347	4.44444e-05	-0.000932222	0.00135	-0.00265	7.36364e-05	0.000267667	0.00137	-0.000350667	0.00221	-0.00101	-0.00259
-0.3833	0.00265	0.00186	0.00148	0.000736667	0.00218	0.00132	-0.00139	0.00213	-0.00291	0.000223636	-0.000437143	0.00198	-0.000469524	-0.00129	-0.00276	-0.00313
-0.28325	0.00664	0.00645	0.00486	0.00333	0.00166	0.00389	-0.000388889	0.00208	-0.000615556	0.000555455	-0.00146	0.00545	0.0039	-0.00168	-0.00366	-0.00374
-0.1832	0.01054	0.01555	0.01233	0.00755	0.00288	0.00519	0.000461111	0.0018	0.000471111	0.00128	-0.000651667	0.00805	0.00848	-0.0055	-0.00932	-0.0044
-0.08315	0.01223	0.0267	0.02213	0.01373	0.0058	0.00622	0.00231	0.00088	0.00039	0.000485455	-0.000600926	0.00714	0.01262	-0.00386	-0.01966	-0.00456
0.0169	0.01387	0.03854	0.03134	0.0167	0.01056	0.00917	0.00459	0.00386	0.000607778	0.000817273	-0.000517593	0.00716	0.01584	-0.00707	-0.02974	-0.00776
0.11695	0.01204	0.04376	0.03628	0.01885	0.01157	0.0108	0.00801	0.00661	0.00311	0.000165455	-0.000644444	0.0052	0.01563	-0.0066	-0.03781	-0.00929
0.217	0.00895	0.04104	0.03489	0.0148	0.01227	0.01049	0.00774	0.00849	0.00568	0.000963636	-0.000168148	0.00689	0.02073	-0.00904	-0.0382	-0.01074
0.4171	0.00518	0.03395	0.0307	0.01148	0.00847	0.00907	0.00718	0.00859	0.0069	0.000567273	-5.64815e-05	0.00512	0.02471	-0.00465	-0.03481	-0.00898
0.6172	0.00338	0.02726	0.02576	0.00749	0.00587	0.00675	0.0054	0.00798	0.00623	0.000754545	0.000267963	0.0058	0.02339	-0.00113	-0.03399	-0.00757
0.8173	0.0045	0.03008	0.02311	0.00809	0.00404	0.00637	0.00509	0.00756	0.0057	0.000814545	9.55556e-05	0.00465	0.02715	0.000473333	-0.03565	-0.00623
1.0174	0.00506	0.02779	0.02207	0.00917	0.00458	0.00495	0.00506	0.00545	0.00504	0.000635455	0.000603889	0.0051	0.03128	-0.0015	-0.03335	-0.00651
1.2175	0.00511	0.0249	0.02013	0.0085	0.00423	0.00329	0.0054	0.00411	0.00492	0	0.000718333	0.00484	0.03431	-0.0025	-0.03496	-0.00666
1.71775	0.00294	0.01648	0.01883	0.00746	0.00307	0.00242	0.00581	0.00345	0.00318	-0.000497273	0.000443519	0.00673	0.03101	0.000561111	-0.03598	-0.00478
2.218	0.00165	0.01625	0.01698	0.00657	0.00317	0.0027	0.00416	0.00224	0.00276	-0.000742727	-5.22222e-05	0.0081	0.02807	-0.00015	-0.03751	-0.00384
2.71825	1.66667e-05	0.01505	0.01492	0.00717	0.00344	0.00291	0.00292	0.00273	0.00176	-0.00134	-0.000698148	0.00859	0.02732	-0.00183	-0.0364	-0.00334
3.2185	0.00248	0.01505	0.01443	0.00657	0.00259	0.00341	0.00335	0.00261	0.003	-0.00119	-0.000591111	0.00807	0.03083	-0.0037	-0.0341	-0.00189
3.71875	0.00363	0.01224	0.01139	0.00577	0.00216	0.000778889	0.0038	0.00291	0.0029	-0.000110909	-0.000827778	0.00592	0.02945	-0.00222	-0.03263	-0.00223
4.219	0.00563	0.01164	0.01251	0.00529	0.00235	0.00122	0.00404	0.00105	0.00304	0.00124	-0.000525185	0.00803	0.03286	-0.00115	-0.03253	0.000283333
4.71925	0.00377	0.01086	0.0117	0.00577	0.00218	0.00102	0.00262	0.00143	0.00163	0.0003	-0.000239074	0.00889	0.03458	0.000977778	-0.03638	-0.00109
5.71975	0.00386	0.01073	0.01263	0.00445	0.000992222	0.00167	0.00169	0.00215	0.00197	-3e-05	0.000625556	0.01057	0.03793	-0.00155	-0.03315	-0.00108
6.72025	0.00256	0.01004	0.01059	0.00346	0.000175556	0.0016	0.000612222	0.005	0.000592222	-0.000531818	0.00138	0.0105	0.03724	-0.00139	-0.03124	-0.00286
7.72075	0.00425	0.00863	0.00988	0.00275	0.000945556	0.00222	0.000115556	0.0035	0.00248	-4.09091e-05	0.002	0.01097	0.03746	-0.0027	-0.02827	-0.00137
8.72125	0.00484	0.00882	0.00863	0.00369	0.00155	0.00246	-0.000198889	0.00244	0.00231	0.0011	0.00165	0.01142	0.03713	0.00118	-0.02843	0.000404444
9.72175	0.00543	0.00832	0.00836	0.00459	0.000751111	0.00153	0.000187778	0.00144	0.00287	0.00212	0.00134	0.01095	0.03556	0.00149	-0.02686	0.00138
10.7223	0.00332	0.00965	0.00858	0.00461	0.00139	0.00153	0.00262	0.00149	0.00212	0.0018	0.00127	0.01204	0.03334	0.000401111	-0.02539	0.00141
11.7227	0.00252	0.00844	0.0087	0.00441	0.00172	0.00226	0.00309	0.00226	0.00328	0.00107	0.00208	0.01136	0.03453	-0.00152	-0.02583	0.00147
12.7233	0.00145	0.00758	0.00728	0.00375	0.00311	0.00317	0.00285	0.00228	0.00324	0.000263636	0.00221	0.0118	0.03664	-0.00548	-0.02963	0.00133
13.7238	0.00237	0.00638	0.00553	0.00254	0.00223	0.00247	0.000286667	0.00345	0.00391	5.45455e-06	0.00232	0.01089	0.03739	-0.00325	-0.03052	0.00188
14.7242	0.001	0.00488	0.00498	0.000143333	0.00212	0.00186	0.000383333	0.00213	0.002	-0.00026	0.00194	0.01423	0.03286	-0.00275	-0.03141	0.00044
15.7248	0.00161	0.0052	0.0051	-0.000582222	0.00268	0.00172	0.000224444	0.00188	0.00507	-0.00023	0.00168	0.01233	0.03015	-0.000195556	-0.02902	0.00104
16.7252	0.00133	0.0056	0.00473	0.000236667	0.00262	-1.33333e-05	0.00149	0.00163	0.00464	0.00149	0.000468889	0.01099	0.03081	-0.00157	-0.02697	0.00114
17.7258	0.00203	0.0062	0.00518	0.00144	0.00312	-0.000247778	0.00207	0.0024	0.00301	0.00143	0.000348519	0.00754	0.0358	-0.000891111	-0.02601	0.00102
18.7263	0.00176	0.00656	0.00573	0.00188	0.00189	0.000894444	0.00131	0.00156	0.000641111	0.000959091	0.00115	0.00954	0.03606	0.000731111	-0.02577	0.000927778
19.7267	0.00216	0.00518	0.00607	0.00146	0.00152	0.00222	0.00103	0.00138	-0.000478889	0.000160909	0.00103	0.01117	0.03467	0.00305	-0.0278	-0.000908889
24.7293	0.00149	0.00591	0.00557	0.00162	0.000323333	0.00199	-0.000186667	0.00131	0.00184	0.000203636	0.000753519	0.01244	0.03122	0.00565	-0.02897	0.00044
29.7318	0.00132	0.00475	0.00615	0.000170476	0.000220476	-0.000702857	0.00103	0.00092381	0.000307143	5.90909e-05	0.000158757	0.0117	0.03163	0.00511	-0.02803	-0.000392857
34.7343	0.000371333	0.00446	0.00564	0.000188	0.000971333	-0.00116	0.000361333	0.000251333	0.000371333	-0.000139091	0.000251222	0.01069	0.03202	0.00329	-0.02692	0.00191
39.7368	0.000826667	0.00492	0.0061	0.000643333	0.00143	-0.000706667	0.000816667	0.000706667	0.000826667	0.000104545	0.000222857	0.01114	0.03248	0.00374	-0.02647	0.00237

## Sheet: Figure 4 (d)
	A Exp.			A fit		B Exp.			[B]=-S-0.2xA		C Exp.			[C]=S-0.2xA		S fit
X	Y	Yerror	X	Y	X	Y	Yerror	X	Y	X	Y	Yerror	X	Y	X	Y
-0.5335	-0.03795	0.10969	-0.84	0	-0.467	-0.03	0.13126	-0.84	0	-0.604	-0.0077	0.12822	-0.84	0	-0.84	0
-0.43345	0.0022	0.11037	-0.82	0	-0.367	0.01273	0.13357	-0.82	0	-0.503	0.0264	0.12197	-0.82	0	-0.82	0
-0.3334	-0.0198	0.10969	-0.8	0	-0.267	-0.03	0.13064	-0.8	0	-0.403	-0.0077	0.13135	-0.8	0	-0.8	0
-0.23335	0.03349	0.11437	-0.78	0	-0.167	0.01273	0.13249	-0.78	0	-0.303	0.0264	0.12192	-0.78	0	-0.78	0
-0.1333	0.04079	0.11097	-0.76	0	-0.067	0.00909	0.13325	-0.76	0	-0.203	-0.0253	0.12312	-0.76	0	-0.76	0
-0.03325	0.13365	0.11182	-0.74	0	0.033	0.12455	0.13751	-0.74	0	-0.103	-0.0539	0.12486	-0.74	0	-0.74	0
0.0668	0.33907	0.10752	-0.72	0	0.133	0.24455	0.13444	-0.72	0	-0.003	-0.2233	0.12113	-0.72	0	-0.72	0
0.16685	0.60857	0.11248	-0.7	0	0.233	0.35364	0.1316	-0.7	0	0.097	-0.5346	0.12505	-0.7	0	-0.7	0
0.2669	0.86185	0.11466	-0.68	0	0.333	0.43818	0.13353	-0.68	0	0.197	-0.8382	0.12204	-0.68	0	-0.68	0
0.36695	0.9977	0.11266	-0.66	0	0.434	0.43273	0.14285	-0.66	0	0.297	-1.0813	0.13844	-0.66	0	-0.66	0
0.467	0.95948	0.11912	-0.64	0	0.534	0.56636	0.13774	-0.64	0	0.397	-1.0934	0.12076	-0.64	0	-0.64	0
0.6671	0.84425	0.11494	-0.62	0	0.734	0.67182	0.15487	-0.62	0	0.597	-0.9911	0.11851	-0.62	0	-0.62	0
0.8672	0.7084	0.10905	-0.6	0	0.934	0.63636	0.14154	-0.6	0	0.797	-0.9658	0.119	-0.6	0	-0.6	0
1.0673	0.63553	0.11321	-0.58	0	1.134	0.73545	0.13857	-0.58	0	0.997	-1.0164	0.12493	-0.58	0	-0.58	0
1.2674	0.60693	0.11323	-0.56	0	1.334	0.84455	0.13476	-0.56	0	1.197	-0.9471	0.12522	-0.56	0	-0.56	0
1.4675	0.55358	0.11452	-0.54	0	1.534	0.92364	0.1316	-0.54	0	1.398	-0.9955	0.13405	-0.54	0	-0.54	0
1.96775	0.51783	0.113	-0.52	0	2.034	0.83727	0.13615	-0.52	0	1.898	-1.0263	0.12391	-0.52	0	-0.52	0
2.468	0.46695	0.11077	-0.5	0	2.535	0.76	0.13836	-0.5	0	2.398	-1.0725	0.12246	-0.5	0	-0.5	0
2.96825	0.4103	0.11303	-0.48	0	3.035	0.74	0.14255	-0.48	0	2.898	-1.0395	0.13649	-0.48	0	-0.48	0
3.4685	0.39682	0.1087	-0.46	0	3.535	0.83182	0.14144	-0.46	0	3.398	-0.9702	0.12019	-0.46	0	-0.46	0
3.96875	0.31322	0.11208	-0.44	0	4.035	0.79636	0.13708	-0.44	0	3.899	-0.9262	0.12686	-0.44	0	-0.44	0
4.469	0.34403	0.10622	-0.42	0	4.536	0.88545	0.14223	-0.42	0	4.399	-0.9229	0.11791	-0.42	0	-0.42	0
4.96925	0.32175	0.109	-0.4	0	5.036	0.93091	0.13834	-0.4	0	4.899	-1.0384	0.1258	-0.4	0	-0.4	0
5.96975	0.34732	0.11509	-0.38	0	6.036	1.01909	0.13807	-0.38	0	5.9	-0.9416	0.12471	-0.38	0	-0.38	0
6.97025	0.29123	0.10921	-0.36	0	7.037	1.00091	0.13289	-0.36	0	6.9	-0.8844	0.12523	-0.36	0	-0.36	0
7.97075	0.2717	0.11074	-0.34	0	8.037	1.00636	0.13695	-0.34	0	7.901	-0.7942	0.12132	-0.34	0	-0.34	0
8.97125	0.23733	0.10901	-0.32	0	9.038	0.99818	0.13841	-0.32	0	8.901	-0.7986	0.11784	-0.32	0	-0.32	0
9.97175	0.2299	0.11127	-0.3	0.000982143	10.038	0.95636	0.13365	-0.3	-0.000196429	9.902	-0.7524	0.12332	-0.3	-0.000196429	-0.3	0
10.9723	0.23595	0.10934	-0.28	0.000982143	11.039	0.89818	0.13217	-0.28	-0.000196429	10.902	-0.7073	0.12923	-0.28	-0.000196429	-0.28	0
11.9727	0.23925	0.10963	-0.26	0.00196	12.039	0.93	0.13358	-0.26	0.000157143	11.903	-0.7205	0.14351	-0.26	-0.000942857	-0.26	-0.00055
12.9733	0.2002	0.10903	-0.24	0.00295	13.04	0.98545	0.13775	-0.24	-3.92857e-05	12.903	-0.836	0.11668	-0.24	-0.00114	-0.24	-0.00055
13.9738	0.15208	0.10725	-0.22	0.00393	14.04	1.00455	0.13908	-0.22	0.000314286	13.904	-0.8624	0.12335	-0.22	-0.00189	-0.22	-0.0011
14.9742	0.13695	0.10534	-0.2	0.00688	15.041	0.88545	0.13662	-0.2	0.000825	14.904	-0.8888	0.11947	-0.2	-0.00358	-0.2	-0.0022
15.9748	0.14025	0.10672	-0.18	0.00982	16.041	0.81455	0.13361	-0.18	0.00189	15.905	-0.8162	0.1209	-0.18	-0.00581	-0.18	-0.00385
16.9752	0.13008	0.10578	-0.16	0.01375	17.042	0.83182	0.13535	-0.16	0.00275	16.905	-0.7557	0.12238	-0.16	-0.00825	-0.16	-0.0055
17.9758	0.14245	0.1042	-0.14	0.02063	18.042	0.96273	0.13828	-0.14	0.00468	17.906	-0.7271	0.12454	-0.14	-0.01293	-0.14	-0.0088
18.9763	0.15758	0.10837	-0.12	0.02946	19.043	0.97	0.13671	-0.12	0.00731	18.906	-0.7183	0.12056	-0.12	-0.01909	-0.12	-0.0132
19.9767	0.16693	0.11545	-0.1	0.04027	20.043	0.93364	0.14362	-0.1	--	19.907	-0.7799	0.12276	-0.1	--	-0.1	--
24.9793	0.15318	0.11306	-0.08	0.055	25.046	0.84273	0.13382	-0.08	0.02832	24.909	-0.8162	0.1189	-0.08	-0.05032	-0.08	-0.03932
29.9818	0.16912	0.10735	-0.06	0.07366	30.048	0.85364	0.14148	-0.06	0.0474	29.912	-0.7876	0.11819	-0.06	-0.07687	-0.06	-0.06214
34.9843	0.1551	0.10641	-0.04	0.09821	35.051	0.86364	0.13978	-0.04	0.06816	34.914	-0.7535	0.13998	-0.04	-0.10744	-0.04	-0.0878
39.9868	0.16775	0.11037	-0.02	0.1267	40.053	0.87545	0.13051	-0.02	0.09142	39.917	-0.7392	0.12962	-0.02	-0.1421	-0.02	-0.11676
--			0	0.16205				0	0.11671				0	-0.18153	0	-0.14912
--			0.02	0.20232				0.02	0.14386				0.02	-0.22479	0.02	-0.18433
--			0.04	0.24946				0.04	0.17358				0.04	-0.27337	0.04	-0.22348
--			0.06	0.30348				0.06	0.20523				0.06	-0.32662	0.06	-0.26593
--			0.08	0.36241				0.08	0.23865				0.08	-0.38361	0.08	-0.31113
--			0.1	0.42625				0.1	0.27282				0.1	-0.44332	0.1	-0.35807
--			0.12	0.495				0.12	0.30611				0.12	-0.50411	0.12	-0.40511
--			0.14	0.56571				0.14	0.33846				0.14	-0.56475	0.14	-0.4516
--			0.16	0.63839				0.16	0.36877				0.16	-0.62412	0.16	-0.49645
--			0.18	0.6983				0.18	0.39852				0.18	-0.67784	0.18	-0.53818
--			0.2	0.75429				0.2	0.42676				0.2	-0.72847	0.2	-0.57761
--			0.22	0.80634				0.22	0.45203				0.22	-0.77456	0.22	-0.6133
--			0.24	0.8525				0.24	0.47362				0.24	-0.81462	0.24	-0.64412
--			0.26	0.89179				0.26	0.49329				0.26	-0.85001	0.26	-0.67165
--			0.28	0.92518				0.28	0.51029				0.28	-0.88036	0.28	-0.69533
--			0.3	0.9517				0.3	0.52436				0.3	-0.90504	0.3	-0.7147
--			0.32	0.97134				0.32	0.53705				0.32	-0.92559	0.32	-0.73132
--			0.34	0.98607				0.34	0.54753				0.34	-0.94196	0.34	-0.74474
--			0.36	0.99393				0.36	0.55717				0.36	-0.95474	0.36	-0.75596
--			0.38	0.99786				0.38	0.56651				0.38	-0.96565	0.38	-0.76608
--			0.4	0.99786				0.4	0.57452				0.4	-0.97366	0.4	-0.77409
--			0.42	0.99393				0.42	0.58222				0.42	-0.97979	0.42	-0.781
--			0.44	0.98705				0.44	0.5895				0.44	-0.98432	0.44	-0.78691
--			0.46	0.9792				0.46	0.59643				0.46	-0.98811	0.46	-0.79227
--			0.48	0.96937				0.48	0.60376				0.48	-0.99151	0.48	-0.79763
--			0.5	0.95857				0.5	0.61073				0.5	-0.99416	0.5	-0.80244
--			0.52	0.94679				0.52	0.61744				0.52	-0.99615	0.52	-0.8068
--			0.54	0.93402				0.54	0.6249				0.54	-0.9985	0.54	-0.8117
--			0.56	0.92223				0.56	0.63115				0.56	-1.00005	0.56	-0.8156
--			0.58	0.90946				0.58	0.63761				0.58	-1.00139	0.58	-0.8195
--			0.6	0.89768				0.6	0.64386				0.6	-1.00294	0.6	-0.8234
--			0.62	0.88491				0.62	0.65032				0.62	-1.00428	0.62	-0.8273
--			0.64	0.87312				0.64	0.65657				0.64	-1.00583	0.64	-0.8312
--			0.66	0.86134				0.66	0.66238				0.66	-1.00691	0.66	-0.83465
--			0.68	0.84955				0.68	0.66818				0.68	-1.008	0.68	-0.83809
--			0.7	0.83875				0.7	0.67388				0.7	-1.00938	0.7	-0.84163
--			0.72	0.82795				0.72	0.67903				0.72	-1.01021	0.72	-0.84462
--			0.74	0.81714				0.74	0.68464				0.74	-1.0115	0.74	-0.84807
--			0.76	0.80732				0.76	0.68969				0.76	-1.01262	0.76	-0.85115
--			0.78	0.79652				0.78	0.69484				0.78	-1.01345	0.78	-0.85415
--			0.8	0.7867				0.8	0.70035				0.8	-1.01503	0.8	-0.85769
--			0.82	0.77786				0.82	0.70465				0.82	-1.01579	0.82	-0.86022
--			0.84	0.76804				0.84	0.7097				0.84	-1.01692	0.84	-0.86331
--			0.86	0.7592				0.86	0.71401				0.86	-1.01768	0.86	-0.86585
--			0.88	0.75036				0.88	0.71841				0.88	-1.01855	0.88	-0.86848
--			0.9	0.74152				0.9	0.72271				0.9	-1.01932	0.9	-0.87101
--			0.92	0.73366				0.92	0.72691				0.92	-1.02038	0.92	-0.87365
--			0.94	0.72482				0.94	0.73131				0.94	-1.02124	0.94	-0.87628
--			0.96	0.71696				0.96	0.73497				0.96	-1.02175	0.96	-0.87836
--			0.98	0.70911				0.98	0.73871				0.98	-1.02236	0.98	-0.88054
--			1	0.70223				1	0.74272				1	-1.02361	1	-0.88317
--			1.02	0.69437				1.02	0.74592				1.02	-1.02367	1.02	-0.8848
--			1.04	0.6875				1.04	0.74947				1.04	-1.02447	1.04	-0.88697
--			1.06	0.68062				1.06	0.75303				1.06	-1.02527	1.06	-0.88915
--			1.08	0.67375				1.08	0.75658				1.08	-1.02608	1.08	-0.89133
--			1.1	0.66688				1.1	0.76013				1.1	-1.02688	1.1	-0.8935
--			1.12	0.66				1.12	0.76323				1.12	-1.02723	1.12	-0.89523
--			1.14	0.65411				1.14	0.76603				1.14	-1.02768	1.14	-0.89685
--			1.16	0.64723				1.16	0.76913				1.16	-1.02802	1.16	-0.89858
--			1.18	0.64134				1.18	0.77203				1.18	-1.02857	1.18	-0.9003
--			1.2	0.63545				1.2	0.77493				1.2	-1.02911	1.2	-0.90202
--			1.22	0.62955				1.22	0.77783				1.22	-1.02966	1.22	-0.90375
--			1.24	0.62464				1.24	0.78009				1.24	-1.02994	1.24	-0.90501
--			1.26	0.61875				1.26	0.78299				1.26	-1.03049	1.26	-0.90674
--			1.28	0.61384				1.28	0.78524				1.28	-1.03077	1.28	-0.908
--			1.3	0.60795				1.3	0.78814				1.3	-1.03132	1.3	-0.90973
--			1.32	0.60304				1.32	0.79039				1.32	-1.0316	1.32	-0.911
--			1.34	0.59812				1.34	0.79264				1.34	-1.03189	1.34	-0.91226
--			1.36	0.59321				1.36	0.79544				1.36	-1.03272	1.36	-0.91408
--			1.38	0.5883				1.38	0.79769				1.38	-1.03301	1.38	-0.91535
--			1.4	0.58437				1.4	0.79974				1.4	-1.03349	1.4	-0.91662
--			1.42	0.57946				1.42	0.80199				1.42	-1.03378	1.42	-0.91789
--			1.44	0.57554				1.44	0.80359				1.44	-1.03381	1.44	-0.9187
--			1.46	0.57062				1.46	0.80584				1.46	-1.03409	1.46	-0.91997
--			1.48	0.5667				1.48	0.80744				1.48	-1.03412	1.48	-0.92078
--			1.5	0.56277				1.5	0.80959				1.5	-1.0347	1.5	-0.92215
--			1.52	0.55884				1.52	0.81165				1.52	-1.03518	1.52	-0.92341
--			1.54	0.55491				1.54	0.81325				1.54	-1.03521	1.54	-0.92423
--			1.56	0.55098				1.56	0.81484				1.56	-1.03524	1.56	-0.92504
--			1.58	0.54705				1.58	0.81644				1.58	-1.03527	1.58	-0.92585
--			1.6	0.54312				1.6	0.81859				1.6	-1.03584	1.6	-0.92722
--			1.62	0.54018				1.62	0.81954				1.62	-1.03561	1.62	-0.92758
--			1.64	0.53625				1.64	0.82114				1.64	-1.03564	1.64	-0.92839
--			1.66	0.5333				1.66	0.82309				1.66	-1.03642	1.66	-0.92975
--			1.68	0.52938				1.68	0.82424				1.68	-1.03599	1.68	-0.93011
--			1.7	0.52643				1.7	0.82564				1.7	-1.03621	1.7	-0.93093
--			1.72	0.52348				1.72	0.82659				1.72	-1.03598	1.72	-0.93129
--			1.74	0.52054				1.74	0.82854				1.74	-1.03676	1.74	-0.93265
--			1.76	0.51661				1.76	0.82969				1.76	-1.03633	1.76	-0.93301
--			1.78	0.51366				1.78	0.83064				1.78	-1.0361	1.78	-0.93337
--			1.8	0.51071				1.8	0.83213				1.8	-1.03642	1.8	-0.93428
--			1.82	0.50777				1.82	0.83308				1.82	-1.03619	1.82	-0.93464
--			1.84	0.5058				1.84	0.83484				1.84	-1.03716	1.84	-0.936
--			1.86	0.50286				1.86	0.83579				1.86	-1.03693	1.86	-0.93636
--			1.88	0.49991				1.88	0.83628				1.88	-1.03625	1.88	-0.93626
--			1.9	0.49696				1.9	0.83778				1.9	-1.03657	1.9	-0.93717
--			1.92	0.495				1.92	0.83853				1.92	-1.03653	1.92	-0.93753
--			1.94	0.49205				1.94	0.83948				1.94	-1.0363	1.94	-0.93789
--			1.96	0.49009				1.96	0.84078				1.96	-1.03682	1.96	-0.9388
--			1.98	0.48714				1.98	0.84128				1.98	-1.03613	1.98	-0.9387
--			2	0.48518				2	0.84258				2	-1.03665	2	-0.93961
--			2.02	0.48223				2.02	0.84353				2.02	-1.03642	2.02	-0.93997
--			2.04	0.48027				2.04	0.84437				2.04	-1.03648	2.04	-0.94043
--			2.06	0.4783				2.06	0.84513				2.06	-1.03645	2.06	-0.94079
--			2.08	0.47634				2.08	0.84542				2.08	-1.03596	2.08	-0.94069
--			2.1	0.47339				2.1	0.84692				2.1	-1.03628	2.1	-0.9416
--			2.12	0.47143				2.12	0.84722				2.12	-1.03579	2.12	-0.9415
--			2.14	0.46946				2.14	0.84807				2.14	-1.03585	2.14	-0.94196
--			2.16	0.4675				2.16	0.84882				2.16	-1.03582	2.16	-0.94232
--			2.18	0.46554				2.18	0.84967				2.18	-1.03588	2.18	-0.94277
--			2.2	0.46357				2.2	0.84996				2.2	-1.03539	2.2	-0.94268
--			2.22	0.46161				2.22	0.85081				2.22	-1.03545	2.22	-0.94313
--			2.24	0.45964				2.24	0.85111				2.24	-1.03496	2.24	-0.94304
--			2.26	0.45768				2.26	0.85196				2.26	-1.03503	2.26	-0.94349
--			2.28	0.45571				2.28	0.85271				2.28	-1.03499	2.28	-0.94385
--			2.3	0.45473				2.3	0.85336				2.3	-1.03525	2.3	-0.9443
--			2.32	0.45277				2.32	0.85366				2.32	-1.03476	2.32	-0.94421
--			2.34	0.4508				2.34	0.8545				2.34	-1.03482	2.34	-0.94466
--			2.36	0.44884				2.36	0.85435				2.36	-1.03388	2.36	-0.94411
--			2.38	0.44786				2.38	0.855				2.38	-1.03414	2.38	-0.94457
--			2.4	0.44589				2.4	0.85529				2.4	-1.03365	2.4	-0.94447
--			2.42	0.44393				2.42	0.85614				2.42	-1.03371	2.42	-0.94493
--			2.44	0.44295				2.44	0.85624				2.44	-1.03342	2.44	-0.94483
--			2.46	0.44098				2.46	0.85709				2.46	-1.03348	2.46	-0.94529
--			2.48	0.44				2.48	0.85719				2.48	-1.03319	2.48	-0.94519
--			2.5	0.43804				2.5	0.85758				2.5	-1.0328	2.5	-0.94519
--			2.52	0.43705				2.52	0.85768				2.52	-1.03251	2.52	-0.9451
--			2.54	0.43509				2.54	0.85853				2.54	-1.03257	2.54	-0.94555
--			2.56	0.43411				2.56	0.85873				2.56	-1.03237	2.56	-0.94555
--			2.58	0.43214				2.58	0.85903				2.58	-1.03188	2.58	-0.94545
--			2.6	0.43116				2.6	0.85968				2.6	-1.03214	2.6	-0.94591
--			2.62	0.4292				2.62	0.85952				2.62	-1.0312	2.62	-0.94536
--			2.64	0.42821				2.64	0.86017				2.64	-1.03146	2.64	-0.94581
--			2.66	0.42723				2.66	0.86027				2.66	-1.03116	2.66	-0.94572
--			2.68	0.42527				2.68	0.86066				2.68	-1.03077	2.68	-0.94572
--			2.7	0.42429				2.7	0.86077				2.7	-1.03048	2.7	-0.94562
--			2.72	0.4233				2.72	0.86096				2.72	-1.03028	2.72	-0.94562
--			2.74	0.42134				2.74	0.86181				2.74	-1.03035	2.74	-0.94608
--			2.76	0.42036				2.76	0.86146				2.76	-1.0296	2.76	-0.94553
--			2.78	0.41938				2.78	0.86211				2.78	-1.02986	2.78	-0.94598
--			2.8	0.41839				2.8	0.86175				2.8	-1.02911	2.8	-0.94543
--			2.82	0.41741				2.82	0.86195				2.82	-1.02891	2.82	-0.94543
--			2.84	0.41545				2.84	0.8628				2.84	-1.02898	2.84	-0.94589
--			2.86	0.41446				2.86	0.86244				2.86	-1.02823	2.86	-0.94534
--			2.88	0.41348				2.88	0.86309				2.88	-1.02849	2.88	-0.94579
--			2.9	0.4125				2.9	0.86274				2.9	-1.02774	2.9	-0.94524
--			2.92	0.41152				2.92	0.86294				2.92	-1.02754	2.92	-0.94524
--			2.94	0.41054				2.94	0.86304				2.94	-1.02725	2.94	-0.94515
--			2.96	0.40955				2.96	0.86323				2.96	-1.02706	2.96	-0.94515
--			2.98	0.40759				2.98	0.86363				2.98	-1.02666	2.98	-0.94515
--			3	0.40661				3	0.86373				3	-1.02637	3	-0.94505
--			3.02	0.40562				3.02	0.86392				3.02	-1.02617	3.02	-0.94505
--			3.04	0.40464				3.04	0.86357				3.04	-1.02543	3.04	-0.9445
--			3.06	0.40366				3.06	0.86377				3.06	-1.02523	3.06	-0.9445
--			3.08	0.40268				3.08	0.86442				3.08	-1.02549	3.08	-0.94495
--			3.1	0.4017				3.1	0.86407				3.1	-1.02474	3.1	-0.9444
--			3.12	0.40071				3.12	0.86426				3.12	-1.02455	3.12	-0.9444
--			3.14	0.39973				3.14	0.86446				3.14	-1.02435	3.14	-0.9444
--			3.16	0.39875				3.16	0.86456				3.16	-1.02406	3.16	-0.94431
--			3.18	0.39777				3.18	0.86476				3.18	-1.02386	3.18	-0.94431
--			3.2	0.39679				3.2	0.8644				3.2	-1.02312	3.2	-0.94376
--			3.22	0.3958				3.22	0.8646				3.22	-1.02292	3.22	-0.94376
--			3.24	0.39482				3.24	0.86479				3.24	-1.02272	3.24	-0.94376
--			3.26	0.39384				3.26	0.86444				3.26	-1.02198	3.26	-0.94321
--			3.28	0.39384				3.28	0.8649				3.28	-1.02243	3.28	-0.94366
--			3.3	0.39286				3.3	0.86509				3.3	-1.02224	3.3	-0.94366
--			3.32	0.39188				3.32	0.86474				3.32	-1.02149	3.32	-0.94311
--			3.34	0.39089				3.34	0.86494				3.34	-1.02129	3.34	-0.94311
--			3.36	0.38991				3.36	0.86458				3.36	-1.02055	3.36	-0.94256
--			3.38	0.38893				3.38	0.86478				3.38	-1.02035	3.38	-0.94256
--			3.4	0.38795				3.4	0.86497				3.4	-1.02015	3.4	-0.94256
--			3.42	0.38696				3.42	0.86462				3.42	-1.01941	3.42	-0.94201
--			3.44	0.38598				3.44	0.86482				3.44	-1.01921	3.44	-0.94201
--			3.46	0.38598				3.46	0.86527				3.46	-1.01966	3.46	-0.94247
--			3.48	0.385				3.48	0.86492				3.48	-1.01892	3.48	-0.94192
--			3.5	0.38402				3.5	0.86511				3.5	-1.01872	3.5	-0.94192
--			3.52	0.38304				3.52	0.86531				3.52	-1.01853	3.52	-0.94192
--			3.54	0.38205				3.54	0.86496				3.54	-1.01778	3.54	-0.94137
--			3.56	0.38205				3.56	0.86496				3.56	-1.01778	3.56	-0.94137
--			3.58	0.38107				3.58	0.8646				3.58	-1.01703	3.58	-0.94082
--			3.6	0.38009				3.6	0.8648				3.6	-1.01684	3.6	-0.94082
--			3.62	0.37911				3.62	0.865				3.62	-1.01664	3.62	-0.94082
--			3.64	0.37812				3.64	0.86464				3.64	-1.01589	3.64	-0.94027
--			3.66	0.37812				3.66	0.86464				3.66	-1.01589	3.66	-0.94027
--			3.68	0.37714				3.68	0.86484				3.68	-1.0157	3.68	-0.94027
--			3.7	0.37616				3.7	0.86449				3.7	-1.01495	3.7	-0.93972
--			3.72	0.37518				3.72	0.86468				3.72	-1.01475	3.72	-0.93972
--			3.74	0.37518				3.74	0.86468				3.74	-1.01475	3.74	-0.93972
--			3.76	0.3742				3.76	0.86433				3.76	-1.01401	3.76	-0.93917
--			3.78	0.37321				3.78	0.86453				3.78	-1.01381	3.78	-0.93917
--			3.8	0.37223				3.8	0.86472				3.8	-1.01361	3.8	-0.93917
--			3.82	0.37223				3.82	0.86417				3.82	-1.01306	3.82	-0.93862
--			3.84	0.37125				3.84	0.86437				3.84	-1.01287	3.84	-0.93862
--			3.86	0.37027				3.86	0.86456				3.86	-1.01267	3.86	-0.93862
--			3.88	0.36929				3.88	0.86421				3.88	-1.01193	3.88	-0.93807
--			3.9	0.36929				3.9	0.86421				3.9	-1.01193	3.9	-0.93807
--			3.92	0.3683				3.92	0.86441				3.92	-1.01173	3.92	-0.93807
--			3.94	0.36732				3.94	0.86405				3.94	-1.01098	3.94	-0.93752
--			3.96	0.36732				3.96	0.86405				3.96	-1.01098	3.96	-0.93752
--			3.98	0.36634				3.98	0.86425				3.98	-1.01079	3.98	-0.93752
--			4	0.36536				4	0.86344				4	-1.00959	4	-0.93651
--			4.02	0.36536				4.02	0.86344				4.02	-1.00959	4.02	-0.93651
--			4.04	0.36438				4.04	0.86364				4.04	-1.00939	4.04	-0.93651
--			4.06	0.36339				4.06	0.86329				4.06	-1.00864	4.06	-0.93596
--			4.08	0.36339				4.08	0.86329				4.08	-1.00864	4.08	-0.93596
--			4.1	0.36241				4.1	0.86348				4.1	-1.00845	4.1	-0.93596
--			4.12	0.36143				4.12	0.86313				4.12	-1.0077	4.12	-0.93541
--			4.14	0.36143				4.14	0.86313				4.14	-1.0077	4.14	-0.93541
--			4.16	0.36045				4.16	0.86332				4.16	-1.0075	4.16	-0.93541
--			4.18	0.35946				4.18	0.86297				4.18	-1.00676	4.18	-0.93486
--			4.2	0.35946				4.2	0.86297				4.2	-1.00676	4.2	-0.93486
--			4.22	0.35848				4.22	0.86317				4.22	-1.00656	4.22	-0.93486
--			4.24	0.3575				4.24	0.86281				4.24	-1.00581	4.24	-0.93431
--			4.26	0.3575				4.26	0.86236				4.26	-1.00536	4.26	-0.93386
--			4.28	0.35652				4.28	0.86256				4.28	-1.00516	4.28	-0.93386
--			4.3	0.35554				4.3	0.8622				4.3	-1.00442	4.3	-0.93331
--			4.32	0.35554				4.32	0.8622				4.32	-1.00442	4.32	-0.93331
--			4.34	0.35455				4.34	0.8624				4.34	-1.00422	4.34	-0.93331
--			4.36	0.35455				4.36	0.86185				4.36	-1.00367	4.36	-0.93276
--			4.38	0.35357				4.38	0.86204				4.38	-1.00347	4.38	-0.93276
--			4.4	0.35259				4.4	0.86224				4.4	-1.00328	4.4	-0.93276
--			4.42	0.35259				4.42	0.86169				4.42	-1.00273	4.42	-0.93221
--			4.44	0.35161				4.44	0.86143				4.44	-1.00208	4.44	-0.93175
--			4.46	0.35062				4.46	0.86163				4.46	-1.00188	4.46	-0.93175
--			4.48	0.35062				4.48	0.86108				4.48	-1.00133	4.48	-0.9312
--			4.5	0.34964				4.5	0.86128				4.5	-1.00113	4.5	-0.9312
--			4.52	0.34964				4.52	0.86128				4.52	-1.00113	4.52	-0.9312
--			4.54	0.34866				4.54	0.86147				4.54	-1.00094	4.54	-0.9312
--			4.56	0.34768				4.56	0.86112				4.56	-1.00019	4.56	-0.93065
--			4.58	0.34768				4.58	0.86112				4.58	-1.00019	4.58	-0.93065
--			4.6	0.3467				4.6	0.86132				4.6	-0.99999	4.6	-0.93065
--			4.62	0.3467				4.62	0.86031				4.62	-0.99899	4.62	-0.92965
--			4.64	0.34571				4.64	0.86051				4.64	-0.99879	4.64	-0.92965
--			4.66	0.34571				4.66	0.86051				4.66	-0.99879	4.66	-0.92965
--			4.68	0.34473				4.68	0.86015				4.68	-0.99805	4.68	-0.9291
--			4.7	0.34375				4.7	0.86035				4.7	-0.99785	4.7	-0.9291
--			4.72	0.34375				4.72	0.86035				4.72	-0.99785	4.72	-0.9291
--			4.74	0.34277				4.74	0.86				4.74	-0.9971	4.74	-0.92855
--			4.76	0.34277				4.76	0.86				4.76	-0.9971	4.76	-0.92855
--			4.78	0.34179				4.78	0.85974				4.78	-0.99645	4.78	-0.9281
--			4.8	0.34179				4.8	0.85919				4.8	-0.9959	4.8	-0.92755
--			4.82	0.3408				4.82	0.85938				4.82	-0.99571	4.82	-0.92755
--			4.84	0.33982				4.84	0.85958				4.84	-0.99551	4.84	-0.92755
--			4.86	0.33982				4.86	0.85958				4.86	-0.99551	4.86	-0.92755
--			4.88	0.33884				4.88	0.85923				4.88	-0.99476	4.88	-0.927
--			4.9	0.33884				4.9	0.85923				4.9	-0.99476	4.9	-0.927
--			4.92	0.33786				4.92	0.85897				4.92	-0.99411	4.92	-0.92654
--			4.94	0.33786				4.94	0.85842				4.94	-0.99356	4.94	-0.92599
--			4.96	0.33688				4.96	0.85862				4.96	-0.99337	4.96	-0.92599
--			4.98	0.33688				4.98	0.85862				4.98	-0.99337	4.98	-0.92599
--			5	0.33589				5	0.85826				5	-0.99262	5	-0.92544
--			5.02	0.33589				5.02	0.85826				5.02	-0.99262	5.02	-0.92544
--			5.04	0.33491				5.04	0.85846				5.04	-0.99242	5.04	-0.92544
--			5.06	0.33393				5.06	0.8582				5.06	-0.99177	5.06	-0.92499
--			5.08	0.33393				5.08	0.85765				5.08	-0.99122	5.08	-0.92444
--			5.1	0.33295				5.1	0.85785				5.1	-0.99103	5.1	-0.92444
--			5.12	0.33295				5.12	0.85785				5.12	-0.99103	5.12	-0.92444
--			5.14	0.33196				5.14	0.85749				5.14	-0.99028	5.14	-0.92389
--			5.16	0.33196				5.16	0.85749				5.16	-0.99028	5.16	-0.92389
--			5.18	0.33098				5.18	0.85769				5.18	-0.99008	5.18	-0.92389
--			5.2	0.33098				5.2	0.85669				5.2	-0.98908	5.2	-0.92288
--			5.22	0.33				5.22	0.85688				5.22	-0.98888	5.22	-0.92288
--			5.24	0.33				5.24	0.85688				5.24	-0.98888	5.24	-0.92288
--			5.26	0.32902				5.26	0.85708				5.26	-0.98869	5.26	-0.92288
--			5.28	0.32902				5.28	0.85653				5.28	-0.98814	5.28	-0.92233
--			5.3	0.32804				5.3	0.85672				5.3	-0.98794	5.3	-0.92233
--			5.32	0.32804				5.32	0.85672				5.32	-0.98794	5.32	-0.92233
--			5.34	0.32705				5.34	0.85592				5.34	-0.98674	5.34	-0.92133
--			5.36	0.32705				5.36	0.85592				5.36	-0.98674	5.36	-0.92133
--			5.38	0.32607				5.38	0.85611				5.38	-0.98654	5.38	-0.92133
--			5.4	0.32607				5.4	0.85556				5.4	-0.98599	5.4	-0.92078
--			5.42	0.32509				5.42	0.85576				5.42	-0.9858	5.42	-0.92078
--			5.44	0.32509				5.44	0.85576				5.44	-0.9858	5.44	-0.92078
--			5.46	0.32411				5.46	0.85596				5.46	-0.9856	5.46	-0.92078
--			5.48	0.32411				5.48	0.85495				5.48	-0.98459	5.48	-0.91977
--			5.5	0.32313				5.5	0.85515				5.5	-0.9844	5.5	-0.91977
--			5.52	0.32313				5.52	0.85515				5.52	-0.9844	5.52	-0.91977
--			5.54	0.32214				5.54	0.85479				5.54	-0.98365	5.54	-0.91922
--			5.56	0.32214				5.56	0.85479				5.56	-0.98365	5.56	-0.91922
--			5.58	0.32116				5.58	0.85499				5.58	-0.98345	5.58	-0.91922
--			5.6	0.32116				5.6	0.85454				5.6	-0.983	5.6	-0.91877
--			5.62	0.32018				5.62	0.85418				5.62	-0.98225	5.62	-0.91822
--			5.64	0.32018				5.64	0.85418				5.64	-0.98225	5.64	-0.91822
--			5.66	0.3192				5.66	0.85438				5.66	-0.98206	5.66	-0.91822
--			5.68	0.3192				5.68	0.85383				5.68	-0.98151	5.68	-0.91767
--			5.7	0.31821				5.7	0.85403				5.7	-0.98131	5.7	-0.91767
--			5.72	0.31821				5.72	0.85403				5.72	-0.98131	5.72	-0.91767
--			5.74	0.31723				5.74	0.85377				5.74	-0.98066	5.74	-0.91721
--			5.76	0.31723				5.76	0.85322				5.76	-0.98011	5.76	-0.91666
--			5.78	0.31625				5.78	0.85341				5.78	-0.97991	5.78	-0.91666
--			5.8	0.31625				5.8	0.85341				5.8	-0.97991	5.8	-0.91666
--			5.82	0.31625				5.82	0.85286				5.82	-0.97936	5.82	-0.91611
--			5.84	0.31527				5.84	0.85306				5.84	-0.97917	5.84	-0.91611
--			5.86	0.31527				5.86	0.85306				5.86	-0.97917	5.86	-0.91611
--			5.88	0.31429				5.88	0.8528				5.88	-0.97852	5.88	-0.91566
--			5.9	0.31429				5.9	0.85225				5.9	-0.97797	5.9	-0.91511
--			5.92	0.3133				5.92	0.85245				5.92	-0.97777	5.92	-0.91511
--			5.94	0.3133				5.94	0.85245				5.94	-0.97777	5.94	-0.91511
--			5.96	0.31232				5.96	0.85209				5.96	-0.97702	5.96	-0.91456
--			5.98	0.31232				5.98	0.85209				5.98	-0.97702	5.98	-0.91456
--			6	0.31134				6	0.85184				6	-0.97637	6	-0.9141
--			6.02	0.31134				6.02	0.85184				6.02	-0.97637	6.02	-0.9141
--			6.04	0.31036				6.04	0.85148				6.04	-0.97563	6.04	-0.91355
--			6.06	0.31036				6.06	0.85148				6.06	-0.97563	6.06	-0.91355
--			6.08	0.31036				6.08	0.85148				6.08	-0.97563	6.08	-0.91355
--			6.1	0.30938				6.1	0.85113				6.1	-0.97488	6.1	-0.913
--			6.12	0.30938				6.12	0.85113				6.12	-0.97488	6.12	-0.913
--			6.14	0.30839				6.14	0.85087				6.14	-0.97423	6.14	-0.91255
--			6.16	0.30839				6.16	0.85087				6.16	-0.97423	6.16	-0.91255
--			6.18	0.30741				6.18	0.85052				6.18	-0.97348	6.18	-0.912
--			6.2	0.30741				6.2	0.85052				6.2	-0.97348	6.2	-0.912
--			6.22	0.30643				6.22	0.85071				6.22	-0.97329	6.22	-0.912
--			6.24	0.30643				6.24	0.85071				6.24	-0.97329	6.24	-0.912
--			6.26	0.30643				6.26	0.85016				6.26	-0.97274	6.26	-0.91145
--			6.28	0.30545				6.28	0.84991				6.28	-0.97208	6.28	-0.911
--			6.3	0.30545				6.3	0.84991				6.3	-0.97208	6.3	-0.911
--			6.32	0.30446				6.32	0.84955				6.32	-0.97134	6.32	-0.91045
--			6.34	0.30446				6.34	0.84955				6.34	-0.97134	6.34	-0.91045
--			6.36	0.30348				6.36	0.84975				6.36	-0.97114	6.36	-0.91045
--			6.38	0.30348				6.38	0.84975				6.38	-0.97114	6.38	-0.91045
--			6.4	0.30348				6.4	0.8492				6.4	-0.97059	6.4	-0.9099
--			6.42	0.3025				6.42	0.84894				6.42	-0.96994	6.42	-0.90944
--			6.44	0.3025				6.44	0.84894				6.44	-0.96994	6.44	-0.90944
--			6.46	0.30152				6.46	0.84914				6.46	-0.96974	6.46	-0.90944
--			6.48	0.30152				6.48	0.84859				6.48	-0.96919	6.48	-0.90889
--			6.5	0.30054				6.5	0.84878				6.5	-0.969	6.5	-0.90889
--			6.52	0.30054				6.52	0.84878				6.52	-0.969	6.52	-0.90889
--			6.54	0.30054				6.54	0.84823				6.54	-0.96845	6.54	-0.90834
--			6.56	0.29955				6.56	0.84798				6.56	-0.9678	6.56	-0.90789
--			6.58	0.29955				6.58	0.84798				6.58	-0.9678	6.58	-0.90789
--			6.6	0.29857				6.6	0.84817				6.6	-0.9676	6.6	-0.90789
--			6.62	0.29857				6.62	0.84762				6.62	-0.96705	6.62	-0.90734
--			6.64	0.29759				6.64	0.84782				6.64	-0.96685	6.64	-0.90734
--			6.66	0.29759				6.66	0.84782				6.66	-0.96685	6.66	-0.90734
--			6.68	0.29759				6.68	0.84782				6.68	-0.96685	6.68	-0.90734
--			6.7	0.29661				6.7	0.84701				6.7	-0.96565	6.7	-0.90633
--			6.72	0.29661				6.72	0.84701				6.72	-0.96565	6.72	-0.90633
--			6.74	0.29562				6.74	0.84721				6.74	-0.96546	6.74	-0.90633
--			6.76	0.29562				6.76	0.84721				6.76	-0.96546	6.76	-0.90633
--			6.78	0.29562				6.78	0.84666				6.78	-0.96491	6.78	-0.90578
--			6.8	0.29464				6.8	0.84685				6.8	-0.96471	6.8	-0.90578
--			6.82	0.29464				6.82	0.84685				6.82	-0.96471	6.82	-0.90578
--			6.84	0.29366				6.84	0.84605				6.84	-0.96351	6.84	-0.90478
--			6.86	0.29366				6.86	0.84605				6.86	-0.96351	6.86	-0.90478
--			6.88	0.29366				6.88	0.84605				6.88	-0.96351	6.88	-0.90478
--			6.9	0.29268				6.9	0.84624				6.9	-0.96331	6.9	-0.90478
--			6.92	0.29268				6.92	0.84569				6.92	-0.96276	6.92	-0.90423
--			6.94	0.2917				6.94	0.84589				6.94	-0.96257	6.94	-0.90423
--			6.96	0.2917				6.96	0.84589				6.96	-0.96257	6.96	-0.90423
--			6.98	0.2917				6.98	0.84543				6.98	-0.96211	6.98	-0.90377
--			7	0.29071				7	0.84508				7	-0.96137	7	-0.90322
--			7.02	0.29071				7.02	0.84508				7.02	-0.96137	7.02	-0.90322
--			7.04	0.28973				7.04	0.84528				7.04	-0.96117	7.04	-0.90322
--			7.06	0.28973				7.06	0.84528				7.06	-0.96117	7.06	-0.90322
--			7.08	0.28973				7.08	0.84473				7.08	-0.96062	7.08	-0.90267
--			7.1	0.28875				7.1	0.84492				7.1	-0.96042	7.1	-0.90267
--			7.12	0.28875				7.12	0.84447				7.12	-0.95997	7.12	-0.90222
--			7.14	0.28777				7.14	0.84466				7.14	-0.95977	7.14	-0.90222
--			7.16	0.28777				7.16	0.84411				7.16	-0.95922	7.16	-0.90167
--			7.18	0.28777				7.18	0.84411				7.18	-0.95922	7.18	-0.90167
--			7.2	0.28679				7.2	0.84431				7.2	-0.95903	7.2	-0.90167
--			7.22	0.28679				7.22	0.84431				7.22	-0.95903	7.22	-0.90167
--			7.24	0.28679				7.24	0.84376				7.24	-0.95848	7.24	-0.90112
--			7.26	0.2858				7.26	0.84396				7.26	-0.95828	7.26	-0.90112
--			7.28	0.2858				7.28	0.8435				7.28	-0.95782	7.28	-0.90066
--			7.3	0.28482				7.3	0.84315				7.3	-0.95708	7.3	-0.90011
--			7.32	0.28482				7.32	0.84315				7.32	-0.95708	7.32	-0.90011
--			7.34	0.28482				7.34	0.84315				7.34	-0.95708	7.34	-0.90011
--			7.36	0.28384				7.36	0.84335				7.36	-0.95688	7.36	-0.90011
--			7.38	0.28384				7.38	0.8428				7.38	-0.95633	7.38	-0.89956
--			7.4	0.28384				7.4	0.8428				7.4	-0.95633	7.4	-0.89956
--			7.42	0.28286				7.42	0.84254				7.42	-0.95568	7.42	-0.89911
--			7.44	0.28286				7.44	0.84254				7.44	-0.95568	7.44	-0.89911
--			7.46	0.28187				7.46	0.84218				7.46	-0.95493	7.46	-0.89856
--			7.48	0.28187				7.48	0.84218				7.48	-0.95493	7.48	-0.89856
--			7.5	0.28187				7.5	0.84218				7.5	-0.95493	7.5	-0.89856
--			7.52	0.28089				7.52	0.84238				7.52	-0.95474	7.52	-0.89856
--			7.54	0.28089				7.54	0.84183				7.54	-0.95419	7.54	-0.89801
--			7.56	0.28089				7.56	0.84183				7.56	-0.95419	7.56	-0.89801
--			7.58	0.27991				7.58	0.84157				7.58	-0.95354	7.58	-0.89755
--			7.6	0.27991				7.6	0.84157				7.6	-0.95354	7.6	-0.89755
--			7.62	0.27991				7.62	0.84102				7.62	-0.95299	7.62	-0.897
--			7.64	0.27893				7.64	0.84122				7.64	-0.95279	7.64	-0.897
--			7.66	0.27893				7.66	0.84122				7.66	-0.95279	7.66	-0.897
--			7.68	0.27795				7.68	0.84142				7.68	-0.95259	7.68	-0.897
--			7.7	0.27795				7.7	0.84087				7.7	-0.95204	7.7	-0.89645
--			7.72	0.27795				7.72	0.84087				7.72	-0.95204	7.72	-0.89645
--			7.74	0.27696				7.74	0.84061				7.74	-0.95139	7.74	-0.896
--			7.76	0.27696				7.76	0.84061				7.76	-0.95139	7.76	-0.896
--			7.78	0.27696				7.78	0.84006				7.78	-0.95084	7.78	-0.89545
--			7.8	0.27598				7.8	0.84025				7.8	-0.95065	7.8	-0.89545
--			7.82	0.27598				7.82	0.84025				7.82	-0.95065	7.82	-0.89545
--			7.84	0.27598				7.84	0.84025				7.84	-0.95065	7.84	-0.89545
--			7.86	0.275				7.86	0.8399				7.86	-0.9499	7.86	-0.8949
--			7.88	0.275				7.88	0.8399				7.88	-0.9499	7.88	-0.8949
--			7.9	0.275				7.9	0.83945				7.9	-0.94945	7.9	-0.89445
--			7.92	0.27402				7.92	0.83964				7.92	-0.94925	7.92	-0.89445
--			7.94	0.27402				7.94	0.83964				7.94	-0.94925	7.94	-0.89445
--			7.96	0.27402				7.96	0.83909				7.96	-0.9487	7.96	-0.8939
--			7.98	0.27304				7.98	0.83929				7.98	-0.9485	7.98	-0.8939
--			8	0.27304				8	0.83929				8	-0.9485	8	-0.8939
--			8.02	0.27304				8.02	0.83929				8.02	-0.9485	8.02	-0.8939
--			8.04	0.27205				8.04	0.83893				8.04	-0.94776	8.04	-0.89335
--			8.06	0.27205				8.06	0.83848				8.06	-0.9473	8.06	-0.89289
--			8.08	0.27205				8.08	0.83848				8.08	-0.9473	8.08	-0.89289
--			8.1	0.27107				8.1	0.83868				8.1	-0.94711	8.1	-0.89289
--			8.12	0.27107				8.12	0.83813				8.12	-0.94656	8.12	-0.89234
--			8.14	0.27107				8.14	0.83813				8.14	-0.94656	8.14	-0.89234
--			8.16	0.27009				8.16	0.83832				8.16	-0.94636	8.16	-0.89234
--			8.18	0.27009				8.18	0.83832				8.18	-0.94636	8.18	-0.89234
--			8.2	0.27009				8.2	0.83777				8.2	-0.94581	8.2	-0.89179
--			8.22	0.26911				8.22	0.83751				8.22	-0.94516	8.22	-0.89134
--			8.24	0.26911				8.24	0.83751				8.24	-0.94516	8.24	-0.89134
--			8.26	0.26911				8.26	0.83751				8.26	-0.94516	8.26	-0.89134
--			8.28	0.26813				8.28	0.83716				8.28	-0.94441	8.28	-0.89079
--			8.3	0.26813				8.3	0.83716				8.3	-0.94441	8.3	-0.89079
--			8.32	0.26813				8.32	0.83716				8.32	-0.94441	8.32	-0.89079
--			8.34	0.26714				8.34	0.83736				8.34	-0.94421	8.34	-0.89079
--			8.36	0.26714				8.36	0.83681				8.36	-0.94366	8.36	-0.89024
--			8.38	0.26714				8.38	0.83635				8.38	-0.94321	8.38	-0.88978
--			8.4	0.26616				8.4	0.83655				8.4	-0.94301	8.4	-0.88978
--			8.42	0.26616				8.42	0.83655				8.42	-0.94301	8.42	-0.88978
--			8.44	0.26616				8.44	0.83655				8.44	-0.94301	8.44	-0.88978
--			8.46	0.26518				8.46	0.8362				8.46	-0.94227	8.46	-0.88923
--			8.48	0.26518				8.48	0.8362				8.48	-0.94227	8.48	-0.88923
--			8.5	0.26518				8.5	0.8362				8.5	-0.94227	8.5	-0.88923
--			8.52	0.2642				8.52	0.83639				8.52	-0.94207	8.52	-0.88923
--			8.54	0.2642				8.54	0.83584				8.54	-0.94152	8.54	-0.88868
--			8.56	0.2642				8.56	0.83539				8.56	-0.94107	8.56	-0.88823
--			8.58	0.26321				8.58	0.83558				8.58	-0.94087	8.58	-0.88823
--			8.6	0.26321				8.6	0.83558				8.6	-0.94087	8.6	-0.88823
--			8.62	0.26321				8.62	0.83503				8.62	-0.94032	8.62	-0.88768
--			8.64	0.26223				8.64	0.83523				8.64	-0.94012	8.64	-0.88768
--			8.66	0.26223				8.66	0.83523				8.66	-0.94012	8.66	-0.88768
--			8.68	0.26223				8.68	0.83523				8.68	-0.94012	8.68	-0.88768
--			8.7	0.26125				8.7	0.83488				8.7	-0.93938	8.7	-0.88713
--			8.72	0.26125				8.72	0.83488				8.72	-0.93938	8.72	-0.88713
--			8.74	0.26125				8.74	0.83442				8.74	-0.93892	8.74	-0.88667
--			8.76	0.26125				8.76	0.83442				8.76	-0.93892	8.76	-0.88667
--			8.78	0.26027				8.78	0.83462				8.78	-0.93873	8.78	-0.88667
--			8.8	0.26027				8.8	0.83407				8.8	-0.93818	8.8	-0.88612
--			8.82	0.26027				8.82	0.83407				8.82	-0.93818	8.82	-0.88612
--			8.84	0.25929				8.84	0.83427				8.84	-0.93798	8.84	-0.88612
--			8.86	0.25929				8.86	0.83427				8.86	-0.93798	8.86	-0.88612
--			8.88	0.25929				8.88	0.83372				8.88	-0.93743	8.88	-0.88557
--			8.9	0.2583				8.9	0.83391				8.9	-0.93723	8.9	-0.88557
--			8.92	0.2583				8.92	0.83346				8.92	-0.93678	8.92	-0.88512
--			8.94	0.2583				8.94	0.83346				8.94	-0.93678	8.94	-0.88512
--			8.96	0.2583				8.96	0.83346				8.96	-0.93678	8.96	-0.88512
--			8.98	0.25732				8.98	0.8331				8.98	-0.93603	8.98	-0.88457
--			9	0.25732				9	0.8331				9	-0.93603	9	-0.88457
--			9.02	0.25732				9.02	0.8331				9.02	-0.93603	9.02	-0.88457
--			9.04	0.25634				9.04	0.8333				9.04	-0.93584	9.04	-0.88457
--			9.06	0.25634				9.06	0.83275				9.06	-0.93529	9.06	-0.88402
--			9.08	0.25634				9.08	0.83275				9.08	-0.93529	9.08	-0.88402
--			9.1	0.25536				9.1	0.83249				9.1	-0.93464	9.1	-0.88356
--			9.12	0.25536				9.12	0.83249				9.12	-0.93464	9.12	-0.88356
--			9.14	0.25536				9.14	0.83194				9.14	-0.93409	9.14	-0.88301
--			9.16	0.25536				9.16	0.83194				9.16	-0.93409	9.16	-0.88301
--			9.18	0.25437				9.18	0.83214				9.18	-0.93389	9.18	-0.88301
--			9.2	0.25437				9.2	0.83214				9.2	-0.93389	9.2	-0.88301
--			9.22	0.25437				9.22	0.83214				9.22	-0.93389	9.22	-0.88301
--			9.24	0.25339				9.24	0.83179				9.24	-0.93314	9.24	-0.88246
--			9.26	0.25339				9.26	0.83179				9.26	-0.93314	9.26	-0.88246
--			9.28	0.25339				9.28	0.83133				9.28	-0.93269	9.28	-0.88201
--			9.3	0.25339				9.3	0.83133				9.3	-0.93269	9.3	-0.88201
--			9.32	0.25241				9.32	0.83098				9.32	-0.93194	9.32	-0.88146
--			9.34	0.25241				9.34	0.83098				9.34	-0.93194	9.34	-0.88146
--			9.36	0.25241				9.36	0.83098				9.36	-0.93194	9.36	-0.88146
--			9.38	0.25143				9.38	0.83117				9.38	-0.93174	9.38	-0.88146
--			9.4	0.25143				9.4	0.83117				9.4	-0.93174	9.4	-0.88146
--			9.42	0.25143				9.42	0.83062				9.42	-0.93119	9.42	-0.88091
--			9.44	0.25143				9.44	0.83062				9.44	-0.93119	9.44	-0.88091
--			9.46	0.25045				9.46	0.83082				9.46	-0.931	9.46	-0.88091
--			9.48	0.25045				9.48	0.83037				9.48	-0.93054	9.48	-0.88045
--			9.5	0.25045				9.5	0.82982				9.5	-0.92999	9.5	-0.8799
--			9.52	0.24946				9.52	0.83001				9.52	-0.9298	9.52	-0.8799
--			9.54	0.24946				9.54	0.83001				9.54	-0.9298	9.54	-0.8799
--			9.56	0.24946				9.56	0.83001				9.56	-0.9298	9.56	-0.8799
--			9.58	0.24946				9.58	0.83001				9.58	-0.9298	9.58	-0.8799
--			9.6	0.24848				9.6	0.82966				9.6	-0.92905	9.6	-0.87935
--			9.62	0.24848				9.62	0.82966				9.62	-0.92905	9.62	-0.87935
--			9.64	0.24848				9.64	0.82966				9.64	-0.92905	9.64	-0.87935
--			9.66	0.24848				9.66	0.8292				9.66	-0.9286	9.66	-0.8789
--			9.68	0.2475				9.68	0.8294				9.68	-0.9284	9.68	-0.8789
--			9.7	0.2475				9.7	0.82885				9.7	-0.92785	9.7	-0.87835
--			9.72	0.2475				9.72	0.82885				9.72	-0.92785	9.72	-0.87835
--			9.74	0.24652				9.74	0.82905				9.74	-0.92765	9.74	-0.87835
--			9.76	0.24652				9.76	0.82905				9.76	-0.92765	9.76	-0.87835
--			9.78	0.24652				9.78	0.8285				9.78	-0.9271	9.78	-0.8778
--			9.8	0.24652				9.8	0.8285				9.8	-0.9271	9.8	-0.8778
--			9.82	0.24554				9.82	0.82869				9.82	-0.92691	9.82	-0.8778
--			9.84	0.24554				9.84	0.82869				9.84	-0.92691	9.84	-0.8778
--			9.86	0.24554				9.86	0.82824				9.86	-0.92645	9.86	-0.87735
--			9.88	0.24554				9.88	0.82769				9.88	-0.9259	9.88	-0.8768
--			9.9	0.24455				9.9	0.82788				9.9	-0.92571	9.9	-0.8768
--			9.92	0.24455				9.92	0.82788				9.92	-0.92571	9.92	-0.8768
--			9.94	0.24455				9.94	0.82788				9.94	-0.92571	9.94	-0.8768
--			9.96	0.24455				9.96	0.82788				9.96	-0.92571	9.96	-0.8768
--			9.98	0.24357				9.98	0.82753				9.98	-0.92496	9.98	-0.87625
--			10	0.24357				10	0.82753				10	-0.92496	10	-0.87625
--			10.02	0.24357				10.02	0.82753				10.02	-0.92496	10.02	-0.87625
--			10.04	0.24259				10.04	0.82773				10.04	-0.92476	10.04	-0.87625
--			10.06	0.24259				10.06	0.82718				10.06	-0.92421	10.06	-0.8757
--			10.08	0.24259				10.08	0.82672				10.08	-0.92376	10.08	-0.87524
--			10.1	0.24259				10.1	0.82672				10.1	-0.92376	10.1	-0.87524
--			10.12	0.24161				10.12	0.82692				10.12	-0.92356	10.12	-0.87524
--			10.14	0.24161				10.14	0.82692				10.14	-0.92356	10.14	-0.87524
--			10.16	0.24161				10.16	0.82637				10.16	-0.92301	10.16	-0.87469
--			10.18	0.24161				10.18	0.82637				10.18	-0.92301	10.18	-0.87469
--			10.2	0.24062				10.2	0.82657				10.2	-0.92282	10.2	-0.87469
--			10.22	0.24062				10.22	0.82657				10.22	-0.92282	10.22	-0.87469
--			10.24	0.24062				10.24	0.82657				10.24	-0.92282	10.24	-0.87469
--			10.26	0.24062				10.26	0.82602				10.26	-0.92227	10.26	-0.87414
--			10.28	0.23964				10.28	0.82576				10.28	-0.92161	10.28	-0.87369
--			10.3	0.23964				10.3	0.82576				10.3	-0.92161	10.3	-0.87369
--			10.32	0.23964				10.32	0.82576				10.32	-0.92161	10.32	-0.87369
--			10.34	0.23964				10.34	0.82576				10.34	-0.92161	10.34	-0.87369
--			10.36	0.23866				10.36	0.8254				10.36	-0.92087	10.36	-0.87314
--			10.38	0.23866				10.38	0.8254				10.38	-0.92087	10.38	-0.87314
--			10.4	0.23866				10.4	0.8254				10.4	-0.92087	10.4	-0.87314
--			10.42	0.23866				10.42	0.8254				10.42	-0.92087	10.42	-0.87314
--			10.44	0.23768				10.44	0.8256				10.44	-0.92067	10.44	-0.87314
--			10.46	0.23768				10.46	0.82505				10.46	-0.92012	10.46	-0.87259
--			10.48	0.23768				10.48	0.82505				10.48	-0.92012	10.48	-0.87259
--			10.5	0.23768				10.5	0.8246				10.5	-0.91967	10.5	-0.87213
--			10.52	0.2367				10.52	0.82479				10.52	-0.91947	10.52	-0.87213
--			10.54	0.2367				10.54	0.82479				10.54	-0.91947	10.54	-0.87213
--			10.56	0.2367				10.56	0.82424				10.56	-0.91892	10.56	-0.87158
--			10.58	0.2367				10.58	0.82424				10.58	-0.91892	10.58	-0.87158
--			10.6	0.23571				10.6	0.82444				10.6	-0.91872	10.6	-0.87158
--			10.62	0.23571				10.62	0.82444				10.62	-0.91872	10.62	-0.87158
--			10.64	0.23571				10.64	0.82444				10.64	-0.91872	10.64	-0.87158
--			10.66	0.23571				10.66	0.82389				10.66	-0.91817	10.66	-0.87103
--			10.68	0.23571				10.68	0.82389				10.68	-0.91817	10.68	-0.87103
--			10.7	0.23473				10.7	0.82409				10.7	-0.91798	10.7	-0.87103
--			10.72	0.23473				10.72	0.82363				10.72	-0.91752	10.72	-0.87058
--			10.74	0.23473				10.74	0.82308				10.74	-0.91697	10.74	-0.87003
--			10.76	0.23473				10.76	0.82308				10.76	-0.91697	10.76	-0.87003
--			10.78	0.23375				10.78	0.82328				10.78	-0.91678	10.78	-0.87003
--			10.8	0.23375				10.8	0.82328				10.8	-0.91678	10.8	-0.87003
--			10.82	0.23375				10.82	0.82328				10.82	-0.91678	10.82	-0.87003
--			10.84	0.23375				10.84	0.82273				10.84	-0.91623	10.84	-0.86948
--			10.86	0.23277				10.86	0.82292				10.86	-0.91603	10.86	-0.86948
--			10.88	0.23277				10.88	0.82292				10.88	-0.91603	10.88	-0.86948
--			10.9	0.23277				10.9	0.82292				10.9	-0.91603	10.9	-0.86948
--			10.92	0.23277				10.92	0.82292				10.92	-0.91603	10.92	-0.86948
--			10.94	0.23277				10.94	0.82247				10.94	-0.91558	10.94	-0.86902
--			10.96	0.23179				10.96	0.82212				10.96	-0.91483	10.96	-0.86847
--			10.98	0.23179				10.98	0.82212				10.98	-0.91483	10.98	-0.86847
--			11	0.23179				11	0.82212				11	-0.91483	11	-0.86847
--			11.02	0.23179				11.02	0.82212				11.02	-0.91483	11.02	-0.86847
--			11.04	0.2308				11.04	0.82231				11.04	-0.91463	11.04	-0.86847
--			11.06	0.2308				11.06	0.82176				11.06	-0.91408	11.06	-0.86792
--			11.08	0.2308				11.08	0.82176				11.08	-0.91408	11.08	-0.86792
--			11.1	0.2308				11.1	0.82176				11.1	-0.91408	11.1	-0.86792
--			11.12	0.22982				11.12	0.82196				11.12	-0.91389	11.12	-0.86792
--			11.14	0.22982				11.14	0.82196				11.14	-0.91389	11.14	-0.86792
--			11.16	0.22982				11.16	0.82095				11.16	-0.91288	11.16	-0.86692
--			11.18	0.22982				11.18	0.82095				11.18	-0.91288	11.18	-0.86692
--			11.2	0.22982				11.2	0.82095				11.2	-0.91288	11.2	-0.86692
--			11.22	0.22884				11.22	0.82115				11.22	-0.91269	11.22	-0.86692
--			11.24	0.22884				11.24	0.82115				11.24	-0.91269	11.24	-0.86692
--			11.26	0.22884				11.26	0.8206				11.26	-0.91214	11.26	-0.86637
--			11.28	0.22884				11.28	0.8206				11.28	-0.91214	11.28	-0.86637
--			11.3	0.22786				11.3	0.8208				11.3	-0.91194	11.3	-0.86637
--			11.32	0.22786				11.32	0.8208				11.32	-0.91194	11.32	-0.86637
--			11.34	0.22786				11.34	0.8208				11.34	-0.91194	11.34	-0.86637
--			11.36	0.22786				11.36	0.82025				11.36	-0.91139	11.36	-0.86582
--			11.38	0.22786				11.38	0.82025				11.38	-0.91139	11.38	-0.86582
--			11.4	0.22688				11.4	0.81999				11.4	-0.91074	11.4	-0.86536
--			11.42	0.22688				11.42	0.81999				11.42	-0.91074	11.42	-0.86536
--			11.44	0.22688				11.44	0.81999				11.44	-0.91074	11.44	-0.86536
--			11.46	0.22688				11.46	0.81944				11.46	-0.91019	11.46	-0.86481
--			11.48	0.22688				11.48	0.81944				11.48	-0.91019	11.48	-0.86481
--			11.5	0.22589				11.5	0.81964				11.5	-0.90999	11.5	-0.86481
--			11.52	0.22589				11.52	0.81964				11.52	-0.90999	11.52	-0.86481
--			11.54	0.22589				11.54	0.81964				11.54	-0.90999	11.54	-0.86481
--			11.56	0.22589				11.56	0.81909				11.56	-0.90944	11.56	-0.86426
--			11.58	0.22491				11.58	0.81928	--	--		11.58	-0.90925	11.58	-0.86426
--			11.6	0.22491				11.6	0.81928	--	--		11.6	-0.90925	11.6	-0.86426
--			11.62	0.22491				11.62	0.81928	--	--		11.62	-0.90925	11.62	-0.86426
--			11.64	0.22491				11.64	0.81883	--	--		11.64	-0.90879	11.64	-0.86381
--			11.66	0.22491				11.66	0.81883	--	--		11.66	-0.90879	11.66	-0.86381
--			11.68	0.22393				11.68	0.81847	--	--		11.68	-0.90804	11.68	-0.86326
--			11.7	0.22393				11.7	0.81847	--	--		11.7	-0.90804	11.7	-0.86326
--			11.72	0.22393				11.72	0.81847	--	--		11.72	-0.90804	11.72	-0.86326
--			11.74	0.22393				11.74	0.81847	--	--		11.74	-0.90804	11.74	-0.86326
--			11.76	0.22393				11.76	0.81847	--	--		11.76	-0.90804	11.76	-0.86326
--			11.78	0.22295				11.78	0.81812	--	--		11.78	-0.9073	11.78	-0.86271
--			11.8	0.22295				11.8	0.81812	--	--		11.8	-0.9073	11.8	-0.86271
--			11.82	0.22295				11.82	0.81812	--	--		11.82	-0.9073	11.82	-0.86271
--			11.84	0.22295				11.84	0.81812	--	--		11.84	-0.9073	11.84	-0.86271
--			11.86	0.22295				11.86	0.81812	--	--		11.86	-0.9073	11.86	-0.86271
--			11.88	0.22196				11.88	0.81731	--	--		11.88	-0.9061	11.88	-0.8617
--			11.9	0.22196				11.9	0.81731	--	--		11.9	-0.9061	11.9	-0.8617
--			11.92	0.22196				11.92	0.81731	--	--		11.92	-0.9061	11.92	-0.8617
--			11.94	0.22196				11.94	0.81731	--	--		11.94	-0.9061	11.94	-0.8617
--			11.96	0.22196				11.96	0.81731	--	--		11.96	-0.9061	11.96	-0.8617
--			11.98	0.22098				11.98	0.81751	--	--		11.98	-0.9059	11.98	-0.8617
--			12	0.22098				12	0.81696	--	--		12	-0.90535	12	-0.86115
--			12.02	0.22098				12.02	0.81696	--	--		12.02	-0.90535	12.02	-0.86115
--			12.04	0.22098				12.04	0.81696	--	--		12.04	-0.90535	12.04	-0.86115
--			12.06	0.22098				12.06	0.81696	--	--		12.06	-0.90535	12.06	-0.86115
--			12.08	0.22				12.08	0.81715	--	--		12.08	-0.90515	12.08	-0.86115
--			12.1	0.22				12.1	0.8166	--	--		12.1	-0.9046	12.1	-0.8606
--			12.12	0.22				12.12	0.8166	--	--		12.12	-0.9046	12.12	-0.8606
--			12.14	0.22				12.14	0.81615	--	--		12.14	-0.90415	12.14	-0.86015
--			12.16	0.22				12.16	0.81615	--	--		12.16	-0.90415	12.16	-0.86015
--			12.18	0.21902				12.18	0.81635	--	--		12.18	-0.90395	12.18	-0.86015
--			12.2	0.21902				12.2	0.81635	--	--		12.2	-0.90395	12.2	-0.86015
--			12.22	0.21902				12.22	0.8158	--	--		12.22	-0.9034	12.22	-0.8596
--			12.24	0.21902				12.24	0.8158	--	--		12.24	-0.9034	12.24	-0.8596
--			12.26	0.21902				12.26	0.8158	--	--		12.26	-0.9034	12.26	-0.8596
--			12.28	0.21804				12.28	0.81599	--	--		12.28	-0.90321	12.28	-0.8596
--			12.3	0.21804				12.3	0.81599	--	--		12.3	-0.90321	12.3	-0.8596
--			12.32	0.21804				12.32	0.81544	--	--		12.32	-0.90266	12.32	-0.85905
--			12.34	0.21804				12.34	0.81544	--	--		12.34	-0.90266	12.34	-0.85905
--			12.36	0.21804				12.36	0.81544	--	--		12.36	-0.90266	12.36	-0.85905
--			12.38	0.21804				12.38	0.81544	--	--		12.38	-0.90266	12.38	-0.85905
--			12.4	0.21705				12.4	0.81518	--	--		12.4	-0.90201	12.4	-0.8586
--			12.42	0.21705				12.42	0.81518	--	--		12.42	-0.90201	12.42	-0.8586
--			12.44	0.21705				12.44	0.81463	--	--		12.44	-0.90146	12.44	-0.85805
--			12.46	0.21705				12.46	0.81463	--	--		12.46	-0.90146	12.46	-0.85805
--			12.48	0.21705				12.48	0.81463	--	--		12.48	-0.90146	12.48	-0.85805
--			12.5	0.21607				12.5	0.81483	--	--		12.5	-0.90126	12.5	-0.85805
--			12.52	0.21607				12.52	0.81483	--	--		12.52	-0.90126	12.52	-0.85805
--			12.54	0.21607				12.54	0.81428	--	--		12.54	-0.90071	12.54	-0.8575
--			12.56	0.21607				12.56	0.81428	--	--		12.56	-0.90071	12.56	-0.8575
--			12.58	0.21607				12.58	0.81428	--	--		12.58	-0.90071	12.58	-0.8575
--			12.6	0.21509				12.6	0.81448	--	--		12.6	-0.90051	12.6	-0.8575
--			12.62	0.21509				12.62	0.81448	--	--		12.62	-0.90051	12.62	-0.8575
--			12.64	0.21509				12.64	0.81448	--	--		12.64	-0.90051	12.64	-0.8575
--			12.66	0.21509				12.66	0.81347	--	--		12.66	-0.89951	12.66	-0.85649
--			12.68	0.21509				12.68	0.81347	--	--		12.68	-0.89951	12.68	-0.85649
--			12.7	0.21509				12.7	0.81347	--	--		12.7	-0.89951	12.7	-0.85649
--			12.72	0.21411				12.72	0.81367	--	--		12.72	-0.89931	12.72	-0.85649
--			12.74	0.21411				12.74	0.81367	--	--		12.74	-0.89931	12.74	-0.85649
--			12.76	0.21411				12.76	0.81367	--	--		12.76	-0.89931	12.76	-0.85649
--			12.78	0.21411				12.78	0.81312	--	--		12.78	-0.89876	12.78	-0.85594
--			12.8	0.21411				12.8	0.81312	--	--		12.8	-0.89876	12.8	-0.85594
--			12.82	0.21313				12.82	0.81332	--	--		12.82	-0.89857	12.82	-0.85594
--			12.84	0.21313				12.84	0.81332	--	--		12.84	-0.89857	12.84	-0.85594
--			12.86	0.21313				12.86	0.81332	--	--		12.86	-0.89857	12.86	-0.85594
--			12.88	0.21313				12.88	0.81332	--	--		12.88	-0.89857	12.88	-0.85594
--			12.9	0.21313				12.9	0.81277	--	--		12.9	-0.89802	12.9	-0.85539
--			12.92	0.21313				12.92	0.81277	--	--		12.92	-0.89802	12.92	-0.85539
--			12.94	0.21214				12.94	0.81251	--	--		12.94	-0.89736	12.94	-0.85494
--			12.96	0.21214				12.96	0.81251	--	--		12.96	-0.89736	12.96	-0.85494
--			12.98	0.21214				12.98	0.81251	--	--		12.98	-0.89736	12.98	-0.85494
--			13	0.21214				13	0.81196	--	--		13	-0.89681	13	-0.85439
--			13.02	0.21214				13.02	0.81196	--	--		13.02	-0.89681	13.02	-0.85439
--			13.04	0.21214				13.04	0.81196	--	--		13.04	-0.89681	13.04	-0.85439
--			13.06	0.21116				13.06	0.81215	--	--		13.06	-0.89662	13.06	-0.85439
--			13.08	0.21116				13.08	0.81215	--	--		13.08	-0.89662	13.08	-0.85439
--			13.1	0.21116				13.1	0.81215	--	--		13.1	-0.89662	13.1	-0.85439
--			13.12	0.21116				13.12	0.8116	--	--		13.12	-0.89607	13.12	-0.85384
--			13.14	0.21116				13.14	0.8116	--	--		13.14	-0.89607	13.14	-0.85384
--			13.16	0.21116				13.16	0.8116	--	--		13.16	-0.89607	13.16	-0.85384
--			13.18	0.21018				13.18	0.8118	--	--		13.18	-0.89587	13.18	-0.85384
--			13.2	0.21018				13.2	0.8118	--	--		13.2	-0.89587	13.2	-0.85384
--			13.22	0.21018				13.22	0.81135	--	--		13.22	-0.89542	13.22	-0.85338
--			13.24	0.21018				13.24	0.8108	--	--		13.24	-0.89487	13.24	-0.85283
--			13.26	0.21018				13.26	0.8108	--	--		13.26	-0.89487	13.26	-0.85283
--			13.28	0.2092				13.28	0.81099	--	--		13.28	-0.89467	13.28	-0.85283
--			13.3	0.2092				13.3	0.81099	--	--		13.3	-0.89467	13.3	-0.85283
--			13.32	0.2092				13.32	0.81099	--	--		13.32	-0.89467	13.32	-0.85283
--			13.34	0.2092				13.34	0.81099	--	--		13.34	-0.89467	13.34	-0.85283
--			13.36	0.2092				13.36	0.81044	--	--		13.36	-0.89412	13.36	-0.85228
--			13.38	0.2092				13.38	0.81044	--	--		13.38	-0.89412	13.38	-0.85228
--			13.4	0.20821				13.4	0.81064	--	--		13.4	-0.89392	13.4	-0.85228
--			13.42	0.20821				13.42	0.81064	--	--		13.42	-0.89392	13.42	-0.85228
--			13.44	0.20821				13.44	0.81064	--	--		13.44	-0.89392	13.44	-0.85228
--			13.46	0.20821				13.46	0.81064	--	--		13.46	-0.89392	13.46	-0.85228
--			13.48	0.20821				13.48	0.81009	--	--		13.48	-0.89337	13.48	-0.85173
--			13.5	0.20821				13.5	0.81009	--	--		13.5	-0.89337	13.5	-0.85173
--			13.52	0.20821				13.52	0.80963	--	--		13.52	-0.89292	13.52	-0.85128
--			13.54	0.20723				13.54	0.80983	--	--		13.54	-0.89272	13.54	-0.85128
--			13.56	0.20723				13.56	0.80983	--	--		13.56	-0.89272	13.56	-0.85128
--			13.58	0.20723				13.58	0.80983	--	--		13.58	-0.89272	13.58	-0.85128
--			13.6	0.20723				13.6	0.80928	--	--		13.6	-0.89217	13.6	-0.85073
--			13.62	0.20723				13.62	0.80928	--	--		13.62	-0.89217	13.62	-0.85073
--			13.64	0.20723				13.64	0.80928	--	--		13.64	-0.89217	13.64	-0.85073
--			13.66	0.20625				13.66	0.80948	--	--		13.66	-0.89198	13.66	-0.85073
--			13.68	0.20625				13.68	0.80948	--	--		13.68	-0.89198	13.68	-0.85073
--			13.7	0.20625				13.7	0.80948	--	--		13.7	-0.89198	13.7	-0.85073
--			13.72	0.20625				13.72	0.80893	--	--		13.72	-0.89143	13.72	-0.85018
--			13.74	0.20625				13.74	0.80893	--	--		13.74	-0.89143	13.74	-0.85018
--			13.76	0.20625				13.76	0.80893	--	--		13.76	-0.89143	13.76	-0.85018
--			13.78	0.20527				13.78	0.80912	--	--		13.78	-0.89123	13.78	-0.85018
--			13.8	0.20527				13.8	0.80867	--	--		13.8	-0.89078	13.8	-0.84972
--			13.82	0.20527				13.82	0.80867	--	--		13.82	-0.89078	13.82	-0.84972
--			13.84	0.20527				13.84	0.80812	--	--		13.84	-0.89023	13.84	-0.84917
--			13.86	0.20527				13.86	0.80812	--	--		13.86	-0.89023	13.86	-0.84917
--			13.88	0.20527				13.88	0.80812	--	--		13.88	-0.89023	13.88	-0.84917
--			13.9	0.20429				13.9	0.80832	--	--		13.9	-0.89003	13.9	-0.84917
--			13.92	0.20429				13.92	0.80832	--	--		13.92	-0.89003	13.92	-0.84917
--			13.94	0.20429				13.94	0.80832	--	--		13.94	-0.89003	13.94	-0.84917
--			13.96	0.20429				13.96	0.80777	--	--		13.96	-0.88948	13.96	-0.84862
--			13.98	0.20429				13.98	0.80777	--	--		13.98	-0.88948	13.98	-0.84862
--			14	0.20429				14	0.80777	--	--		14	-0.88948	14	-0.84862
--			14.02	0.20429				14.02	0.80777	--	--		14.02	-0.88948	14.02	-0.84862
--			14.04	0.2033				14.04	0.80796	--	--		14.04	-0.88928	14.04	-0.84862
--			14.06	0.2033				14.06	0.80796	--	--		14.06	-0.88928	14.06	-0.84862
--			14.08	0.2033				14.08	0.80741	--	--		14.08	-0.88873	14.08	-0.84807
--			14.1	0.2033				14.1	0.80741	--	--		14.1	-0.88873	14.1	-0.84807
--			14.12	0.2033				14.12	0.80696	--	--		14.12	-0.88828	14.12	-0.84762
--			14.14	0.2033				14.14	0.80696	--	--		14.14	-0.88828	14.14	-0.84762
--			14.16	0.2033				14.16	0.80696	--	--		14.16	-0.88828	14.16	-0.84762
--			14.18	0.20232				14.18	0.80715	--	--		14.18	-0.88808	14.18	-0.84762
--			14.2	0.20232				14.2	0.80715	--	--		14.2	-0.88808	14.2	-0.84762
--			14.22	0.20232				14.22	0.8066	--	--		14.22	-0.88753	14.22	-0.84707
--			14.24	0.20232				14.24	0.8066	--	--		14.24	-0.88753	14.24	-0.84707
--			14.26	0.20232				14.26	0.8066	--	--		14.26	-0.88753	14.26	-0.84707
--			14.28	0.20232				14.28	0.8066	--	--		14.28	-0.88753	14.28	-0.84707
--			14.3	0.20134				14.3	0.8068	--	--		14.3	-0.88734	14.3	-0.84707
--			14.32	0.20134				14.32	0.8068	--	--		14.32	-0.88734	14.32	-0.84707
--			14.34	0.20134				14.34	0.80625	--	--		14.34	-0.88679	14.34	-0.84652
--			14.36	0.20134				14.36	0.80625	--	--		14.36	-0.88679	14.36	-0.84652
--			14.38	0.20134				14.38	0.80625	--	--		14.38	-0.88679	14.38	-0.84652
--			14.4	0.20134				14.4	0.80625	--	--		14.4	-0.88679	14.4	-0.84652
--			14.42	0.20134				14.42	0.8058	--	--		14.42	-0.88633	14.42	-0.84606
--			14.44	0.20036				14.44	0.80599	--	--		14.44	-0.88614	14.44	-0.84606
--			14.46	0.20036				14.46	0.80544	--	--		14.46	-0.88559	14.46	-0.84551
--			14.48	0.20036				14.48	0.80544	--	--		14.48	-0.88559	14.48	-0.84551
--			14.5	0.20036				14.5	0.80544	--	--		14.5	-0.88559	14.5	-0.84551
--			14.52	0.20036				14.52	0.80544	--	--		14.52	-0.88559	14.52	-0.84551
--			14.54	0.20036				14.54	0.80544	--	--		14.54	-0.88559	14.54	-0.84551
--			14.56	0.20036				14.56	0.80544	--	--		14.56	-0.88559	14.56	-0.84551
--			14.58	0.19938				14.58	0.80564	--	--		14.58	-0.88539	14.58	-0.84551
--			14.6	0.19938				14.6	0.80509	--	--		14.6	-0.88484	14.6	-0.84496
--			14.62	0.19938				14.62	0.80509	--	--		14.62	-0.88484	14.62	-0.84496
--			14.64	0.19938				14.64	0.80509	--	--		14.64	-0.88484	14.64	-0.84496
--			14.66	0.19938				14.66	0.80509	--	--		14.66	-0.88484	14.66	-0.84496
--			14.68	0.19938				14.68	0.80509	--	--		14.68	-0.88484	14.68	-0.84496
--			14.7	0.19938				14.7	0.80509	--	--		14.7	-0.88484	14.7	-0.84496
--			14.72	0.19839				14.72	0.80474	--	--		14.72	-0.88409	14.72	-0.84441
--			14.74	0.19839				14.74	0.80428	--	--		14.74	-0.88364	14.74	-0.84396
--			14.76	0.19839				14.76	0.80428	--	--		14.76	-0.88364	14.76	-0.84396
--			14.78	0.19839				14.78	0.80428	--	--		14.78	-0.88364	14.78	-0.84396
--			14.8	0.19839				14.8	0.80428	--	--		14.8	-0.88364	14.8	-0.84396
--			14.82	0.19839				14.82	0.80428	--	--		14.82	-0.88364	14.82	-0.84396
--			14.84	0.19839				14.84	0.80428	--	--		14.84	-0.88364	14.84	-0.84396
--			14.86	0.19839				14.86	0.80373	--	--		14.86	-0.88309	14.86	-0.84341
--			14.88	0.19741				14.88	0.80393	--	--		14.88	-0.88289	14.88	-0.84341
--			14.9	0.19741				14.9	0.80393	--	--		14.9	-0.88289	14.9	-0.84341
--			14.92	0.19741				14.92	0.80393	--	--		14.92	-0.88289	14.92	-0.84341
--			14.94	0.19741				14.94	0.80393	--	--		14.94	-0.88289	14.94	-0.84341
--			14.96	0.19741				14.96	0.80393	--	--		14.96	-0.88289	14.96	-0.84341
--			14.98	0.19741				14.98	0.80338	--	--		14.98	-0.88234	14.98	-0.84286
--			15	0.19741				15	0.80338	--	--		15	-0.88234	15	-0.84286
--			15.02	0.19643				15.02	0.80357	--	--		15.02	-0.88214	15.02	-0.84286
--			15.04	0.19643				15.04	0.80357	--	--		15.04	-0.88214	15.04	-0.84286
--			15.06	0.19643				15.06	0.80357	--	--		15.06	-0.88214	15.06	-0.84286
--			15.08	0.19643				15.08	0.80312	--	--		15.08	-0.88169	15.08	-0.8424
--			15.1	0.19643				15.1	0.80312	--	--		15.1	-0.88169	15.1	-0.8424
--			15.12	0.19643				15.12	0.80257	--	--		15.12	-0.88114	15.12	-0.84185
--			15.14	0.19643				15.14	0.80257	--	--		15.14	-0.88114	15.14	-0.84185
--			15.16	0.19643				15.16	0.80257	--	--		15.16	-0.88114	15.16	-0.84185
--			15.18	0.19545				15.18	0.80277	--	--		15.18	-0.88094	15.18	-0.84185
--			15.2	0.19545				15.2	0.80277	--	--		15.2	-0.88094	15.2	-0.84185
--			15.22	0.19545				15.22	0.80277	--	--		15.22	-0.88094	15.22	-0.84185
--			15.24	0.19545				15.24	0.80277	--	--		15.24	-0.88094	15.24	-0.84185
--			15.26	0.19545				15.26	0.80222	--	--		15.26	-0.88039	15.26	-0.8413
--			15.28	0.19545				15.28	0.80222	--	--		15.28	-0.88039	15.28	-0.8413
--			15.3	0.19545				15.3	0.80222	--	--		15.3	-0.88039	15.3	-0.8413
--			15.32	0.19446				15.32	0.80241	--	--		15.32	-0.8802	15.32	-0.8413
--			15.34	0.19446				15.34	0.80241	--	--		15.34	-0.8802	15.34	-0.8413
--			15.36	0.19446				15.36	0.80241	--	--		15.36	-0.8802	15.36	-0.8413
--			15.38	0.19446				15.38	0.80241	--	--		15.38	-0.8802	15.38	-0.8413
--			15.4	0.19446				15.4	0.80186	--	--		15.4	-0.87965	15.4	-0.84075
--			15.42	0.19446				15.42	0.80141	--	--		15.42	-0.87919	15.42	-0.8403
--			15.44	0.19446				15.44	0.80141	--	--		15.44	-0.87919	15.44	-0.8403
--			15.46	0.19446				15.46	0.80141	--	--		15.46	-0.87919	15.46	-0.8403
--			15.48	0.19348				15.48	0.8016	--	--		15.48	-0.879	15.48	-0.8403
--			15.5	0.19348				15.5	0.8016	--	--		15.5	-0.879	15.5	-0.8403
--			15.52	0.19348				15.52	0.80105	--	--		15.52	-0.87845	15.52	-0.83975
--			15.54	0.19348				15.54	0.80105	--	--		15.54	-0.87845	15.54	-0.83975
--			15.56	0.19348				15.56	0.80105	--	--		15.56	-0.87845	15.56	-0.83975
--			15.58	0.19348				15.58	0.80105	--	--		15.58	-0.87845	15.58	-0.83975
--			15.6	0.19348				15.6	0.80105	--	--		15.6	-0.87845	15.6	-0.83975
--			15.62	0.19348				15.62	0.80105	--	--		15.62	-0.87845	15.62	-0.83975
--			15.64	0.1925				15.64	0.80125	--	--		15.64	-0.87825	15.64	-0.83975
--			15.66	0.1925				15.66	0.8007	--	--		15.66	-0.8777	15.66	-0.8392
--			15.68	0.1925				15.68	0.8007	--	--		15.68	-0.8777	15.68	-0.8392
--			15.7	0.1925				15.7	0.8007	--	--		15.7	-0.8777	15.7	-0.8392
--			15.72	0.1925				15.72	0.8007	--	--		15.72	-0.8777	15.72	-0.8392
--			15.74	0.1925				15.74	0.8007	--	--		15.74	-0.8777	15.74	-0.8392
--			15.76	0.1925				15.76	0.80025	--	--		15.76	-0.87725	15.76	-0.83875
--			15.78	0.1925				15.78	0.80025	--	--		15.78	-0.87725	15.78	-0.83875
--			15.8	0.19152				15.8	0.79989	--	--		15.8	-0.8765	15.8	-0.8382
--			15.82	0.19152				15.82	0.79989	--	--		15.82	-0.8765	15.82	-0.8382
--			15.84	0.19152				15.84	0.79989	--	--		15.84	-0.8765	15.84	-0.8382
--			15.86	0.19152				15.86	0.79989	--	--		15.86	-0.8765	15.86	-0.8382
--			15.88	0.19152				15.88	0.79989	--	--		15.88	-0.8765	15.88	-0.8382
--			15.9	0.19152				15.9	0.79989	--	--		15.9	-0.8765	15.9	-0.8382
--			15.92	0.19152				15.92	0.79989	--	--		15.92	-0.8765	15.92	-0.8382
--			15.94	0.19152				15.94	0.79934	--	--		15.94	-0.87595	15.94	-0.83765
--			15.96	0.19152				15.96	0.79934	--	--		15.96	-0.87595	15.96	-0.83765
--			15.98	0.19054				15.98	0.79954	--	--		15.98	-0.87575	15.98	-0.83765
--			16	0.19054				16	0.79954	--	--		16	-0.87575	16	-0.83765
--			16.02	0.19054				16.02	0.79954	--	--		16.02	-0.87575	16.02	-0.83765
--			16.04	0.19054				16.04	0.79954	--	--		16.04	-0.87575	16.04	-0.83765
--			16.06	0.19054				16.06	0.79954	--	--		16.06	-0.87575	16.06	-0.83765
--			16.08	0.19054				16.08	0.79899	--	--		16.08	-0.8752	16.08	-0.8371
--			16.1	0.19054				16.1	0.79899	--	--		16.1	-0.8752	16.1	-0.8371
--			16.12	0.19054				16.12	0.79853	--	--		16.12	-0.87475	16.12	-0.83664
--			16.14	0.18955				16.14	0.79873	--	--		16.14	-0.87455	16.14	-0.83664
--			16.16	0.18955				16.16	0.79873	--	--		16.16	-0.87455	16.16	-0.83664
--			16.18	0.18955				16.18	0.79873	--	--		16.18	-0.87455	16.18	-0.83664
--			16.2	0.18955				16.2	0.79873	--	--		16.2	-0.87455	16.2	-0.83664
--			16.22	0.18955				16.22	0.79873	--	--		16.22	-0.87455	16.22	-0.83664
--			16.24	0.18955				16.24	0.79818	--	--		16.24	-0.874	16.24	-0.83609
--			16.26	0.18955				16.26	0.79818	--	--		16.26	-0.874	16.26	-0.83609
--			16.28	0.18955				16.28	0.79818	--	--		16.28	-0.874	16.28	-0.83609
--			16.3	0.18955				16.3	0.79818	--	--		16.3	-0.874	16.3	-0.83609
--			16.32	0.18857				16.32	0.79838	--	--		16.32	-0.87381	16.32	-0.83609
--			16.34	0.18857				16.34	0.79838	--	--		16.34	-0.87381	16.34	-0.83609
--			16.36	0.18857				16.36	0.79838	--	--		16.36	-0.87381	16.36	-0.83609
--			16.38	0.18857				16.38	0.79783	--	--		16.38	-0.87326	16.38	-0.83554
--			16.4	0.18857				16.4	0.79783	--	--		16.4	-0.87326	16.4	-0.83554
--			16.42	0.18857				16.42	0.79783	--	--		16.42	-0.87326	16.42	-0.83554
--			16.44	0.18857				16.44	0.79783	--	--		16.44	-0.87326	16.44	-0.83554
--			16.46	0.18857				16.46	0.79783	--	--		16.46	-0.87326	16.46	-0.83554
--			16.48	0.18857				16.48	0.79783	--	--		16.48	-0.87326	16.48	-0.83554
--			16.5	0.18759				16.5	0.79757	--	--		16.5	-0.8726	16.5	-0.83509
--			16.52	0.18759				16.52	0.79702	--	--		16.52	-0.87205	16.52	-0.83454
--			16.54	0.18759				16.54	0.79702	--	--		16.54	-0.87205	16.54	-0.83454
--			16.56	0.18759				16.56	0.79702	--	--		16.56	-0.87205	16.56	-0.83454
--			16.58	0.18759				16.58	0.79702	--	--		16.58	-0.87205	16.58	-0.83454
--			16.6	0.18759				16.6	0.79702	--	--		16.6	-0.87205	16.6	-0.83454
--			16.62	0.18759				16.62	0.79702	--	--		16.62	-0.87205	16.62	-0.83454
--			16.64	0.18759				16.64	0.79702	--	--		16.64	-0.87205	16.64	-0.83454
--			16.66	0.18759				16.66	0.79647	--	--		16.66	-0.8715	16.66	-0.83399
--			16.68	0.18661				16.68	0.79666	--	--		16.68	-0.87131	16.68	-0.83399
--			16.7	0.18661				16.7	0.79666	--	--		16.7	-0.87131	16.7	-0.83399
--			16.72	0.18661				16.72	0.79666	--	--		16.72	-0.87131	16.72	-0.83399
--			16.74	0.18661				16.74	0.79666	--	--		16.74	-0.87131	16.74	-0.83399
--			16.76	0.18661				16.76	0.79666	--	--		16.76	-0.87131	16.76	-0.83399
--			16.78	0.18661				16.78	0.79666	--	--		16.78	-0.87131	16.78	-0.83399
--			16.8	0.18661				16.8	0.79666	--	--		16.8	-0.87131	16.8	-0.83399
--			16.82	0.18661				16.82	0.79611	--	--		16.82	-0.87076	16.82	-0.83344
--			16.84	0.18661				16.84	0.79611	--	--		16.84	-0.87076	16.84	-0.83344
--			16.86	0.18562				16.86	0.79586	--	--		16.86	-0.87011	16.86	-0.83298
--			16.88	0.18562				16.88	0.79586	--	--		16.88	-0.87011	16.88	-0.83298
--			16.9	0.18562				16.9	0.79586	--	--		16.9	-0.87011	16.9	-0.83298
--			16.92	0.18562				16.92	0.79586	--	--		16.92	-0.87011	16.92	-0.83298
--			16.94	0.18562				16.94	0.79586	--	--		16.94	-0.87011	16.94	-0.83298
--			16.96	0.18562				16.96	0.79531	--	--		16.96	-0.86956	16.96	-0.83243
--			16.98	0.18562				16.98	0.79531	--	--		16.98	-0.86956	16.98	-0.83243
--			17	0.18562				17	0.79531	--	--		17	-0.86956	17	-0.83243
--			17.02	0.18562				17.02	0.79531	--	--		17.02	-0.86956	17.02	-0.83243
--			17.04	0.18562				17.04	0.79531	--	--		17.04	-0.86956	17.04	-0.83243
--			17.06	0.18464				17.06	0.7955	--	--		17.06	-0.86936	17.06	-0.83243
--			17.08	0.18464				17.08	0.7955	--	--		17.08	-0.86936	17.08	-0.83243
--			17.1	0.18464				17.1	0.7955	--	--		17.1	-0.86936	17.1	-0.83243
--			17.12	0.18464				17.12	0.79495	--	--		17.12	-0.86881	17.12	-0.83188
--			17.14	0.18464				17.14	0.79495	--	--		17.14	-0.86881	17.14	-0.83188
--			17.16	0.18464				17.16	0.79495	--	--		17.16	-0.86881	17.16	-0.83188
--			17.18	0.18464				17.18	0.79495	--	--		17.18	-0.86881	17.18	-0.83188
--			17.2	0.18464				17.2	0.79495	--	--		17.2	-0.86881	17.2	-0.83188
--			17.22	0.18464				17.22	0.79495	--	--		17.22	-0.86881	17.22	-0.83188
--			17.24	0.18366				17.24	0.79515	--	--		17.24	-0.86861	17.24	-0.83188
--			17.26	0.18366				17.26	0.7947	--	--		17.26	-0.86816	17.26	-0.83143
--			17.28	0.18366				17.28	0.79415	--	--		17.28	-0.86761	17.28	-0.83088
--			17.3	0.18366				17.3	0.79415	--	--		17.3	-0.86761	17.3	-0.83088
--			17.32	0.18366				17.32	0.79415	--	--		17.32	-0.86761	17.32	-0.83088
--			17.34	0.18366				17.34	0.79415	--	--		17.34	-0.86761	17.34	-0.83088
--			17.36	0.18366				17.36	0.79415	--	--		17.36	-0.86761	17.36	-0.83088
--			17.38	0.18366				17.38	0.79415	--	--		17.38	-0.86761	17.38	-0.83088
--			17.4	0.18366				17.4	0.79415	--	--		17.4	-0.86761	17.4	-0.83088
--			17.42	0.18366				17.42	0.7936	--	--		17.42	-0.86706	17.42	-0.83033
--			17.44	0.18268				17.44	0.79379	--	--		17.44	-0.86686	17.44	-0.83033
--			17.46	0.18268				17.46	0.79379	--	--		17.46	-0.86686	17.46	-0.83033
--			17.48	0.18268				17.48	0.79379	--	--		17.48	-0.86686	17.48	-0.83033
--			17.5	0.18268				17.5	0.79379	--	--		17.5	-0.86686	17.5	-0.83033
--			17.52	0.18268				17.52	0.79379	--	--		17.52	-0.86686	17.52	-0.83033
--			17.54	0.18268				17.54	0.79379	--	--		17.54	-0.86686	17.54	-0.83033
--			17.56	0.18268				17.56	0.79379	--	--		17.56	-0.86686	17.56	-0.83033
--			17.58	0.18268				17.58	0.79324	--	--		17.58	-0.86631	17.58	-0.82978
--			17.6	0.18268				17.6	0.79324	--	--		17.6	-0.86631	17.6	-0.82978
--			17.62	0.18268				17.62	0.79324	--	--		17.62	-0.86631	17.62	-0.82978
--			17.64	0.18268				17.64	0.79324	--	--		17.64	-0.86631	17.64	-0.82978
--			17.66	0.1817				17.66	0.79298	--	--		17.66	-0.86566	17.66	-0.82932
--			17.68	0.1817				17.68	0.79298	--	--		17.68	-0.86566	17.68	-0.82932
--			17.7	0.1817				17.7	0.79298	--	--		17.7	-0.86566	17.7	-0.82932
--			17.72	0.1817				17.72	0.79298	--	--		17.72	-0.86566	17.72	-0.82932
--			17.74	0.1817				17.74	0.79243	--	--		17.74	-0.86511	17.74	-0.82877
--			17.76	0.1817				17.76	0.79243	--	--		17.76	-0.86511	17.76	-0.82877
--			17.78	0.1817				17.78	0.79243	--	--		17.78	-0.86511	17.78	-0.82877
--			17.8	0.1817				17.8	0.79243	--	--		17.8	-0.86511	17.8	-0.82877
--			17.82	0.1817				17.82	0.79243	--	--		17.82	-0.86511	17.82	-0.82877
--			17.84	0.1817				17.84	0.79243	--	--		17.84	-0.86511	17.84	-0.82877
--			17.86	0.18071				17.86	0.79263	--	--		17.86	-0.86492	17.86	-0.82877
--			17.88	0.18071				17.88	0.79263	--	--		17.88	-0.86492	17.88	-0.82877
--			17.9	0.18071				17.9	0.79208	--	--		17.9	-0.86437	17.9	-0.82822
--			17.92	0.18071				17.92	0.79208	--	--		17.92	-0.86437	17.92	-0.82822
--			17.94	0.18071				17.94	0.79208	--	--		17.94	-0.86437	17.94	-0.82822
--			17.96	0.18071				17.96	0.79208	--	--		17.96	-0.86437	17.96	-0.82822
--			17.98	0.18071				17.98	0.79208	--	--		17.98	-0.86437	17.98	-0.82822
--			18	0.18071				18	0.79208	--	--		18	-0.86437	18	-0.82822
--			18.02	0.18071				18.02	0.79208	--	--		18.02	-0.86437	18.02	-0.82822
--			18.04	0.18071				18.04	0.79208	--	--		18.04	-0.86437	18.04	-0.82822
--			18.06	0.18071				18.06	0.79108	--	--		18.06	-0.86336	18.06	-0.82722
--			18.08	0.17973				18.08	0.79127	--	--		18.08	-0.86316	18.08	-0.82722
--			18.1	0.17973				18.1	0.79127	--	--		18.1	-0.86316	18.1	-0.82722
--			18.12	0.17973				18.12	0.79127	--	--		18.12	-0.86316	18.12	-0.82722
--			18.14	0.17973				18.14	0.79127	--	--		18.14	-0.86316	18.14	-0.82722
--			18.16	0.17973				18.16	0.79127	--	--		18.16	-0.86316	18.16	-0.82722
--			18.18	0.17973				18.18	0.79127	--	--		18.18	-0.86316	18.18	-0.82722
--			18.2	0.17973				18.2	0.79127	--	--		18.2	-0.86316	18.2	-0.82722
--			18.22	0.17973				18.22	0.79072	--	--		18.22	-0.86261	18.22	-0.82667
--			18.24	0.17973				18.24	0.79072	--	--		18.24	-0.86261	18.24	-0.82667
--			18.26	0.17973				18.26	0.79072	--	--		18.26	-0.86261	18.26	-0.82667
--			18.28	0.17973				18.28	0.79072	--	--		18.28	-0.86261	18.28	-0.82667
--			18.3	0.17875				18.3	0.79092	--	--		18.3	-0.86242	18.3	-0.82667
--			18.32	0.17875				18.32	0.79092	--	--		18.32	-0.86242	18.32	-0.82667
--			18.34	0.17875				18.34	0.79092	--	--		18.34	-0.86242	18.34	-0.82667
--			18.36	0.17875				18.36	0.79092	--	--		18.36	-0.86242	18.36	-0.82667
--			18.38	0.17875				18.38	0.79037	--	--		18.38	-0.86187	18.38	-0.82612
--			18.4	0.17875				18.4	0.79037	--	--		18.4	-0.86187	18.4	-0.82612
--			18.42	0.17875				18.42	0.79037	--	--		18.42	-0.86187	18.42	-0.82612
--			18.44	0.17875				18.44	0.79037	--	--		18.44	-0.86187	18.44	-0.82612
--			18.46	0.17875				18.46	0.79037	--	--		18.46	-0.86187	18.46	-0.82612
--			18.48	0.17875				18.48	0.78991	--	--		18.48	-0.86141	18.48	-0.82566
--			18.5	0.17875				18.5	0.78991	--	--		18.5	-0.86141	18.5	-0.82566
--			18.52	0.17875				18.52	0.78991	--	--		18.52	-0.86141	18.52	-0.82566
--			18.54	0.17777				18.54	0.79011	--	--		18.54	-0.86122	18.54	-0.82566
--			18.56	0.17777				18.56	0.78956	--	--		18.56	-0.86067	18.56	-0.82511
--			18.58	0.17777				18.58	0.78956	--	--		18.58	-0.86067	18.58	-0.82511
--			18.6	0.17777				18.6	0.78956	--	--		18.6	-0.86067	18.6	-0.82511
--			18.62	0.17777				18.62	0.78956	--	--		18.62	-0.86067	18.62	-0.82511
--			18.64	0.17777				18.64	0.78956	--	--		18.64	-0.86067	18.64	-0.82511
--			18.66	0.17777				18.66	0.78956	--	--		18.66	-0.86067	18.66	-0.82511
--			18.68	0.17777				18.68	0.78956	--	--		18.68	-0.86067	18.68	-0.82511
--			18.7	0.17777				18.7	0.78956	--	--		18.7	-0.86067	18.7	-0.82511
--			18.72	0.17777				18.72	0.78901	--	--		18.72	-0.86012	18.72	-0.82456
--			18.74	0.17777				18.74	0.78901	--	--		18.74	-0.86012	18.74	-0.82456
--			18.76	0.17679				18.76	0.78921	--	--		18.76	-0.85992	18.76	-0.82456
--			18.78	0.17679				18.78	0.78921	--	--		18.78	-0.85992	18.78	-0.82456
--			18.8	0.17679				18.8	0.78921	--	--		18.8	-0.85992	18.8	-0.82456
--			18.82	0.17679				18.82	0.78921	--	--		18.82	-0.85992	18.82	-0.82456
--			18.84	0.17679				18.84	0.78921	--	--		18.84	-0.85992	18.84	-0.82456
--			18.86	0.17679				18.86	0.78921	--	--		18.86	-0.85992	18.86	-0.82456
--			18.88	0.17679				18.88	0.78866	--	--		18.88	-0.85937	18.88	-0.82401
--			18.9	0.17679				18.9	0.7882	--	--		18.9	-0.85892	18.9	-0.82356
--			18.92	0.17679				18.92	0.7882	--	--		18.92	-0.85892	18.92	-0.82356
--			18.94	0.17679				18.94	0.7882	--	--		18.94	-0.85892	18.94	-0.82356
--			18.96	0.17679				18.96	0.7882	--	--		18.96	-0.85892	18.96	-0.82356
--			18.98	0.17679				18.98	0.7882	--	--		18.98	-0.85892	18.98	-0.82356
--			19	0.17679				19	0.7882	--	--		19	-0.85892	19	-0.82356
--			19.02	0.1758				19.02	0.7884	--	--		19.02	-0.85872	19.02	-0.82356
--			19.04	0.1758				19.04	0.7884	--	--		19.04	-0.85872	19.04	-0.82356
--			19.06	0.1758				19.06	0.78785	--	--		19.06	-0.85817	19.06	-0.82301
--			19.08	0.1758				19.08	0.78785	--	--		19.08	-0.85817	19.08	-0.82301
--			19.1	0.1758				19.1	0.78785	--	--		19.1	-0.85817	19.1	-0.82301
--			19.12	0.1758				19.12	0.78785	--	--		19.12	-0.85817	19.12	-0.82301
--			19.14	0.1758				19.14	0.78785	--	--		19.14	-0.85817	19.14	-0.82301
--			19.16	0.1758				19.16	0.78785	--	--		19.16	-0.85817	19.16	-0.82301
--			19.18	0.1758				19.18	0.78785	--	--		19.18	-0.85817	19.18	-0.82301
--			19.2	0.1758				19.2	0.78785	--	--		19.2	-0.85817	19.2	-0.82301
--			19.22	0.1758				19.22	0.78785	--	--		19.22	-0.85817	19.22	-0.82301
--			19.24	0.1758				19.24	0.7873	--	--		19.24	-0.85762	19.24	-0.82246
--			19.26	0.17482				19.26	0.78749	--	--		19.26	-0.85742	19.26	-0.82246
--			19.28	0.17482				19.28	0.78749	--	--		19.28	-0.85742	19.28	-0.82246
--			19.3	0.17482				19.3	0.78749	--	--		19.3	-0.85742	19.3	-0.82246
--			19.32	0.17482				19.32	0.78749	--	--		19.32	-0.85742	19.32	-0.82246
--			19.34	0.17482				19.34	0.78704	--	--		19.34	-0.85697	19.34	-0.822
--			19.36	0.17482				19.36	0.78704	--	--		19.36	-0.85697	19.36	-0.822
--			19.38	0.17482				19.38	0.78704	--	--		19.38	-0.85697	19.38	-0.822
--			19.4	0.17482				19.4	0.78649	--	--		19.4	-0.85642	19.4	-0.82145
--			19.42	0.17482				19.42	0.78649	--	--		19.42	-0.85642	19.42	-0.82145
--			19.44	0.17482				19.44	0.78649	--	--		19.44	-0.85642	19.44	-0.82145
--			19.46	0.17482				19.46	0.78649	--	--		19.46	-0.85642	19.46	-0.82145
--			19.48	0.17482				19.48	0.78649	--	--		19.48	-0.85642	19.48	-0.82145
--			19.5	0.17482				19.5	0.78649	--	--		19.5	-0.85642	19.5	-0.82145
--			19.52	0.17384				19.52	0.78669	--	--		19.52	-0.85622	19.52	-0.82145
--			19.54	0.17384				19.54	0.78669	--	--		19.54	-0.85622	19.54	-0.82145
--			19.56	0.17384				19.56	0.78669	--	--		19.56	-0.85622	19.56	-0.82145
--			19.58	0.17384				19.58	0.78614	--	--		19.58	-0.85567	19.58	-0.8209
--			19.6	0.17384				19.6	0.78614	--	--		19.6	-0.85567	19.6	-0.8209
--			19.62	0.17384				19.62	0.78614	--	--		19.62	-0.85567	19.62	-0.8209
--			19.64	0.17384				19.64	0.78614	--	--		19.64	-0.85567	19.64	-0.8209
--			19.66	0.17384				19.66	0.78614	--	--		19.66	-0.85567	19.66	-0.8209
--			19.68	0.17384				19.68	0.78614	--	--		19.68	-0.85567	19.68	-0.8209
--			19.7	0.17384				19.7	0.78614	--	--		19.7	-0.85567	19.7	-0.8209
--			19.72	0.17384				19.72	0.78614	--	--		19.72	-0.85567	19.72	-0.8209
--			19.74	0.17384				19.74	0.78614	--	--		19.74	-0.85567	19.74	-0.8209
--			19.76	0.17384				19.76	0.78559	--	--		19.76	-0.85512	19.76	-0.82035
--			19.78	0.17286				19.78	0.78578	--	--		19.78	-0.85493	19.78	-0.82035
--			19.8	0.17286				19.8	0.78533	--	--		19.8	-0.85447	19.8	-0.8199
--			19.82	0.17286				19.82	0.78533	--	--		19.82	-0.85447	19.82	-0.8199
--			19.84	0.17286				19.84	0.78533	--	--		19.84	-0.85447	19.84	-0.8199
--			19.86	0.17286				19.86	0.78533	--	--		19.86	-0.85447	19.86	-0.8199
--			19.88	0.17286				19.88	0.78533	--	--		19.88	-0.85447	19.88	-0.8199
--			19.9	0.17286				19.9	0.78533	--	--		19.9	-0.85447	19.9	-0.8199
--			19.92	0.17286				19.92	0.78533	--	--		19.92	-0.85447	19.92	-0.8199
--			19.94	0.17286				19.94	0.78478	--	--		19.94	-0.85392	19.94	-0.81935
--			19.96	0.17286				19.96	0.78478	--	--		19.96	-0.85392	19.96	-0.81935
--			19.98	0.17286				19.98	0.78478	--	--		19.98	-0.85392	19.98	-0.81935
--			20	0.17286				20	0.78478	--	--		20	-0.85392	20	-0.81935
--			20.02	0.17286				20.02	0.78478	--	--		20.02	-0.85392	20.02	-0.81935
--			20.04	0.17286				20.04	0.78478	--	--		20.04	-0.85392	20.04	-0.81935
--			20.06	0.17187				20.06	0.78497	--	--		20.06	-0.85373	20.06	-0.81935
--			20.08	0.17187				20.08	0.78497	--	--		20.08	-0.85373	20.08	-0.81935
--			20.1	0.17187				20.1	0.78497	--	--		20.1	-0.85373	20.1	-0.81935
--			20.12	0.17187				20.12	0.78442	--	--		20.12	-0.85318	20.12	-0.8188
--			20.14	0.17187				20.14	0.78442	--	--		20.14	-0.85318	20.14	-0.8188
--			20.16	0.17187				20.16	0.78442	--	--		20.16	-0.85318	20.16	-0.8188
--			20.18	0.17187				20.18	0.78442	--	--		20.18	-0.85318	20.18	-0.8188
--			20.2	0.17187				20.2	0.78442	--	--		20.2	-0.85318	20.2	-0.8188
--			20.22	0.17187				20.22	0.78442	--	--		20.22	-0.85318	20.22	-0.8188
--			20.24	0.17187				20.24	0.78442	--	--		20.24	-0.85318	20.24	-0.8188
--			20.26	0.17187				20.26	0.78397	--	--		20.26	-0.85272	20.26	-0.81835
--			20.28	0.17187				20.28	0.78397	--	--		20.28	-0.85272	20.28	-0.81835
--			20.3	0.17187				20.3	0.78397	--	--		20.3	-0.85272	20.3	-0.81835
--			20.32	0.17187				20.32	0.78342	--	--		20.32	-0.85217	20.32	-0.8178
--			20.34	0.17089				20.34	0.78362	--	--		20.34	-0.85197	20.34	-0.8178
--			20.36	0.17089				20.36	0.78362	--	--		20.36	-0.85197	20.36	-0.8178
--			20.38	0.17089				20.38	0.78362	--	--		20.38	-0.85197	20.38	-0.8178
--			20.4	0.17089				20.4	0.78362	--	--		20.4	-0.85197	20.4	-0.8178
--			20.42	0.17089				20.42	0.78362	--	--		20.42	-0.85197	20.42	-0.8178
--			20.44	0.17089				20.44	0.78362	--	--		20.44	-0.85197	20.44	-0.8178
--			20.46	0.17089				20.46	0.78362	--	--		20.46	-0.85197	20.46	-0.8178
--			20.48	0.17089				20.48	0.78362	--	--		20.48	-0.85197	20.48	-0.8178
--			20.5	0.17089				20.5	0.78307	--	--		20.5	-0.85142	20.5	-0.81725
--			20.52	0.17089				20.52	0.78307	--	--		20.52	-0.85142	20.52	-0.81725
--			20.54	0.17089				20.54	0.78307	--	--		20.54	-0.85142	20.54	-0.81725
--			20.56	0.17089				20.56	0.78307	--	--		20.56	-0.85142	20.56	-0.81725
--			20.58	0.17089				20.58	0.78307	--	--		20.58	-0.85142	20.58	-0.81725
--			20.6	0.17089				20.6	0.78307	--	--		20.6	-0.85142	20.6	-0.81725
--			20.62	0.16991				20.62	0.78326	--	--		20.62	-0.85123	20.62	-0.81725
--			20.64	0.16991				20.64	0.78326	--	--		20.64	-0.85123	20.64	-0.81725
--			20.66	0.16991				20.66	0.78326	--	--		20.66	-0.85123	20.66	-0.81725
--			20.68	0.16991				20.68	0.78271	--	--		20.68	-0.85068	20.68	-0.8167
--			20.7	0.16991				20.7	0.78271	--	--		20.7	-0.85068	20.7	-0.8167
--			20.72	0.16991				20.72	0.78226	--	--		20.72	-0.85022	20.72	-0.81624
--			20.74	0.16991				20.74	0.78226	--	--		20.74	-0.85022	20.74	-0.81624
--			20.76	0.16991				20.76	0.78226	--	--		20.76	-0.85022	20.76	-0.81624
--			20.78	0.16991				20.78	0.78226	--	--		20.78	-0.85022	20.78	-0.81624
--			20.8	0.16991				20.8	0.78226	--	--		20.8	-0.85022	20.8	-0.81624
--			20.82	0.16991				20.82	0.78226	--	--		20.82	-0.85022	20.82	-0.81624
--			20.84	0.16991				20.84	0.78226	--	--		20.84	-0.85022	20.84	-0.81624
--			20.86	0.16991				20.86	0.78226	--	--		20.86	-0.85022	20.86	-0.81624
--			20.88	0.16991				20.88	0.78171	--	--		20.88	-0.84967	20.88	-0.81569
--			20.9	0.16991				20.9	0.78171	--	--		20.9	-0.84967	20.9	-0.81569
--			20.92	0.16893				20.92	0.78191	--	--		20.92	-0.84948	20.92	-0.81569
--			20.94	0.16893				20.94	0.78191	--	--		20.94	-0.84948	20.94	-0.81569
--			20.96	0.16893				20.96	0.78191	--	--		20.96	-0.84948	20.96	-0.81569
--			20.98	0.16893				20.98	0.78191	--	--		20.98	-0.84948	20.98	-0.81569
--			21	0.16893				21	0.78191	--	--		21	-0.84948	21	-0.81569
--			21.02	0.16893				21.02	0.78191	--	--		21.02	-0.84948	21.02	-0.81569
--			21.04	0.16893				21.04	0.78191	--	--		21.04	-0.84948	21.04	-0.81569
--			21.06	0.16893				21.06	0.78191	--	--		21.06	-0.84948	21.06	-0.81569
--			21.08	0.16893				21.08	0.78136	--	--		21.08	-0.84893	21.08	-0.81514
--			21.1	0.16893				21.1	0.78136	--	--		21.1	-0.84893	21.1	-0.81514
--			21.12	0.16893				21.12	0.78136	--	--		21.12	-0.84893	21.12	-0.81514
--			21.14	0.16893				21.14	0.78136	--	--		21.14	-0.84893	21.14	-0.81514
--			21.16	0.16893				21.16	0.78136	--	--		21.16	-0.84893	21.16	-0.81514
--			21.18	0.16893				21.18	0.78136	--	--		21.18	-0.84893	21.18	-0.81514
--			21.2	0.16893				21.2	0.7809	--	--		21.2	-0.84847	21.2	-0.81469
--			21.22	0.16893				21.22	0.7809	--	--		21.22	-0.84847	21.22	-0.81469
--			21.24	0.16795				21.24	0.7811	--	--		21.24	-0.84828	21.24	-0.81469
--			21.26	0.16795				21.26	0.7811	--	--		21.26	-0.84828	21.26	-0.81469
--			21.28	0.16795				21.28	0.78055	--	--		21.28	-0.84773	21.28	-0.81414
--			21.3	0.16795				21.3	0.78055	--	--		21.3	-0.84773	21.3	-0.81414
--			21.32	0.16795				21.32	0.78055	--	--		21.32	-0.84773	21.32	-0.81414
--			21.34	0.16795				21.34	0.78055	--	--		21.34	-0.84773	21.34	-0.81414
--			21.36	0.16795				21.36	0.78055	--	--		21.36	-0.84773	21.36	-0.81414
--			21.38	0.16795				21.38	0.78055	--	--		21.38	-0.84773	21.38	-0.81414
--			21.4	0.16795				21.4	0.78055	--	--		21.4	-0.84773	21.4	-0.81414
--			21.42	0.16795				21.42	0.78055	--	--		21.42	-0.84773	21.42	-0.81414
--			21.44	0.16795				21.44	0.78055	--	--		21.44	-0.84773	21.44	-0.81414
--			21.46	0.16795				21.46	0.78	--	--		21.46	-0.84718	21.46	-0.81359
--			21.48	0.16795				21.48	0.78	--	--		21.48	-0.84718	21.48	-0.81359
--			21.5	0.16795				21.5	0.78	--	--		21.5	-0.84718	21.5	-0.81359
--			21.52	0.16795				21.52	0.78	--	--		21.52	-0.84718	21.52	-0.81359
--			21.54	0.16795				21.54	0.78	--	--		21.54	-0.84718	21.54	-0.81359
--			21.56	0.16696				21.56	0.78019	--	--		21.56	-0.84698	21.56	-0.81359
--			21.58	0.16696				21.58	0.78019	--	--		21.58	-0.84698	21.58	-0.81359
--			21.6	0.16696				21.6	0.78019	--	--		21.6	-0.84698	21.6	-0.81359
--			21.62	0.16696				21.62	0.78019	--	--		21.62	-0.84698	21.62	-0.81359
--			21.64	0.16696				21.64	0.78019	--	--		21.64	-0.84698	21.64	-0.81359
--			21.66	0.16696				21.66	0.77964	--	--		21.66	-0.84643	21.66	-0.81304
--			21.68	0.16696				21.68	0.77964	--	--		21.68	-0.84643	21.68	-0.81304
--			21.7	0.16696				21.7	0.77919	--	--		21.7	-0.84597	21.7	-0.81258
--			21.72	0.16696				21.72	0.77919	--	--		21.72	-0.84597	21.72	-0.81258
--			21.74	0.16696				21.74	0.77919	--	--		21.74	-0.84597	21.74	-0.81258
--			21.76	0.16696				21.76	0.77919	--	--		21.76	-0.84597	21.76	-0.81258
--			21.78	0.16696				21.78	0.77919	--	--		21.78	-0.84597	21.78	-0.81258
--			21.8	0.16696				21.8	0.77919	--	--		21.8	-0.84597	21.8	-0.81258
--			21.82	0.16696				21.82	0.77919	--	--		21.82	-0.84597	21.82	-0.81258
--			21.84	0.16696				21.84	0.77919	--	--		21.84	-0.84597	21.84	-0.81258
--			21.86	0.16696				21.86	0.77919	--	--		21.86	-0.84597	21.86	-0.81258
--			21.88	0.16696				21.88	0.77864	--	--		21.88	-0.84542	21.88	-0.81203
--			21.9	0.16598				21.9	0.77884	--	--		21.9	-0.84523	21.9	-0.81203
--			21.92	0.16598				21.92	0.77884	--	--		21.92	-0.84523	21.92	-0.81203
--			21.94	0.16598				21.94	0.77884	--	--		21.94	-0.84523	21.94	-0.81203
--			21.96	0.16598				21.96	0.77884	--	--		21.96	-0.84523	21.96	-0.81203
--			21.98	0.16598				21.98	0.77884	--	--		21.98	-0.84523	21.98	-0.81203
--			22	0.16598				22	0.77884	--	--		22	-0.84523	22	-0.81203
--			22.02	0.16598				22.02	0.77884	--	--		22.02	-0.84523	22.02	-0.81203
--			22.04	0.16598				22.04	0.77884	--	--		22.04	-0.84523	22.04	-0.81203
--			22.06	0.16598				22.06	0.77884	--	--		22.06	-0.84523	22.06	-0.81203
--			22.08	0.16598				22.08	0.77829	--	--		22.08	-0.84468	22.08	-0.81148
--			22.1	0.16598				22.1	0.77829	--	--		22.1	-0.84468	22.1	-0.81148
--			22.12	0.16598				22.12	0.77829	--	--		22.12	-0.84468	22.12	-0.81148
--			22.14	0.16598				22.14	0.77829	--	--		22.14	-0.84468	22.14	-0.81148
--			22.16	0.16598				22.16	0.77829	--	--		22.16	-0.84468	22.16	-0.81148
--			22.18	0.16598				22.18	0.77829	--	--		22.18	-0.84468	22.18	-0.81148
--			22.2	0.16598				22.2	0.77783	--	--		22.2	-0.84422	22.2	-0.81103
--			22.22	0.16598				22.22	0.77783	--	--		22.22	-0.84422	22.22	-0.81103
--			22.24	0.16598				22.24	0.77783	--	--		22.24	-0.84422	22.24	-0.81103
--			22.26	0.165				22.26	0.77803	--	--		22.26	-0.84403	22.26	-0.81103
--			22.28	0.165				22.28	0.77748	--	--		22.28	-0.84348	22.28	-0.81048
--			22.3	0.165				22.3	0.77748	--	--		22.3	-0.84348	22.3	-0.81048
--			22.32	0.165				22.32	0.77748	--	--		22.32	-0.84348	22.32	-0.81048
--			22.34	0.165				22.34	0.77748	--	--		22.34	-0.84348	22.34	-0.81048
--			22.36	0.165				22.36	0.77748	--	--		22.36	-0.84348	22.36	-0.81048
--			22.38	0.165				22.38	0.77748	--	--		22.38	-0.84348	22.38	-0.81048
--			22.4	0.165				22.4	0.77748	--	--		22.4	-0.84348	22.4	-0.81048
--			22.42	0.165				22.42	0.77748	--	--		22.42	-0.84348	22.42	-0.81048
--			22.44	0.165				22.44	0.77748	--	--		22.44	-0.84348	22.44	-0.81048
--			22.46	0.165				22.46	0.77748	--	--		22.46	-0.84348	22.46	-0.81048
--			22.48	0.165				22.48	0.77748	--	--		22.48	-0.84348	22.48	-0.81048
--			22.5	0.165				22.5	0.77693	--	--		22.5	-0.84293	22.5	-0.80993
--			22.52	0.165				22.52	0.77693	--	--		22.52	-0.84293	22.52	-0.80993
--			22.54	0.165				22.54	0.77693	--	--		22.54	-0.84293	22.54	-0.80993
--			22.56	0.165				22.56	0.77693	--	--		22.56	-0.84293	22.56	-0.80993
--			22.58	0.165				22.58	0.77693	--	--		22.58	-0.84293	22.58	-0.80993
--			22.6	0.165				22.6	0.77693	--	--		22.6	-0.84293	22.6	-0.80993
--			22.62	0.16402				22.62	0.77712	--	--		22.62	-0.84273	22.62	-0.80993
--			22.64	0.16402				22.64	0.77712	--	--		22.64	-0.84273	22.64	-0.80993
--			22.66	0.16402				22.66	0.77712	--	--		22.66	-0.84273	22.66	-0.80993
--			22.68	0.16402				22.68	0.77712	--	--		22.68	-0.84273	22.68	-0.80993
--			22.7	0.16402				22.7	0.77667	--	--		22.7	-0.84228	22.7	-0.80947
--			22.72	0.16402				22.72	0.77612	--	--		22.72	-0.84173	22.72	-0.80892
--			22.74	0.16402				22.74	0.77612	--	--		22.74	-0.84173	22.74	-0.80892
--			22.76	0.16402				22.76	0.77612	--	--		22.76	-0.84173	22.76	-0.80892
--			22.78	0.16402				22.78	0.77612	--	--		22.78	-0.84173	22.78	-0.80892
--			22.8	0.16402				22.8	0.77612	--	--		22.8	-0.84173	22.8	-0.80892
--			22.82	0.16402				22.82	0.77612	--	--		22.82	-0.84173	22.82	-0.80892
--			22.84	0.16402				22.84	0.77612	--	--		22.84	-0.84173	22.84	-0.80892
--			22.86	0.16402				22.86	0.77612	--	--		22.86	-0.84173	22.86	-0.80892
--			22.88	0.16402				22.88	0.77612	--	--		22.88	-0.84173	22.88	-0.80892
--			22.9	0.16402				22.9	0.77612	--	--		22.9	-0.84173	22.9	-0.80892
--			22.92	0.16402				22.92	0.77557	--	--		22.92	-0.84118	22.92	-0.80837
--			22.94	0.16402				22.94	0.77557	--	--		22.94	-0.84118	22.94	-0.80837
--			22.96	0.16402				22.96	0.77557	--	--		22.96	-0.84118	22.96	-0.80837
--			22.98	0.16402				22.98	0.77557	--	--		22.98	-0.84118	22.98	-0.80837
--			23	0.16304				23	0.77577	--	--		23	-0.84098	23	-0.80837
--			23.02	0.16304				23.02	0.77577	--	--		23.02	-0.84098	23.02	-0.80837
--			23.04	0.16304				23.04	0.77577	--	--		23.04	-0.84098	23.04	-0.80837
--			23.06	0.16304				23.06	0.77577	--	--		23.06	-0.84098	23.06	-0.80837
--			23.08	0.16304				23.08	0.77577	--	--		23.08	-0.84098	23.08	-0.80837
--			23.1	0.16304				23.1	0.77577	--	--		23.1	-0.84098	23.1	-0.80837
--			23.12	0.16304				23.12	0.77577	--	--		23.12	-0.84098	23.12	-0.80837
--			23.14	0.16304				23.14	0.77522	--	--		23.14	-0.84043	23.14	-0.80782
--			23.16	0.16304				23.16	0.77522	--	--		23.16	-0.84043	23.16	-0.80782
--			23.18	0.16304				23.18	0.77522	--	--		23.18	-0.84043	23.18	-0.80782
--			23.2	0.16304				23.2	0.77522	--	--		23.2	-0.84043	23.2	-0.80782
--			23.22	0.16304				23.22	0.77476	--	--		23.22	-0.83998	23.22	-0.80737
--			23.24	0.16304				23.24	0.77476	--	--		23.24	-0.83998	23.24	-0.80737
--			23.26	0.16304				23.26	0.77476	--	--		23.26	-0.83998	23.26	-0.80737
--			23.28	0.16304				23.28	0.77476	--	--		23.28	-0.83998	23.28	-0.80737
--			23.3	0.16304				23.3	0.77476	--	--		23.3	-0.83998	23.3	-0.80737
--			23.32	0.16304				23.32	0.77476	--	--		23.32	-0.83998	23.32	-0.80737
--			23.34	0.16304				23.34	0.77476	--	--		23.34	-0.83998	23.34	-0.80737
--			23.36	0.16304				23.36	0.77421	--	--		23.36	-0.83943	23.36	-0.80682
--			23.38	0.16205				23.38	0.77441	--	--		23.38	-0.83923	23.38	-0.80682
--			23.4	0.16205				23.4	0.77441	--	--		23.4	-0.83923	23.4	-0.80682
--			23.42	0.16205				23.42	0.77441	--	--		23.42	-0.83923	23.42	-0.80682
--			23.44	0.16205				23.44	0.77441	--	--		23.44	-0.83923	23.44	-0.80682
--			23.46	0.16205				23.46	0.77441	--	--		23.46	-0.83923	23.46	-0.80682
--			23.48	0.16205				23.48	0.77441	--	--		23.48	-0.83923	23.48	-0.80682
--			23.5	0.16205				23.5	0.77441	--	--		23.5	-0.83923	23.5	-0.80682
--			23.52	0.16205				23.52	0.77441	--	--		23.52	-0.83923	23.52	-0.80682
--			23.54	0.16205				23.54	0.77441	--	--		23.54	-0.83923	23.54	-0.80682
--			23.56	0.16205				23.56	0.77441	--	--		23.56	-0.83923	23.56	-0.80682
--			23.58	0.16205				23.58	0.77441	--	--		23.58	-0.83923	23.58	-0.80682
--			23.6	0.16205				23.6	0.77386	--	--		23.6	-0.83868	23.6	-0.80627
--			23.62	0.16205				23.62	0.77386	--	--		23.62	-0.83868	23.62	-0.80627
--			23.64	0.16205				23.64	0.77386	--	--		23.64	-0.83868	23.64	-0.80627
--			23.66	0.16205				23.66	0.77386	--	--		23.66	-0.83868	23.66	-0.80627
--			23.68	0.16205				23.68	0.77386	--	--		23.68	-0.83868	23.68	-0.80627
--			23.7	0.16205				23.7	0.77386	--	--		23.7	-0.83868	23.7	-0.80627
--			23.72	0.16205				23.72	0.77386	--	--		23.72	-0.83868	23.72	-0.80627
--			23.74	0.16205				23.74	0.7734	--	--		23.74	-0.83822	23.74	-0.80581
--			23.76	0.16205				23.76	0.7734	--	--		23.76	-0.83822	23.76	-0.80581
--			23.78	0.16205				23.78	0.7734	--	--		23.78	-0.83822	23.78	-0.80581
--			23.8	0.16107				23.8	0.7736	--	--		23.8	-0.83803	23.8	-0.80581
--			23.82	0.16107				23.82	0.77305	--	--		23.82	-0.83748	23.82	-0.80526
--			23.84	0.16107				23.84	0.77305	--	--		23.84	-0.83748	23.84	-0.80526
--			23.86	0.16107				23.86	0.77305	--	--		23.86	-0.83748	23.86	-0.80526
--			23.88	0.16107				23.88	0.77305	--	--		23.88	-0.83748	23.88	-0.80526
--			23.9	0.16107				23.9	0.77305	--	--		23.9	-0.83748	23.9	-0.80526
--			23.92	0.16107				23.92	0.77305	--	--		23.92	-0.83748	23.92	-0.80526
--			23.94	0.16107				23.94	0.77305	--	--		23.94	-0.83748	23.94	-0.80526
--			23.96	0.16107				23.96	0.77305	--	--		23.96	-0.83748	23.96	-0.80526
--			23.98	0.16107				23.98	0.77305	--	--		23.98	-0.83748	23.98	-0.80526
--			24	0.16107				24	0.77305	--	--		24	-0.83748	24	-0.80526
--			24.02	0.16107				24.02	0.77305	--	--		24.02	-0.83748	24.02	-0.80526
--			24.04	0.16107				24.04	0.77305	--	--		24.04	-0.83748	24.04	-0.80526
--			24.06	0.16107				24.06	0.7725	--	--		24.06	-0.83693	24.06	-0.80471
--			24.08	0.16107				24.08	0.7725	--	--		24.08	-0.83693	24.08	-0.80471
--			24.1	0.16107				24.1	0.7725	--	--		24.1	-0.83693	24.1	-0.80471
--			24.12	0.16107				24.12	0.7725	--	--		24.12	-0.83693	24.12	-0.80471
--			24.14	0.16107				24.14	0.7725	--	--		24.14	-0.83693	24.14	-0.80471
--			24.16	0.16107				24.16	0.7725	--	--		24.16	-0.83693	24.16	-0.80471
--			24.18	0.16107				24.18	0.7725	--	--		24.18	-0.83693	24.18	-0.80471
--			24.2	0.16107				24.2	0.7725	--	--		24.2	-0.83693	24.2	-0.80471
--			24.22	0.16107				24.22	0.7725	--	--		24.22	-0.83693	24.22	-0.80471
--			24.24	0.16009				24.24	0.7727	--	--		24.24	-0.83673	24.24	-0.80471
--			24.26	0.16009				24.26	0.7727	--	--		24.26	-0.83673	24.26	-0.80471
--			24.28	0.16009				24.28	0.77169	--	--		24.28	-0.83573	24.28	-0.80371
--			24.3	0.16009				24.3	0.77169	--	--		24.3	-0.83573	24.3	-0.80371
--			24.32	0.16009				24.32	0.77169	--	--		24.32	-0.83573	24.32	-0.80371
--			24.34	0.16009				24.34	0.77169	--	--		24.34	-0.83573	24.34	-0.80371
--			24.36	0.16009				24.36	0.77169	--	--		24.36	-0.83573	24.36	-0.80371
--			24.38	0.16009				24.38	0.77169	--	--		24.38	-0.83573	24.38	-0.80371
--			24.4	0.16009				24.4	0.77169	--	--		24.4	-0.83573	24.4	-0.80371
--			24.42	0.16009				24.42	0.77169	--	--		24.42	-0.83573	24.42	-0.80371
--			24.44	0.16009				24.44	0.77169	--	--		24.44	-0.83573	24.44	-0.80371
--			24.46	0.16009				24.46	0.77169	--	--		24.46	-0.83573	24.46	-0.80371
--			24.48	0.16009				24.48	0.77169	--	--		24.48	-0.83573	24.48	-0.80371
--			24.5	0.16009				24.5	0.77169	--	--		24.5	-0.83573	24.5	-0.80371
--			24.52	0.16009				24.52	0.77114	--	--		24.52	-0.83518	24.52	-0.80316
--			24.54	0.16009				24.54	0.77114	--	--		24.54	-0.83518	24.54	-0.80316
--			24.56	0.16009				24.56	0.77114	--	--		24.56	-0.83518	24.56	-0.80316
--			24.58	0.16009				24.58	0.77114	--	--		24.58	-0.83518	24.58	-0.80316
--			24.6	0.16009				24.6	0.77114	--	--		24.6	-0.83518	24.6	-0.80316
--			24.62	0.16009				24.62	0.77114	--	--		24.62	-0.83518	24.62	-0.80316
--			24.64	0.16009				24.64	0.77114	--	--		24.64	-0.83518	24.64	-0.80316
--			24.66	0.16009				24.66	0.77114	--	--		24.66	-0.83518	24.66	-0.80316
--			24.68	0.15911				24.68	0.77134	--	--		24.68	-0.83498	24.68	-0.80316
--			24.7	0.15911				24.7	0.77134	--	--		24.7	-0.83498	24.7	-0.80316
--			24.72	0.15911				24.72	0.77134	--	--		24.72	-0.83498	24.72	-0.80316
--			24.74	0.15911				24.74	0.77134	--	--		24.74	-0.83498	24.74	-0.80316
--			24.76	0.15911				24.76	0.77079	--	--		24.76	-0.83443	24.76	-0.80261
--			24.78	0.15911				24.78	0.77079	--	--		24.78	-0.83443	24.78	-0.80261
--			24.8	0.15911				24.8	0.77079	--	--		24.8	-0.83443	24.8	-0.80261
--			24.82	0.15911				24.82	0.77079	--	--		24.82	-0.83443	24.82	-0.80261
--			24.84	0.15911				24.84	0.77033	--	--		24.84	-0.83398	24.84	-0.80215
--			24.86	0.15911				24.86	0.77033	--	--		24.86	-0.83398	24.86	-0.80215
--			24.88	0.15911				24.88	0.77033	--	--		24.88	-0.83398	24.88	-0.80215
--			24.9	0.15911				24.9	0.77033	--	--		24.9	-0.83398	24.9	-0.80215
--			24.92	0.15911				24.92	0.77033	--	--		24.92	-0.83398	24.92	-0.80215
--			24.94	0.15911				24.94	0.77033	--	--		24.94	-0.83398	24.94	-0.80215
--			24.96	0.15911				24.96	0.77033	--	--		24.96	-0.83398	24.96	-0.80215
--			24.98	0.15911				24.98	0.77033	--	--		24.98	-0.83398	24.98	-0.80215
--			25	0.15911				25	0.76978	--	--		25	-0.83343	25	-0.8016
--			25.02	0.15911				25.02	0.76978	--	--		25.02	-0.83343	25.02	-0.8016
--			25.04	0.15911				25.04	0.76978	--	--		25.04	-0.83343	25.04	-0.8016
--			25.06	0.15911				25.06	0.76978	--	--		25.06	-0.83343	25.06	-0.8016
--			25.08	0.15911				25.08	0.76978	--	--		25.08	-0.83343	25.08	-0.8016
--			25.1	0.15911				25.1	0.76978	--	--		25.1	-0.83343	25.1	-0.8016
--			25.12	0.15911				25.12	0.76978	--	--		25.12	-0.83343	25.12	-0.8016
--			25.14	0.15911				25.14	0.76978	--	--		25.14	-0.83343	25.14	-0.8016
--			25.16	0.15812				25.16	0.76998	--	--		25.16	-0.83323	25.16	-0.8016
--			25.18	0.15812				25.18	0.76998	--	--		25.18	-0.83323	25.18	-0.8016
--			25.2	0.15812				25.2	0.76998	--	--		25.2	-0.83323	25.2	-0.8016
--			25.22	0.15812				25.22	0.76998	--	--		25.22	-0.83323	25.22	-0.8016
--			25.24	0.15812				25.24	0.76998	--	--		25.24	-0.83323	25.24	-0.8016
--			25.26	0.15812				25.26	0.76943	--	--		25.26	-0.83268	25.26	-0.80105
--			25.28	0.15812				25.28	0.76943	--	--		25.28	-0.83268	25.28	-0.80105
--			25.3	0.15812				25.3	0.76943	--	--		25.3	-0.83268	25.3	-0.80105
--			25.32	0.15812				25.32	0.76943	--	--		25.32	-0.83268	25.32	-0.80105
--			25.34	0.15812				25.34	0.76943	--	--		25.34	-0.83268	25.34	-0.80105
--			25.36	0.15812				25.36	0.76943	--	--		25.36	-0.83268	25.36	-0.80105
--			25.38	0.15812				25.38	0.76897	--	--		25.38	-0.83222	25.38	-0.8006
--			25.4	0.15812				25.4	0.76897	--	--		25.4	-0.83222	25.4	-0.8006
--			25.42	0.15812				25.42	0.76897	--	--		25.42	-0.83222	25.42	-0.8006
--			25.44	0.15812				25.44	0.76897	--	--		25.44	-0.83222	25.44	-0.8006
--			25.46	0.15812				25.46	0.76897	--	--		25.46	-0.83222	25.46	-0.8006
--			25.48	0.15812				25.48	0.76897	--	--		25.48	-0.83222	25.48	-0.8006
--			25.5	0.15812				25.5	0.76842	--	--		25.5	-0.83167	25.5	-0.80005
--			25.52	0.15812				25.52	0.76842	--	--		25.52	-0.83167	25.52	-0.80005
--			25.54	0.15812				25.54	0.76842	--	--		25.54	-0.83167	25.54	-0.80005
--			25.56	0.15812				25.56	0.76842	--	--		25.56	-0.83167	25.56	-0.80005
--			25.58	0.15812				25.58	0.76842	--	--		25.58	-0.83167	25.58	-0.80005
--			25.6	0.15812				25.6	0.76842	--	--		25.6	-0.83167	25.6	-0.80005
--			25.62	0.15812				25.62	0.76842	--	--		25.62	-0.83167	25.62	-0.80005
--			25.64	0.15714				25.64	0.76862	--	--		25.64	-0.83148	25.64	-0.80005
--			25.66	0.15714				25.66	0.76862	--	--		25.66	-0.83148	25.66	-0.80005
--			25.68	0.15714				25.68	0.76862	--	--		25.68	-0.83148	25.68	-0.80005
--			25.7	0.15714				25.7	0.76862	--	--		25.7	-0.83148	25.7	-0.80005
--			25.72	0.15714				25.72	0.76862	--	--		25.72	-0.83148	25.72	-0.80005
--			25.74	0.15714				25.74	0.76862	--	--		25.74	-0.83148	25.74	-0.80005
--			25.76	0.15714				25.76	0.76807	--	--		25.76	-0.83093	25.76	-0.7995
--			25.78	0.15714				25.78	0.76807	--	--		25.78	-0.83093	25.78	-0.7995
--			25.8	0.15714				25.8	0.76807	--	--		25.8	-0.83093	25.8	-0.7995
--			25.82	0.15714				25.82	0.76807	--	--		25.82	-0.83093	25.82	-0.7995
--			25.84	0.15714				25.84	0.76807	--	--		25.84	-0.83093	25.84	-0.7995
--			25.86	0.15714				25.86	0.76807	--	--		25.86	-0.83093	25.86	-0.7995
--			25.88	0.15714				25.88	0.76807	--	--		25.88	-0.83093	25.88	-0.7995
--			25.9	0.15714				25.9	0.76807	--	--		25.9	-0.83093	25.9	-0.7995
--			25.92	0.15714				25.92	0.76807	--	--		25.92	-0.83093	25.92	-0.7995
--			25.94	0.15714				25.94	0.76762	--	--		25.94	-0.83047	25.94	-0.79905
--			25.96	0.15714				25.96	0.76762	--	--		25.96	-0.83047	25.96	-0.79905
--			25.98	0.15714				25.98	0.76762	--	--		25.98	-0.83047	25.98	-0.79905
--			26	0.15714				26	0.76762	--	--		26	-0.83047	26	-0.79905
--			26.02	0.15714				26.02	0.76707	--	--		26.02	-0.82992	26.02	-0.7985
--			26.04	0.15714				26.04	0.76707	--	--		26.04	-0.82992	26.04	-0.7985
--			26.06	0.15714				26.06	0.76707	--	--		26.06	-0.82992	26.06	-0.7985
--			26.08	0.15714				26.08	0.76707	--	--		26.08	-0.82992	26.08	-0.7985
--			26.1	0.15714				26.1	0.76707	--	--		26.1	-0.82992	26.1	-0.7985
--			26.12	0.15714				26.12	0.76707	--	--		26.12	-0.82992	26.12	-0.7985
--			26.14	0.15714				26.14	0.76707	--	--		26.14	-0.82992	26.14	-0.7985
--			26.16	0.15616				26.16	0.76726	--	--		26.16	-0.82973	26.16	-0.7985
--			26.18	0.15616				26.18	0.76726	--	--		26.18	-0.82973	26.18	-0.7985
--			26.2	0.15616				26.2	0.76726	--	--		26.2	-0.82973	26.2	-0.7985
--			26.22	0.15616				26.22	0.76726	--	--		26.22	-0.82973	26.22	-0.7985
--			26.24	0.15616				26.24	0.76726	--	--		26.24	-0.82973	26.24	-0.7985
--			26.26	0.15616				26.26	0.76726	--	--		26.26	-0.82973	26.26	-0.7985
--			26.28	0.15616				26.28	0.76671	--	--		26.28	-0.82918	26.28	-0.79795
--			26.3	0.15616				26.3	0.76671	--	--		26.3	-0.82918	26.3	-0.79795
--			26.32	0.15616				26.32	0.76671	--	--		26.32	-0.82918	26.32	-0.79795
--			26.34	0.15616				26.34	0.76671	--	--		26.34	-0.82918	26.34	-0.79795
--			26.36	0.15616				26.36	0.76671	--	--		26.36	-0.82918	26.36	-0.79795
--			26.38	0.15616				26.38	0.76671	--	--		26.38	-0.82918	26.38	-0.79795
--			26.4	0.15616				26.4	0.76671	--	--		26.4	-0.82918	26.4	-0.79795
--			26.42	0.15616				26.42	0.76671	--	--		26.42	-0.82918	26.42	-0.79795
--			26.44	0.15616				26.44	0.76671	--	--		26.44	-0.82918	26.44	-0.79795
--			26.46	0.15616				26.46	0.76671	--	--		26.46	-0.82918	26.46	-0.79795
--			26.48	0.15616				26.48	0.76671	--	--		26.48	-0.82918	26.48	-0.79795
--			26.5	0.15616				26.5	0.76671	--	--		26.5	-0.82918	26.5	-0.79795
--			26.52	0.15616				26.52	0.76626	--	--		26.52	-0.82872	26.52	-0.79749
--			26.54	0.15616				26.54	0.76571	--	--		26.54	-0.82817	26.54	-0.79694
--			26.56	0.15616				26.56	0.76571	--	--		26.56	-0.82817	26.56	-0.79694
--			26.58	0.15616				26.58	0.76571	--	--		26.58	-0.82817	26.58	-0.79694
--			26.6	0.15616				26.6	0.76571	--	--		26.6	-0.82817	26.6	-0.79694
--			26.62	0.15616				26.62	0.76571	--	--		26.62	-0.82817	26.62	-0.79694
--			26.64	0.15616				26.64	0.76571	--	--		26.64	-0.82817	26.64	-0.79694
--			26.66	0.15616				26.66	0.76571	--	--		26.66	-0.82817	26.66	-0.79694
--			26.68	0.15616				26.68	0.76571	--	--		26.68	-0.82817	26.68	-0.79694
--			26.7	0.15616				26.7	0.76571	--	--		26.7	-0.82817	26.7	-0.79694
--			26.72	0.15518				26.72	0.76591	--	--		26.72	-0.82798	26.72	-0.79694
--			26.74	0.15518				26.74	0.76591	--	--		26.74	-0.82798	26.74	-0.79694
--			26.76	0.15518				26.76	0.76591	--	--		26.76	-0.82798	26.76	-0.79694
--			26.78	0.15518				26.78	0.76591	--	--		26.78	-0.82798	26.78	-0.79694
--			26.8	0.15518				26.8	0.76591	--	--		26.8	-0.82798	26.8	-0.79694
--			26.82	0.15518				26.82	0.76536	--	--		26.82	-0.82743	26.82	-0.79639
--			26.84	0.15518				26.84	0.76536	--	--		26.84	-0.82743	26.84	-0.79639
--			26.86	0.15518				26.86	0.76536	--	--		26.86	-0.82743	26.86	-0.79639
--			26.88	0.15518				26.88	0.76536	--	--		26.88	-0.82743	26.88	-0.79639
--			26.9	0.15518				26.9	0.76536	--	--		26.9	-0.82743	26.9	-0.79639
--			26.92	0.15518				26.92	0.76536	--	--		26.92	-0.82743	26.92	-0.79639
--			26.94	0.15518				26.94	0.76536	--	--		26.94	-0.82743	26.94	-0.79639
--			26.96	0.15518				26.96	0.76536	--	--		26.96	-0.82743	26.96	-0.79639
--			26.98	0.15518				26.98	0.76536	--	--		26.98	-0.82743	26.98	-0.79639
--			27	0.15518				27	0.76536	--	--		27	-0.82743	27	-0.79639
--			27.02	0.15518				27.02	0.76536	--	--		27.02	-0.82743	27.02	-0.79639
--			27.04	0.15518				27.04	0.76536	--	--		27.04	-0.82743	27.04	-0.79639
--			27.06	0.15518				27.06	0.76536	--	--		27.06	-0.82743	27.06	-0.79639
--			27.08	0.15518				27.08	0.76536	--	--		27.08	-0.82743	27.08	-0.79639
--			27.1	0.15518				27.1	0.76435	--	--		27.1	-0.82642	27.1	-0.79539
--			27.12	0.15518				27.12	0.76435	--	--		27.12	-0.82642	27.12	-0.79539
--			27.14	0.15518				27.14	0.76435	--	--		27.14	-0.82642	27.14	-0.79539
--			27.16	0.15518				27.16	0.76435	--	--		27.16	-0.82642	27.16	-0.79539
--			27.18	0.15518				27.18	0.76435	--	--		27.18	-0.82642	27.18	-0.79539
--			27.2	0.15518				27.2	0.76435	--	--		27.2	-0.82642	27.2	-0.79539
--			27.22	0.15518				27.22	0.76435	--	--		27.22	-0.82642	27.22	-0.79539
--			27.24	0.15518				27.24	0.76435	--	--		27.24	-0.82642	27.24	-0.79539
--			27.26	0.15518				27.26	0.76435	--	--		27.26	-0.82642	27.26	-0.79539
--			27.28	0.1542				27.28	0.76455	--	--		27.28	-0.82623	27.28	-0.79539
--			27.3	0.1542				27.3	0.76455	--	--		27.3	-0.82623	27.3	-0.79539
--			27.32	0.1542				27.32	0.76455	--	--		27.32	-0.82623	27.32	-0.79539
--			27.34	0.1542				27.34	0.76455	--	--		27.34	-0.82623	27.34	-0.79539
--			27.36	0.1542				27.36	0.76455	--	--		27.36	-0.82623	27.36	-0.79539
--			27.38	0.1542				27.38	0.764	--	--		27.38	-0.82568	27.38	-0.79484
--			27.4	0.1542				27.4	0.764	--	--		27.4	-0.82568	27.4	-0.79484
--			27.42	0.1542				27.42	0.764	--	--		27.42	-0.82568	27.42	-0.79484
--			27.44	0.1542				27.44	0.764	--	--		27.44	-0.82568	27.44	-0.79484
--			27.46	0.1542				27.46	0.764	--	--		27.46	-0.82568	27.46	-0.79484
--			27.48	0.1542				27.48	0.764	--	--		27.48	-0.82568	27.48	-0.79484
--			27.5	0.1542				27.5	0.764	--	--		27.5	-0.82568	27.5	-0.79484
--			27.52	0.1542				27.52	0.764	--	--		27.52	-0.82568	27.52	-0.79484
--			27.54	0.1542				27.54	0.764	--	--		27.54	-0.82568	27.54	-0.79484
--			27.56	0.1542				27.56	0.764	--	--		27.56	-0.82568	27.56	-0.79484
--			27.58	0.1542				27.58	0.764	--	--		27.58	-0.82568	27.58	-0.79484
--			27.6	0.1542				27.6	0.764	--	--		27.6	-0.82568	27.6	-0.79484
--			27.62	0.1542				27.62	0.764	--	--		27.62	-0.82568	27.62	-0.79484
--			27.64	0.1542				27.64	0.764	--	--		27.64	-0.82568	27.64	-0.79484
--			27.66	0.1542				27.66	0.76345	--	--		27.66	-0.82513	27.66	-0.79429
--			27.68	0.1542				27.68	0.76299	--	--		27.68	-0.82467	27.68	-0.79383
--			27.7	0.1542				27.7	0.76299	--	--		27.7	-0.82467	27.7	-0.79383
--			27.72	0.1542				27.72	0.76299	--	--		27.72	-0.82467	27.72	-0.79383
--			27.74	0.1542				27.74	0.76299	--	--		27.74	-0.82467	27.74	-0.79383
--			27.76	0.1542				27.76	0.76299	--	--		27.76	-0.82467	27.76	-0.79383
--			27.78	0.1542				27.78	0.76299	--	--		27.78	-0.82467	27.78	-0.79383
--			27.8	0.1542				27.8	0.76299	--	--		27.8	-0.82467	27.8	-0.79383
--			27.82	0.1542				27.82	0.76299	--	--		27.82	-0.82467	27.82	-0.79383
--			27.84	0.1542				27.84	0.76299	--	--		27.84	-0.82467	27.84	-0.79383
--			27.86	0.1542				27.86	0.76299	--	--		27.86	-0.82467	27.86	-0.79383
--			27.88	0.1542				27.88	0.76299	--	--		27.88	-0.82467	27.88	-0.79383
--			27.9	0.15321				27.9	0.76319	--	--		27.9	-0.82447	27.9	-0.79383
--			27.92	0.15321				27.92	0.76319	--	--		27.92	-0.82447	27.92	-0.79383
--			27.94	0.15321				27.94	0.76264	--	--		27.94	-0.82392	27.94	-0.79328
--			27.96	0.15321				27.96	0.76264	--	--		27.96	-0.82392	27.96	-0.79328
--			27.98	0.15321				27.98	0.76264	--	--		27.98	-0.82392	27.98	-0.79328
--			28	0.15321				28	0.76264	--	--		28	-0.82392	28	-0.79328
--			28.02	0.15321				28.02	0.76264	--	--		28.02	-0.82392	28.02	-0.79328
--			28.04	0.15321				28.04	0.76264	--	--		28.04	-0.82392	28.04	-0.79328
--			28.06	0.15321				28.06	0.76264	--	--		28.06	-0.82392	28.06	-0.79328
--			28.08	0.15321				28.08	0.76264	--	--		28.08	-0.82392	28.08	-0.79328
--			28.1	0.15321				28.1	0.76264	--	--		28.1	-0.82392	28.1	-0.79328
--			28.12	0.15321				28.12	0.76264	--	--		28.12	-0.82392	28.12	-0.79328
--			28.14	0.15321				28.14	0.76264	--	--		28.14	-0.82392	28.14	-0.79328
--			28.16	0.15321				28.16	0.76264	--	--		28.16	-0.82392	28.16	-0.79328
--			28.18	0.15321				28.18	0.76264	--	--		28.18	-0.82392	28.18	-0.79328
--			28.2	0.15321				28.2	0.76264	--	--		28.2	-0.82392	28.2	-0.79328
--			28.22	0.15321				28.22	0.76209	--	--		28.22	-0.82337	28.22	-0.79273
--			28.24	0.15321				28.24	0.76209	--	--		28.24	-0.82337	28.24	-0.79273
--			28.26	0.15321				28.26	0.76163	--	--		28.26	-0.82292	28.26	-0.79228
--			28.28	0.15321				28.28	0.76163	--	--		28.28	-0.82292	28.28	-0.79228
--			28.3	0.15321				28.3	0.76163	--	--		28.3	-0.82292	28.3	-0.79228
--			28.32	0.15321				28.32	0.76163	--	--		28.32	-0.82292	28.32	-0.79228
--			28.34	0.15321				28.34	0.76163	--	--		28.34	-0.82292	28.34	-0.79228
--			28.36	0.15321				28.36	0.76163	--	--		28.36	-0.82292	28.36	-0.79228
--			28.38	0.15321				28.38	0.76163	--	--		28.38	-0.82292	28.38	-0.79228
--			28.4	0.15321				28.4	0.76163	--	--		28.4	-0.82292	28.4	-0.79228
--			28.42	0.15321				28.42	0.76163	--	--		28.42	-0.82292	28.42	-0.79228
--			28.44	0.15321				28.44	0.76163	--	--		28.44	-0.82292	28.44	-0.79228
--			28.46	0.15321				28.46	0.76163	--	--		28.46	-0.82292	28.46	-0.79228
--			28.48	0.15321				28.48	0.76163	--	--		28.48	-0.82292	28.48	-0.79228
--			28.5	0.15321				28.5	0.76163	--	--		28.5	-0.82292	28.5	-0.79228
--			28.52	0.15321				28.52	0.76108	--	--		28.52	-0.82237	28.52	-0.79173
--			28.54	0.15223				28.54	0.76128	--	--		28.54	-0.82217	28.54	-0.79173
--			28.56	0.15223				28.56	0.76128	--	--		28.56	-0.82217	28.56	-0.79173
--			28.58	0.15223				28.58	0.76128	--	--		28.58	-0.82217	28.58	-0.79173
--			28.6	0.15223				28.6	0.76128	--	--		28.6	-0.82217	28.6	-0.79173
--			28.62	0.15223				28.62	0.76128	--	--		28.62	-0.82217	28.62	-0.79173
--			28.64	0.15223				28.64	0.76128	--	--		28.64	-0.82217	28.64	-0.79173
--			28.66	0.15223				28.66	0.76128	--	--		28.66	-0.82217	28.66	-0.79173
--			28.68	0.15223				28.68	0.76128	--	--		28.68	-0.82217	28.68	-0.79173
--			28.7	0.15223				28.7	0.76128	--	--		28.7	-0.82217	28.7	-0.79173
--			28.72	0.15223				28.72	0.76128	--	--		28.72	-0.82217	28.72	-0.79173
--			28.74	0.15223				28.74	0.76128	--	--		28.74	-0.82217	28.74	-0.79173
--			28.76	0.15223				28.76	0.76128	--	--		28.76	-0.82217	28.76	-0.79173
--			28.78	0.15223				28.78	0.76128	--	--		28.78	-0.82217	28.78	-0.79173
--			28.8	0.15223				28.8	0.76128	--	--		28.8	-0.82217	28.8	-0.79173
--			28.82	0.15223				28.82	0.76073	--	--		28.82	-0.82162	28.82	-0.79118
--			28.84	0.15223				28.84	0.76073	--	--		28.84	-0.82162	28.84	-0.79118
--			28.86	0.15223				28.86	0.76028	--	--		28.86	-0.82117	28.86	-0.79072
--			28.88	0.15223				28.88	0.76028	--	--		28.88	-0.82117	28.88	-0.79072
--			28.9	0.15223				28.9	0.76028	--	--		28.9	-0.82117	28.9	-0.79072
--			28.92	0.15223				28.92	0.76028	--	--		28.92	-0.82117	28.92	-0.79072
--			28.94	0.15223				28.94	0.76028	--	--		28.94	-0.82117	28.94	-0.79072
--			28.96	0.15223				28.96	0.76028	--	--		28.96	-0.82117	28.96	-0.79072
--			28.98	0.15223				28.98	0.76028	--	--		28.98	-0.82117	28.98	-0.79072
--			29	0.15223				29	0.76028	--	--		29	-0.82117	29	-0.79072
--			29.02	0.15223				29.02	0.76028	--	--		29.02	-0.82117	29.02	-0.79072
--			29.04	0.15223				29.04	0.76028	--	--		29.04	-0.82117	29.04	-0.79072
--			29.06	0.15223				29.06	0.76028	--	--		29.06	-0.82117	29.06	-0.79072
--			29.08	0.15223				29.08	0.76028	--	--		29.08	-0.82117	29.08	-0.79072
--			29.1	0.15223				29.1	0.76028	--	--		29.1	-0.82117	29.1	-0.79072
--			29.12	0.15223				29.12	0.76028	--	--		29.12	-0.82117	29.12	-0.79072
--			29.14	0.15223				29.14	0.75973	--	--		29.14	-0.82062	29.14	-0.79017
--			29.16	0.15223				29.16	0.75973	--	--		29.16	-0.82062	29.16	-0.79017
--			29.18	0.15223				29.18	0.75973	--	--		29.18	-0.82062	29.18	-0.79017
--			29.2	0.15125				29.2	0.75992	--	--		29.2	-0.82042	29.2	-0.79017
--			29.22	0.15125				29.22	0.75992	--	--		29.22	-0.82042	29.22	-0.79017
--			29.24	0.15125				29.24	0.75992	--	--		29.24	-0.82042	29.24	-0.79017
--			29.26	0.15125				29.26	0.75992	--	--		29.26	-0.82042	29.26	-0.79017
--			29.28	0.15125				29.28	0.75992	--	--		29.28	-0.82042	29.28	-0.79017
--			29.3	0.15125				29.3	0.75992	--	--		29.3	-0.82042	29.3	-0.79017
--			29.32	0.15125				29.32	0.75992	--	--		29.32	-0.82042	29.32	-0.79017
--			29.34	0.15125				29.34	0.75992	--	--		29.34	-0.82042	29.34	-0.79017
--			29.36	0.15125				29.36	0.75992	--	--		29.36	-0.82042	29.36	-0.79017
--			29.38	0.15125				29.38	0.75992	--	--		29.38	-0.82042	29.38	-0.79017
--			29.4	0.15125				29.4	0.75992	--	--		29.4	-0.82042	29.4	-0.79017
--			29.42	0.15125				29.42	0.75992	--	--		29.42	-0.82042	29.42	-0.79017
--			29.44	0.15125				29.44	0.75937	--	--		29.44	-0.81987	29.44	-0.78962
--			29.46	0.15125				29.46	0.75892	--	--		29.46	-0.81942	29.46	-0.78917
--			29.48	0.15125				29.48	0.75892	--	--		29.48	-0.81942	29.48	-0.78917
--			29.5	0.15125				29.5	0.75892	--	--		29.5	-0.81942	29.5	-0.78917
--			29.52	0.15125				29.52	0.75892	--	--		29.52	-0.81942	29.52	-0.78917
--			29.54	0.15125				29.54	0.75892	--	--		29.54	-0.81942	29.54	-0.78917
--			29.56	0.15125				29.56	0.75892	--	--		29.56	-0.81942	29.56	-0.78917
--			29.58	0.15125				29.58	0.75892	--	--		29.58	-0.81942	29.58	-0.78917
--			29.6	0.15125				29.6	0.75892	--	--		29.6	-0.81942	29.6	-0.78917
--			29.62	0.15125				29.62	0.75892	--	--		29.62	-0.81942	29.62	-0.78917
--			29.64	0.15125				29.64	0.75892	--	--		29.64	-0.81942	29.64	-0.78917
--			29.66	0.15125				29.66	0.75892	--	--		29.66	-0.81942	29.66	-0.78917
--			29.68	0.15125				29.68	0.75892	--	--		29.68	-0.81942	29.68	-0.78917
--			29.7	0.15125				29.7	0.75892	--	--		29.7	-0.81942	29.7	-0.78917
--			29.72	0.15125				29.72	0.75892	--	--		29.72	-0.81942	29.72	-0.78917
--			29.74	0.15125				29.74	0.75892	--	--		29.74	-0.81942	29.74	-0.78917
--			29.76	0.15125				29.76	0.75837	--	--		29.76	-0.81887	29.76	-0.78862
--			29.78	0.15125				29.78	0.75837	--	--		29.78	-0.81887	29.78	-0.78862
--			29.8	0.15125				29.8	0.75837	--	--		29.8	-0.81887	29.8	-0.78862
--			29.82	0.15125				29.82	0.75837	--	--		29.82	-0.81887	29.82	-0.78862
--			29.84	0.15125				29.84	0.75837	--	--		29.84	-0.81887	29.84	-0.78862
--			29.86	0.15125				29.86	0.75837	--	--		29.86	-0.81887	29.86	-0.78862
--			29.88	0.15125				29.88	0.75837	--	--		29.88	-0.81887	29.88	-0.78862
--			29.9	0.15125				29.9	0.75837	--	--		29.9	-0.81887	29.9	-0.78862
--			29.92	0.15027				29.92	0.75856	--	--		29.92	-0.81867	29.92	-0.78862
--			29.94	0.15027				29.94	0.75856	--	--		29.94	-0.81867	29.94	-0.78862
--			29.96	0.15027				29.96	0.75856	--	--		29.96	-0.81867	29.96	-0.78862
--			29.98	0.15027				29.98	0.75856	--	--		29.98	-0.81867	29.98	-0.78862
--			30	0.15027				30	0.75856	--	--		30	-0.81867	30	-0.78862
--			30.02	0.15027				30.02	0.75856	--	--		30.02	-0.81867	30.02	-0.78862
--			30.04	0.15027				30.04	0.75856	--	--		30.04	-0.81867	30.04	-0.78862
--			30.06	0.15027				30.06	0.75811	--	--		30.06	-0.81822	30.06	-0.78816
--			30.08	0.15027				30.08	0.75756	--	--		30.08	-0.81767	30.08	-0.78761
--			30.1	0.15027				30.1	0.75756	--	--		30.1	-0.81767	30.1	-0.78761
--			30.12	0.15027				30.12	0.75756	--	--		30.12	-0.81767	30.12	-0.78761
--			30.14	0.15027				30.14	0.75756	--	--		30.14	-0.81767	30.14	-0.78761
--			30.16	0.15027				30.16	0.75756	--	--		30.16	-0.81767	30.16	-0.78761
--			30.18	0.15027				30.18	0.75756	--	--		30.18	-0.81767	30.18	-0.78761
--			30.2	0.15027				30.2	0.75756	--	--		30.2	-0.81767	30.2	-0.78761
--			30.22	0.15027				30.22	0.75756	--	--		30.22	-0.81767	30.22	-0.78761
--			30.24	0.15027				30.24	0.75756	--	--		30.24	-0.81767	30.24	-0.78761
--			30.26	0.15027				30.26	0.75756	--	--		30.26	-0.81767	30.26	-0.78761
--			30.28	0.15027				30.28	0.75756	--	--		30.28	-0.81767	30.28	-0.78761
--			30.3	0.15027				30.3	0.75756	--	--		30.3	-0.81767	30.3	-0.78761
--			30.32	0.15027				30.32	0.75756	--	--		30.32	-0.81767	30.32	-0.78761
--			30.34	0.15027				30.34	0.75756	--	--		30.34	-0.81767	30.34	-0.78761
--			30.36	0.15027				30.36	0.75756	--	--		30.36	-0.81767	30.36	-0.78761
--			30.38	0.15027				30.38	0.75756	--	--		30.38	-0.81767	30.38	-0.78761
--			30.4	0.15027				30.4	0.75701	--	--		30.4	-0.81712	30.4	-0.78706
--			30.42	0.15027				30.42	0.75701	--	--		30.42	-0.81712	30.42	-0.78706
--			30.44	0.15027				30.44	0.75701	--	--		30.44	-0.81712	30.44	-0.78706
--			30.46	0.15027				30.46	0.75701	--	--		30.46	-0.81712	30.46	-0.78706
--			30.48	0.15027				30.48	0.75701	--	--		30.48	-0.81712	30.48	-0.78706
--			30.5	0.15027				30.5	0.75701	--	--		30.5	-0.81712	30.5	-0.78706
--			30.52	0.15027				30.52	0.75701	--	--		30.52	-0.81712	30.52	-0.78706
--			30.54	0.15027				30.54	0.75701	--	--		30.54	-0.81712	30.54	-0.78706
--			30.56	0.15027				30.56	0.75701	--	--		30.56	-0.81712	30.56	-0.78706
--			30.58	0.15027				30.58	0.75701	--	--		30.58	-0.81712	30.58	-0.78706
--			30.6	0.15027				30.6	0.75701	--	--		30.6	-0.81712	30.6	-0.78706
--			30.62	0.15027				30.62	0.75701	--	--		30.62	-0.81712	30.62	-0.78706
--			30.64	0.15027				30.64	0.75701	--	--		30.64	-0.81712	30.64	-0.78706
--			30.66	0.15027				30.66	0.75701	--	--		30.66	-0.81712	30.66	-0.78706
--			30.68	0.14929				30.68	0.75675	--	--		30.68	-0.81647	30.68	-0.78661
--			30.7	0.14929				30.7	0.75675	--	--		30.7	-0.81647	30.7	-0.78661
--			30.72	0.14929				30.72	0.75675	--	--		30.72	-0.81647	30.72	-0.78661
--			30.74	0.14929				30.74	0.7562	--	--		30.74	-0.81592	30.74	-0.78606
--			30.76	0.14929				30.76	0.7562	--	--		30.76	-0.81592	30.76	-0.78606
--			30.78	0.14929				30.78	0.7562	--	--		30.78	-0.81592	30.78	-0.78606
--			30.8	0.14929				30.8	0.7562	--	--		30.8	-0.81592	30.8	-0.78606
--			30.82	0.14929				30.82	0.7562	--	--		30.82	-0.81592	30.82	-0.78606
--			30.84	0.14929				30.84	0.7562	--	--		30.84	-0.81592	30.84	-0.78606
--			30.86	0.14929				30.86	0.7562	--	--		30.86	-0.81592	30.86	-0.78606
--			30.88	0.14929				30.88	0.7562	--	--		30.88	-0.81592	30.88	-0.78606
--			30.9	0.14929				30.9	0.7562	--	--		30.9	-0.81592	30.9	-0.78606
--			30.92	0.14929				30.92	0.7562	--	--		30.92	-0.81592	30.92	-0.78606
--			30.94	0.14929				30.94	0.7562	--	--		30.94	-0.81592	30.94	-0.78606
--			30.96	0.14929				30.96	0.7562	--	--		30.96	-0.81592	30.96	-0.78606
--			30.98	0.14929				30.98	0.7562	--	--		30.98	-0.81592	30.98	-0.78606
--			31	0.14929				31	0.7562	--	--		31	-0.81592	31	-0.78606
--			31.02	0.14929				31.02	0.7562	--	--		31.02	-0.81592	31.02	-0.78606
--			31.04	0.14929				31.04	0.7562	--	--		31.04	-0.81592	31.04	-0.78606
--			31.06	0.14929				31.06	0.75565	--	--		31.06	-0.81537	31.06	-0.78551
--			31.08	0.14929				31.08	0.75565	--	--		31.08	-0.81537	31.08	-0.78551
--			31.1	0.14929				31.1	0.75565	--	--		31.1	-0.81537	31.1	-0.78551
--			31.12	0.14929				31.12	0.75565	--	--		31.12	-0.81537	31.12	-0.78551
--			31.14	0.14929				31.14	0.75565	--	--		31.14	-0.81537	31.14	-0.78551
--			31.16	0.14929				31.16	0.75565	--	--		31.16	-0.81537	31.16	-0.78551
--			31.18	0.14929				31.18	0.75565	--	--		31.18	-0.81537	31.18	-0.78551
--			31.2	0.14929				31.2	0.75565	--	--		31.2	-0.81537	31.2	-0.78551
--			31.22	0.14929				31.22	0.75565	--	--		31.22	-0.81537	31.22	-0.78551
--			31.24	0.14929				31.24	0.75565	--	--		31.24	-0.81537	31.24	-0.78551
--			31.26	0.14929				31.26	0.75565	--	--		31.26	-0.81537	31.26	-0.78551
--			31.28	0.14929				31.28	0.75565	--	--		31.28	-0.81537	31.28	-0.78551
--			31.3	0.14929				31.3	0.7552	--	--		31.3	-0.81491	31.3	-0.78505
--			31.32	0.14929				31.32	0.7552	--	--		31.32	-0.81491	31.32	-0.78505
--			31.34	0.14929				31.34	0.7552	--	--		31.34	-0.81491	31.34	-0.78505
--			31.36	0.14929				31.36	0.7552	--	--		31.36	-0.81491	31.36	-0.78505
--			31.38	0.14929				31.38	0.7552	--	--		31.38	-0.81491	31.38	-0.78505
--			31.4	0.14929				31.4	0.75465	--	--		31.4	-0.81436	31.4	-0.7845
--			31.42	0.14929				31.42	0.75465	--	--		31.42	-0.81436	31.42	-0.7845
--			31.44	0.14929				31.44	0.75465	--	--		31.44	-0.81436	31.44	-0.7845
--			31.46	0.14929				31.46	0.75465	--	--		31.46	-0.81436	31.46	-0.7845
--			31.48	0.1483				31.48	0.75484	--	--		31.48	-0.81417	31.48	-0.7845
--			31.5	0.1483				31.5	0.75484	--	--		31.5	-0.81417	31.5	-0.7845
--			31.52	0.1483				31.52	0.75484	--	--		31.52	-0.81417	31.52	-0.7845
--			31.54	0.1483				31.54	0.75484	--	--		31.54	-0.81417	31.54	-0.7845
--			31.56	0.1483				31.56	0.75484	--	--		31.56	-0.81417	31.56	-0.7845
--			31.58	0.1483				31.58	0.75484	--	--		31.58	-0.81417	31.58	-0.7845
--			31.6	0.1483				31.6	0.75484	--	--		31.6	-0.81417	31.6	-0.7845
--			31.62	0.1483				31.62	0.75484	--	--		31.62	-0.81417	31.62	-0.7845
--			31.64	0.1483				31.64	0.75484	--	--		31.64	-0.81417	31.64	-0.7845
--			31.66	0.1483				31.66	0.75484	--	--		31.66	-0.81417	31.66	-0.7845
--			31.68	0.1483				31.68	0.75484	--	--		31.68	-0.81417	31.68	-0.7845
--			31.7	0.1483				31.7	0.75484	--	--		31.7	-0.81417	31.7	-0.7845
--			31.72	0.1483				31.72	0.75484	--	--		31.72	-0.81417	31.72	-0.7845
--			31.74	0.1483				31.74	0.75484	--	--		31.74	-0.81417	31.74	-0.7845
--			31.76	0.1483				31.76	0.75429	--	--		31.76	-0.81362	31.76	-0.78395
--			31.78	0.1483				31.78	0.75429	--	--		31.78	-0.81362	31.78	-0.78395
--			31.8	0.1483				31.8	0.75429	--	--		31.8	-0.81362	31.8	-0.78395
--			31.82	0.1483				31.82	0.75429	--	--		31.82	-0.81362	31.82	-0.78395
--			31.84	0.1483				31.84	0.75429	--	--		31.84	-0.81362	31.84	-0.78395
--			31.86	0.1483				31.86	0.75429	--	--		31.86	-0.81362	31.86	-0.78395
--			31.88	0.1483				31.88	0.75429	--	--		31.88	-0.81362	31.88	-0.78395
--			31.9	0.1483				31.9	0.75429	--	--		31.9	-0.81362	31.9	-0.78395
--			31.92	0.1483				31.92	0.75384	--	--		31.92	-0.81316	31.92	-0.7835
--			31.94	0.1483				31.94	0.75384	--	--		31.94	-0.81316	31.94	-0.7835
--			31.96	0.1483				31.96	0.75384	--	--		31.96	-0.81316	31.96	-0.7835
--			31.98	0.1483				31.98	0.75384	--	--		31.98	-0.81316	31.98	-0.7835
--			32	0.1483				32	0.75384	--	--		32	-0.81316	32	-0.7835
--			32.02	0.1483				32.02	0.75384	--	--		32.02	-0.81316	32.02	-0.7835
--			32.04	0.1483				32.04	0.75384	--	--		32.04	-0.81316	32.04	-0.7835
--			32.06	0.1483				32.06	0.75384	--	--		32.06	-0.81316	32.06	-0.7835
--			32.08	0.1483				32.08	0.75384	--	--		32.08	-0.81316	32.08	-0.7835
--			32.1	0.1483				32.1	0.75384	--	--		32.1	-0.81316	32.1	-0.7835
--			32.12	0.1483				32.12	0.75329	--	--		32.12	-0.81261	32.12	-0.78295
--			32.14	0.1483				32.14	0.75329	--	--		32.14	-0.81261	32.14	-0.78295
--			32.16	0.1483				32.16	0.75329	--	--		32.16	-0.81261	32.16	-0.78295
--			32.18	0.1483				32.18	0.75329	--	--		32.18	-0.81261	32.18	-0.78295
--			32.2	0.1483				32.2	0.75329	--	--		32.2	-0.81261	32.2	-0.78295
--			32.22	0.1483				32.22	0.75329	--	--		32.22	-0.81261	32.22	-0.78295
--			32.24	0.1483				32.24	0.75329	--	--		32.24	-0.81261	32.24	-0.78295
--			32.26	0.1483				32.26	0.75329	--	--		32.26	-0.81261	32.26	-0.78295
--			32.28	0.1483				32.28	0.75329	--	--		32.28	-0.81261	32.28	-0.78295
--			32.3	0.1483				32.3	0.75329	--	--		32.3	-0.81261	32.3	-0.78295
--			32.32	0.14732				32.32	0.75349	--	--		32.32	-0.81241	32.32	-0.78295
--			32.34	0.14732				32.34	0.75349	--	--		32.34	-0.81241	32.34	-0.78295
--			32.36	0.14732				32.36	0.75349	--	--		32.36	-0.81241	32.36	-0.78295
--			32.38	0.14732				32.38	0.75349	--	--		32.38	-0.81241	32.38	-0.78295
--			32.4	0.14732				32.4	0.75349	--	--		32.4	-0.81241	32.4	-0.78295
--			32.42	0.14732				32.42	0.75349	--	--		32.42	-0.81241	32.42	-0.78295
--			32.44	0.14732				32.44	0.75349	--	--		32.44	-0.81241	32.44	-0.78295
--			32.46	0.14732				32.46	0.75349	--	--		32.46	-0.81241	32.46	-0.78295
--			32.48	0.14732				32.48	0.75294	--	--		32.48	-0.81186	32.48	-0.7824
--			32.5	0.14732				32.5	0.75294	--	--		32.5	-0.81186	32.5	-0.7824
--			32.52	0.14732				32.52	0.75294	--	--		32.52	-0.81186	32.52	-0.7824
--			32.54	0.14732				32.54	0.75248	--	--		32.54	-0.81141	32.54	-0.78195
--			32.56	0.14732				32.56	0.75248	--	--		32.56	-0.81141	32.56	-0.78195
--			32.58	0.14732				32.58	0.75248	--	--		32.58	-0.81141	32.58	-0.78195
--			32.6	0.14732				32.6	0.75248	--	--		32.6	-0.81141	32.6	-0.78195
--			32.62	0.14732				32.62	0.75248	--	--		32.62	-0.81141	32.62	-0.78195
--			32.64	0.14732				32.64	0.75248	--	--		32.64	-0.81141	32.64	-0.78195
--			32.66	0.14732				32.66	0.75248	--	--		32.66	-0.81141	32.66	-0.78195
--			32.68	0.14732				32.68	0.75248	--	--		32.68	-0.81141	32.68	-0.78195
--			32.7	0.14732				32.7	0.75248	--	--		32.7	-0.81141	32.7	-0.78195
--			32.72	0.14732				32.72	0.75248	--	--		32.72	-0.81141	32.72	-0.78195
--			32.74	0.14732				32.74	0.75248	--	--		32.74	-0.81141	32.74	-0.78195
--			32.76	0.14732				32.76	0.75248	--	--		32.76	-0.81141	32.76	-0.78195
--			32.78	0.14732				32.78	0.75248	--	--		32.78	-0.81141	32.78	-0.78195
--			32.8	0.14732				32.8	0.75248	--	--		32.8	-0.81141	32.8	-0.78195
--			32.82	0.14732				32.82	0.75248	--	--		32.82	-0.81141	32.82	-0.78195
--			32.84	0.14732				32.84	0.75193	--	--		32.84	-0.81086	32.84	-0.7814
--			32.86	0.14732				32.86	0.75193	--	--		32.86	-0.81086	32.86	-0.7814
--			32.88	0.14732				32.88	0.75193	--	--		32.88	-0.81086	32.88	-0.7814
--			32.9	0.14732				32.9	0.75193	--	--		32.9	-0.81086	32.9	-0.7814
--			32.92	0.14732				32.92	0.75193	--	--		32.92	-0.81086	32.92	-0.7814
--			32.94	0.14732				32.94	0.75193	--	--		32.94	-0.81086	32.94	-0.7814
--			32.96	0.14732				32.96	0.75193	--	--		32.96	-0.81086	32.96	-0.7814
--			32.98	0.14732				32.98	0.75193	--	--		32.98	-0.81086	32.98	-0.7814
--			33	0.14732				33	0.75193	--	--		33	-0.81086	33	-0.7814
--			33.02	0.14732				33.02	0.75193	--	--		33.02	-0.81086	33.02	-0.7814
--			33.04	0.14732				33.04	0.75193	--	--		33.04	-0.81086	33.04	-0.7814
--			33.06	0.14732				33.06	0.75193	--	--		33.06	-0.81086	33.06	-0.7814
--			33.08	0.14732				33.08	0.75193	--	--		33.08	-0.81086	33.08	-0.7814
--			33.1	0.14732				33.1	0.75193	--	--		33.1	-0.81086	33.1	-0.7814
--			33.12	0.14732				33.12	0.75193	--	--		33.12	-0.81086	33.12	-0.7814
--			33.14	0.14732				33.14	0.75193	--	--		33.14	-0.81086	33.14	-0.7814
--			33.16	0.14732				33.16	0.75148	--	--		33.16	-0.81041	33.16	-0.78094
--			33.18	0.14732				33.18	0.75148	--	--		33.18	-0.81041	33.18	-0.78094
--			33.2	0.14732				33.2	0.75093	--	--		33.2	-0.80986	33.2	-0.78039
--			33.22	0.14634				33.22	0.75112	--	--		33.22	-0.80966	33.22	-0.78039
--			33.24	0.14634				33.24	0.75112	--	--		33.24	-0.80966	33.24	-0.78039
--			33.26	0.14634				33.26	0.75112	--	--		33.26	-0.80966	33.26	-0.78039
--			33.28	0.14634				33.28	0.75112	--	--		33.28	-0.80966	33.28	-0.78039
--			33.3	0.14634				33.3	0.75112	--	--		33.3	-0.80966	33.3	-0.78039
--			33.32	0.14634				33.32	0.75112	--	--		33.32	-0.80966	33.32	-0.78039
--			33.34	0.14634				33.34	0.75112	--	--		33.34	-0.80966	33.34	-0.78039
--			33.36	0.14634				33.36	0.75112	--	--		33.36	-0.80966	33.36	-0.78039
--			33.38	0.14634				33.38	0.75112	--	--		33.38	-0.80966	33.38	-0.78039
--			33.4	0.14634				33.4	0.75112	--	--		33.4	-0.80966	33.4	-0.78039
--			33.42	0.14634				33.42	0.75112	--	--		33.42	-0.80966	33.42	-0.78039
--			33.44	0.14634				33.44	0.75112	--	--		33.44	-0.80966	33.44	-0.78039
--			33.46	0.14634				33.46	0.75112	--	--		33.46	-0.80966	33.46	-0.78039
--			33.48	0.14634				33.48	0.75112	--	--		33.48	-0.80966	33.48	-0.78039
--			33.5	0.14634				33.5	0.75112	--	--		33.5	-0.80966	33.5	-0.78039
--			33.52	0.14634				33.52	0.75112	--	--		33.52	-0.80966	33.52	-0.78039
--			33.54	0.14634				33.54	0.75112	--	--		33.54	-0.80966	33.54	-0.78039
--			33.56	0.14634				33.56	0.75112	--	--		33.56	-0.80966	33.56	-0.78039
--			33.58	0.14634				33.58	0.75057	--	--		33.58	-0.80911	33.58	-0.77984
--			33.6	0.14634				33.6	0.75057	--	--		33.6	-0.80911	33.6	-0.77984
--			33.62	0.14634				33.62	0.75057	--	--		33.62	-0.80911	33.62	-0.77984
--			33.64	0.14634				33.64	0.75057	--	--		33.64	-0.80911	33.64	-0.77984
--			33.66	0.14634				33.66	0.75057	--	--		33.66	-0.80911	33.66	-0.77984
--			33.68	0.14634				33.68	0.75057	--	--		33.68	-0.80911	33.68	-0.77984
--			33.7	0.14634				33.7	0.75057	--	--		33.7	-0.80911	33.7	-0.77984
--			33.72	0.14634				33.72	0.75057	--	--		33.72	-0.80911	33.72	-0.77984
--			33.74	0.14634				33.74	0.75057	--	--		33.74	-0.80911	33.74	-0.77984
--			33.76	0.14634				33.76	0.75057	--	--		33.76	-0.80911	33.76	-0.77984
--			33.78	0.14634				33.78	0.75057	--	--		33.78	-0.80911	33.78	-0.77984
--			33.8	0.14634				33.8	0.75012	--	--		33.8	-0.80865	33.8	-0.77939
--			33.82	0.14634				33.82	0.75012	--	--		33.82	-0.80865	33.82	-0.77939
--			33.84	0.14634				33.84	0.75012	--	--		33.84	-0.80865	33.84	-0.77939
--			33.86	0.14634				33.86	0.75012	--	--		33.86	-0.80865	33.86	-0.77939
--			33.88	0.14634				33.88	0.75012	--	--		33.88	-0.80865	33.88	-0.77939
--			33.9	0.14634				33.9	0.75012	--	--		33.9	-0.80865	33.9	-0.77939
--			33.92	0.14634				33.92	0.75012	--	--		33.92	-0.80865	33.92	-0.77939
--			33.94	0.14634				33.94	0.75012	--	--		33.94	-0.80865	33.94	-0.77939
--			33.96	0.14634				33.96	0.75012	--	--		33.96	-0.80865	33.96	-0.77939
--			33.98	0.14634				33.98	0.74957	--	--		33.98	-0.8081	33.98	-0.77884
--			34	0.14634				34	0.74957	--	--		34	-0.8081	34	-0.77884
--			34.02	0.14634				34.02	0.74957	--	--		34.02	-0.8081	34.02	-0.77884
--			34.04	0.14634				34.04	0.74957	--	--		34.04	-0.8081	34.04	-0.77884
--			34.06	0.14634				34.06	0.74957	--	--		34.06	-0.8081	34.06	-0.77884
--			34.08	0.14634				34.08	0.74957	--	--		34.08	-0.8081	34.08	-0.77884
--			34.1	0.14634				34.1	0.74957	--	--		34.1	-0.8081	34.1	-0.77884
--			34.12	0.14634				34.12	0.74957	--	--		34.12	-0.8081	34.12	-0.77884
--			34.14	0.14634				34.14	0.74957	--	--		34.14	-0.8081	34.14	-0.77884
--			34.16	0.14634				34.16	0.74957	--	--		34.16	-0.8081	34.16	-0.77884
--			34.18	0.14536				34.18	0.74976	--	--		34.18	-0.80791	34.18	-0.77884
--			34.2	0.14536				34.2	0.74976	--	--		34.2	-0.80791	34.2	-0.77884
--			34.22	0.14536				34.22	0.74976	--	--		34.22	-0.80791	34.22	-0.77884
--			34.24	0.14536				34.24	0.74976	--	--		34.24	-0.80791	34.24	-0.77884
--			34.26	0.14536				34.26	0.74976	--	--		34.26	-0.80791	34.26	-0.77884
--			34.28	0.14536				34.28	0.74976	--	--		34.28	-0.80791	34.28	-0.77884
--			34.3	0.14536				34.3	0.74976	--	--		34.3	-0.80791	34.3	-0.77884
--			34.32	0.14536				34.32	0.74976	--	--		34.32	-0.80791	34.32	-0.77884
--			34.34	0.14536				34.34	0.74976	--	--		34.34	-0.80791	34.34	-0.77884
--			34.36	0.14536				34.36	0.74921	--	--		34.36	-0.80736	34.36	-0.77829
--			34.38	0.14536				34.38	0.74921	--	--		34.38	-0.80736	34.38	-0.77829
--			34.4	0.14536				34.4	0.74921	--	--		34.4	-0.80736	34.4	-0.77829
--			34.42	0.14536				34.42	0.74876	--	--		34.42	-0.8069	34.42	-0.77783
--			34.44	0.14536				34.44	0.74876	--	--		34.44	-0.8069	34.44	-0.77783
--			34.46	0.14536				34.46	0.74876	--	--		34.46	-0.8069	34.46	-0.77783
--			34.48	0.14536				34.48	0.74876	--	--		34.48	-0.8069	34.48	-0.77783
--			34.5	0.14536				34.5	0.74876	--	--		34.5	-0.8069	34.5	-0.77783
--			34.52	0.14536				34.52	0.74876	--	--		34.52	-0.8069	34.52	-0.77783
--			34.54	0.14536				34.54	0.74876	--	--		34.54	-0.8069	34.54	-0.77783
--			34.56	0.14536				34.56	0.74876	--	--		34.56	-0.8069	34.56	-0.77783
--			34.58	0.14536				34.58	0.74876	--	--		34.58	-0.8069	34.58	-0.77783
--			34.6	0.14536				34.6	0.74876	--	--		34.6	-0.8069	34.6	-0.77783
--			34.62	0.14536				34.62	0.74876	--	--		34.62	-0.8069	34.62	-0.77783
--			34.64	0.14536				34.64	0.74876	--	--		34.64	-0.8069	34.64	-0.77783
--			34.66	0.14536				34.66	0.74876	--	--		34.66	-0.8069	34.66	-0.77783
--			34.68	0.14536				34.68	0.74876	--	--		34.68	-0.8069	34.68	-0.77783
--			34.7	0.14536				34.7	0.74876	--	--		34.7	-0.8069	34.7	-0.77783
--			34.72	0.14536				34.72	0.74876	--	--		34.72	-0.8069	34.72	-0.77783
--			34.74	0.14536				34.74	0.74876	--	--		34.74	-0.8069	34.74	-0.77783
--			34.76	0.14536				34.76	0.74821	--	--		34.76	-0.80635	34.76	-0.77728
--			34.78	0.14536				34.78	0.74821	--	--		34.78	-0.80635	34.78	-0.77728
--			34.8	0.14536				34.8	0.74821	--	--		34.8	-0.80635	34.8	-0.77728
--			34.82	0.14536				34.82	0.74821	--	--		34.82	-0.80635	34.82	-0.77728
--			34.84	0.14536				34.84	0.74821	--	--		34.84	-0.80635	34.84	-0.77728
--			34.86	0.14536				34.86	0.74821	--	--		34.86	-0.80635	34.86	-0.77728
--			34.88	0.14536				34.88	0.74821	--	--		34.88	-0.80635	34.88	-0.77728
--			34.9	0.14536				34.9	0.74821	--	--		34.9	-0.80635	34.9	-0.77728
--			34.92	0.14536				34.92	0.74821	--	--		34.92	-0.80635	34.92	-0.77728
--			34.94	0.14536				34.94	0.74821	--	--		34.94	-0.80635	34.94	-0.77728
--			34.96	0.14536				34.96	0.74821	--	--		34.96	-0.80635	34.96	-0.77728
--			34.98	0.14536				34.98	0.74821	--	--		34.98	-0.80635	34.98	-0.77728
--			35	0.14536				35	0.74821	--	--		35	-0.80635	35	-0.77728
--			35.02	0.14536				35.02	0.74821	--	--		35.02	-0.80635	35.02	-0.77728
--			35.04	0.14536				35.04	0.74821	--	--		35.04	-0.80635	35.04	-0.77728
--			35.06	0.14536				35.06	0.74776	--	--		35.06	-0.8059	35.06	-0.77683
--			35.08	0.14536				35.08	0.74776	--	--		35.08	-0.8059	35.08	-0.77683
--			35.1	0.14536				35.1	0.74776	--	--		35.1	-0.8059	35.1	-0.77683
--			35.12	0.14536				35.12	0.74776	--	--		35.12	-0.8059	35.12	-0.77683
--			35.14	0.14536				35.14	0.74776	--	--		35.14	-0.8059	35.14	-0.77683
--			35.16	0.14536				35.16	0.74776	--	--		35.16	-0.8059	35.16	-0.77683
--			35.18	0.14437				35.18	0.7474	--	--		35.18	-0.80515	35.18	-0.77628
--			35.2	0.14437				35.2	0.7474	--	--		35.2	-0.80515	35.2	-0.77628
--			35.22	0.14437				35.22	0.7474	--	--		35.22	-0.80515	35.22	-0.77628
--			35.24	0.14437				35.24	0.7474	--	--		35.24	-0.80515	35.24	-0.77628
--			35.26	0.14437				35.26	0.7474	--	--		35.26	-0.80515	35.26	-0.77628
--			35.28	0.14437				35.28	0.7474	--	--		35.28	-0.80515	35.28	-0.77628
--			35.3	0.14437				35.3	0.7474	--	--		35.3	-0.80515	35.3	-0.77628
--			35.32	0.14437				35.32	0.7474	--	--		35.32	-0.80515	35.32	-0.77628
--			35.34	0.14437				35.34	0.7474	--	--		35.34	-0.80515	35.34	-0.77628
--			35.36	0.14437				35.36	0.7474	--	--		35.36	-0.80515	35.36	-0.77628
--			35.38	0.14437				35.38	0.7474	--	--		35.38	-0.80515	35.38	-0.77628
--			35.4	0.14437				35.4	0.7474	--	--		35.4	-0.80515	35.4	-0.77628
--			35.42	0.14437				35.42	0.7474	--	--		35.42	-0.80515	35.42	-0.77628
--			35.44	0.14437				35.44	0.7474	--	--		35.44	-0.80515	35.44	-0.77628
--			35.46	0.14437				35.46	0.7474	--	--		35.46	-0.80515	35.46	-0.77628
--			35.48	0.14437				35.48	0.7474	--	--		35.48	-0.80515	35.48	-0.77628
--			35.5	0.14437				35.5	0.7474	--	--		35.5	-0.80515	35.5	-0.77628
--			35.52	0.14437				35.52	0.7474	--	--		35.52	-0.80515	35.52	-0.77628
--			35.54	0.14437				35.54	0.7474	--	--		35.54	-0.80515	35.54	-0.77628
--			35.56	0.14437				35.56	0.7474	--	--		35.56	-0.80515	35.56	-0.77628
--			35.58	0.14437				35.58	0.74685	--	--		35.58	-0.8046	35.58	-0.77573
--			35.6	0.14437				35.6	0.74685	--	--		35.6	-0.8046	35.6	-0.77573
--			35.62	0.14437				35.62	0.74685	--	--		35.62	-0.8046	35.62	-0.77573
--			35.64	0.14437				35.64	0.74685	--	--		35.64	-0.8046	35.64	-0.77573
--			35.66	0.14437				35.66	0.74685	--	--		35.66	-0.8046	35.66	-0.77573
--			35.68	0.14437				35.68	0.74685	--	--		35.68	-0.8046	35.68	-0.77573
--			35.7	0.14437				35.7	0.7464	--	--		35.7	-0.80415	35.7	-0.77527
--			35.72	0.14437				35.72	0.7464	--	--		35.72	-0.80415	35.72	-0.77527
--			35.74	0.14437				35.74	0.7464	--	--		35.74	-0.80415	35.74	-0.77527
--			35.76	0.14437				35.76	0.7464	--	--		35.76	-0.80415	35.76	-0.77527
--			35.78	0.14437				35.78	0.7464	--	--		35.78	-0.80415	35.78	-0.77527
--			35.8	0.14437				35.8	0.7464	--	--		35.8	-0.80415	35.8	-0.77527
--			35.82	0.14437				35.82	0.7464	--	--		35.82	-0.80415	35.82	-0.77527
--			35.84	0.14437				35.84	0.7464	--	--		35.84	-0.80415	35.84	-0.77527
--			35.86	0.14437				35.86	0.7464	--	--		35.86	-0.80415	35.86	-0.77527
--			35.88	0.14437				35.88	0.7464	--	--		35.88	-0.80415	35.88	-0.77527
--			35.9	0.14437				35.9	0.7464	--	--		35.9	-0.80415	35.9	-0.77527
--			35.92	0.14437				35.92	0.7464	--	--		35.92	-0.80415	35.92	-0.77527
--			35.94	0.14437				35.94	0.7464	--	--		35.94	-0.80415	35.94	-0.77527
--			35.96	0.14437				35.96	0.7464	--	--		35.96	-0.80415	35.96	-0.77527
--			35.98	0.14437				35.98	0.7464	--	--		35.98	-0.80415	35.98	-0.77527
--			36	0.14437				36	0.74585	--	--		36	-0.8036	36	-0.77472
--			36.02	0.14437				36.02	0.74585	--	--		36.02	-0.8036	36.02	-0.77472
--			36.04	0.14437				36.04	0.74585	--	--		36.04	-0.8036	36.04	-0.77472
--			36.06	0.14437				36.06	0.74585	--	--		36.06	-0.8036	36.06	-0.77472
--			36.08	0.14437				36.08	0.74585	--	--		36.08	-0.8036	36.08	-0.77472
--			36.1	0.14437				36.1	0.74585	--	--		36.1	-0.8036	36.1	-0.77472
--			36.12	0.14437				36.12	0.74585	--	--		36.12	-0.8036	36.12	-0.77472
--			36.14	0.14437				36.14	0.74585	--	--		36.14	-0.8036	36.14	-0.77472
--			36.16	0.14437				36.16	0.74585	--	--		36.16	-0.8036	36.16	-0.77472
--			36.18	0.14437				36.18	0.74585	--	--		36.18	-0.8036	36.18	-0.77472
--			36.2	0.14437				36.2	0.74585	--	--		36.2	-0.8036	36.2	-0.77472
--			36.22	0.14437				36.22	0.74585	--	--		36.22	-0.8036	36.22	-0.77472
--			36.24	0.14339				36.24	0.74604	--	--		36.24	-0.8034	36.24	-0.77472
--			36.26	0.14339				36.26	0.74604	--	--		36.26	-0.8034	36.26	-0.77472
--			36.28	0.14339				36.28	0.74604	--	--		36.28	-0.8034	36.28	-0.77472
--			36.3	0.14339				36.3	0.74604	--	--		36.3	-0.8034	36.3	-0.77472
--			36.32	0.14339				36.32	0.74604	--	--		36.32	-0.8034	36.32	-0.77472
--			36.34	0.14339				36.34	0.74604	--	--		36.34	-0.8034	36.34	-0.77472
--			36.36	0.14339				36.36	0.74559	--	--		36.36	-0.80295	36.36	-0.77427
--			36.38	0.14339				36.38	0.74559	--	--		36.38	-0.80295	36.38	-0.77427
--			36.4	0.14339				36.4	0.74559	--	--		36.4	-0.80295	36.4	-0.77427
--			36.42	0.14339				36.42	0.74559	--	--		36.42	-0.80295	36.42	-0.77427
--			36.44	0.14339				36.44	0.74504	--	--		36.44	-0.8024	36.44	-0.77372
--			36.46	0.14339				36.46	0.74504	--	--		36.46	-0.8024	36.46	-0.77372
--			36.48	0.14339				36.48	0.74504	--	--		36.48	-0.8024	36.48	-0.77372
--			36.5	0.14339				36.5	0.74504	--	--		36.5	-0.8024	36.5	-0.77372
--			36.52	0.14339				36.52	0.74504	--	--		36.52	-0.8024	36.52	-0.77372
--			36.54	0.14339				36.54	0.74504	--	--		36.54	-0.8024	36.54	-0.77372
--			36.56	0.14339				36.56	0.74504	--	--		36.56	-0.8024	36.56	-0.77372
--			36.58	0.14339				36.58	0.74504	--	--		36.58	-0.8024	36.58	-0.77372
--			36.6	0.14339				36.6	0.74504	--	--		36.6	-0.8024	36.6	-0.77372
--			36.62	0.14339				36.62	0.74504	--	--		36.62	-0.8024	36.62	-0.77372
--			36.64	0.14339				36.64	0.74504	--	--		36.64	-0.8024	36.64	-0.77372
--			36.66	0.14339				36.66	0.74504	--	--		36.66	-0.8024	36.66	-0.77372
--			36.68	0.14339				36.68	0.74504	--	--		36.68	-0.8024	36.68	-0.77372
--			36.7	0.14339				36.7	0.74504	--	--		36.7	-0.8024	36.7	-0.77372
--			36.72	0.14339				36.72	0.74504	--	--		36.72	-0.8024	36.72	-0.77372
--			36.74	0.14339				36.74	0.74504	--	--		36.74	-0.8024	36.74	-0.77372
--			36.76	0.14339				36.76	0.74504	--	--		36.76	-0.8024	36.76	-0.77372
--			36.78	0.14339				36.78	0.74504	--	--		36.78	-0.8024	36.78	-0.77372
--			36.8	0.14339				36.8	0.74504	--	--		36.8	-0.8024	36.8	-0.77372
--			36.82	0.14339				36.82	0.74504	--	--		36.82	-0.8024	36.82	-0.77372
--			36.84	0.14339				36.84	0.74504	--	--		36.84	-0.8024	36.84	-0.77372
--			36.86	0.14339				36.86	0.74504	--	--		36.86	-0.8024	36.86	-0.77372
--			36.88	0.14339				36.88	0.74449	--	--		36.88	-0.80185	36.88	-0.77317
--			36.9	0.14339				36.9	0.74449	--	--		36.9	-0.80185	36.9	-0.77317
--			36.92	0.14339				36.92	0.74449	--	--		36.92	-0.80185	36.92	-0.77317
--			36.94	0.14339				36.94	0.74449	--	--		36.94	-0.80185	36.94	-0.77317
--			36.96	0.14339				36.96	0.74449	--	--		36.96	-0.80185	36.96	-0.77317
--			36.98	0.14339				36.98	0.74449	--	--		36.98	-0.80185	36.98	-0.77317
--			37	0.14339				37	0.74404	--	--		37	-0.80139	37	-0.77271
--			37.02	0.14339				37.02	0.74404	--	--		37.02	-0.80139	37.02	-0.77271
--			37.04	0.14339				37.04	0.74404	--	--		37.04	-0.80139	37.04	-0.77271
--			37.06	0.14339				37.06	0.74404	--	--		37.06	-0.80139	37.06	-0.77271
--			37.08	0.14339				37.08	0.74404	--	--		37.08	-0.80139	37.08	-0.77271
--			37.1	0.14339				37.1	0.74404	--	--		37.1	-0.80139	37.1	-0.77271
--			37.12	0.14339				37.12	0.74404	--	--		37.12	-0.80139	37.12	-0.77271
--			37.14	0.14339				37.14	0.74404	--	--		37.14	-0.80139	37.14	-0.77271
--			37.16	0.14339				37.16	0.74404	--	--		37.16	-0.80139	37.16	-0.77271
--			37.18	0.14339				37.18	0.74404	--	--		37.18	-0.80139	37.18	-0.77271
--			37.2	0.14339				37.2	0.74404	--	--		37.2	-0.80139	37.2	-0.77271
--			37.22	0.14339				37.22	0.74404	--	--		37.22	-0.80139	37.22	-0.77271
--			37.24	0.14339				37.24	0.74404	--	--		37.24	-0.80139	37.24	-0.77271
--			37.26	0.14339				37.26	0.74404	--	--		37.26	-0.80139	37.26	-0.77271
--			37.28	0.14339				37.28	0.74404	--	--		37.28	-0.80139	37.28	-0.77271
--			37.3	0.14339				37.3	0.74404	--	--		37.3	-0.80139	37.3	-0.77271
--			37.32	0.14339				37.32	0.74349	--	--		37.32	-0.80084	37.32	-0.77216
--			37.34	0.14339				37.34	0.74349	--	--		37.34	-0.80084	37.34	-0.77216
--			37.36	0.14241				37.36	0.74368	--	--		37.36	-0.80065	37.36	-0.77216
--			37.38	0.14241				37.38	0.74368	--	--		37.38	-0.80065	37.38	-0.77216
--			37.4	0.14241				37.4	0.74368	--	--		37.4	-0.80065	37.4	-0.77216
--			37.42	0.14241				37.42	0.74368	--	--		37.42	-0.80065	37.42	-0.77216
--			37.44	0.14241				37.44	0.74368	--	--		37.44	-0.80065	37.44	-0.77216
--			37.46	0.14241				37.46	0.74368	--	--		37.46	-0.80065	37.46	-0.77216
--			37.48	0.14241				37.48	0.74368	--	--		37.48	-0.80065	37.48	-0.77216
--			37.5	0.14241				37.5	0.74368	--	--		37.5	-0.80065	37.5	-0.77216
--			37.52	0.14241				37.52	0.74368	--	--		37.52	-0.80065	37.52	-0.77216
--			37.54	0.14241				37.54	0.74368	--	--		37.54	-0.80065	37.54	-0.77216
--			37.56	0.14241				37.56	0.74368	--	--		37.56	-0.80065	37.56	-0.77216
--			37.58	0.14241				37.58	0.74368	--	--		37.58	-0.80065	37.58	-0.77216
--			37.6	0.14241				37.6	0.74368	--	--		37.6	-0.80065	37.6	-0.77216
--			37.62	0.14241				37.62	0.74368	--	--		37.62	-0.80065	37.62	-0.77216
--			37.64	0.14241				37.64	0.74323	--	--		37.64	-0.80019	37.64	-0.77171
--			37.66	0.14241				37.66	0.74323	--	--		37.66	-0.80019	37.66	-0.77171
--			37.68	0.14241				37.68	0.74323	--	--		37.68	-0.80019	37.68	-0.77171
--			37.7	0.14241				37.7	0.74323	--	--		37.7	-0.80019	37.7	-0.77171
--			37.72	0.14241				37.72	0.74323	--	--		37.72	-0.80019	37.72	-0.77171
--			37.74	0.14241				37.74	0.74323	--	--		37.74	-0.80019	37.74	-0.77171
--			37.76	0.14241				37.76	0.74323	--	--		37.76	-0.80019	37.76	-0.77171
--			37.78	0.14241				37.78	0.74268	--	--		37.78	-0.79964	37.78	-0.77116
--			37.8	0.14241				37.8	0.74268	--	--		37.8	-0.79964	37.8	-0.77116
--			37.82	0.14241				37.82	0.74268	--	--		37.82	-0.79964	37.82	-0.77116
--			37.84	0.14241				37.84	0.74268	--	--		37.84	-0.79964	37.84	-0.77116
--			37.86	0.14241				37.86	0.74268	--	--		37.86	-0.79964	37.86	-0.77116
--			37.88	0.14241				37.88	0.74268	--	--		37.88	-0.79964	37.88	-0.77116
--			37.9	0.14241				37.9	0.74268	--	--		37.9	-0.79964	37.9	-0.77116
--			37.92	0.14241				37.92	0.74268	--	--		37.92	-0.79964	37.92	-0.77116
--			37.94	0.14241				37.94	0.74268	--	--		37.94	-0.79964	37.94	-0.77116
--			37.96	0.14241				37.96	0.74268	--	--		37.96	-0.79964	37.96	-0.77116
--			37.98	0.14241				37.98	0.74268	--	--		37.98	-0.79964	37.98	-0.77116
--			38	0.14241				38	0.74268	--	--		38	-0.79964	38	-0.77116
--			38.02	0.14241				38.02	0.74268	--	--		38.02	-0.79964	38.02	-0.77116
--			38.04	0.14241				38.04	0.74268	--	--		38.04	-0.79964	38.04	-0.77116
--			38.06	0.14241				38.06	0.74268	--	--		38.06	-0.79964	38.06	-0.77116
--			38.08	0.14241				38.08	0.74268	--	--		38.08	-0.79964	38.08	-0.77116
--			38.1	0.14241				38.1	0.74268	--	--		38.1	-0.79964	38.1	-0.77116
--			38.12	0.14241				38.12	0.74268	--	--		38.12	-0.79964	38.12	-0.77116
--			38.14	0.14241				38.14	0.74268	--	--		38.14	-0.79964	38.14	-0.77116
--			38.16	0.14241				38.16	0.74268	--	--		38.16	-0.79964	38.16	-0.77116
--			38.18	0.14241				38.18	0.74268	--	--		38.18	-0.79964	38.18	-0.77116
--			38.2	0.14241				38.2	0.74268	--	--		38.2	-0.79964	38.2	-0.77116
--			38.22	0.14241				38.22	0.74268	--	--		38.22	-0.79964	38.22	-0.77116
--			38.24	0.14241				38.24	0.74213	--	--		38.24	-0.79909	38.24	-0.77061
--			38.26	0.14241				38.26	0.74213	--	--		38.26	-0.79909	38.26	-0.77061
--			38.28	0.14241				38.28	0.74213	--	--		38.28	-0.79909	38.28	-0.77061
--			38.3	0.14241				38.3	0.74167	--	--		38.3	-0.79864	38.3	-0.77015
--			38.32	0.14241				38.32	0.74167	--	--		38.32	-0.79864	38.32	-0.77015
--			38.34	0.14241				38.34	0.74167	--	--		38.34	-0.79864	38.34	-0.77015
--			38.36	0.14241				38.36	0.74167	--	--		38.36	-0.79864	38.36	-0.77015
--			38.38	0.14241				38.38	0.74167	--	--		38.38	-0.79864	38.38	-0.77015
--			38.4	0.14241				38.4	0.74167	--	--		38.4	-0.79864	38.4	-0.77015
--			38.42	0.14241				38.42	0.74167	--	--		38.42	-0.79864	38.42	-0.77015
--			38.44	0.14241				38.44	0.74167	--	--		38.44	-0.79864	38.44	-0.77015
--			38.46	0.14241				38.46	0.74167	--	--		38.46	-0.79864	38.46	-0.77015
--			38.48	0.14241				38.48	0.74167	--	--		38.48	-0.79864	38.48	-0.77015
--			38.5	0.14241				38.5	0.74167	--	--		38.5	-0.79864	38.5	-0.77015
--			38.52	0.14241				38.52	0.74167	--	--		38.52	-0.79864	38.52	-0.77015
--			38.54	0.14143				38.54	0.74187	--	--		38.54	-0.79844	38.54	-0.77015
--			38.56	0.14143				38.56	0.74187	--	--		38.56	-0.79844	38.56	-0.77015
--			38.58	0.14143				38.58	0.74187	--	--		38.58	-0.79844	38.58	-0.77015
--			38.6	0.14143				38.6	0.74187	--	--		38.6	-0.79844	38.6	-0.77015
--			38.62	0.14143				38.62	0.74187	--	--		38.62	-0.79844	38.62	-0.77015
--			38.64	0.14143				38.64	0.74187	--	--		38.64	-0.79844	38.64	-0.77015
--			38.66	0.14143				38.66	0.74187	--	--		38.66	-0.79844	38.66	-0.77015
--			38.68	0.14143				38.68	0.74187	--	--		38.68	-0.79844	38.68	-0.77015
--			38.7	0.14143				38.7	0.74132	--	--		38.7	-0.79789	38.7	-0.7696
--			38.72	0.14143				38.72	0.74132	--	--		38.72	-0.79789	38.72	-0.7696
--			38.74	0.14143				38.74	0.74132	--	--		38.74	-0.79789	38.74	-0.7696
--			38.76	0.14143				38.76	0.74132	--	--		38.76	-0.79789	38.76	-0.7696
--			38.78	0.14143				38.78	0.74132	--	--		38.78	-0.79789	38.78	-0.7696
--			38.8	0.14143				38.8	0.74132	--	--		38.8	-0.79789	38.8	-0.7696
--			38.82	0.14143				38.82	0.74132	--	--		38.82	-0.79789	38.82	-0.7696
--			38.84	0.14143				38.84	0.74132	--	--		38.84	-0.79789	38.84	-0.7696
--			38.86	0.14143				38.86	0.74132	--	--		38.86	-0.79789	38.86	-0.7696
--			38.88	0.14143				38.88	0.74132	--	--		38.88	-0.79789	38.88	-0.7696
--			38.9	0.14143				38.9	0.74132	--	--		38.9	-0.79789	38.9	-0.7696
--			38.92	0.14143				38.92	0.74132	--	--		38.92	-0.79789	38.92	-0.7696
--			38.94	0.14143				38.94	0.74086	--	--		38.94	-0.79744	38.94	-0.76915
--			38.96	0.14143				38.96	0.74086	--	--		38.96	-0.79744	38.96	-0.76915
--			38.98	0.14143				38.98	0.74086	--	--		38.98	-0.79744	38.98	-0.76915
--			39	0.14143				39	0.74086	--	--		39	-0.79744	39	-0.76915
--			39.02	0.14143				39.02	0.74086	--	--		39.02	-0.79744	39.02	-0.76915
--			39.04	0.14143				39.04	0.74086	--	--		39.04	-0.79744	39.04	-0.76915
--			39.06	0.14143				39.06	0.74086	--	--		39.06	-0.79744	39.06	-0.76915
--			39.08	0.14143				39.08	0.74086	--	--		39.08	-0.79744	39.08	-0.76915
--			39.1	0.14143				39.1	0.74086	--	--		39.1	-0.79744	39.1	-0.76915
[truncated: 553 more rows]
