# Supplementary material for: Direct and real-time observation of hole transport dynamics in anatase TiO2 using X-ray free-electron laser
Source: Nat Commun. 2022 May 9;13:2531. doi: 10.1038/s41467-022-30336-1 (PMC9085873; doi:10.1038/s41467-022-30336-1)
Supplement: Supplementary file 4 — Source Data [file 41467_2022_30336_MOESM4_ESM.zip › Source Data_Figure 5.xlsx]

## Sheet: Figure 5 (a)
	526.0 eV Exp.		526.3 eV Exp.		526.6 eV Exp.		527.4 eV Exp.		527.8 eV Exp.		526.0 eV fit		526.3 eV fit		526.6 eV fit		527.4 eV fit		527.8 eV fit
X	Y	X	Y	X	Y	X	Y	X	Y	X	Y	X	Y	X	Y	X	Y	X	Y
-0.4	0.00121	-0.3	0.00434	-0.3	-0.01057	-0.3	0.000633333	-0.3	-0.000932692	-1.15	0	-1.07	0	-1.1	0	-0.93	0	-0.86	0
-0.3	0.00554	-0.2	0.00956	-0.2	0.00775	-0.2	-0.0013	-0.2	0.00146	-1.13	0	-1.05	0	-1.08	0	-0.91	0	-0.84	0
-0.2	0.01904	-0.1	0.02918	-0.1	0.02618	-0.1	0.000283333	-0.1	-0.000923077	-1.11	0	-1.03	0	-1.06	0	-0.89	0	-0.82	0
-0.1	0.02657	0	0.04429	0	0.03339	0	0.00433	0	0.00402	-1.09	0	-1.01	0	-1.04	0	-0.87	0	-0.8	0
-2.77556e-17	0.03421	0.1	0.0561	0.1	0.036	0.1	0.0136	0.1	0.00357	-1.07	0	-0.99	0	-1.02	0	-0.85	0	-0.78	0
0.1	0.03543	0.2	0.05374	0.2	0.03221	0.2	0.01672	0.2	0.008	-1.05	0	-0.97	0	-1	0	-0.83	0	-0.76	0
0.2	0.03321	0.3	0.05225	0.3	0.03004	0.3	0.01593	0.3	0.0096	-1.03	0	-0.95	0	-0.98	0	-0.81	0	-0.74	0
0.3	0.02843	0.4	0.04769	0.4	0.02286	0.4	0.01378	0.4	0.00313	-1.01	0	-0.93	0	-0.96	0	-0.79	0	-0.72	0
0.4	0.02329	0.5	0.0456	0.5	0.02011	0.5	0.01427	0.5	0.00511	-0.99	0	-0.91	0	-0.94	0	-0.77	0	-0.7	0
0.5	0.02118	0.6	0.0433	0.6	0.01639	0.6	0.01108	0.6	0.00526	-0.97	0	-0.89	0	-0.92	0	-0.75	0	-0.68	0
0.6	0.02143	0.7	0.04231	0.7	0.02061	0.7	0.01185	0.7	0.00312	-0.95	0	-0.87	0	-0.9	0	-0.73	0	-0.66	0
0.7	0.019	0.8	0.03907	0.8	0.02118	0.8	0.00815	0.8	0.00845	-0.93	0	-0.85	0	-0.88	0	-0.71	0	-0.64	0
0.801	0.02014	0.9	0.03863	0.9	0.02336	0.901	0.00423	0.901	0.00278	-0.91	0	-0.83	0	-0.86	0	-0.69	0	-0.62	0
1.001	0.01793	1.101	0.03473	1.101	0.01921	1.101	0.00878	1.101	0.00735	-0.89	0	-0.81	0	-0.84	0	-0.67	0	-0.6	0
1.201	0.01539	1.301	0.03374	1.301	0.01982	1.301	0.00628	1.301	0.00326	-0.87	0	-0.79	0	-0.82	0	-0.65	0	-0.58	0
1.401	0.01307	1.501	0.02863	1.501	0.01489	1.501	0.00723	1.501	0.00435	-0.85	0	-0.77	0	-0.8	0	-0.63	0	-0.56	0
1.601	0.01236	1.701	0.02824	1.701	0.01329	1.701	0.00673	1.701	0.000759615	-0.83	0	-0.75	0	-0.78	0	-0.61	0	-0.54	0
2.101	0.01479	2.201	0.02522	2.201	0.01204	2.201	0.00563	2.201	0.00281	-0.81	0	-0.73	0	-0.76	0	-0.59	0	-0.52	0
2.601	0.01446	2.701	0.02335	2.701	0.01454	2.701	0.00337	2.701	0.000788462	-0.79	0	-0.71	0	-0.74	0	-0.57	0	-0.5	0
3.102	0.01354	3.202	0.02082	3.202	0.01546	3.202	0.0024	3.202	0.000461538	-0.77	0	-0.69	0	-0.72	0	-0.55	0	-0.48	0
3.602	0.01086	3.702	0.01896	3.702	0.01204	3.702	0.000716667	3.702	0.00354	-0.75	0	-0.67	0	-0.7	0	-0.53	0	-0.46	0
4.102	0.00996	4.202	0.01967	4.202	0.00925	4.202	0.00317	4.202	0.00271	-0.73	0	-0.65	0	-0.68	0	-0.51	0	-0.44	0
4.602	0.01114	4.702	0.02088	4.702	0.00893	4.702	0.00227	4.702	0.00125	-0.71	0	-0.63	0	-0.66	0	-0.49	0	-0.42	0
5.103	0.01386	5.203	0.02308	5.203	0.00821	5.203	0.01748	5.203	0.00296	-0.69	0	-0.61	0	-0.64	0	-0.47	0	-0.4	0
6.103	0.01343	6.203	0.02269	6.203	0.00629	6.203	0.000916667	6.203	0.00167	-0.67	0	-0.59	0	-0.62	0	-0.45	0	-0.38	0
7.104	0.01307	7.204	0.02005	7.204	0.00471	7.204	0.00132	7.204	0.00075	-0.65	0	-0.57	0	-0.6	0	-0.43	0	-0.36	0
8.104	0.00804	8.204	0.01929	8.204	0.00254	8.204	-0.0013	8.204	-8.65385e-05	-0.63	0	-0.55	0	-0.58	0	-0.41	0	-0.34	0
9.105	0.00475	9.205	0.01505	9.205	0.000964286	9.205	-0.0003	9.205	-0.000471154	-0.61	0	-0.53	0	-0.56	0	-0.39	0	-0.32	0
10.105	0.00218	10.205	0.01687	10.205	-0.00025	10.205	0.0005	10.205	-0.00258	-0.59	0	-0.51	0	-0.54	0	-0.37	0	-0.3	0
11.106	0.00514	11.206	0.01214	11.206	0.00486	11.206	0.00307	11.206	0.00359	-0.57	3.57143e-05	-0.49	0	-0.52	0	-0.35	0	-0.28	0
12.106	0.00543	12.206	0.0122	12.206	0.00854	12.206	-0.00113	12.206	-0.00144	-0.55	3.57143e-05	-0.47	5.49451e-05	-0.5	3.57143e-05	-0.33	0	-0.26	9.61538e-06
13.107	0.00964	13.207	0.00951	13.207	0.009	13.207	-0.00132	13.207	-2.88462e-05	-0.53	7.14286e-05	-0.45	5.49451e-05	-0.48	3.57143e-05	-0.31	0	-0.24	9.61538e-06
14.107	0.00764	14.207	0.01275	14.207	0.00614	14.207	0.000366667	14.207	0.0005	-0.51	0.000142857	-0.43	0.00010989	-0.46	7.14286e-05	-0.29	0	-0.22	1.92308e-05
15.108	0.0065	15.208	0.01027	15.208	0.003	15.208	-0.00167	15.208	-0.000923077	-0.49	0.000214286	-0.41	0.000164835	-0.44	0.000107143	-0.27	0	-0.2	2.88462e-05
16.108	0.00468	16.208	0.01	16.208	0.00325	16.208	-0.00085	16.208	0.000163462	-0.47	0.000321429	-0.39	0.000274725	-0.42	0.000178571	-0.25	1.66667e-05	-0.18	4.80769e-05
17.109	0.00829	17.209	0.00846	17.209	0.00186	17.209	-0.0026	17.209	-0.00199	-0.45	0.0005	-0.37	0.000384615	-0.4	0.000285714	-0.23	3.33333e-05	-0.16	7.69231e-05
18.109	0.01057	18.209	0.00995	18.209	0.00132	18.209	-0.000133333	18.209	-0.00219	-0.43	0.00075	-0.35	0.000659341	-0.38	0.000464286	-0.21	5e-05	-0.14	0.000125
19.11	0.00764	19.21	0.00951	19.21	0.000285714	19.21	-0.000416667	19.21	-0.00259	-0.41	0.00111	-0.33	0.000989011	-0.36	0.000678571	-0.19	0.0001	-0.12	0.000192308
20.11	0.007	20.21	0.00852	20.21	0.000857143	20.21	0.00162	20.21	-0.00261	-0.39	0.00157	-0.31	0.00148	-0.34	0.00104	-0.17	0.000166667	-0.1	0.000288462
25.113	0.00646	25.213	0.00363	25.213	0.000785714	25.213	0.000533333	25.213	-0.00251	-0.37	0.00221	-0.29	0.0022	-0.32	0.00154	-0.15	0.0003	-0.08	0.000423077
30.115	0.00607	30.215	0.00275	30.215	0.000642857	30.215	-0.00308	30.215	-0.000163462	-0.35	0.003	-0.27	0.00313	-0.3	0.00218	-0.13	0.000483333	-0.06	0.000605769
35.118	0.00379	35.218	0.000659341	35.218	0.00146	35.218	0.00163	35.218	-0.002	-0.33	0.00404	-0.25	0.0044	-0.28	0.00307	-0.11	0.000766667	-0.04	0.000846154
40.12	0.000571429	40.22	0.00137	40.22	-0.000464286	40.22	-0.00277	40.22	-0.00235	-0.31	0.00532	-0.23	0.00599	-0.26	0.00418	-0.09	0.00117	-0.02	0.00114
		90.245	0.000274725							-0.29	0.00682	-0.21	0.00802	-0.24	0.00557	-0.07	0.00172	0	0.00153
		140.27	0.00021978							-0.27	0.00864	-0.19	0.01044	-0.22	0.00725	-0.05	0.00245	0.02	0.002
		190.295	0.00423							-0.25	0.01071	-0.17	0.01335	-0.2	0.00925	-0.03	0.00338	0.04	0.00255
		240.32	-0.00115							-0.23	0.01307	-0.15	0.01665	-0.18	0.01154	-0.01	0.00452	0.06	0.00318
										-0.21	0.01564	-0.13	0.02033	-0.16	0.01411	0.01	0.00585	0.08	0.00388
										-0.19	0.01843	-0.11	0.02434	-0.14	0.01689	0.03	0.00735	0.1	0.00465
										-0.17	0.02132	-0.09	0.02863	-0.12	0.01982	0.05	0.00898	0.12	0.00546
										-0.15	0.02429	-0.07	0.03297	-0.1	0.02286	0.07	0.01067	0.14	0.0063
										-0.13	0.02654	-0.05	0.03681	-0.08	0.02539	0.09	0.01208	0.16	0.00697
										-0.11	0.02857	-0.03	0.04044	-0.06	0.02775	0.11	0.01335	0.18	0.00759
										-0.09	0.03036	-0.01	0.04379	-0.04	0.02986	0.13	0.01445	0.2	0.00813
										-0.07	0.03189	0.01	0.0467	-0.02	0.03164	0.15	0.01535	0.22	0.0086
										-0.05	0.03314	0.03	0.04918	2.77556e-17	0.03314	0.17	0.01602	0.24	0.00896
										-0.03	0.03407	0.05	0.05121	0.02	0.03432	0.19	0.01647	0.26	0.00925
										-0.01	0.03471	0.07	0.0528	0.04	0.03518	0.21	0.01673	0.28	0.00944
										0.01	0.03511	0.09	0.05396	0.06	0.03575	0.23	0.01683	0.3	0.00956
										0.03	0.03525	0.11	0.05473	0.08	0.03604	0.25	0.01678	0.32	0.0096
										0.05	0.03521	0.13	0.05516	0.1	0.03614	0.27	0.01665	0.34	0.00958
										0.07	0.035	0.15	0.05533	0.12	0.03604	0.29	0.01643	0.36	0.00952
										0.09	0.03464	0.17	0.05527	0.14	0.03579	0.31	0.01618	0.38	0.00941
										0.11	0.03418	0.19	0.05505	0.16	0.03546	0.33	0.0159	0.4	0.00929
										0.13	0.03364	0.21	0.05473	0.18	0.03504	0.35	0.01558	0.42	0.00913
										0.15	0.03307	0.23	0.05429	0.2	0.03457	0.37	0.01528	0.44	0.00898
										0.17	0.03246	0.25	0.05379	0.22	0.03407	0.39	0.01497	0.46	0.00881
										0.19	0.03186	0.27	0.0533	0.24	0.03357	0.41	0.01467	0.48	0.00864
										0.21	0.03125	0.29	0.0528	0.26	0.03304	0.43	0.01437	0.5	0.00847
										0.23	0.03061	0.31	0.05225	0.28	0.03254	0.45	0.01407	0.52	0.00831
										0.25	0.03004	0.33	0.0517	0.3	0.032	0.47	0.01378	0.54	0.00813
										0.27	0.02943	0.35	0.05115	0.32	0.0315	0.49	0.01352	0.56	0.00797
										0.29	0.02886	0.37	0.05066	0.34	0.031	0.51	0.01323	0.58	0.00782
										0.31	0.02832	0.39	0.05016	0.36	0.03054	0.53	0.01298	0.6	0.00766
										0.33	0.02779	0.41	0.04967	0.38	0.03007	0.55	0.01272	0.62	0.00751
										0.35	0.02725	0.43	0.04918	0.4	0.02961	0.57	0.01247	0.64	0.00737
										0.37	0.02675	0.45	0.04868	0.42	0.02914	0.59	0.01223	0.66	0.00722
										0.39	0.02629	0.47	0.04824	0.44	0.02871	0.61	0.012	0.68	0.00708
										0.41	0.02582	0.49	0.04775	0.46	0.02829	0.63	0.01177	0.7	0.00694
										0.43	0.02536	0.51	0.04731	0.48	0.02789	0.65	0.01153	0.72	0.00682
										0.45	0.02493	0.53	0.04687	0.5	0.0275	0.67	0.01132	0.74	0.00668
										0.47	0.02454	0.55	0.04648	0.52	0.02711	0.69	0.01112	0.76	0.00656
										0.49	0.02414	0.57	0.04604	0.54	0.02671	0.71	0.0109	0.78	0.00644
										0.51	0.02375	0.59	0.04566	0.56	0.02636	0.73	0.0107	0.8	0.00632
										0.53	0.02339	0.61	0.04527	0.58	0.02596	0.75	0.01052	0.82	0.0062
										0.55	0.02304	0.63	0.04489	0.6	0.02564	0.77	0.01032	0.84	0.0061
										0.57	0.02268	0.65	0.04451	0.62	0.02529	0.79	0.01013	0.86	0.00599
										0.59	0.02236	0.67	0.04412	0.64	0.02496	0.81	0.00995	0.88	0.00588
										0.61	0.02204	0.69	0.04379	0.66	0.02461	0.83	0.00978	0.9	0.00578
										0.63	0.02171	0.71	0.04341	0.68	0.02432	0.85	0.00962	0.92	0.00567
										0.65	0.02143	0.73	0.04308	0.7	0.024	0.87	0.00945	0.94	0.00558
										0.67	0.02114	0.75	0.04275	0.72	0.02368	0.89	0.00928	0.96	0.00548
										0.69	0.02086	0.77	0.04242	0.74	0.02339	0.91	0.00913	0.98	0.00539
										0.71	0.02061	0.79	0.04209	0.76	0.02311	0.93	0.00898	1	0.0053
										0.73	0.02036	0.81	0.04181	0.78	0.02282	0.95	0.00883	1.02	0.00521
										0.75	0.02011	0.83	0.04148	0.8	0.02257	0.97	0.00868	1.04	0.00513
										0.77	0.01986	0.85	0.04121	0.82	0.02229	0.99	0.00855	1.06	0.00505
										0.79	0.01964	0.87	0.04088	0.84	0.02204	1.01	0.0084	1.08	0.00496
										0.81	0.01939	0.89	0.0406	0.86	0.02179	1.03	0.00827	1.1	0.00488
										0.83	0.01918	0.91	0.04033	0.88	0.02154	1.05	0.00815	1.12	0.00481
										0.85	0.019	0.93	0.04005	0.9	0.02129	1.07	0.00802	1.14	0.00473
										0.87	0.01879	0.95	0.03978	0.92	0.02107	1.09	0.0079	1.16	0.00466
										0.89	0.01861	0.97	0.03951	0.94	0.02082	1.11	0.00777	1.18	0.00459
										0.91	0.01839	0.99	0.03929	0.96	0.02061	1.13	0.00765	1.2	0.00452
										0.93	0.01821	1.01	0.03901	0.98	0.02039	1.15	0.00755	1.22	0.00445
										0.95	0.01807	1.03	0.03879	1	0.02018	1.17	0.00743	1.24	0.00438
										0.97	0.01789	1.05	0.03852	1.02	0.01996	1.19	0.00732	1.26	0.00433
										0.99	0.01771	1.07	0.0383	1.04	0.01975	1.21	0.00722	1.28	0.00426
										1.01	0.01757	1.09	0.03808	1.06	0.01957	1.23	0.00712	1.3	0.0042
										1.03	0.01743	1.11	0.03786	1.08	0.01936	1.25	0.00702	1.32	0.00414
										1.05	0.01729	1.13	0.03764	1.1	0.01918	1.27	0.00692	1.34	0.00409
										1.07	0.01714	1.15	0.03742	1.12	0.019	1.29	0.00683	1.36	0.00403
										1.09	0.017	1.17	0.0372	1.14	0.01882	1.31	0.00673	1.38	0.00397
										1.11	0.01686	1.19	0.03698	1.16	0.01864	1.33	0.00665	1.4	0.00392
										1.13	0.01671	1.21	0.03676	1.18	0.01846	1.35	0.00655	1.42	0.00388
										1.15	0.01661	1.23	0.03659	1.2	0.01832	1.37	0.00647	1.44	0.00382
										1.17	0.01646	1.25	0.03637	1.22	0.01814	1.39	0.00638	1.46	0.00377
										1.19	0.01636	1.27	0.03615	1.24	0.01796	1.41	0.0063	1.48	0.00372
										1.21	0.01625	1.29	0.03599	1.26	0.01782	1.43	0.00623	1.5	0.00367
										1.23	0.01614	1.31	0.03582	1.28	0.01768	1.45	0.00615	1.52	0.00363
										1.25	0.01604	1.33	0.0356	1.3	0.01754	1.47	0.00607	1.54	0.00359
										1.27	0.01593	1.35	0.03544	1.32	0.01739	1.49	0.006	1.56	0.00355
										1.29	0.01582	1.37	0.03527	1.34	0.01725	1.51	0.00593	1.58	0.0035
										1.31	0.01575	1.39	0.03511	1.36	0.01711	1.53	0.00587	1.6	0.00346
										1.33	0.01564	1.41	0.03495	1.38	0.01696	1.55	0.0058	1.62	0.00342
										1.35	0.01554	1.43	0.03478	1.4	0.01682	1.57	0.00573	1.64	0.00338
										1.37	0.01546	1.45	0.03462	1.42	0.01668	1.59	0.00567	1.66	0.00335
										1.39	0.01536	1.47	0.03445	1.44	0.01657	1.61	0.0056	1.68	0.00331
										1.41	0.01529	1.49	0.03429	1.46	0.01643	1.63	0.00553	1.7	0.00327
										1.43	0.01521	1.51	0.03412	1.48	0.01632	1.65	0.00548	1.72	0.00323
										1.45	0.01514	1.53	0.03396	1.5	0.01621	1.67	0.00542	1.74	0.0032
										1.47	0.01504	1.55	0.03379	1.52	0.01607	1.69	0.00537	1.76	0.00316
										1.49	0.01496	1.57	0.03368	1.54	0.01596	1.71	0.0053	1.78	0.00313
										1.51	0.01489	1.59	0.03352	1.56	0.01586	1.73	0.00525	1.8	0.00311
										1.53	0.01482	1.61	0.03335	1.58	0.01575	1.75	0.0052	1.82	0.00307
										1.55	0.01475	1.63	0.03324	1.6	0.01564	1.77	0.00515	1.84	0.00304
										1.57	0.01468	1.65	0.03308	1.62	0.01554	1.79	0.0051	1.86	0.00301
										1.59	0.01464	1.67	0.03297	1.64	0.01543	1.81	0.00505	1.88	0.00298
										1.61	0.01457	1.69	0.0328	1.66	0.01532	1.83	0.005	1.9	0.00295
										1.63	0.0145	1.71	0.03269	1.68	0.01525	1.85	0.00495	1.92	0.00292
										1.65	0.01443	1.73	0.03258	1.7	0.01514	1.87	0.0049	1.94	0.00289
										1.67	0.01439	1.75	0.03242	1.72	0.01504	1.89	0.00487	1.96	0.00288
										1.69	0.01432	1.77	0.03231	1.74	0.01496	1.91	0.00482	1.98	0.00285
										1.71	0.01425	1.79	0.0322	1.76	0.01486	1.93	0.00478	2	0.00282
										1.73	0.01421	1.81	0.03203	1.78	0.01475	1.95	0.00473	2.02	0.0028
										1.75	0.01414	1.83	0.03192	1.8	0.01468	1.97	0.0047	2.04	0.00277
										1.77	0.01411	1.85	0.03181	1.82	0.01461	1.99	0.00465	2.06	0.00275
										1.79	0.01404	1.87	0.0317	1.84	0.0145	2.01	0.00462	2.08	0.00272
										1.81	0.014	1.89	0.03159	1.86	0.01443	2.03	0.00458	2.1	0.0027
										1.83	0.01396	1.91	0.03148	1.88	0.01436	2.05	0.00453	2.12	0.00268
										1.85	0.01389	1.93	0.03137	1.9	0.01425	2.07	0.0045	2.14	0.00265
										1.87	0.01386	1.95	0.03126	1.92	0.01418	2.09	0.00447	2.16	0.00263
										1.89	0.01382	1.97	0.03115	1.94	0.01411	2.11	0.00443	2.18	0.00262
										1.91	0.01375	1.99	0.03104	1.96	0.01404	2.13	0.0044	2.2	0.0026
										1.93	0.01371	2.01	0.03093	1.98	0.01396	2.15	0.00437	2.22	0.00258
										1.95	0.01368	2.03	0.03082	2	0.01389	2.17	0.00433	2.24	0.00256
										1.97	0.01364	2.05	0.03071	2.02	0.01382	2.19	0.0043	2.26	0.00254
										1.99	0.01361	2.07	0.0306	2.04	0.01375	2.21	0.00427	2.28	0.00252
										2.01	0.01354	2.09	0.03049	2.06	0.01368	2.23	0.00423	2.3	0.0025
										2.03	0.0135	2.11	0.03038	2.08	0.01361	2.25	0.00422	2.32	0.00248
										2.05	0.01346	2.13	0.03033	2.1	0.01354	2.27	0.00418	2.34	0.00247
										2.07	0.01343	2.15	0.03022	2.12	0.01346	2.29	0.00415	2.36	0.00245
										2.09	0.01339	2.17	0.03011	2.14	0.01343	2.31	0.00412	2.38	0.00243
										2.11	0.01336	2.19	0.03	2.16	0.01336	2.33	0.0041	2.4	0.00241
										2.13	0.01332	2.21	0.02995	2.18	0.01329	2.35	0.00407	2.42	0.0024
										2.15	0.01329	2.23	0.02984	2.2	0.01321	2.37	0.00405	2.44	0.00238
										2.17	0.01325	2.25	0.02973	2.22	0.01318	2.39	0.00402	2.46	0.00237
										2.19	0.01321	2.27	0.02962	2.24	0.01311	2.41	0.00398	2.48	0.00236
										2.21	0.01318	2.29	0.02956	2.26	0.01304	2.43	0.00397	2.5	0.00235
										2.23	0.01314	2.31	0.02945	2.28	0.013	2.45	0.00395	2.52	0.00233
										2.25	0.01311	2.33	0.0294	2.3	0.01293	2.47	0.00392	2.54	0.00232
										2.27	0.01307	2.35	0.02929	2.32	0.01286	2.49	0.0039	2.56	0.0023
										2.29	0.01304	2.37	0.02918	2.34	0.01282	2.51	0.00387	2.58	0.00229
										2.31	0.013	2.39	0.02912	2.36	0.01275	2.53	0.00385	2.6	0.00227
										2.33	0.01296	2.41	0.02901	2.38	0.01271	2.55	0.00383	2.62	0.00226
										2.35	0.01296	2.43	0.02896	2.4	0.01264	2.57	0.0038	2.64	0.00225
										2.37	0.01293	2.45	0.02885	2.42	0.01261	2.59	0.00378	2.66	0.00223
										2.39	0.01289	2.47	0.02879	2.44	0.01257	2.61	0.00377	2.68	0.00222
										2.41	0.01286	2.49	0.02868	2.46	0.0125	2.63	0.00375	2.7	0.00221
										2.43	0.01282	2.51	0.02863	2.48	0.01246	2.65	0.00372	2.72	0.0022
										2.45	0.01279	2.53	0.02852	2.5	0.01239	2.67	0.0037	2.74	0.00218
										2.47	0.01275	2.55	0.02846	2.52	0.01236	2.69	0.00368	2.76	0.00217
										2.49	0.01275	2.57	0.02835	2.54	0.01232	2.71	0.00367	2.78	0.00216
										2.51	0.01271	2.59	0.0283	2.56	0.01225	2.73	0.00365	2.8	0.00215
										2.53	0.01268	2.61	0.02819	2.58	0.01221	2.75	0.00363	2.82	0.00214
										2.55	0.01264	2.63	0.02813	2.6	0.01218	2.77	0.00362	2.84	0.00213
										2.57	0.01261	2.65	0.02808	2.62	0.01211	2.79	0.0036	2.86	0.00213
										2.59	0.01261	2.67	0.02797	2.64	0.01207	2.81	0.00358	2.88	0.00212
										2.61	0.01257	2.69	0.02791	2.66	0.01204	2.83	0.00357	2.9	0.00211
										2.63	0.01254	2.71	0.0278	2.68	0.012	2.85	0.00355	2.92	0.0021
										2.65	0.0125	2.73	0.02775	2.7	0.01196	2.87	0.00353	2.94	0.00209
										2.67	0.0125	2.75	0.02769	2.72	0.01189	2.89	0.00352	2.96	0.00208
										2.69	0.01246	2.77	0.02758	2.74	0.01186	2.91	0.0035	2.98	0.00207
										2.71	0.01243	2.79	0.02753	2.76	0.01182	2.93	0.00348	3	0.00206
										2.73	0.01243	2.81	0.02747	2.78	0.01179	2.95	0.00347	3.02	0.00205
										2.75	0.01239	2.83	0.02736	2.8	0.01175	2.97	0.00345	3.04	0.00204
										2.77	0.01236	2.85	0.02731	2.82	0.01171	2.99	0.00343	3.06	0.00203
										2.79	0.01232	2.87	0.02725	2.84	0.01164	3.01	0.00342	3.08	0.00202
										2.81	0.01232	2.89	0.0272	2.86	0.01161	3.03	0.0034	3.1	0.00201
										2.83	0.01229	2.91	0.02709	2.88	0.01157	3.05	0.00338	3.12	0.002
										2.85	0.01225	2.93	0.02703	2.9	0.01154	3.07	0.00337	3.14	0.00199
										2.87	0.01225	2.95	0.02698	2.92	0.0115	3.09	0.00337	3.16	0.00198
										2.89	0.01221	2.97	0.02692	2.94	0.01146	3.11	0.00335	3.18	0.00198
										2.91	0.01218	2.99	0.02681	2.96	0.01143	3.13	0.00333	3.2	0.00197
										2.93	0.01218	3.01	0.02676	2.98	0.01139	3.15	0.00332	3.22	0.00196
										2.95	0.01214	3.03	0.0267	3	0.01136	3.17	0.0033	3.24	0.00195
										2.97	0.01211	3.05	0.02665	3.02	0.01132	3.19	0.0033	3.26	0.00194
										2.99	0.01211	3.07	0.02654	3.04	0.01129	3.21	0.00328	3.28	0.00194
										3.01	0.01207	3.09	0.02648	3.06	0.01125	3.23	0.00327	3.3	0.00193
										3.03	0.01204	3.11	0.02643	3.08	0.01121	3.25	0.00325	3.32	0.00192
										3.05	0.01204	3.13	0.02637	3.1	0.01118	3.27	0.00325	3.34	0.00191
										3.07	0.012	3.15	0.02632	3.12	0.01114	3.29	0.00323	3.36	0.00191
										3.09	0.01196	3.17	0.02621	3.14	0.01111	3.31	0.00322	3.38	0.0019
										3.11	0.01196	3.19	0.02615	3.16	0.01107	3.33	0.00322	3.4	0.00189
										3.13	0.01193	3.21	0.0261	3.18	0.01104	3.35	0.0032	3.42	0.00188
										3.15	0.01193	3.23	0.02604	3.2	0.011	3.37	0.00318	3.44	0.00188
										3.17	0.01189	3.25	0.02599	3.22	0.01096	3.39	0.00317	3.46	0.00188
										3.19	0.01186	3.27	0.02593	3.24	0.01093	3.41	0.00317	3.48	0.00187
										3.21	0.01186	3.29	0.02588	3.26	0.01089	3.43	0.00315	3.5	0.00187
										3.23	0.01182	3.31	0.02577	3.28	0.01089	3.45	0.00313	3.52	0.00186
										3.25	0.01182	3.33	0.02571	3.3	0.01086	3.47	0.00313	3.54	0.00185
										3.27	0.01179	3.35	0.02566	3.32	0.01082	3.49	0.00312	3.56	0.00185
										3.29	0.01175	3.37	0.0256	3.34	0.01079	3.51	0.00312	3.58	0.00184
										3.31	0.01175	3.39	0.02555	3.36	0.01075	3.53	0.0031	3.6	0.00183
										3.33	0.01171	3.41	0.02549	3.38	0.01071	3.55	0.00308	3.62	0.00183
										3.35	0.01171	3.43	0.02544	3.4	0.01068	3.57	0.00308	3.64	0.00182
										3.37	0.01168	3.45	0.02538	3.42	0.01064	3.59	0.00307	3.66	0.00181
										3.39	0.01164	3.47	0.02533	3.44	0.01061	3.61	0.00307	3.68	0.00181
										3.41	0.01164	3.49	0.02522	3.46	0.01061	3.63	0.00305	3.7	0.0018
										3.43	0.01161	3.51	0.02516	3.48	0.01057	3.65	0.00303	3.72	0.0018
										3.45	0.01161	3.53	0.02511	3.5	0.01054	3.67	0.00303	3.74	0.00179
										3.47	0.01157	3.55	0.02505	3.52	0.0105	3.69	0.00302	3.76	0.00178
										3.49	0.01154	3.57	0.025	3.54	0.01046	3.71	0.00302	3.78	0.00178
										3.51	0.01154	3.59	0.02495	3.56	0.01043	3.73	0.003	3.8	0.00177
										3.53	0.0115	3.61	0.02489	3.58	0.01043	3.75	0.00298	3.82	0.00177
										3.55	0.0115	3.63	0.02484	3.6	0.01039	3.77	0.00298	3.84	0.00176
										3.57	0.01146	3.65	0.02478	3.62	0.01036	3.79	0.00297	3.86	0.00176
										3.59	0.01146	3.67	0.02473	3.64	0.01032	3.81	0.00297	3.88	0.00175
										3.61	0.01143	3.69	0.02467	3.66	0.01029	3.83	0.00295	3.9	0.00174
										3.63	0.01139	3.71	0.02462	3.68	0.01029	3.85	0.00295	3.92	0.00174
										3.65	0.01139	3.73	0.02456	3.7	0.01025	3.87	0.00293	3.94	0.00173
										3.67	0.01136	3.75	0.02451	3.72	0.01021	3.89	0.00293	3.96	0.00173
										3.69	0.01136	3.77	0.02445	3.74	0.01018	3.91	0.00292	3.98	0.00172
										3.71	0.01132	3.79	0.0244	3.76	0.01018	3.93	0.00292	4	0.00172
										3.73	0.01132	3.81	0.02434	3.78	0.01014	3.95	0.0029	4.02	0.00171
										3.75	0.01129	3.83	0.02429	3.8	0.01011	3.97	0.0029	4.04	0.00171
										3.77	0.01129	3.85	0.02423	3.82	0.01007	3.99	0.00288	4.06	0.0017
										3.79	0.01125	3.87	0.02418	3.84	0.01007	4.01	0.00288	4.08	0.0017
										3.81	0.01125	3.89	0.02412	3.86	0.01004	4.03	0.00287	4.1	0.00169
										3.83	0.01121	3.91	0.02407	3.88	0.01	4.05	0.00287	4.12	0.00169
										3.85	0.01118	3.93	0.02401	3.9	0.00996	4.07	0.00285	4.14	0.00168
										3.87	0.01118	3.95	0.02396	3.92	0.00996	4.09	0.00285	4.16	0.00168
										3.89	0.01114	3.97	0.0239	3.94	0.00993	4.11	0.00283	4.18	0.00167
										3.91	0.01114	3.99	0.02385	3.96	0.00989	4.13	0.00283	4.2	0.00167
										3.93	0.01111	4.01	0.02379	3.98	0.00986	4.15	0.00282	4.22	0.00166
										3.95	0.01111	4.03	0.02374	4	0.00986	4.17	0.00282	4.24	0.00166
										3.97	0.01107	4.05	0.02368	4.02	0.00982	4.19	0.0028	4.26	0.00165
										3.99	0.01107	4.07	0.02363	4.04	0.00979	4.21	0.0028	4.28	0.00165
										4.01	0.01104	4.09	0.02357	4.06	0.00975	4.23	0.00278	4.3	0.00164
										4.03	0.01104	4.11	0.02352	4.08	0.00975	4.25	0.00278	4.32	0.00164
										4.05	0.011	4.13	0.02346	4.1	0.00971	4.27	0.00278	4.34	0.00163
										4.07	0.011	4.15	0.02341	4.12	0.00968	4.29	0.00277	4.36	0.00163
										4.09	0.01096	4.17	0.02335	4.14	0.00968	4.31	0.00277	4.38	0.00163
										4.11	0.01096	4.19	0.0233	4.16	0.00964	4.33	0.00275	4.4	0.00163
										4.13	0.01093	4.21	0.02324	4.18	0.00961	4.35	0.00275	4.42	0.00163
										4.15	0.01093	4.23	0.02319	4.2	0.00961	4.37	0.00273	4.44	0.00162
										4.17	0.01089	4.25	0.02313	4.22	0.00957	4.39	0.00273	4.46	0.00162
										4.19	0.01089	4.27	0.02308	4.24	0.00954	4.41	0.00272	4.48	0.00161
										4.21	0.01086	4.29	0.02302	4.26	0.00954	4.43	0.00272	4.5	0.00161
										4.23	0.01086	4.31	0.02297	4.28	0.0095	4.45	0.00272	4.52	0.0016
										4.25	0.01082	4.33	0.02297	4.3	0.00946	4.47	0.0027	4.54	0.0016
										4.27	0.01082	4.35	0.02291	4.32	0.00946	4.49	0.0027	4.56	0.0016
										4.29	0.01079	4.37	0.02286	4.34	0.00943	4.51	0.00268	4.58	0.00159
										4.31	0.01079	4.39	0.0228	4.36	0.00939	4.53	0.00268	4.6	0.00159
										4.33	0.01075	4.41	0.02275	4.38	0.00939	4.55	0.00267	4.62	0.00158
										4.35	0.01075	4.43	0.02269	4.4	0.00936	4.57	0.00267	4.64	0.00158
										4.37	0.01071	4.45	0.02264	4.42	0.00932	4.59	0.00267	4.66	0.00157
										4.39	0.01071	4.47	0.02258	4.44	0.00932	4.61	0.00265	4.68	0.00157
										4.41	0.01068	4.49	0.02253	4.46	0.00929	4.63	0.00265	4.7	0.00157
										4.43	0.01068	4.51	0.02247	4.48	0.00925	4.65	0.00263	4.72	0.00156
										4.45	0.01064	4.53	0.02242	4.5	0.00925	4.67	0.00263	4.74	0.00156
										4.47	0.01064	4.55	0.02236	4.52	0.00921	4.69	0.00263	4.76	0.00155
										4.49	0.01061	4.57	0.02236	4.54	0.00918	4.71	0.00262	4.78	0.00155
										4.51	0.01061	4.59	0.02231	4.56	0.00918	4.73	0.00262	4.8	0.00154
										4.53	0.01057	4.61	0.02225	4.58	0.00914	4.75	0.0026	4.82	0.00154
										4.55	0.01057	4.63	0.0222	4.6	0.00911	4.77	0.0026	4.84	0.00154
										4.57	0.01054	4.65	0.02214	4.62	0.00911	4.79	0.0026	4.86	0.00153
										4.59	0.01054	4.67	0.02209	4.64	0.00907	4.81	0.00258	4.88	0.00153
										4.61	0.0105	4.69	0.02203	4.66	0.00907	4.83	0.00258	4.9	0.00152
										4.63	0.0105	4.71	0.02198	4.68	0.00904	4.85	0.00257	4.92	0.00152
										4.65	0.01046	4.73	0.02192	4.7	0.009	4.87	0.00257	4.94	0.00152
										4.67	0.01046	4.75	0.02192	4.72	0.009	4.89	0.00257	4.96	0.00151
										4.69	0.01043	4.77	0.02187	4.74	0.00896	4.91	0.00255	4.98	0.00151
										4.71	0.01043	4.79	0.02181	4.76	0.00893	4.93	0.00255	5	0.00151
										4.73	0.01039	4.81	0.02176	4.78	0.00893	4.95	0.00255	5.02	0.0015
										4.75	0.01039	4.83	0.0217	4.8	0.00889	4.97	0.00253	5.04	0.0015
										4.77	0.01036	4.85	0.02165	4.82	0.00889	4.99	0.00253	5.06	0.00149
										4.79	0.01036	4.87	0.02159	4.84	0.00886	5.01	0.00252	5.08	0.00149
										4.81	0.01032	4.89	0.02159	4.86	0.00882	5.03	0.00252	5.1	0.00149
										4.83	0.01032	4.91	0.02154	4.88	0.00882	5.05	0.00252	5.12	0.00148
										4.85	0.01029	4.93	0.02148	4.9	0.00879	5.07	0.0025	5.14	0.00148
										4.87	0.01029	4.95	0.02143	4.92	0.00879	5.09	0.0025	5.16	0.00148
										4.89	0.01029	4.97	0.02137	4.94	0.00875	5.11	0.0025	5.18	0.00147
										4.91	0.01025	4.99	0.02132	4.96	0.00871	5.13	0.00248	5.2	0.00147
										4.93	0.01025	5.01	0.02126	4.98	0.00871	5.15	0.00248	5.22	0.00146
										4.95	0.01021	5.03	0.02126	5	0.00868	5.17	0.00248	5.24	0.00146
										4.97	0.01021	5.05	0.02121	5.02	0.00868	5.19	0.00247	5.26	0.00146
										4.99	0.01018	5.07	0.02115	5.04	0.00864	5.21	0.00247	5.28	0.00145
										5.01	0.01018	5.09	0.0211	5.06	0.00861	5.23	0.00245	5.3	0.00145
										5.03	0.01014	5.11	0.02104	5.08	0.00861	5.25	0.00245	5.32	0.00145
										5.05	0.01014	5.13	0.02099	5.1	0.00857	5.27	0.00245	5.34	0.00144
										5.07	0.01011	5.15	0.02099	5.12	0.00857	5.29	0.00243	5.36	0.00144
										5.09	0.01011	5.17	0.02093	5.14	0.00854	5.31	0.00243	5.38	0.00143
										5.11	0.01011	5.19	0.02088	5.16	0.0085	5.33	0.00243	5.4	0.00143
										5.13	0.01007	5.21	0.02082	5.18	0.0085	5.35	0.00242	5.42	0.00143
										5.15	0.01007	5.23	0.02077	5.2	0.00846	5.37	0.00242	5.44	0.00142
										5.17	0.01004	5.25	0.02071	5.22	0.00846	5.39	0.00242	5.46	0.00142
										5.19	0.01004	5.27	0.02071	5.24	0.00843	5.41	0.0024	5.48	0.00142
										5.21	0.01	5.29	0.02066	5.26	0.00843	5.43	0.0024	5.5	0.00141
										5.23	0.01	5.31	0.0206	5.28	0.00839	5.45	0.0024	5.52	0.00141
										5.25	0.00996	5.33	0.02055	5.3	0.00836	5.47	0.00238	5.54	0.00141
										5.27	0.00996	5.35	0.02049	5.32	0.00836	5.49	0.00238	5.56	0.0014
										5.29	0.00996	5.37	0.02049	5.34	0.00832	5.51	0.00238	5.58	0.0014
										5.31	0.00993	5.39	0.02044	5.36	0.00832	5.53	0.00237	5.6	0.0014
										5.33	0.00993	5.41	0.02038	5.38	0.00829	5.55	0.00237	5.62	0.00139
										5.35	0.00989	5.43	0.02033	5.4	0.00829	5.57	0.00237	5.64	0.00139
										5.37	0.00989	5.45	0.02027	5.42	0.00825	5.59	0.00235	5.66	0.00139
										5.39	0.00986	5.47	0.02027	5.44	0.00825	5.61	0.00235	5.68	0.00138
										5.41	0.00986	5.49	0.02022	5.46	0.00821	5.63	0.00235	5.7	0.00138
										5.43	0.00982	5.51	0.02016	5.48	0.00818	5.65	0.00233	5.72	0.00138
										5.45	0.00982	5.53	0.02011	5.5	0.00818	5.67	0.00233	5.74	0.00137
										5.47	0.00982	5.55	0.02005	5.52	0.00814	5.69	0.00233	5.76	0.00137
										5.49	0.00979	5.57	0.02005	5.54	0.00814	5.71	0.00232	5.78	0.00137
										5.51	0.00979	5.59	0.02	5.56	0.00811	5.73	0.00232	5.8	0.00137
										5.53	0.00975	5.61	0.01995	5.58	0.00811	5.75	0.00232	5.82	0.00137
										5.55	0.00975	5.63	0.01989	5.6	0.00807	5.77	0.0023	5.84	0.00137
										5.57	0.00971	5.65	0.01984	5.62	0.00807	5.79	0.0023	5.86	0.00136
										5.59	0.00971	5.67	0.01984	5.64	0.00804	5.81	0.0023	5.88	0.00136
										5.61	0.00971	5.69	0.01978	5.66	0.00804	5.83	0.00228	5.9	0.00136
										5.63	0.00968	5.71	0.01973	5.68	0.008	5.85	0.00228	5.92	0.00135
										5.65	0.00968	5.73	0.01967	5.7	0.00796	5.87	0.00228	5.94	0.00135
										5.67	0.00964	5.75	0.01967	5.72	0.00796	5.89	0.00227	5.96	0.00135
										5.69	0.00964	5.77	0.01962	5.74	0.00793	5.91	0.00227	5.98	0.00134
										5.71	0.00964	5.79	0.01956	5.76	0.00793	5.93	0.00227	6	0.00134
										5.73	0.00961	5.81	0.01951	5.78	0.00789	5.95	0.00225	6.02	0.00134
										5.75	0.00961	5.83	0.01945	5.8	0.00789	5.97	0.00225	6.04	0.00133
										5.77	0.00957	5.85	0.01945	5.82	0.00786	5.99	0.00225	6.06	0.00133
										5.79	0.00957	5.87	0.0194	5.84	0.00786	6.01	0.00225	6.08	0.00133
										5.81	0.00954	5.89	0.01934	5.86	0.00782	6.03	0.00223	6.1	0.00132
										5.83	0.00954	5.91	0.01929	5.88	0.00782	6.05	0.00223	6.12	0.00132
										5.85	0.00954	5.93	0.01929	5.9	0.00779	6.07	0.00223	6.14	0.00132
										5.87	0.0095	5.95	0.01923	5.92	0.00779	6.09	0.00222	6.16	0.00131
										5.89	0.0095	5.97	0.01918	5.94	0.00775	6.11	0.00222	6.18	0.00131
										5.91	0.00946	5.99	0.01912	5.96	0.00775	6.13	0.00222	6.2	0.00131
										5.93	0.00946	6.01	0.01912	5.98	0.00771	6.15	0.0022	6.22	0.0013
										5.95	0.00946	6.03	0.01907	6	0.00771	6.17	0.0022	6.24	0.0013
										5.97	0.00943	6.05	0.01901	6.02	0.00768	6.19	0.0022	6.26	0.0013
										5.99	0.00943	6.07	0.01896	6.04	0.00768	6.21	0.00218	6.28	0.0013
										6.01	0.00939	6.09	0.01896	6.06	0.00764	6.23	0.00218	6.3	0.00129
										6.03	0.00939	6.11	0.0189	6.08	0.00764	6.25	0.00218	6.32	0.00129
										6.05	0.00939	6.13	0.01885	6.1	0.00761	6.27	0.00218	6.34	0.00129
										6.07	0.00936	6.15	0.01879	6.12	0.00761	6.29	0.00217	6.36	0.00128
										6.09	0.00936	6.17	0.01879	6.14	0.00757	6.31	0.00217	6.38	0.00128
										6.11	0.00932	6.19	0.01874	6.16	0.00757	6.33	0.00217	6.4	0.00128
										6.13	0.00932	6.21	0.01868	6.18	0.00754	6.35	0.00215	6.42	0.00127
										6.15	0.00932	6.23	0.01863	6.2	0.00754	6.37	0.00215	6.44	0.00127
										6.17	0.00929	6.25	0.01863	6.22	0.0075	6.39	0.00215	6.46	0.00127
										6.19	0.00929	6.27	0.01857	6.24	0.0075	6.41	0.00213	6.48	0.00126
										6.21	0.00925	6.29	0.01852	6.26	0.00746	6.43	0.00213	6.5	0.00126
										6.23	0.00925	6.31	0.01852	6.28	0.00746	6.45	0.00213	6.52	0.00126
										6.25	0.00925	6.33	0.01846	6.3	0.00743	6.47	0.00213	6.54	0.00126
										6.27	0.00921	6.35	0.01841	6.32	0.00743	6.49	0.00212	6.56	0.00125
										6.29	0.00921	6.37	0.01835	6.34	0.00739	6.51	0.00212	6.58	0.00125
										6.31	0.00918	6.39	0.01835	6.36	0.00739	6.53	0.00212	6.6	0.00125
										6.33	0.00918	6.41	0.0183	6.38	0.00736	6.55	0.0021	6.62	0.00124
										6.35	0.00918	6.43	0.01824	6.4	0.00736	6.57	0.0021	6.64	0.00124
										6.37	0.00914	6.45	0.01824	6.42	0.00732	6.59	0.0021	6.66	0.00124
										6.39	0.00914	6.47	0.01819	6.44	0.00732	6.61	0.0021	6.68	0.00124
										6.41	0.00911	6.49	0.01813	6.46	0.00729	6.63	0.00208	6.7	0.00123
										6.43	0.00911	6.51	0.01808	6.48	0.00729	6.65	0.00208	6.72	0.00123
										6.45	0.00911	6.53	0.01808	6.5	0.00725	6.67	0.00208	6.74	0.00123
										6.47	0.00907	6.55	0.01802	6.52	0.00725	6.69	0.00207	6.76	0.00122
										6.49	0.00907	6.57	0.01797	6.54	0.00721	6.71	0.00207	6.78	0.00122
										6.51	0.00907	6.59	0.01797	6.56	0.00721	6.73	0.00207	6.8	0.00122
										6.53	0.00904	6.61	0.01791	6.58	0.00718	6.75	0.00207	6.82	0.00121
										6.55	0.00904	6.63	0.01786	6.6	0.00718	6.77	0.00205	6.84	0.00121
										6.57	0.009	6.65	0.0178	6.62	0.00714	6.79	0.00205	6.86	0.00121
										6.59	0.009	6.67	0.0178	6.64	0.00714	6.81	0.00205	6.88	0.00121
										6.61	0.009	6.69	0.01775	6.66	0.00711	6.83	0.00203	6.9	0.0012
										6.63	0.00896	6.71	0.01769	6.68	0.00711	6.85	0.00203	6.92	0.0012
										6.65	0.00896	6.73	0.01769	6.7	0.00707	6.87	0.00203	6.94	0.0012
										6.67	0.00896	6.75	0.01764	6.72	0.00707	6.89	0.00203	6.96	0.00119
										6.69	0.00893	6.77	0.01758	6.74	0.00707	6.91	0.00202	6.98	0.00119
										6.71	0.00893	6.79	0.01758	6.76	0.00704	6.93	0.00202	7	0.00119
										6.73	0.00889	6.81	0.01753	6.78	0.00704	6.95	0.00202	7.02	0.00119
										6.75	0.00889	6.83	0.01747	6.8	0.007	6.97	0.00202	7.04	0.00118
										6.77	0.00889	6.85	0.01747	6.82	0.007	6.99	0.002	7.06	0.00118
										6.79	0.00886	6.87	0.01742	6.84	0.00696	7.01	0.002	7.08	0.00118
										6.81	0.00886	6.89	0.01736	6.86	0.00696	7.03	0.002	7.1	0.00118
										6.83	0.00886	6.91	0.01736	6.88	0.00693	7.05	0.00198	7.12	0.00117
										6.85	0.00882	6.93	0.01731	6.9	0.00693	7.07	0.00198	7.14	0.00117
										6.87	0.00882	6.95	0.01725	6.92	0.00689	7.09	0.00198	7.16	0.00117
										6.89	0.00882	6.97	0.01725	6.94	0.00689	7.11	0.00198	7.18	0.00116
										6.91	0.00879	6.99	0.0172	6.96	0.00689	7.13	0.00197	7.2	0.00116
										6.93	0.00879	7.01	0.01714	6.98	0.00686	7.15	0.00197	7.22	0.00116
										6.95	0.00875	7.03	0.01714	7	0.00686	7.17	0.00197	7.24	0.00116
										6.97	0.00875	7.05	0.01709	7.02	0.00682	7.19	0.00197	7.26	0.00115
										6.99	0.00875	7.07	0.01703	7.04	0.00682	7.21	0.00195	7.28	0.00115
										7.01	0.00871	7.09	0.01703	7.06	0.00679	7.23	0.00195	7.3	0.00115
										7.03	0.00871	7.11	0.01698	7.08	0.00679	7.25	0.00195	7.32	0.00115
										7.05	0.00871	7.13	0.01692	7.1	0.00675	7.27	0.00195	7.34	0.00114
										7.07	0.00868	7.15	0.01692	7.12	0.00675	7.29	0.00193	7.36	0.00114
										7.09	0.00868	7.17	0.01687	7.14	0.00671	7.31	0.00193	7.38	0.00114
										7.11	0.00868	7.19	0.01681	7.16	0.00671	7.33	0.00193	7.4	0.00113
										7.13	0.00864	7.21	0.01681	7.18	0.00671	7.35	0.00192	7.42	0.00113
										7.15	0.00864	7.23	0.01676	7.2	0.00668	7.37	0.00192	7.44	0.00113
										7.17	0.00864	7.25	0.0167	7.22	0.00668	7.39	0.00192	7.46	0.00113
										7.19	0.00861	7.27	0.0167	7.24	0.00664	7.41	0.00192	7.48	0.00113
										7.21	0.00861	7.29	0.01665	7.26	0.00664	7.43	0.0019	7.5	0.00113
										7.23	0.00861	7.31	0.01659	7.28	0.00661	7.45	0.0019	7.52	0.00113
										7.25	0.00857	7.33	0.01659	7.3	0.00661	7.47	0.0019	7.54	0.00113
										7.27	0.00857	7.35	0.01654	7.32	0.00661	7.49	0.0019	7.56	0.00112
										7.29	0.00854	7.37	0.01648	7.34	0.00657	7.51	0.00188	7.58	0.00112
										7.31	0.00854	7.39	0.01648	7.36	0.00657	7.53	0.00188	7.6	0.00112
										7.33	0.00854	7.41	0.01643	7.38	0.00654	7.55	0.00188	7.62	0.00112
										7.35	0.0085	7.43	0.01637	7.4	0.00654	7.57	0.00188	7.64	0.00111
										7.37	0.0085	7.45	0.01637	7.42	0.0065	7.59	0.00187	7.66	0.00111
										7.39	0.0085	7.47	0.01632	7.44	0.0065	7.61	0.00187	7.68	0.00111
										7.41	0.00846	7.49	0.01632	7.46	0.0065	7.63	0.00187	7.7	0.00111
										7.43	0.00846	7.51	0.01626	7.48	0.00646	7.65	0.00187	7.72	0.0011
										7.45	0.00846	7.53	0.01621	7.5	0.00646	7.67	0.00185	7.74	0.0011
										7.47	0.00843	7.55	0.01621	7.52	0.00643	7.69	0.00185	7.76	0.0011
										7.49	0.00843	7.57	0.01615	7.54	0.00643	7.71	0.00185	7.78	0.0011
										7.51	0.00843	7.59	0.0161	7.56	0.00639	7.73	0.00185	7.8	0.00109
										7.53	0.00839	7.61	0.0161	7.58	0.00639	7.75	0.00183	7.82	0.00109
										7.55	0.00839	7.63	0.01604	7.6	0.00639	7.77	0.00183	7.84	0.00109
										7.57	0.00839	7.65	0.01604	7.62	0.00636	7.79	0.00183	7.86	0.00109
										7.59	0.00836	7.67	0.01599	7.64	0.00636	7.81	0.00183	7.88	0.00108
										7.61	0.00836	7.69	0.01593	7.66	0.00632	7.83	0.00182	7.9	0.00108
										7.63	0.00836	7.71	0.01593	7.68	0.00632	7.85	0.00182	7.92	0.00108
										7.65	0.00832	7.73	0.01588	7.7	0.00632	7.87	0.00182	7.94	0.00108
										7.67	0.00832	7.75	0.01582	7.72	0.00629	7.89	0.00182	7.96	0.00107
										7.69	0.00832	7.77	0.01582	7.74	0.00629	7.91	0.0018	7.98	0.00107
										7.71	0.00829	7.79	0.01577	7.76	0.00625	7.93	0.0018	8	0.00107
										7.73	0.00829	7.81	0.01577	7.78	0.00625	7.95	0.0018	8.02	0.00107
										7.75	0.00829	7.83	0.01571	7.8	0.00621	7.97	0.0018	8.04	0.00106
										7.77	0.00825	7.85	0.01566	7.82	0.00621	7.99	0.0018	8.06	0.00106
										7.79	0.00825	7.87	0.01566	7.84	0.00621	8.01	0.00178	8.08	0.00106
										7.81	0.00825	7.89	0.0156	7.86	0.00618	8.03	0.00178	8.1	0.00106
										7.83	0.00821	7.91	0.0156	7.88	0.00618	8.05	0.00178	8.12	0.00105
										7.85	0.00821	7.93	0.01555	7.9	0.00614	8.07	0.00178	8.14	0.00105
										7.87	0.00821	7.95	0.01549	7.92	0.00614	8.09	0.00177	8.16	0.00105
										7.89	0.00821	7.97	0.01549	7.94	0.00614	8.11	0.00177	8.18	0.00105
										7.91	0.00818	7.99	0.01544	7.96	0.00611	8.13	0.00177	8.2	0.00104
										7.93	0.00818	8.01	0.01544	7.98	0.00611	8.15	0.00177	8.22	0.00104
										7.95	0.00818	8.03	0.01538	8	0.00607	8.17	0.00175	8.24	0.00104
										7.97	0.00814	8.05	0.01533	8.02	0.00607	8.19	0.00175	8.26	0.00104
										7.99	0.00814	8.07	0.01533	8.04	0.00607	8.21	0.00175	8.28	0.00103
										8.01	0.00814	8.09	0.01527	8.06	0.00604	8.23	0.00175	8.3	0.00103
										8.03	0.00811	8.11	0.01527	8.08	0.00604	8.25	0.00173	8.32	0.00103
										8.05	0.00811	8.13	0.01522	8.1	0.00604	8.27	0.00173	8.34	0.00103
										8.07	0.00811	8.15	0.01516	8.12	0.006	8.29	0.00173	8.36	0.00102
										8.09	0.00807	8.17	0.01516	8.14	0.006	8.31	0.00173	8.38	0.00102
										8.11	0.00807	8.19	0.01511	8.16	0.00596	8.33	0.00173	8.4	0.00102
										8.13	0.00807	8.21	0.01511	8.18	0.00596	8.35	0.00172	8.42	0.00102
										8.15	0.00804	8.23	0.01505	8.2	0.00596	8.37	0.00172	8.44	0.00101
										8.17	0.00804	8.25	0.015	8.22	0.00593	8.39	0.00172	8.46	0.00101
										8.19	0.00804	8.27	0.015	8.24	0.00593	8.41	0.00172	8.48	0.00101
										8.21	0.008	8.29	0.01495	8.26	0.00589	8.43	0.0017	8.5	0.00101
										8.23	0.008	8.31	0.01495	8.28	0.00589	8.45	0.0017	8.52	0.00101
										8.25	0.008	8.33	0.01489	8.3	0.00589	8.47	0.0017	8.54	0.001
										8.27	0.008	8.35	0.01489	8.32	0.00586	8.49	0.0017	8.56	0.001
										8.29	0.00796	8.37	0.01484	8.34	0.00586	8.51	0.00168	8.58	0.001
										8.31	0.00796	8.39	0.01478	8.36	0.00582	8.53	0.00168	8.6	0.001
										8.33	0.00796	8.41	0.01478	8.38	0.00582	8.55	0.00168	8.62	0.000990385
										8.35	0.00793	8.43	0.01473	8.4	0.00582	8.57	0.00168	8.64	0.000990385
										8.37	0.00793	8.45	0.01473	8.42	0.00579	8.59	0.00168	8.66	0.000990385
										8.39	0.00793	8.47	0.01467	8.44	0.00579	8.61	0.00167	8.68	0.000990385
										8.41	0.00789	8.49	0.01467	8.46	0.00579	8.63	0.00167	8.7	0.000980769
										8.43	0.00789	8.51	0.01462	8.48	0.00575	8.65	0.00167	8.72	0.000980769
										8.45	0.00789	8.53	0.01456	8.5	0.00575	8.67	0.00167	8.74	0.000980769
										8.47	0.00789	8.55	0.01456	8.52	0.00571	8.69	0.00165	8.76	0.000980769
										8.49	0.00786	8.57	0.01451	8.54	0.00571	8.71	0.00165	8.78	0.000980769
										8.51	0.00786	8.59	0.01451	8.56	0.00571	8.73	0.00165	8.8	0.000971154
										8.53	0.00786	8.61	0.01445	8.58	0.00568	8.75	0.00165	8.82	0.000971154
										8.55	0.00782	8.63	0.01445	8.6	0.00568	8.77	0.00165	8.84	0.000971154
										8.57	0.00782	8.65	0.0144	8.62	0.00568	8.79	0.00163	8.86	0.000971154
										8.59	0.00782	8.67	0.01434	8.64	0.00564	8.81	0.00163	8.88	0.000961538
										8.61	0.00779	8.69	0.01434	8.66	0.00564	8.83	0.00163	8.9	0.000961538
										8.63	0.00779	8.71	0.01429	8.68	0.00564	8.85	0.00163	8.92	0.000961538
										8.65	0.00779	8.73	0.01429	8.7	0.00561	8.87	0.00163	8.94	0.000961538
										8.67	0.00779	8.75	0.01423	8.72	0.00561	8.89	0.00162	8.96	0.000961538
										8.69	0.00775	8.77	0.01423	8.74	0.00557	8.91	0.00162	8.98	0.000951923
										8.71	0.00775	8.79	0.01418	8.76	0.00557	8.93	0.00162	9	0.000951923
										8.73	0.00775	8.81	0.01418	8.78	0.00557	8.95	0.00162	9.02	0.000951923
										8.75	0.00771	8.83	0.01412	8.8	0.00554	8.97	0.0016	9.04	0.000951923
										8.77	0.00771	8.85	0.01412	8.82	0.00554	8.99	0.0016	9.06	0.000951923
										8.79	0.00771	8.87	0.01407	8.84	0.00554	9.01	0.0016	9.08	0.000942308
										8.81	0.00771	8.89	0.01401	8.86	0.0055	9.03	0.0016	9.1	0.000942308
										8.83	0.00768	8.91	0.01401	8.88	0.0055	9.05	0.0016	9.12	0.000942308
										8.85	0.00768	8.93	0.01396	8.9	0.0055	9.07	0.00158	9.14	0.000942308
										8.87	0.00768	8.95	0.01396	8.92	0.00546	9.09	0.00158	9.16	0.000932692
										8.89	0.00764	8.97	0.0139	8.94	0.00546	9.11	0.00158	9.18	0.000932692
										8.91	0.00764	8.99	0.0139	8.96	0.00546	9.13	0.00158	9.2	0.000932692
										8.93	0.00764	9.01	0.01385	8.98	0.00543	9.15	0.00158	9.22	0.000932692
										8.95	0.00764	9.03	0.01385	9	0.00543	9.17	0.00157	9.24	0.000932692
										8.97	0.00761	9.05	0.01379	9.02	0.00539	9.19	0.00157	9.26	0.000923077
										8.99	0.00761	9.07	0.01379	9.04	0.00539	9.21	0.00157	9.28	0.000923077
										9.01	0.00761	9.09	0.01374	9.06	0.00539	9.23	0.00157	9.3	0.000923077
										9.03	0.00757	9.11	0.01374	9.08	0.00536	9.25	0.00157	9.32	0.000923077
										9.05	0.00757	9.13	0.01368	9.1	0.00536	9.27	0.00155	9.34	0.000923077
										9.07	0.00757	9.15	0.01363	9.12	0.00536	9.29	0.00155	9.36	0.000913462
										9.09	0.00757	9.17	0.01363	9.14	0.00532	9.31	0.00155	9.38	0.000913462
										9.11	0.00754	9.19	0.01357	9.16	0.00532	9.33	0.00155	9.4	0.000913462
										9.13	0.00754	9.21	0.01357	9.18	0.00532	9.35	0.00155	9.42	0.000913462
										9.15	0.00754	9.23	0.01352	9.2	0.00529	9.37	0.00153	9.44	0.000913462
										9.17	0.00754	9.25	0.01352	9.22	0.00529	9.39	0.00153	9.46	0.000903846
										9.19	0.0075	9.27	0.01346	9.24	0.00529	9.41	0.00153	9.48	0.000903846
										9.21	0.0075	9.29	0.01346	9.26	0.00525	9.43	0.00153	9.5	0.000903846
										9.23	0.0075	9.31	0.01341	9.28	0.00525	9.45	0.00153	9.52	0.000903846
										9.25	0.00746	9.33	0.01341	9.3	0.00525	9.47	0.00152	9.54	0.000894231
										9.27	0.00746	9.35	0.01335	9.32	0.00521	9.49	0.00152	9.56	0.000894231
										9.29	0.00746	9.37	0.01335	9.34	0.00521	9.51	0.00152	9.58	0.000894231
										9.31	0.00746	9.39	0.0133	9.36	0.00521	9.53	0.00152	9.6	0.000894231
										9.33	0.00743	9.41	0.0133	9.38	0.00518	9.55	0.00152	9.62	0.000894231
										9.35	0.00743	9.43	0.01324	9.4	0.00518	9.57	0.0015	9.64	0.000884615
										9.37	0.00743	9.45	0.01324	9.42	0.00518	9.59	0.0015	9.66	0.000884615
										9.39	0.00743	9.47	0.01319	9.44	0.00514	9.61	0.0015	9.68	0.000884615
										9.41	0.00739	9.49	0.01319	9.46	0.00514	9.63	0.0015	9.7	0.000884615
										9.43	0.00739	9.51	0.01313	9.48	0.00514	9.65	0.0015	9.72	0.000884615
										9.45	0.00739	9.53	0.01313	9.5	0.00511	9.67	0.00148	9.74	0.000875
										9.47	0.00736	9.55	0.01308	9.52	0.00511	9.69	0.00148	9.76	0.000875
										9.49	0.00736	9.57	0.01308	9.54	0.00511	9.71	0.00148	9.78	0.000875
										9.51	0.00736	9.59	0.01302	9.56	0.00507	9.73	0.00148	9.8	0.000875
										9.53	0.00736	9.61	0.01302	9.58	0.00507	9.75	0.00148	9.82	0.000875
										9.55	0.00732	9.63	0.01297	9.6	0.00507	9.77	0.00147	9.84	0.000865385
										9.57	0.00732	9.65	0.01297	9.62	0.00504	9.79	0.00147	9.86	0.000865385
										9.59	0.00732	9.67	0.01291	9.64	0.00504	9.81	0.00147	9.88	0.000865385
										9.61	0.00732	9.69	0.01291	9.66	0.00504	9.83	0.00147	9.9	0.000865385
										9.63	0.00729	9.71	0.01286	9.68	0.005	9.85	0.00147	9.92	0.000865385
										9.65	0.00729	9.73	0.01286	9.7	0.005	9.87	0.00145	9.94	0.000865385
										9.67	0.00729	9.75	0.0128	9.72	0.005	9.89	0.00145	9.96	0.000855769
										9.69	0.00729	9.77	0.0128	9.74	0.00496	9.91	0.00145	9.98	0.000855769
										9.71	0.00725	9.79	0.01275	9.76	0.00496	9.93	0.00145	10	0.000855769
										9.73	0.00725	9.81	0.01275	9.78	0.00496	9.95	0.00145	10.02	0.000855769
										9.75	0.00725	9.83	0.01269	9.8	0.00496	9.97	0.00145	10.04	0.000855769
										9.77	0.00725	9.85	0.01269	9.82	0.00493	9.99	0.00143	10.06	0.000846154
										9.79	0.00721	9.87	0.01264	9.84	0.00493	10.01	0.00143	10.08	0.000846154
										9.81	0.00721	9.89	0.01264	9.86	0.00493	10.03	0.00143	10.1	0.000846154
										9.83	0.00721	9.91	0.01258	9.88	0.00489	10.05	0.00143	10.12	0.000846154
										9.85	0.00721	9.93	0.01258	9.9	0.00489	10.07	0.00143	10.14	0.000846154
										9.87	0.00718	9.95	0.01253	9.92	0.00489	10.09	0.00142	10.16	0.000836538
										9.89	0.00718	9.97	0.01253	9.94	0.00486	10.11	0.00142	10.18	0.000836538
										9.91	0.00718	9.99	0.01247	9.96	0.00486	10.13	0.00142	10.2	0.000836538
										9.93	0.00718	10.01	0.01247	9.98	0.00486	10.15	0.00142	10.22	0.000836538
										9.95	0.00714	10.03	0.01242	10	0.00482	10.17	0.00142	10.24	0.000836538
										9.97	0.00714	10.05	0.01242	10.02	0.00482	10.19	0.00142	10.26	0.000826923
										9.99	0.00714	10.07	0.01236	10.04	0.00482	10.21	0.0014	10.28	0.000826923
										10.01	0.00714	10.09	0.01236	10.06	0.00479	10.23	0.0014	10.3	0.000826923
										10.03	0.00711	10.11	0.01231	10.08	0.00479	10.25	0.0014	10.32	0.000826923
										10.05	0.00711	10.13	0.01231	10.1	0.00479	10.27	0.0014	10.34	0.000826923
										10.07	0.00711	10.15	0.01225	10.12	0.00479	10.29	0.0014	10.36	0.000826923
										10.09	0.00711	10.17	0.01225	10.14	0.00475	10.31	0.00138	10.38	0.000817308
										10.11	0.00707	10.19	0.01225	10.16	0.00475	10.33	0.00138	10.4	0.000817308
										10.13	0.00707	10.21	0.0122	10.18	0.00475	10.35	0.00138	10.42	0.000817308
										10.15	0.00707	10.23	0.0122	10.2	0.00471	10.37	0.00138	10.44	0.000817308
										10.17	0.00707	10.25	0.01214	10.22	0.00471	10.39	0.00138	10.46	0.000817308
										10.19	0.00704	10.27	0.01214	10.24	0.00471	10.41	0.00138	10.48	0.000807692
										10.21	0.00704	10.29	0.01209	10.26	0.00468	10.43	0.00137	10.5	0.000807692
										10.23	0.00704	10.31	0.01209	10.28	0.00468	10.45	0.00137	10.52	0.000807692
										10.25	0.00704	10.33	0.01203	10.3	0.00468	10.47	0.00137	10.54	0.000807692
										10.27	0.007	10.35	0.01203	10.32	0.00468	10.49	0.00137	10.56	0.000807692
										10.29	0.007	10.37	0.01198	10.34	0.00464	10.51	0.00137	10.58	0.000807692
										10.31	0.007	10.39	0.01198	10.36	0.00464	10.53	0.00135	10.6	0.000798077
										10.33	0.007	10.41	0.01192	10.38	0.00464	10.55	0.00135	10.62	0.000798077
										10.35	0.00696	10.43	0.01192	10.4	0.00461	10.57	0.00135	10.64	0.000798077
										10.37	0.00696	10.45	0.01192	10.42	0.00461	10.59	0.00135	10.66	0.000798077
										10.39	0.00696	10.47	0.01187	10.44	0.00461	10.61	0.00135	10.68	0.000798077
										10.41	0.00696	10.49	0.01187	10.46	0.00457	10.63	0.00135	10.7	0.000798077
										10.43	0.00696	10.51	0.01181	10.48	0.00457	10.65	0.00133	10.72	0.000788462
										10.45	0.00693	10.53	0.01181	10.5	0.00457	10.67	0.00133	10.74	0.000788462
										10.47	0.00693	10.55	0.01176	10.52	0.00457	10.69	0.00133	10.76	0.000788462
										10.49	0.00693	10.57	0.01176	10.54	0.00454	10.71	0.00133	10.78	0.000788462
										10.51	0.00693	10.59	0.0117	10.56	0.00454	10.73	0.00133	10.8	0.000788462
										10.53	0.00689	10.61	0.0117	10.58	0.00454	10.75	0.00133	10.82	0.000778846
										10.55	0.00689	10.63	0.01165	10.6	0.0045	10.77	0.00132	10.84	0.000778846
										10.57	0.00689	10.65	0.01165	10.62	0.0045	10.79	0.00132	10.86	0.000778846
										10.59	0.00689	10.67	0.01165	10.64	0.0045	10.81	0.00132	10.88	0.000778846
										10.61	0.00686	10.69	0.01159	10.66	0.0045	10.83	0.00132	10.9	0.000778846
										10.63	0.00686	10.71	0.01159	10.68	0.00446	10.85	0.00132	10.92	0.000778846
										10.65	0.00686	10.73	0.01154	10.7	0.00446	10.87	0.00132	10.94	0.000769231
										10.67	0.00686	10.75	0.01154	10.72	0.00446	10.89	0.0013	10.96	0.000769231
										10.69	0.00682	10.77	0.01148	10.74	0.00443	10.91	0.0013	10.98	0.000769231
										10.71	0.00682	10.79	0.01148	10.76	0.00443	10.93	0.0013	11	0.000769231
										10.73	0.00682	10.81	0.01143	10.78	0.00443	10.95	0.0013	11.02	0.000769231
										10.75	0.00682	10.83	0.01143	10.8	0.00443	10.97	0.0013	11.04	0.000769231
										10.77	0.00682	10.85	0.01143	10.82	0.00439	10.99	0.0013	11.06	0.000759615
										10.79	0.00679	10.87	0.01137	10.84	0.00439	11.01	0.00128	11.08	0.000759615
										10.81	0.00679	10.89	0.01137	10.86	0.00439	11.03	0.00128	11.1	0.000759615
										10.83	0.00679	10.91	0.01132	10.88	0.00439	11.05	0.00128	11.12	0.000759615
										10.85	0.00679	10.93	0.01132	10.9	0.00436	11.07	0.00128	11.14	0.000759615
										10.87	0.00675	10.95	0.01126	10.92	0.00436	11.09	0.00128	11.16	0.000759615
										10.89	0.00675	10.97	0.01126	10.94	0.00436	11.11	0.00128	11.18	0.00075
										10.91	0.00675	10.99	0.01126	10.96	0.00432	11.13	0.00127	11.2	0.00075
										10.93	0.00675	11.01	0.01121	10.98	0.00432	11.15	0.00127	11.22	0.00075
										10.95	0.00675	11.03	0.01121	11	0.00432	11.17	0.00127	11.24	0.00075
										10.97	0.00671	11.05	0.01115	11.02	0.00432	11.19	0.00127	11.26	0.00075
										10.99	0.00671	11.07	0.01115	11.04	0.00429	11.21	0.00127	11.28	0.00075
										11.01	0.00671	11.09	0.0111	11.06	0.00429	11.23	0.00127	11.3	0.000740385
										11.03	0.00671	11.11	0.0111	11.08	0.00429	11.25	0.00125	11.32	0.000740385
										11.05	0.00668	11.13	0.0111	11.1	0.00429	11.27	0.00125	11.34	0.000740385
										11.07	0.00668	11.15	0.01104	11.12	0.00425	11.29	0.00125	11.36	0.000740385
										11.09	0.00668	11.17	0.01104	11.14	0.00425	11.31	0.00125	11.38	0.000740385
										11.11	0.00668	11.19	0.01099	11.16	0.00425	11.33	0.00125	11.4	0.000740385
										11.13	0.00668	11.21	0.01099	11.18	0.00421	11.35	0.00125	11.42	0.000730769
										11.15	0.00664	11.23	0.01093	11.2	0.00421	11.37	0.00125	11.44	0.000730769
										11.17	0.00664	11.25	0.01093	11.22	0.00421	11.39	0.00123	11.46	0.000730769
										11.19	0.00664	11.27	0.01093	11.24	0.00421	11.41	0.00123	11.48	0.000730769
										11.21	0.00664	11.29	0.01088	11.26	0.00418	11.43	0.00123	11.5	0.000730769
										11.23	0.00664	11.31	0.01088	11.28	0.00418	11.45	0.00123	11.52	0.000730769
										11.25	0.00661	11.33	0.01082	11.3	0.00418	11.47	0.00123	11.54	0.000721154
										11.27	0.00661	11.35	0.01082	11.32	0.00418	11.49	0.00123	11.56	0.000721154
										11.29	0.00661	11.37	0.01082	11.34	0.00414	11.51	0.00122	11.58	0.000721154
										11.31	0.00661	11.39	0.01077	11.36	0.00414	11.53	0.00122	11.6	0.000721154
										11.33	0.00657	11.41	0.01077	11.38	0.00414	11.55	0.00122	11.62	0.000721154
										11.35	0.00657	11.43	0.01071	11.4	0.00414	11.57	0.00122	11.64	0.000721154
										11.37	0.00657	11.45	0.01071	11.42	0.00411	11.59	0.00122	11.66	0.000721154
										11.39	0.00657	11.47	0.01071	11.44	0.00411	11.61	0.00122	11.68	0.000711538
										11.41	0.00657	11.49	0.01066	11.46	0.00411	11.63	0.00122	11.7	0.000711538
										11.43	0.00654	11.51	0.01066	11.48	0.00411	11.65	0.0012	11.72	0.000711538
										11.45	0.00654	11.53	0.0106	11.5	0.00407	11.67	0.0012	11.74	0.000711538
										11.47	0.00654	11.55	0.0106	11.52	0.00407	11.69	0.0012	11.76	0.000711538
										11.49	0.00654	11.57	0.01055	11.54	0.00407	11.71	0.0012	11.78	0.000711538
										11.51	0.00654	11.59	0.01055	11.56	0.00404	11.73	0.0012	11.8	0.000701923
										11.53	0.0065	11.61	0.01055	11.58	0.00404	11.75	0.0012	11.82	0.000701923
										11.55	0.0065	11.63	0.01049	11.6	0.00404	11.77	0.00118	11.84	0.000701923
										11.57	0.0065	11.65	0.01049	11.62	0.00404	11.79	0.00118	11.86	0.000701923
										11.59	0.0065	11.67	0.01044	11.64	0.004	11.81	0.00118	11.88	0.000701923
										11.61	0.0065	11.69	0.01044	11.66	0.004	11.83	0.00118	11.9	0.000701923
										11.63	0.00646	11.71	0.01044	11.68	0.004	11.85	0.00118	11.92	0.000701923
										11.65	0.00646	11.73	0.01038	11.7	0.004	11.87	0.00118	11.94	0.000692308
										11.67	0.00646	11.75	0.01038	11.72	0.00396	11.89	0.00118	11.96	0.000692308
										11.69	0.00646	11.77	0.01033	11.74	0.00396	11.91	0.00117	11.98	0.000692308
										11.71	0.00646	11.79	0.01033	11.76	0.00396	11.93	0.00117	12	0.000692308
										11.73	0.00643	11.81	0.01033	11.78	0.00396	11.95	0.00117	12.02	0.000692308
										11.75	0.00643	11.83	0.01027	11.8	0.00393	11.97	0.00117	12.04	0.000692308
										11.77	0.00643	11.85	0.01027	11.82	0.00393	11.99	0.00117	12.06	0.000682692
										11.79	0.00643	11.87	0.01027	11.84	0.00393	12.01	0.00117	12.08	0.000682692
										11.81	0.00643	11.89	0.01022	11.86	0.00393	12.03	0.00117	12.1	0.000682692
										11.83	0.00639	11.91	0.01022	11.88	0.00389	12.05	0.00115	12.12	0.000682692
										11.85	0.00639	11.93	0.01016	11.9	0.00389	12.07	0.00115	12.14	0.000682692
										11.87	0.00639	11.95	0.01016	11.92	0.00389	12.09	0.00115	12.16	0.000682692
										11.89	0.00639	11.97	0.01016	11.94	0.00389	12.11	0.00115	12.18	0.000682692
										11.91	0.00639	11.99	0.01011	11.96	0.00389	12.13	0.00115	12.2	0.000673077
										11.93	0.00636	12.01	0.01011	11.98	0.00386	12.15	0.00115	12.22	0.000673077
										11.95	0.00636	12.03	0.01005	12	0.00386	12.17	0.00115	12.24	0.000673077
										11.97	0.00636	12.05	0.01005	12.02	0.00386	12.19	0.00113	12.26	0.000673077
										11.99	0.00636	12.07	0.01005	12.04	0.00386	12.21	0.00113	12.28	0.000673077
										12.01	0.00636	12.09	0.01	12.06	0.00382	12.23	0.00113	12.3	0.000673077
										12.03	0.00632	12.11	0.01	12.08	0.00382	12.25	0.00113	12.32	0.000673077
										12.05	0.00632	12.13	0.01	12.1	0.00382	12.27	0.00113	12.34	0.000663462
										12.07	0.00632	12.15	0.00995	12.12	0.00382	12.29	0.00113	12.36	0.000663462
										12.09	0.00632	12.17	0.00995	12.14	0.00379	12.31	0.00113	12.38	0.000663462
										12.11	0.00632	12.19	0.00989	12.16	0.00379	12.33	0.00112	12.4	0.000663462
										12.13	0.00629	12.21	0.00989	12.18	0.00379	12.35	0.00112	12.42	0.000663462
										12.15	0.00629	12.23	0.00989	12.2	0.00379	12.37	0.00112	12.44	0.000663462
										12.17	0.00629	12.25	0.00984	12.22	0.00375	12.39	0.00112	12.46	0.000663462
										12.19	0.00629	12.27	0.00984	12.24	0.00375	12.41	0.00112	12.48	0.000653846
										12.21	0.00629	12.29	0.00984	12.26	0.00375	12.43	0.00112	12.5	0.000653846
										12.23	0.00625	12.31	0.00978	12.28	0.00375	12.45	0.00112	12.52	0.000653846
										12.25	0.00625	12.33	0.00978	12.3	0.00371	12.47	0.0011	12.54	0.000653846
										12.27	0.00625	12.35	0.00973	12.32	0.00371	12.49	0.0011	12.56	0.000653846
										12.29	0.00625	12.37	0.00973	12.34	0.00371	12.51	0.0011	12.58	0.000653846
										12.31	0.00625	12.39	0.00973	12.36	0.00371	12.53	0.0011	12.6	0.000653846
										12.33	0.00621	12.41	0.00967	12.38	0.00371	12.55	0.0011	12.62	0.000644231
										12.35	0.00621	12.43	0.00967	12.4	0.00368	12.57	0.0011	12.64	0.000644231
										12.37	0.00621	12.45	0.00967	12.42	0.00368	12.59	0.0011	12.66	0.000644231
										12.39	0.00621	12.47	0.00962	12.44	0.00368	12.61	0.0011	12.68	0.000644231
										12.41	0.00621	12.49	0.00962	12.46	0.00368	12.63	0.00108	12.7	0.000644231
										12.43	0.00621	12.51	0.00956	12.48	0.00364	12.65	0.00108	12.72	0.000644231
										12.45	0.00618	12.53	0.00956	12.5	0.00364	12.67	0.00108	12.74	0.000644231
										12.47	0.00618	12.55	0.00956	12.52	0.00364	12.69	0.00108	12.76	0.000644231
										12.49	0.00618	12.57	0.00951	12.54	0.00364	12.71	0.00108	12.78	0.000634615
										12.51	0.00618	12.59	0.00951	12.56	0.00364	12.73	0.00108	12.8	0.000634615
										12.53	0.00618	12.61	0.00951	12.58	0.00361	12.75	0.00108	12.82	0.000634615
										12.55	0.00614	12.63	0.00945	12.6	0.00361	12.77	0.00107	12.84	0.000634615
										12.57	0.00614	12.65	0.00945	12.62	0.00361	12.79	0.00107	12.86	0.000634615
										12.59	0.00614	12.67	0.00945	12.64	0.00361	12.81	0.00107	12.88	0.000634615
										12.61	0.00614	12.69	0.0094	12.66	0.00357	12.83	0.00107	12.9	0.000634615
										12.63	0.00614	12.71	0.0094	12.68	0.00357	12.85	0.00107	12.92	0.000625
										12.65	0.00614	12.73	0.0094	12.7	0.00357	12.87	0.00107	12.94	0.000625
										12.67	0.00611	12.75	0.00934	12.72	0.00357	12.89	0.00107	12.96	0.000625
										12.69	0.00611	12.77	0.00934	12.74	0.00357	12.91	0.00107	12.98	0.000625
										12.71	0.00611	12.79	0.00929	12.76	0.00354	12.93	0.00105	13	0.000625
										12.73	0.00611	12.81	0.00929	12.78	0.00354	12.95	0.00105	13.02	0.000625
										12.75	0.00611	12.83	0.00929	12.8	0.00354	12.97	0.00105	13.04	0.000625
										12.77	0.00607	12.85	0.00923	12.82	0.00354	12.99	0.00105	13.06	0.000615385
										12.79	0.00607	12.87	0.00923	12.84	0.0035	13.01	0.00105	13.08	0.000615385
										12.81	0.00607	12.89	0.00923	12.86	0.0035	13.03	0.00105	13.1	0.000615385
										12.83	0.00607	12.91	0.00918	12.88	0.0035	13.05	0.00105	13.12	0.000615385
										12.85	0.00607	12.93	0.00918	12.9	0.0035	13.07	0.00105	13.14	0.000615385
										12.87	0.00607	12.95	0.00918	12.92	0.0035	13.09	0.00103	13.16	0.000615385
										12.89	0.00604	12.97	0.00912	12.94	0.00346	13.11	0.00103	13.18	0.000615385
										12.91	0.00604	12.99	0.00912	12.96	0.00346	13.13	0.00103	13.2	0.000615385
										12.93	0.00604	13.01	0.00912	12.98	0.00346	13.15	0.00103	13.22	0.000605769
										12.95	0.00604	13.03	0.00907	13	0.00346	13.17	0.00103	13.24	0.000605769
										12.97	0.00604	13.05	0.00907	13.02	0.00346	13.19	0.00103	13.26	0.000605769
										12.99	0.00604	13.07	0.00907	13.04	0.00343	13.21	0.00103	13.28	0.000605769
										13.01	0.006	13.09	0.00901	13.06	0.00343	13.23	0.00102	13.3	0.000605769
										13.03	0.006	13.11	0.00901	13.08	0.00343	13.25	0.00102	13.32	0.000605769
										13.05	0.006	13.13	0.00901	13.1	0.00343	13.27	0.00102	13.34	0.000605769
										13.07	0.006	13.15	0.00896	13.12	0.00339	13.29	0.00102	13.36	0.000605769
										13.09	0.006	13.17	0.00896	13.14	0.00339	13.31	0.00102	13.38	0.000596154
										13.11	0.006	13.19	0.00896	13.16	0.00339	13.33	0.00102	13.4	0.000596154
										13.13	0.00596	13.21	0.0089	13.18	0.00339	13.35	0.00102	13.42	0.000596154
										13.15	0.00596	13.23	0.0089	13.2	0.00339	13.37	0.00102	13.44	0.000596154
										13.17	0.00596	13.25	0.0089	13.22	0.00336	13.39	0.00102	13.46	0.000596154
										13.19	0.00596	13.27	0.00885	13.24	0.00336	13.41	0.001	13.48	0.000596154
										13.21	0.00596	13.29	0.00885	13.26	0.00336	13.43	0.001	13.5	0.000596154
										13.23	0.00593	13.31	0.00885	13.28	0.00336	13.45	0.001	13.52	0.000596154
										13.25	0.00593	13.33	0.00879	13.3	0.00336	13.47	0.001	13.54	0.000586538
										13.27	0.00593	13.35	0.00879	13.32	0.00332	13.49	0.001	13.56	0.000586538
										13.29	0.00593	13.37	0.00879	13.34	0.00332	13.51	0.001	13.58	0.000586538
										13.31	0.00593	13.39	0.00874	13.36	0.00332	13.53	0.001	13.6	0.000586538
										13.33	0.00593	13.41	0.00874	13.38	0.00332	13.55	0.001	13.62	0.000586538
										13.35	0.00589	13.43	0.00874	13.4	0.00332	13.57	0.000983333	13.64	0.000586538
										13.37	0.00589	13.45	0.00868	13.42	0.00329	13.59	0.000983333	13.66	0.000586538
										13.39	0.00589	13.47	0.00868	13.44	0.00329	13.61	0.000983333	13.68	0.000586538
										13.41	0.00589	13.49	0.00868	13.46	0.00329	13.63	0.000983333	13.7	0.000576923
										13.43	0.00589	13.51	0.00863	13.48	0.00329	13.65	0.000983333	13.72	0.000576923
										13.45	0.00589	13.53	0.00863	13.5	0.00329	13.67	0.000983333	13.74	0.000576923
										13.47	0.00589	13.55	0.00863	13.52	0.00325	13.69	0.000983333	13.76	0.000576923
										13.49	0.00586	13.57	0.00857	13.54	0.00325	13.71	0.000983333	13.78	0.000576923
										13.51	0.00586	13.59	0.00857	13.56	0.00325	13.73	0.000966667	13.8	0.000576923
										13.53	0.00586	13.61	0.00857	13.58	0.00325	13.75	0.000966667	13.82	0.000576923
										13.55	0.00586	13.63	0.00852	13.6	0.00325	13.77	0.000966667	13.84	0.000576923
										13.57	0.00586	13.65	0.00852	13.62	0.00321	13.79	0.000966667	13.86	0.000567308
										13.59	0.00586	13.67	0.00852	13.64	0.00321	13.81	0.000966667	13.88	0.000567308
										13.61	0.00582	13.69	0.00846	13.66	0.00321	13.83	0.000966667	13.9	0.000567308
										13.63	0.00582	13.71	0.00846	13.68	0.00321	13.85	0.000966667	13.92	0.000567308
										13.65	0.00582	13.73	0.00846	13.7	0.00321	13.87	0.000966667	13.94	0.000567308
										13.67	0.00582	13.75	0.00841	13.72	0.00318	13.89	0.000966667	13.96	0.000567308
										13.69	0.00582	13.77	0.00841	13.74	0.00318	13.91	0.00095	13.98	0.000567308
										13.71	0.00582	13.79	0.00841	13.76	0.00318	13.93	0.00095	14	0.000567308
										13.73	0.00579	13.81	0.00835	13.78	0.00318	13.95	0.00095	14.02	0.000567308
										13.75	0.00579	13.83	0.00835	13.8	0.00318	13.97	0.00095	14.04	0.000557692
										13.77	0.00579	13.85	0.00835	13.82	0.00314	13.99	0.00095	14.06	0.000557692
										13.79	0.00579	13.87	0.00835	13.84	0.00314	14.01	0.00095	14.08	0.000557692
										13.81	0.00579	13.89	0.0083	13.86	0.00314	14.03	0.00095	14.1	0.000557692
										13.83	0.00579	13.91	0.0083	13.88	0.00314	14.05	0.00095	14.12	0.000557692
										13.85	0.00575	13.93	0.0083	13.9	0.00314	14.07	0.00095	14.14	0.000557692
										13.87	0.00575	13.95	0.00824	13.92	0.00311	14.09	0.000933333	14.16	0.000557692
										13.89	0.00575	13.97	0.00824	13.94	0.00311	14.11	0.000933333	14.18	0.000557692
										13.91	0.00575	13.99	0.00824	13.96	0.00311	14.13	0.000933333	14.2	0.000557692
										13.93	0.00575	14.01	0.00819	13.98	0.00311	14.15	0.000933333	14.22	0.000548077
										13.95	0.00575	14.03	0.00819	14	0.00311	14.17	0.000933333	14.24	0.000548077
										13.97	0.00575	14.05	0.00819	14.02	0.00311	14.19	0.000933333	14.26	0.000548077
										13.99	0.00571	14.07	0.00813	14.04	0.00307	14.21	0.000933333	14.28	0.000548077
										14.01	0.00571	14.09	0.00813	14.06	0.00307	14.23	0.000933333	14.3	0.000548077
										14.03	0.00571	14.11	0.00813	14.08	0.00307	14.25	0.000933333	14.32	0.000548077
										14.05	0.00571	14.13	0.00813	14.1	0.00307	14.27	0.000916667	14.34	0.000548077
										14.07	0.00571	14.15	0.00808	14.12	0.00307	14.29	0.000916667	14.36	0.000548077
										14.09	0.00571	14.17	0.00808	14.14	0.00304	14.31	0.000916667	14.38	0.000538462
										14.11	0.00568	14.19	0.00808	14.16	0.00304	14.33	0.000916667	14.4	0.000538462
										14.13	0.00568	14.21	0.00802	14.18	0.00304	14.35	0.000916667	14.42	0.000538462
										14.15	0.00568	14.23	0.00802	14.2	0.00304	14.37	0.000916667	14.44	0.000538462
										14.17	0.00568	14.25	0.00802	14.22	0.00304	14.39	0.000916667	14.46	0.000538462
										14.19	0.00568	14.27	0.00797	14.24	0.00304	14.41	0.000916667	14.48	0.000538462
										14.21	0.00568	14.29	0.00797	14.26	0.003	14.43	0.000916667	14.5	0.000538462
										14.23	0.00568	14.31	0.00797	14.28	0.003	14.45	0.0009	14.52	0.000538462
										14.25	0.00564	14.33	0.00797	14.3	0.003	14.47	0.0009	14.54	0.000538462
										14.27	0.00564	14.35	0.00791	14.32	0.003	14.49	0.0009	14.56	0.000538462
										14.29	0.00564	14.37	0.00791	14.34	0.003	14.51	0.0009	14.58	0.000528846
										14.31	0.00564	14.39	0.00791	14.36	0.00296	14.53	0.0009	14.6	0.000528846
										14.33	0.00564	14.41	0.00786	14.38	0.00296	14.55	0.0009	14.62	0.000528846
										14.35	0.00564	14.43	0.00786	14.4	0.00296	14.57	0.0009	14.64	0.000528846
										14.37	0.00564	14.45	0.00786	14.42	0.00296	14.59	0.0009	14.66	0.000528846
										14.39	0.00561	14.47	0.0078	14.44	0.00296	14.61	0.0009	14.68	0.000528846
										14.41	0.00561	14.49	0.0078	14.46	0.00296	14.63	0.000883333	14.7	0.000528846
										14.43	0.00561	14.51	0.0078	14.48	0.00293	14.65	0.000883333	14.72	0.000528846
										14.45	0.00561	14.53	0.0078	14.5	0.00293	14.67	0.000883333	14.74	0.000528846
										14.47	0.00561	14.55	0.00775	14.52	0.00293	14.69	0.000883333	14.76	0.000519231
										14.49	0.00561	14.57	0.00775	14.54	0.00293	14.71	0.000883333	14.78	0.000519231
										14.51	0.00557	14.59	0.00775	14.56	0.00293	14.73	0.000883333	14.8	0.000519231
										14.53	0.00557	14.61	0.00769	14.58	0.00289	14.75	0.000883333	14.82	0.000519231
										14.55	0.00557	14.63	0.00769	14.6	0.00289	14.77	0.000883333	14.84	0.000519231
										14.57	0.00557	14.65	0.00769	14.62	0.00289	14.79	0.000883333	14.86	0.000519231
										14.59	0.00557	14.67	0.00769	14.64	0.00289	14.81	0.000883333	14.88	0.000519231
										14.61	0.00557	14.69	0.00764	14.66	0.00289	14.83	0.000866667	14.9	0.000519231
										14.63	0.00557	14.71	0.00764	14.68	0.00289	14.85	0.000866667	14.92	0.000519231
										14.65	0.00554	14.73	0.00764	14.7	0.00286	14.87	0.000866667	14.94	0.000509615
										14.67	0.00554	14.75	0.00758	14.72	0.00286	14.89	0.000866667	14.96	0.000509615
										14.69	0.00554	14.77	0.00758	14.74	0.00286	14.91	0.000866667	14.98	0.000509615
										14.71	0.00554	14.79	0.00758	14.76	0.00286	14.93	0.000866667	15	0.000509615
										14.73	0.00554	14.81	0.00758	14.78	0.00286	14.95	0.000866667	15.02	0.000509615
										14.75	0.00554	14.83	0.00753	14.8	0.00286	14.97	0.000866667	15.04	0.000509615
										14.77	0.00554	14.85	0.00753	14.82	0.00282	14.99	0.000866667	15.06	0.000509615
										14.79	0.0055	14.87	0.00753	14.84	0.00282	15.01	0.000866667	15.08	0.000509615
										14.81	0.0055	14.89	0.00747	14.86	0.00282	15.03	0.00085	15.1	0.000509615
										14.83	0.0055	14.91	0.00747	14.88	0.00282	15.05	0.00085	15.12	0.000509615
										14.85	0.0055	14.93	0.00747	14.9	0.00282	15.07	0.00085	15.14	0.0005
										14.87	0.0055	14.95	0.00747	14.92	0.00282	15.09	0.00085	15.16	0.0005
										14.89	0.0055	14.97	0.00742	14.94	0.00279	15.11	0.00085	15.18	0.0005
										14.91	0.0055	14.99	0.00742	14.96	0.00279	15.13	0.00085	15.2	0.0005
										14.93	0.0055	15.01	0.00742	14.98	0.00279	15.15	0.00085	15.22	0.0005
										14.95	0.00546	15.03	0.00742	15	0.00279	15.17	0.00085	15.24	0.0005
										14.97	0.00546	15.05	0.00736	15.02	0.00279	15.19	0.00085	15.26	0.0005
										14.99	0.00546	15.07	0.00736	15.04	0.00279	15.21	0.00085	15.28	0.0005
										15.01	0.00546	15.09	0.00736	15.06	0.00275	15.23	0.000833333	15.3	0.0005
										15.03	0.00546	15.11	0.00731	15.08	0.00275	15.25	0.000833333	15.32	0.0005
										15.05	0.00546	15.13	0.00731	15.1	0.00275	15.27	0.000833333	15.34	0.000490385
										15.07	0.00546	15.15	0.00731	15.12	0.00275	15.29	0.000833333	15.36	0.000490385
										15.09	0.00543	15.17	0.00731	15.14	0.00275	15.31	0.000833333	15.38	0.000490385
										15.11	0.00543	15.19	0.00725	15.16	0.00275	15.33	0.000833333	15.4	0.000490385
										15.13	0.00543	15.21	0.00725	15.18	0.00271	15.35	0.000833333	15.42	0.000490385
										15.15	0.00543	15.23	0.00725	15.2	0.00271	15.37	0.000833333	15.44	0.000490385
										15.17	0.00543	15.25	0.00725	15.22	0.00271	15.39	0.000833333	15.46	0.000490385
										15.19	0.00543	15.27	0.0072	15.24	0.00271	15.41	0.000833333	15.48	0.000490385
										15.21	0.00543	15.29	0.0072	15.26	0.00271	15.43	0.000833333	15.5	0.000490385
										15.23	0.00539	15.31	0.0072	15.28	0.00271	15.45	0.000816667	15.52	0.000490385
										15.25	0.00539	15.33	0.00714	15.3	0.00268	15.47	0.000816667	15.54	0.000480769
										15.27	0.00539	15.35	0.00714	15.32	0.00268	15.49	0.000816667	15.56	0.000480769
										15.29	0.00539	15.37	0.00714	15.34	0.00268	15.51	0.000816667	15.58	0.000480769
										15.31	0.00539	15.39	0.00714	15.36	0.00268	15.53	0.000816667	15.6	0.000480769
										15.33	0.00539	15.41	0.00709	15.38	0.00268	15.55	0.000816667	15.62	0.000480769
										15.35	0.00539	15.43	0.00709	15.4	0.00268	15.57	0.000816667	15.64	0.000480769
										15.37	0.00539	15.45	0.00709	15.42	0.00268	15.59	0.000816667	15.66	0.000480769
										15.39	0.00536	15.47	0.00709	15.44	0.00264	15.61	0.000816667	15.68	0.000480769
										15.41	0.00536	15.49	0.00703	15.46	0.00264	15.63	0.000816667	15.7	0.000480769
										15.43	0.00536	15.51	0.00703	15.48	0.00264	15.65	0.0008	15.72	0.000480769
										15.45	0.00536	15.53	0.00703	15.5	0.00264	15.67	0.0008	15.74	0.000480769
										15.47	0.00536	15.55	0.00703	15.52	0.00264	15.69	0.0008	15.76	0.000471154
										15.49	0.00536	15.57	0.00698	15.54	0.00264	15.71	0.0008	15.78	0.000471154
										15.51	0.00536	15.59	0.00698	15.56	0.00261	15.73	0.0008	15.8	0.000471154
										15.53	0.00536	15.61	0.00698	15.58	0.00261	15.75	0.0008	15.82	0.000471154
										15.55	0.00532	15.63	0.00698	15.6	0.00261	15.77	0.0008	15.84	0.000471154
										15.57	0.00532	15.65	0.00692	15.62	0.00261	15.79	0.0008	15.86	0.000471154
										15.59	0.00532	15.67	0.00692	15.64	0.00261	15.81	0.0008	15.88	0.000471154
										15.61	0.00532	15.69	0.00692	15.66	0.00261	15.83	0.0008	15.9	0.000471154
										15.63	0.00532	15.71	0.00692	15.68	0.00257	15.85	0.0008	15.92	0.000471154
										15.65	0.00532	15.73	0.00687	15.7	0.00257	15.87	0.000783333	15.94	0.000471154
										15.67	0.00532	15.75	0.00687	15.72	0.00257	15.89	0.000783333	15.96	0.000461538
										15.69	0.00532	15.77	0.00687	15.74	0.00257	15.91	0.000783333	15.98	0.000461538
										15.71	0.00529	15.79	0.00681	15.76	0.00257	15.93	0.000783333	16	0.000461538
										15.73	0.00529	15.81	0.00681	15.78	0.00257	15.95	0.000783333	16.02	0.000461538
										15.75	0.00529	15.83	0.00681	15.8	0.00257	15.97	0.000783333	16.04	0.000461538
										15.77	0.00529	15.85	0.00681	15.82	0.00254	15.99	0.000783333	16.06	0.000461538
										15.79	0.00529	15.87	0.00676	15.84	0.00254	16.01	0.000783333	16.08	0.000461538
										15.81	0.00529	15.89	0.00676	15.86	0.00254	16.03	0.000783333	16.1	0.000461538
										15.83	0.00529	15.91	0.00676	15.88	0.00254	16.05	0.000783333	16.12	0.000461538
										15.85	0.00529	15.93	0.00676	15.9	0.00254	16.07	0.000783333	16.14	0.000461538
										15.87	0.00525	15.95	0.0067	15.92	0.00254	16.09	0.000766667	16.16	0.000461538
										15.89	0.00525	15.97	0.0067	15.94	0.00254	16.11	0.000766667	16.18	0.000451923
										15.91	0.00525	15.99	0.0067	15.96	0.0025	16.13	0.000766667	16.2	0.000451923
										15.93	0.00525	16.01	0.0067	15.98	0.0025	16.15	0.000766667	16.22	0.000451923
										15.95	0.00525	16.03	0.0067	16	0.0025	16.17	0.000766667	16.24	0.000451923
										15.97	0.00525	16.05	0.00665	16.02	0.0025	16.19	0.000766667	16.26	0.000451923
										15.99	0.00525	16.07	0.00665	16.04	0.0025	16.21	0.000766667	16.28	0.000451923
										16.01	0.00525	16.09	0.00665	16.06	0.0025	16.23	0.000766667	16.3	0.000451923
										16.03	0.00521	16.11	0.00665	16.08	0.0025	16.25	0.000766667	16.32	0.000451923
										16.05	0.00521	16.13	0.00659	16.1	0.00246	16.27	0.000766667	16.34	0.000451923
										16.07	0.00521	16.15	0.00659	16.12	0.00246	16.29	0.000766667	16.36	0.000451923
										16.09	0.00521	16.17	0.00659	16.14	0.00246	16.31	0.000766667	16.38	0.000451923
										16.11	0.00521	16.19	0.00659	16.16	0.00246	16.33	0.00075	16.4	0.000451923
										16.13	0.00521	16.21	0.00654	16.18	0.00246	16.35	0.00075	16.42	0.000442308
										16.15	0.00521	16.23	0.00654	16.2	0.00246	16.37	0.00075	16.44	0.000442308
										16.17	0.00521	16.25	0.00654	16.22	0.00246	16.39	0.00075	16.46	0.000442308
										16.19	0.00518	16.27	0.00654	16.24	0.00243	16.41	0.00075	16.48	0.000442308
										16.21	0.00518	16.29	0.00648	16.26	0.00243	16.43	0.00075	16.5	0.000442308
										16.23	0.00518	16.31	0.00648	16.28	0.00243	16.45	0.00075	16.52	0.000442308
										16.25	0.00518	16.33	0.00648	16.3	0.00243	16.47	0.00075	16.54	0.000442308
										16.27	0.00518	16.35	0.00648	16.32	0.00243	16.49	0.00075	16.56	0.000442308
										16.29	0.00518	16.37	0.00643	16.34	0.00243	16.51	0.00075	16.58	0.000442308
										16.31	0.00518	16.39	0.00643	16.36	0.00243	16.53	0.00075	16.6	0.000442308
										16.33	0.00518	16.41	0.00643	16.38	0.00239	16.55	0.00075	16.62	0.000442308
										16.35	0.00514	16.43	0.00643	16.4	0.00239	16.57	0.000733333	16.64	0.000442308
										16.37	0.00514	16.45	0.00637	16.42	0.00239	16.59	0.000733333	16.66	0.000432692
										16.39	0.00514	16.47	0.00637	16.44	0.00239	16.61	0.000733333	16.68	0.000432692
										16.41	0.00514	16.49	0.00637	16.46	0.00239	16.63	0.000733333	16.7	0.000432692
										16.43	0.00514	16.51	0.00637	16.48	0.00239	16.65	0.000733333	16.72	0.000432692
										16.45	0.00514	16.53	0.00637	16.5	0.00239	16.67	0.000733333	16.74	0.000432692
										16.47	0.00514	16.55	0.00632	16.52	0.00236	16.69	0.000733333	16.76	0.000432692
										16.49	0.00514	16.57	0.00632	16.54	0.00236	16.71	0.000733333	16.78	0.000432692
										16.51	0.00514	16.59	0.00632	16.56	0.00236	16.73	0.000733333	16.8	0.000432692
										16.53	0.00511	16.61	0.00632	16.58	0.00236	16.75	0.000733333	16.82	0.000432692
										16.55	0.00511	16.63	0.00626	16.6	0.00236	16.77	0.000733333	16.84	0.000432692
										16.57	0.00511	16.65	0.00626	16.62	0.00236	16.79	0.000733333	16.86	0.000432692
										16.59	0.00511	16.67	0.00626	16.64	0.00236	16.81	0.000716667	16.88	0.000432692
										16.61	0.00511	16.69	0.00626	16.66	0.00232	16.83	0.000716667	16.9	0.000423077
										16.63	0.00511	16.71	0.00621	16.68	0.00232	16.85	0.000716667	16.92	0.000423077
										16.65	0.00511	16.73	0.00621	16.7	0.00232	16.87	0.000716667	16.94	0.000423077
										16.67	0.00511	16.75	0.00621	16.72	0.00232	16.89	0.000716667	16.96	0.000423077
										16.69	0.00511	16.77	0.00621	16.74	0.00232	16.91	0.000716667	16.98	0.000423077
										16.71	0.00507	16.79	0.00621	16.76	0.00232	16.93	0.000716667	17	0.000423077
										16.73	0.00507	16.81	0.00615	16.78	0.00232	16.95	0.000716667	17.02	0.000423077
										16.75	0.00507	16.83	0.00615	16.8	0.00232	16.97	0.000716667	17.04	0.000423077
										16.77	0.00507	16.85	0.00615	16.82	0.00229	16.99	0.000716667	17.06	0.000423077
										16.79	0.00507	16.87	0.00615	16.84	0.00229	17.01	0.000716667	17.08	0.000423077
										16.81	0.00507	16.89	0.0061	16.86	0.00229	17.03	0.000716667	17.1	0.000423077
										16.83	0.00507	16.91	0.0061	16.88	0.00229	17.05	0.000716667	17.12	0.000423077
										16.85	0.00507	16.93	0.0061	16.9	0.00229	17.07	0.0007	17.14	0.000413462
										16.87	0.00507	16.95	0.0061	16.92	0.00229	17.09	0.0007	17.16	0.000413462
										16.89	0.00504	16.97	0.0061	16.94	0.00229	17.11	0.0007	17.18	0.000413462
										16.91	0.00504	16.99	0.00604	16.96	0.00225	17.13	0.0007	17.2	0.000413462
										16.93	0.00504	17.01	0.00604	16.98	0.00225	17.15	0.0007	17.22	0.000413462
										16.95	0.00504	17.03	0.00604	17	0.00225	17.17	0.0007	17.24	0.000413462
										16.97	0.00504	17.05	0.00604	17.02	0.00225	17.19	0.0007	17.26	0.000413462
										16.99	0.00504	17.07	0.00599	17.04	0.00225	17.21	0.0007	17.28	0.000413462
										17.01	0.00504	17.09	0.00599	17.06	0.00225	17.23	0.0007	17.3	0.000413462
										17.03	0.00504	17.11	0.00599	17.08	0.00225	17.25	0.0007	17.32	0.000413462
										17.05	0.00504	17.13	0.00599	17.1	0.00225	17.27	0.0007	17.34	0.000413462
										17.07	0.005	17.15	0.00599	17.12	0.00221	17.29	0.0007	17.36	0.000413462
										17.09	0.005	17.17	0.00593	17.14	0.00221	17.31	0.0007	17.38	0.000413462
										17.11	0.005	17.19	0.00593	17.16	0.00221	17.33	0.000683333	17.4	0.000403846
										17.13	0.005	17.21	0.00593	17.18	0.00221	17.35	0.000683333	17.42	0.000403846
										17.15	0.005	17.23	0.00593	17.2	0.00221	17.37	0.000683333	17.44	0.000403846
										17.17	0.005	17.25	0.00588	17.22	0.00221	17.39	0.000683333	17.46	0.000403846
										17.19	0.005	17.27	0.00588	17.24	0.00221	17.41	0.000683333	17.48	0.000403846
										17.21	0.005	17.29	0.00588	17.26	0.00221	17.43	0.000683333	17.5	0.000403846
										17.23	0.005	17.31	0.00588	17.28	0.00218	17.45	0.000683333	17.52	0.000403846
										17.25	0.00496	17.33	0.00588	17.3	0.00218	17.47	0.000683333	17.54	0.000403846
										17.27	0.00496	17.35	0.00582	17.32	0.00218	17.49	0.000683333	17.56	0.000403846
										17.29	0.00496	17.37	0.00582	17.34	0.00218	17.51	0.000683333	17.58	0.000403846
										17.31	0.00496	17.39	0.00582	17.36	0.00218	17.53	0.000683333	17.6	0.000403846
										17.33	0.00496	17.41	0.00582	17.38	0.00218	17.55	0.000683333	17.62	0.000403846
										17.35	0.00496	17.43	0.00582	17.4	0.00218	17.57	0.000683333	17.64	0.000403846
										17.37	0.00496	17.45	0.00577	17.42	0.00218	17.59	0.000683333	17.66	0.000394231
										17.39	0.00496	17.47	0.00577	17.44	0.00214	17.61	0.000666667	17.68	0.000394231
										17.41	0.00496	17.49	0.00577	17.46	0.00214	17.63	0.000666667	17.7	0.000394231
										17.43	0.00496	17.51	0.00577	17.48	0.00214	17.65	0.000666667	17.72	0.000394231
										17.45	0.00493	17.53	0.00571	17.5	0.00214	17.67	0.000666667	17.74	0.000394231
										17.47	0.00493	17.55	0.00571	17.52	0.00214	17.69	0.000666667	17.76	0.000394231
										17.49	0.00493	17.57	0.00571	17.54	0.00214	17.71	0.000666667	17.78	0.000394231
										17.51	0.00493	17.59	0.00571	17.56	0.00214	17.73	0.000666667	17.8	0.000394231
										17.53	0.00493	17.61	0.00571	17.58	0.00214	17.75	0.000666667	17.82	0.000394231
										17.55	0.00493	17.63	0.00566	17.6	0.00211	17.77	0.000666667	17.84	0.000394231
										17.57	0.00493	17.65	0.00566	17.62	0.00211	17.79	0.000666667	17.86	0.000394231
										17.59	0.00493	17.67	0.00566	17.64	0.00211	17.81	0.000666667	17.88	0.000394231
										17.61	0.00493	17.69	0.00566	17.66	0.00211	17.83	0.000666667	17.9	0.000394231
										17.63	0.00493	17.71	0.00566	17.68	0.00211	17.85	0.000666667	17.92	0.000394231
										17.65	0.00489	17.73	0.0056	17.7	0.00211	17.87	0.000666667	17.94	0.000384615
										17.67	0.00489	17.75	0.0056	17.72	0.00211	17.89	0.00065	17.96	0.000384615
										17.69	0.00489	17.77	0.0056	17.74	0.00211	17.91	0.00065	17.98	0.000384615
										17.71	0.00489	17.79	0.0056	17.76	0.00211	17.93	0.00065	18	0.000384615
										17.73	0.00489	17.81	0.0056	17.78	0.00207	17.95	0.00065	18.02	0.000384615
										17.75	0.00489	17.83	0.00555	17.8	0.00207	17.97	0.00065	18.04	0.000384615
										17.77	0.00489	17.85	0.00555	17.82	0.00207	17.99	0.00065	18.06	0.000384615
										17.79	0.00489	17.87	0.00555	17.84	0.00207	18.01	0.00065	18.08	0.000384615
										17.81	0.00489	17.89	0.00555	17.86	0.00207	18.03	0.00065	18.1	0.000384615
										17.83	0.00489	17.91	0.00555	17.88	0.00207	18.05	0.00065	18.12	0.000384615
										17.85	0.00486	17.93	0.00549	17.9	0.00207	18.07	0.00065	18.14	0.000384615
										17.87	0.00486	17.95	0.00549	17.92	0.00207	18.09	0.00065	18.16	0.000384615
										17.89	0.00486	17.97	0.00549	17.94	0.00204	18.11	0.00065	18.18	0.000384615
										17.91	0.00486	17.99	0.00549	17.96	0.00204	18.13	0.00065	18.2	0.000384615
										17.93	0.00486	18.01	0.00549	17.98	0.00204	18.15	0.00065	18.22	0.000375
										17.95	0.00486	18.03	0.00544	18	0.00204	18.17	0.000633333	18.24	0.000375
										17.97	0.00486	18.05	0.00544	18.02	0.00204	18.19	0.000633333	18.26	0.000375
										17.99	0.00486	18.07	0.00544	18.04	0.00204	18.21	0.000633333	18.28	0.000375
										18.01	0.00486	18.09	0.00544	18.06	0.00204	18.23	0.000633333	18.3	0.000375
										18.03	0.00486	18.11	0.00544	18.08	0.00204	18.25	0.000633333	18.32	0.000375
										18.05	0.00482	18.13	0.00538	18.1	0.00204	18.27	0.000633333	18.34	0.000375
										18.07	0.00482	18.15	0.00538	18.12	0.002	18.29	0.000633333	18.36	0.000375
										18.09	0.00482	18.17	0.00538	18.14	0.002	18.31	0.000633333	18.38	0.000375
										18.11	0.00482	18.19	0.00538	18.16	0.002	18.33	0.000633333	18.4	0.000375
										18.13	0.00482	18.21	0.00538	18.18	0.002	18.35	0.000633333	18.42	0.000375
										18.15	0.00482	18.23	0.00533	18.2	0.002	18.37	0.000633333	18.44	0.000375
										18.17	0.00482	18.25	0.00533	18.22	0.002	18.39	0.000633333	18.46	0.000375
										18.19	0.00482	18.27	0.00533	18.24	0.002	18.41	0.000633333	18.48	0.000375
										18.21	0.00482	18.29	0.00533	18.26	0.002	18.43	0.000633333	18.5	0.000365385
										18.23	0.00482	18.31	0.00533	18.28	0.002	18.45	0.000633333	18.52	0.000365385
										18.25	0.00482	18.33	0.00533	18.3	0.00196	18.47	0.000616667	18.54	0.000365385
										18.27	0.00479	18.35	0.00527	18.32	0.00196	18.49	0.000616667	18.56	0.000365385
										18.29	0.00479	18.37	0.00527	18.34	0.00196	18.51	0.000616667	18.58	0.000365385
										18.31	0.00479	18.39	0.00527	18.36	0.00196	18.53	0.000616667	18.6	0.000365385
										18.33	0.00479	18.41	0.00527	18.38	0.00196	18.55	0.000616667	18.62	0.000365385
										18.35	0.00479	18.43	0.00527	18.4	0.00196	18.57	0.000616667	18.64	0.000365385
										18.37	0.00479	18.45	0.00522	18.42	0.00196	18.59	0.000616667	18.66	0.000365385
										18.39	0.00479	18.47	0.00522	18.44	0.00196	18.61	0.000616667	18.68	0.000365385
										18.41	0.00479	18.49	0.00522	18.46	0.00196	18.63	0.000616667	18.7	0.000365385
										18.43	0.00479	18.51	0.00522	18.48	0.00193	18.65	0.000616667	18.72	0.000365385
										18.45	0.00479	18.53	0.00522	18.5	0.00193	18.67	0.000616667	18.74	0.000365385
										18.47	0.00479	18.55	0.00516	18.52	0.00193	18.69	0.000616667	18.76	0.000365385
										18.49	0.00475	18.57	0.00516	18.54	0.00193	18.71	0.000616667	18.78	0.000365385
										18.51	0.00475	18.59	0.00516	18.56	0.00193	18.73	0.000616667	18.8	0.000365385
										18.53	0.00475	18.61	0.00516	18.58	0.00193	18.75	0.000616667	18.82	0.000355769
										18.55	0.00475	18.63	0.00516	18.6	0.00193	18.77	0.000616667	18.84	0.000355769
										18.57	0.00475	18.65	0.00516	18.62	0.00193	18.79	0.0006	18.86	0.000355769
										18.59	0.00475	18.67	0.00511	18.64	0.00193	18.81	0.0006	18.88	0.000355769
										18.61	0.00475	18.69	0.00511	18.66	0.00193	18.83	0.0006	18.9	0.000355769
										18.63	0.00475	18.71	0.00511	18.68	0.00189	18.85	0.0006	18.92	0.000355769
										18.65	0.00475	18.73	0.00511	18.7	0.00189	18.87	0.0006	18.94	0.000355769
										18.67	0.00475	18.75	0.00511	18.72	0.00189	18.89	0.0006	18.96	0.000355769
										18.69	0.00475	18.77	0.00505	18.74	0.00189	18.91	0.0006	18.98	0.000355769
										18.71	0.00471	18.79	0.00505	18.76	0.00189	18.93	0.0006	19	0.000355769
										18.73	0.00471	18.81	0.00505	18.78	0.00189	18.95	0.0006	19.02	0.000355769
										18.75	0.00471	18.83	0.00505	18.8	0.00189	18.97	0.0006	19.04	0.000355769
										18.77	0.00471	18.85	0.00505	18.82	0.00189	18.99	0.0006	19.06	0.000355769
										18.79	0.00471	18.87	0.00505	18.84	0.00189	19.01	0.0006	19.08	0.000355769
										18.81	0.00471	18.89	0.005	18.86	0.00186	19.03	0.0006	19.1	0.000355769
										18.83	0.00471	18.91	0.005	18.88	0.00186	19.05	0.0006	19.12	0.000346154
										18.85	0.00471	18.93	0.005	18.9	0.00186	19.07	0.0006	19.14	0.000346154
										18.87	0.00471	18.95	0.005	18.92	0.00186	19.09	0.0006	19.16	0.000346154
										18.89	0.00471	18.97	0.005	18.94	0.00186	19.11	0.000583333	19.18	0.000346154
										18.91	0.00471	18.99	0.00495	18.96	0.00186	19.13	0.000583333	19.2	0.000346154
										18.93	0.00468	19.01	0.00495	18.98	0.00186	19.15	0.000583333	19.22	0.000346154
										18.95	0.00468	19.03	0.00495	19	0.00186	19.17	0.000583333	19.24	0.000346154
										18.97	0.00468	19.05	0.00495	19.02	0.00186	19.19	0.000583333	19.26	0.000346154
										18.99	0.00468	19.07	0.00495	19.04	0.00186	19.21	0.000583333	19.28	0.000346154
										19.01	0.00468	19.09	0.00495	19.06	0.00182	19.23	0.000583333	19.3	0.000346154
										19.03	0.00468	19.11	0.00489	19.08	0.00182	19.25	0.000583333	19.32	0.000346154
										19.05	0.00468	19.13	0.00489	19.1	0.00182	19.27	0.000583333	19.34	0.000346154
										19.07	0.00468	19.15	0.00489	19.12	0.00182	19.29	0.000583333	19.36	0.000346154
										19.09	0.00468	19.17	0.00489	19.14	0.00182	19.31	0.000583333	19.38	0.000346154
										19.11	0.00468	19.19	0.00489	19.16	0.00182	19.33	0.000583333	19.4	0.000346154
										19.13	0.00468	19.21	0.00489	19.18	0.00182	19.35	0.000583333	19.42	0.000346154
										19.15	0.00468	19.23	0.00484	19.2	0.00182	19.37	0.000583333	19.44	0.000346154
										19.17	0.00464	19.25	0.00484	19.22	0.00182	19.39	0.000583333	19.46	0.000336538
										19.19	0.00464	19.27	0.00484	19.24	0.00182	19.41	0.000583333	19.48	0.000336538
										19.21	0.00464	19.29	0.00484	19.26	0.00179	19.43	0.000583333	19.5	0.000336538
										19.23	0.00464	19.31	0.00484	19.28	0.00179	19.45	0.000566667	19.52	0.000336538
										19.25	0.00464	19.33	0.00478	19.3	0.00179	19.47	0.000566667	19.54	0.000336538
										19.27	0.00464	19.35	0.00478	19.32	0.00179	19.49	0.000566667	19.56	0.000336538
										19.29	0.00464	19.37	0.00478	19.34	0.00179	19.51	0.000566667	19.58	0.000336538
										19.31	0.00464	19.39	0.00478	19.36	0.00179	19.53	0.000566667	19.6	0.000336538
										19.33	0.00464	19.41	0.00478	19.38	0.00179	19.55	0.000566667	19.62	0.000336538
										19.35	0.00464	19.43	0.00478	19.4	0.00179	19.57	0.000566667	19.64	0.000336538
										19.37	0.00464	19.45	0.00473	19.42	0.00179	19.59	0.000566667	19.66	0.000336538
										19.39	0.00461	19.47	0.00473	19.44	0.00179	19.61	0.000566667	19.68	0.000336538
										19.41	0.00461	19.49	0.00473	19.46	0.00175	19.63	0.000566667	19.7	0.000336538
										19.43	0.00461	19.51	0.00473	19.48	0.00175	19.65	0.000566667	19.72	0.000336538
										19.45	0.00461	19.53	0.00473	19.5	0.00175	19.67	0.000566667	19.74	0.000336538
										19.47	0.00461	19.55	0.00473	19.52	0.00175	19.69	0.000566667	19.76	0.000336538
										19.49	0.00461	19.57	0.00467	19.54	0.00175	19.71	0.000566667	19.78	0.000336538
										19.51	0.00461	19.59	0.00467	19.56	0.00175	19.73	0.000566667	19.8	0.000326923
										19.53	0.00461	19.61	0.00467	19.58	0.00175	19.75	0.000566667	19.82	0.000326923
										19.55	0.00461	19.63	0.00467	19.6	0.00175	19.77	0.000566667	19.84	0.000326923
										19.57	0.00461	19.65	0.00467	19.62	0.00175	19.79	0.000566667	19.86	0.000326923
										19.59	0.00461	19.67	0.00467	19.64	0.00175	19.81	0.00055	19.88	0.000326923
										19.61	0.00461	19.69	0.00462	19.66	0.00175	19.83	0.00055	19.9	0.000326923
										19.63	0.00461	19.71	0.00462	19.68	0.00171	19.85	0.00055	19.92	0.000326923
										19.65	0.00457	19.73	0.00462	19.7	0.00171	19.87	0.00055	19.94	0.000326923
										19.67	0.00457	19.75	0.00462	19.72	0.00171	19.89	0.00055	19.96	0.000326923
										19.69	0.00457	19.77	0.00462	19.74	0.00171	19.91	0.00055	19.98	0.000326923
										19.71	0.00457	19.79	0.00462	19.76	0.00171	19.93	0.00055	20	0.000326923
										19.73	0.00457	19.81	0.00456	19.78	0.00171	19.95	0.00055	20.02	0.000326923
										19.75	0.00457	19.83	0.00456	19.8	0.00171	19.97	0.00055	20.04	0.000326923
										19.77	0.00457	19.85	0.00456	19.82	0.00171	19.99	0.00055	20.06	0.000326923
										19.79	0.00457	19.87	0.00456	19.84	0.00171	20.01	0.00055	20.08	0.000326923
										19.81	0.00457	19.89	0.00456	19.86	0.00171	20.03	0.00055	20.1	0.000326923
										19.83	0.00457	19.91	0.00456	19.88	0.00171	20.05	0.00055	20.12	0.000326923
										19.85	0.00457	19.93	0.00456	19.9	0.00168	20.07	0.00055	20.14	0.000326923
										19.87	0.00457	19.95	0.00451	19.92	0.00168	20.09	0.00055	20.16	0.000317308
										19.89	0.00454	19.97	0.00451	19.94	0.00168	20.11	0.00055	20.18	0.000317308
										19.91	0.00454	19.99	0.00451	19.96	0.00168	20.13	0.00055	20.2	0.000317308
										19.93	0.00454	20.01	0.00451	19.98	0.00168	20.15	0.00055	20.22	0.000317308
										19.95	0.00454	20.03	0.00451	20	0.00168	20.17	0.000533333	20.24	0.000317308
										19.97	0.00454	20.05	0.00451	20.02	0.00168	20.19	0.000533333	20.26	0.000317308
										19.99	0.00454	20.07	0.00445	20.04	0.00168	20.21	0.000533333	20.28	0.000317308
										20.01	0.00454	20.09	0.00445	20.06	0.00168	20.23	0.000533333	20.3	0.000317308
										20.03	0.00454	20.11	0.00445	20.08	0.00168	20.25	0.000533333	20.32	0.000317308
										20.05	0.00454	20.13	0.00445	20.1	0.00168	20.27	0.000533333	20.34	0.000317308
										20.07	0.00454	20.15	0.00445	20.12	0.00164	20.29	0.000533333	20.36	0.000317308
										20.09	0.00454	20.17	0.00445	20.14	0.00164	20.31	0.000533333	20.38	0.000317308
										20.11	0.00454	20.19	0.0044	20.16	0.00164	20.33	0.000533333	20.4	0.000317308
										20.13	0.00454	20.21	0.0044	20.18	0.00164	20.35	0.000533333	20.42	0.000317308
										20.15	0.0045	20.23	0.0044	20.2	0.00164	20.37	0.000533333	20.44	0.000317308
										20.17	0.0045	20.25	0.0044	20.22	0.00164	20.39	0.000533333	20.46	0.000317308
										20.19	0.0045	20.27	0.0044	20.24	0.00164	20.41	0.000533333	20.48	0.000317308
										20.21	0.0045	20.29	0.0044	20.26	0.00164	20.43	0.000533333	20.5	0.000317308
										20.23	0.0045	20.31	0.0044	20.28	0.00164	20.45	0.000533333	20.52	0.000307692
										20.25	0.0045	20.33	0.00434	20.3	0.00164	20.47	0.000533333	20.54	0.000307692
										20.27	0.0045	20.35	0.00434	20.32	0.00164	20.49	0.000533333	20.56	0.000307692
										20.29	0.0045	20.37	0.00434	20.34	0.00164	20.51	0.000533333	20.58	0.000307692
										20.31	0.0045	20.39	0.00434	20.36	0.00161	20.53	0.000533333	20.6	0.000307692
										20.33	0.0045	20.41	0.00434	20.38	0.00161	20.55	0.000516667	20.62	0.000307692
										20.35	0.0045	20.43	0.00434	20.4	0.00161	20.57	0.000516667	20.64	0.000307692
										20.37	0.0045	20.45	0.00429	20.42	0.00161	20.59	0.000516667	20.66	0.000307692
										20.39	0.0045	20.47	0.00429	20.44	0.00161	20.61	0.000516667	20.68	0.000307692
										20.41	0.0045	20.49	0.00429	20.46	0.00161	20.63	0.000516667	20.7	0.000307692
										20.43	0.00446	20.51	0.00429	20.48	0.00161	20.65	0.000516667	20.72	0.000307692
										20.45	0.00446	20.53	0.00429	20.5	0.00161	20.67	0.000516667	20.74	0.000307692
										20.47	0.00446	20.55	0.00429	20.52	0.00161	20.69	0.000516667	20.76	0.000307692
										20.49	0.00446	20.57	0.00429	20.54	0.00161	20.71	0.000516667	20.78	0.000307692
										20.51	0.00446	20.59	0.00423	20.56	0.00161	20.73	0.000516667	20.8	0.000307692
										20.53	0.00446	20.61	0.00423	20.58	0.00161	20.75	0.000516667	20.82	0.000307692
										20.55	0.00446	20.63	0.00423	20.6	0.00157	20.77	0.000516667	20.84	0.000307692
										20.57	0.00446	20.65	0.00423	20.62	0.00157	20.79	0.000516667	20.86	0.000307692
										20.59	0.00446	20.67	0.00423	20.64	0.00157	20.81	0.000516667	20.88	0.000307692
										20.61	0.00446	20.69	0.00423	20.66	0.00157	20.83	0.000516667	20.9	0.000307692
										20.63	0.00446	20.71	0.00423	20.68	0.00157	20.85	0.000516667	20.92	0.000298077
										20.65	0.00446	20.73	0.00418	20.7	0.00157	20.87	0.000516667	20.94	0.000298077
										20.67	0.00446	20.75	0.00418	20.72	0.00157	20.89	0.000516667	20.96	0.000298077
										20.69	0.00446	20.77	0.00418	20.74	0.00157	20.91	0.000516667	20.98	0.000298077
										20.71	0.00443	20.79	0.00418	20.76	0.00157	20.93	0.000516667	21	0.000298077
										20.73	0.00443	20.81	0.00418	20.78	0.00157	20.95	0.000516667	21.02	0.000298077
										20.75	0.00443	20.83	0.00418	20.8	0.00157	20.97	0.0005	21.04	0.000298077
										20.77	0.00443	20.85	0.00418	20.82	0.00157	20.99	0.0005	21.06	0.000298077
										20.79	0.00443	20.87	0.00412	20.84	0.00154	21.01	0.0005	21.08	0.000298077
										20.81	0.00443	20.89	0.00412	20.86	0.00154	21.03	0.0005	21.1	0.000298077
										20.83	0.00443	20.91	0.00412	20.88	0.00154	21.05	0.0005	21.12	0.000298077
										20.85	0.00443	20.93	0.00412	20.9	0.00154	21.07	0.0005	21.14	0.000298077
										20.87	0.00443	20.95	0.00412	20.92	0.00154	21.09	0.0005	21.16	0.000298077
										20.89	0.00443	20.97	0.00412	20.94	0.00154	21.11	0.0005	21.18	0.000298077
										20.91	0.00443	20.99	0.00412	20.96	0.00154	21.13	0.0005	21.2	0.000298077
										20.93	0.00443	21.01	0.00407	20.98	0.00154	21.15	0.0005	21.22	0.000298077
										20.95	0.00443	21.03	0.00407	21	0.00154	21.17	0.0005	21.24	0.000298077
										20.97	0.00443	21.05	0.00407	21.02	0.00154	21.19	0.0005	21.26	0.000298077
										20.99	0.00439	21.07	0.00407	21.04	0.00154	21.21	0.0005	21.28	0.000298077
										21.01	0.00439	21.09	0.00407	21.06	0.00154	21.23	0.0005	21.3	0.000298077
										21.03	0.00439	21.11	0.00407	21.08	0.0015	21.25	0.0005	21.32	0.000298077
										21.05	0.00439	21.13	0.00407	21.1	0.0015	21.27	0.0005	21.34	0.000288462
										21.07	0.00439	21.15	0.00401	21.12	0.0015	21.29	0.0005	21.36	0.000288462
										21.09	0.00439	21.17	0.00401	21.14	0.0015	21.31	0.0005	21.38	0.000288462
										21.11	0.00439	21.19	0.00401	21.16	0.0015	21.33	0.0005	21.4	0.000288462
										21.13	0.00439	21.21	0.00401	21.18	0.0015	21.35	0.0005	21.42	0.000288462
										21.15	0.00439	21.23	0.00401	21.2	0.0015	21.37	0.0005	21.44	0.000288462
										21.17	0.00439	21.25	0.00401	21.22	0.0015	21.39	0.000483333	21.46	0.000288462
										21.19	0.00439	21.27	0.00401	21.24	0.0015	21.41	0.000483333	21.48	0.000288462
										21.21	0.00439	21.29	0.00396	21.26	0.0015	21.43	0.000483333	21.5	0.000288462
										21.23	0.00439	21.31	0.00396	21.28	0.0015	21.45	0.000483333	21.52	0.000288462
										21.25	0.00439	21.33	0.00396	21.3	0.0015	21.47	0.000483333	21.54	0.000288462
										21.27	0.00436	21.35	0.00396	21.32	0.0015	21.49	0.000483333	21.56	0.000288462
										21.29	0.00436	21.37	0.00396	21.34	0.00146	21.51	0.000483333	21.58	0.000288462
										21.31	0.00436	21.39	0.00396	21.36	0.00146	21.53	0.000483333	21.6	0.000288462
										21.33	0.00436	21.41	0.00396	21.38	0.00146	21.55	0.000483333	21.62	0.000288462
										21.35	0.00436	21.43	0.0039	21.4	0.00146	21.57	0.000483333	21.64	0.000288462
										21.37	0.00436	21.45	0.0039	21.42	0.00146	21.59	0.000483333	21.66	0.000288462
										21.39	0.00436	21.47	0.0039	21.44	0.00146	21.61	0.000483333	21.68	0.000288462
										21.41	0.00436	21.49	0.0039	21.46	0.00146	21.63	0.000483333	21.7	0.000288462
										21.43	0.00436	21.51	0.0039	21.48	0.00146	21.65	0.000483333	21.72	0.000288462
										21.45	0.00436	21.53	0.0039	21.5	0.00146	21.67	0.000483333	21.74	0.000288462
										21.47	0.00436	21.55	0.0039	21.52	0.00146	21.69	0.000483333	21.76	0.000278846
										21.49	0.00436	21.57	0.0039	21.54	0.00146	21.71	0.000483333	21.78	0.000278846
										21.51	0.00436	21.59	0.00385	21.56	0.00146	21.73	0.000483333	21.8	0.000278846
										21.53	0.00436	21.61	0.00385	21.58	0.00146	21.75	0.000483333	21.82	0.000278846
										21.55	0.00436	21.63	0.00385	21.6	0.00146	21.77	0.000483333	21.84	0.000278846
										21.57	0.00436	21.65	0.00385	21.62	0.00143	21.79	0.000483333	21.86	0.000278846
										21.59	0.00432	21.67	0.00385	21.64	0.00143	21.81	0.000483333	21.88	0.000278846
										21.61	0.00432	21.69	0.00385	21.66	0.00143	21.83	0.000483333	21.9	0.000278846
										21.63	0.00432	21.71	0.00385	21.68	0.00143	21.85	0.000466667	21.92	0.000278846
										21.65	0.00432	21.73	0.00379	21.7	0.00143	21.87	0.000466667	21.94	0.000278846
										21.67	0.00432	21.75	0.00379	21.72	0.00143	21.89	0.000466667	21.96	0.000278846
										21.69	0.00432	21.77	0.00379	21.74	0.00143	21.91	0.000466667	21.98	0.000278846
										21.71	0.00432	21.79	0.00379	21.76	0.00143	21.93	0.000466667	22	0.000278846
										21.73	0.00432	21.81	0.00379	21.78	0.00143	21.95	0.000466667	22.02	0.000278846
										21.75	0.00432	21.83	0.00379	21.8	0.00143	21.97	0.000466667	22.04	0.000278846
										21.77	0.00432	21.85	0.00379	21.82	0.00143	21.99	0.000466667	22.06	0.000278846
										21.79	0.00432	21.87	0.00379	21.84	0.00143	22.01	0.000466667	22.08	0.000278846
										21.81	0.00432	21.89	0.00374	21.86	0.00143	22.03	0.000466667	22.1	0.000278846
										21.83	0.00432	21.91	0.00374	21.88	0.00143	22.05	0.000466667	22.12	0.000278846
										21.85	0.00432	21.93	0.00374	21.9	0.00139	22.07	0.000466667	22.14	0.000278846
										21.87	0.00432	21.95	0.00374	21.92	0.00139	22.09	0.000466667	22.16	0.000278846
										21.89	0.00429	21.97	0.00374	21.94	0.00139	22.11	0.000466667	22.18	0.000278846
										21.91	0.00429	21.99	0.00374	21.96	0.00139	22.13	0.000466667	22.2	0.000278846
										21.93	0.00429	22.01	0.00374	21.98	0.00139	22.15	0.000466667	22.22	0.000269231
										21.95	0.00429	22.03	0.00374	22	0.00139	22.17	0.000466667	22.24	0.000269231
										21.97	0.00429	22.05	0.00368	22.02	0.00139	22.19	0.000466667	22.26	0.000269231
										21.99	0.00429	22.07	0.00368	22.04	0.00139	22.21	0.000466667	22.28	0.000269231
										22.01	0.00429	22.09	0.00368	22.06	0.00139	22.23	0.000466667	22.3	0.000269231
										22.03	0.00429	22.11	0.00368	22.08	0.00139	22.25	0.000466667	22.32	0.000269231
										22.05	0.00429	22.13	0.00368	22.1	0.00139	22.27	0.000466667	22.34	0.000269231
										22.07	0.00429	22.15	0.00368	22.12	0.00139	22.29	0.000466667	22.36	0.000269231
										22.09	0.00429	22.17	0.00368	22.14	0.00139	22.31	0.000466667	22.38	0.000269231
										22.11	0.00429	22.19	0.00368	22.16	0.00139	22.33	0.00045	22.4	0.000269231
										22.13	0.00429	22.21	0.00363	22.18	0.00136	22.35	0.00045	22.42	0.000269231
										22.15	0.00429	22.23	0.00363	22.2	0.00136	22.37	0.00045	22.44	0.000269231
										22.17	0.00429	22.25	0.00363	22.22	0.00136	22.39	0.00045	22.46	0.000269231
										22.19	0.00429	22.27	0.00363	22.24	0.00136	22.41	0.00045	22.48	0.000269231
										22.21	0.00425	22.29	0.00363	22.26	0.00136	22.43	0.00045	22.5	0.000269231
										22.23	0.00425	22.31	0.00363	22.28	0.00136	22.45	0.00045	22.52	0.000269231
										22.25	0.00425	22.33	0.00363	22.3	0.00136	22.47	0.00045	22.54	0.000269231
										22.27	0.00425	22.35	0.00363	22.32	0.00136	22.49	0.00045	22.56	0.000269231
										22.29	0.00425	22.37	0.00357	22.34	0.00136	22.51	0.00045	22.58	0.000269231
										22.31	0.00425	22.39	0.00357	22.36	0.00136	22.53	0.00045	22.6	0.000269231
										22.33	0.00425	22.41	0.00357	22.38	0.00136	22.55	0.00045	22.62	0.000269231
										22.35	0.00425	22.43	0.00357	22.4	0.00136	22.57	0.00045	22.64	0.000269231
										22.37	0.00425	22.45	0.00357	22.42	0.00136	22.59	0.00045	22.66	0.000269231
										22.39	0.00425	22.47	0.00357	22.44	0.00136	22.61	0.00045	22.68	0.000269231
										22.41	0.00425	22.49	0.00357	22.46	0.00136	22.63	0.00045	22.7	0.000259615
										22.43	0.00425	22.51	0.00357	22.48	0.00132	22.65	0.00045	22.72	0.000259615
										22.45	0.00425	22.53	0.00352	22.5	0.00132	22.67	0.00045	22.74	0.000259615
										22.47	0.00425	22.55	0.00352	22.52	0.00132	22.69	0.00045	22.76	0.000259615
										22.49	0.00425	22.57	0.00352	22.54	0.00132	22.71	0.00045	22.78	0.000259615
										22.51	0.00425	22.59	0.00352	22.56	0.00132	22.73	0.00045	22.8	0.000259615
										22.53	0.00425	22.61	0.00352	22.58	0.00132	22.75	0.00045	22.82	0.000259615
										22.55	0.00421	22.63	0.00352	22.6	0.00132	22.77	0.00045	22.84	0.000259615
										22.57	0.00421	22.65	0.00352	22.62	0.00132	22.79	0.00045	22.86	0.000259615
										22.59	0.00421	22.67	0.00352	22.64	0.00132	22.81	0.00045	22.88	0.000259615
										22.61	0.00421	22.69	0.00352	22.66	0.00132	22.83	0.000433333	22.9	0.000259615
										22.63	0.00421	22.71	0.00346	22.68	0.00132	22.85	0.000433333	22.92	0.000259615
										22.65	0.00421	22.73	0.00346	22.7	0.00132	22.87	0.000433333	22.94	0.000259615
										22.67	0.00421	22.75	0.00346	22.72	0.00132	22.89	0.000433333	22.96	0.000259615
										22.69	0.00421	22.77	0.00346	22.74	0.00132	22.91	0.000433333	22.98	0.000259615
										22.71	0.00421	22.79	0.00346	22.76	0.00132	22.93	0.000433333	23	0.000259615
										22.73	0.00421	22.81	0.00346	22.78	0.00132	22.95	0.000433333	23.02	0.000259615
										22.75	0.00421	22.83	0.00346	22.8	0.00129	22.97	0.000433333	23.04	0.000259615
										22.77	0.00421	22.85	0.00346	22.82	0.00129	22.99	0.000433333	23.06	0.000259615
										22.79	0.00421	22.87	0.00341	22.84	0.00129	23.01	0.000433333	23.08	0.000259615
										22.81	0.00421	22.89	0.00341	22.86	0.00129	23.03	0.000433333	23.1	0.000259615
										22.83	0.00421	22.91	0.00341	22.88	0.00129	23.05	0.000433333	23.12	0.000259615
										22.85	0.00421	22.93	0.00341	22.9	0.00129	23.07	0.000433333	23.14	0.000259615
										22.87	0.00421	22.95	0.00341	22.92	0.00129	23.09	0.000433333	23.16	0.000259615
										22.89	0.00421	22.97	0.00341	22.94	0.00129	23.11	0.000433333	23.18	0.000259615
										22.91	0.00418	22.99	0.00341	22.96	0.00129	23.13	0.000433333	23.2	0.000259615
										22.93	0.00418	23.01	0.00341	22.98	0.00129	23.15	0.000433333	23.22	0.00025
										22.95	0.00418	23.03	0.00341	23	0.00129	23.17	0.000433333	23.24	0.00025
										22.97	0.00418	23.05	0.00335	23.02	0.00129	23.19	0.000433333	23.26	0.00025
										22.99	0.00418	23.07	0.00335	23.04	0.00129	23.21	0.000433333	23.28	0.00025
										23.01	0.00418	23.09	0.00335	23.06	0.00129	23.23	0.000433333	23.3	0.00025
										23.03	0.00418	23.11	0.00335	23.08	0.00129	23.25	0.000433333	23.32	0.00025
										23.05	0.00418	23.13	0.00335	23.1	0.00129	23.27	0.000433333	23.34	0.00025
										23.07	0.00418	23.15	0.00335	23.12	0.00125	23.29	0.000433333	23.36	0.00025
										23.09	0.00418	23.17	0.00335	23.14	0.00125	23.31	0.000433333	23.38	0.00025
										23.11	0.00418	23.19	0.00335	23.16	0.00125	23.33	0.000433333	23.4	0.00025
										23.13	0.00418	23.21	0.00335	23.18	0.00125	23.35	0.000433333	23.42	0.00025
										23.15	0.00418	23.23	0.0033	23.2	0.00125	23.37	0.000416667	23.44	0.00025
										23.17	0.00418	23.25	0.0033	23.22	0.00125	23.39	0.000416667	23.46	0.00025
										23.19	0.00418	23.27	0.0033	23.24	0.00125	23.41	0.000416667	23.48	0.00025
										23.21	0.00418	23.29	0.0033	23.26	0.00125	23.43	0.000416667	23.5	0.00025
										23.23	0.00418	23.31	0.0033	23.28	0.00125	23.45	0.000416667	23.52	0.00025
										23.25	0.00418	23.33	0.0033	23.3	0.00125	23.47	0.000416667	23.54	0.00025
										23.27	0.00414	23.35	0.0033	23.32	0.00125	23.49	0.000416667	23.56	0.00025
										23.29	0.00414	23.37	0.0033	23.34	0.00125	23.51	0.000416667	23.58	0.00025
										23.31	0.00414	23.39	0.0033	23.36	0.00125	23.53	0.000416667	23.6	0.00025
										23.33	0.00414	23.41	0.00324	23.38	0.00125	23.55	0.000416667	23.62	0.00025
										23.35	0.00414	23.43	0.00324	23.4	0.00125	23.57	0.000416667	23.64	0.00025
										23.37	0.00414	23.45	0.00324	23.42	0.00125	23.59	0.000416667	23.66	0.00025
										23.39	0.00414	23.47	0.00324	23.44	0.00125	23.61	0.000416667	23.68	0.00025
										23.41	0.00414	23.49	0.00324	23.46	0.00121	23.63	0.000416667	23.7	0.00025
										23.43	0.00414	23.51	0.00324	23.48	0.00121	23.65	0.000416667	23.72	0.00025
										23.45	0.00414	23.53	0.00324	23.5	0.00121	23.67	0.000416667	23.74	0.00025
										23.47	0.00414	23.55	0.00324	23.52	0.00121	23.69	0.000416667	23.76	0.00025
										23.49	0.00414	23.57	0.00324	23.54	0.00121	23.71	0.000416667	23.78	0.000240385
										23.51	0.00414	23.59	0.00319	23.56	0.00121	23.73	0.000416667	23.8	0.000240385
										23.53	0.00414	23.61	0.00319	23.58	0.00121	23.75	0.000416667	23.82	0.000240385
										23.55	0.00414	23.63	0.00319	23.6	0.00121	23.77	0.000416667	23.84	0.000240385
										23.57	0.00414	23.65	0.00319	23.62	0.00121	23.79	0.000416667	23.86	0.000240385
										23.59	0.00414	23.67	0.00319	23.64	0.00121	23.81	0.000416667	23.88	0.000240385
										23.61	0.00414	23.69	0.00319	23.66	0.00121	23.83	0.000416667	23.9	0.000240385
										23.63	0.00414	23.71	0.00319	23.68	0.00121	23.85	0.000416667	23.92	0.000240385
										23.65	0.00411	23.73	0.00319	23.7	0.00121	23.87	0.000416667	23.94	0.000240385
										23.67	0.00411	23.75	0.00319	23.72	0.00121	23.89	0.000416667	23.96	0.000240385
										23.69	0.00411	23.77	0.00319	23.74	0.00121	23.91	0.000416667	23.98	0.000240385
										23.71	0.00411	23.79	0.00313	23.76	0.00121	23.93	0.000416667	24	0.000240385
										23.73	0.00411	23.81	0.00313	23.78	0.00121	23.95	0.0004	24.02	0.000240385
										23.75	0.00411	23.83	0.00313	23.8	0.00118	23.97	0.0004	24.04	0.000240385
										23.77	0.00411	23.85	0.00313	23.82	0.00118	23.99	0.0004	24.06	0.000240385
										23.79	0.00411	23.87	0.00313	23.84	0.00118	24.01	0.0004	24.08	0.000240385
										23.81	0.00411	23.89	0.00313	23.86	0.00118	24.03	0.0004	24.1	0.000240385
										23.83	0.00411	23.91	0.00313	23.88	0.00118	24.05	0.0004	24.12	0.000240385
										23.85	0.00411	23.93	0.00313	23.9	0.00118	24.07	0.0004	24.14	0.000240385
										23.87	0.00411	23.95	0.00313	23.92	0.00118	24.09	0.0004	24.16	0.000240385
										23.89	0.00411	23.97	0.00308	23.94	0.00118	24.11	0.0004	24.18	0.000240385
										23.91	0.00411	23.99	0.00308	23.96	0.00118	24.13	0.0004	24.2	0.000240385
										23.93	0.00411	24.01	0.00308	23.98	0.00118	24.15	0.0004	24.22	0.000240385
										23.95	0.00411	24.03	0.00308	24	0.00118	24.17	0.0004	24.24	0.000240385
										23.97	0.00411	24.05	0.00308	24.02	0.00118	24.19	0.0004	24.26	0.000240385
										23.99	0.00411	24.07	0.00308	24.04	0.00118	24.21	0.0004	24.28	0.000240385
										24.01	0.00411	24.09	0.00308	24.06	0.00118	24.23	0.0004	24.3	0.000240385
										24.03	0.00407	24.11	0.00308	24.08	0.00118	24.25	0.0004	24.32	0.000240385
										24.05	0.00407	24.13	0.00308	24.1	0.00118	24.27	0.0004	24.34	0.000240385
										24.07	0.00407	24.15	0.00308	24.12	0.00118	24.29	0.0004	24.36	0.000230769
										24.09	0.00407	24.17	0.00302	24.14	0.00118	24.31	0.0004	24.38	0.000230769
										24.11	0.00407	24.19	0.00302	24.16	0.00114	24.33	0.0004	24.4	0.000230769
										24.13	0.00407	24.21	0.00302	24.18	0.00114	24.35	0.0004	24.42	0.000230769
										24.15	0.00407	24.23	0.00302	24.2	0.00114	24.37	0.0004	24.44	0.000230769
										24.17	0.00407	24.25	0.00302	24.22	0.00114	24.39	0.0004	24.46	0.000230769
										24.19	0.00407	24.27	0.00302	24.24	0.00114	24.41	0.0004	24.48	0.000230769
										24.21	0.00407	24.29	0.00302	24.26	0.00114	24.43	0.0004	24.5	0.000230769
										24.23	0.00407	24.31	0.00302	24.28	0.00114	24.45	0.0004	24.52	0.000230769
										24.25	0.00407	24.33	0.00302	24.3	0.00114	24.47	0.0004	24.54	0.000230769
										24.27	0.00407	24.35	0.00302	24.32	0.00114	24.49	0.0004	24.56	0.000230769
										24.29	0.00407	24.37	0.00297	24.34	0.00114	24.51	0.0004	24.58	0.000230769
										24.31	0.00407	24.39	0.00297	24.36	0.00114	24.53	0.0004	24.6	0.000230769
										24.33	0.00407	24.41	0.00297	24.38	0.00114	24.55	0.0004	24.62	0.000230769
										24.35	0.00407	24.43	0.00297	24.4	0.00114	24.57	0.000383333	24.64	0.000230769
										24.37	0.00407	24.45	0.00297	24.42	0.00114	24.59	0.000383333	24.66	0.000230769
										24.39	0.00407	24.47	0.00297	24.44	0.00114	24.61	0.000383333	24.68	0.000230769
										24.41	0.00407	24.49	0.00297	24.46	0.00114	24.63	0.000383333	24.7	0.000230769
										24.43	0.00407	24.51	0.00297	24.48	0.00114	24.65	0.000383333	24.72	0.000230769
										24.45	0.00404	24.53	0.00297	24.5	0.00114	24.67	0.000383333	24.74	0.000230769
										24.47	0.00404	24.55	0.00297	24.52	0.00114	24.69	0.000383333	24.76	0.000230769
										24.49	0.00404	24.57	0.00291	24.54	0.00114	24.71	0.000383333	24.78	0.000230769
										24.51	0.00404	24.59	0.00291	24.56	0.00111	24.73	0.000383333	24.8	0.000230769
										24.53	0.00404	24.61	0.00291	24.58	0.00111	24.75	0.000383333	24.82	0.000230769
										24.55	0.00404	24.63	0.00291	24.6	0.00111	24.77	0.000383333	24.84	0.000230769
										24.57	0.00404	24.65	0.00291	24.62	0.00111	24.79	0.000383333	24.86	0.000230769
										24.59	0.00404	24.67	0.00291	24.64	0.00111	24.81	0.000383333	24.88	0.000230769
										24.61	0.00404	24.69	0.00291	24.66	0.00111	24.83	0.000383333	24.9	0.000230769
										24.63	0.00404	24.71	0.00291	24.68	0.00111	24.85	0.000383333	24.92	0.000230769
										24.65	0.00404	24.73	0.00291	24.7	0.00111	24.87	0.000383333	24.94	0.000230769
										24.67	0.00404	24.75	0.00291	24.72	0.00111	24.89	0.000383333	24.96	0.000230769
										24.69	0.00404	24.77	0.00291	24.74	0.00111	24.91	0.000383333	24.98	0.000230769
										24.71	0.00404	24.79	0.00286	24.76	0.00111	24.93	0.000383333	25	0.000221154
										24.73	0.00404	24.81	0.00286	24.78	0.00111	24.95	0.000383333	25.02	0.000221154
										24.75	0.00404	24.83	0.00286	24.8	0.00111	24.97	0.000383333	25.04	0.000221154
										24.77	0.00404	24.85	0.00286	24.82	0.00111	24.99	0.000383333	25.06	0.000221154
										24.79	0.00404	24.87	0.00286	24.84	0.00111	25.01	0.000383333	25.08	0.000221154
										24.81	0.00404	24.89	0.00286	24.86	0.00111	25.03	0.000383333	25.1	0.000221154
										24.83	0.00404	24.91	0.00286	24.88	0.00111	25.05	0.000383333	25.12	0.000221154
										24.85	0.00404	24.93	0.00286	24.9	0.00111	25.07	0.000383333	25.14	0.000221154
										24.87	0.004	24.95	0.00286	24.92	0.00111	25.09	0.000383333	25.16	0.000221154
										24.89	0.004	24.97	0.00286	24.94	0.00111	25.11	0.000383333	25.18	0.000221154
										24.91	0.004	24.99	0.00286	24.96	0.00107	25.13	0.000383333	25.2	0.000221154
										24.93	0.004	25.01	0.0028	24.98	0.00107	25.15	0.000383333	25.22	0.000221154
										24.95	0.004	25.03	0.0028	25	0.00107	25.17	0.000383333	25.24	0.000221154
										24.97	0.004	25.05	0.0028	25.02	0.00107	25.19	0.000383333	25.26	0.000221154
										24.99	0.004	25.07	0.0028	25.04	0.00107	25.21	0.000383333	25.28	0.000221154
										25.01	0.004	25.09	0.0028	25.06	0.00107	25.23	0.000366667	25.3	0.000221154
										25.03	0.004	25.11	0.0028	25.08	0.00107	25.25	0.000366667	25.32	0.000221154
										25.05	0.004	25.13	0.0028	25.1	0.00107	25.27	0.000366667	25.34	0.000221154
										25.07	0.004	25.15	0.0028	25.12	0.00107	25.29	0.000366667	25.36	0.000221154
										25.09	0.004	25.17	0.0028	25.14	0.00107	25.31	0.000366667	25.38	0.000221154
										25.11	0.004	25.19	0.0028	25.16	0.00107	25.33	0.000366667	25.4	0.000221154
										25.13	0.004	25.21	0.0028	25.18	0.00107	25.35	0.000366667	25.42	0.000221154
										25.15	0.004	25.23	0.00275	25.2	0.00107	25.37	0.000366667	25.44	0.000221154
										25.17	0.004	25.25	0.00275	25.22	0.00107	25.39	0.000366667	25.46	0.000221154
										25.19	0.004	25.27	0.00275	25.24	0.00107	25.41	0.000366667	25.48	0.000221154
										25.21	0.004	25.29	0.00275	25.26	0.00107	25.43	0.000366667	25.5	0.000221154
										25.23	0.004	25.31	0.00275	25.28	0.00107	25.45	0.000366667	25.52	0.000221154
										25.25	0.004	25.33	0.00275	25.3	0.00107	25.47	0.000366667	25.54	0.000221154
										25.27	0.004	25.35	0.00275	25.32	0.00107	25.49	0.000366667	25.56	0.000221154
										25.29	0.004	25.37	0.00275	25.34	0.00107	25.51	0.000366667	25.58	0.000221154
										25.31	0.004	25.39	0.00275	25.36	0.00107	25.53	0.000366667	25.6	0.000221154
										25.33	0.00396	25.41	0.00275	25.38	0.00104	25.55	0.000366667	25.62	0.000221154
										25.35	0.00396	25.43	0.00275	25.4	0.00104	25.57	0.000366667	25.64	0.000221154
										25.37	0.00396	25.45	0.00269	25.42	0.00104	25.59	0.000366667	25.66	0.000221154
										25.39	0.00396	25.47	0.00269	25.44	0.00104	25.61	0.000366667	25.68	0.000211538
										25.41	0.00396	25.49	0.00269	25.46	0.00104	25.63	0.000366667	25.7	0.000211538
										25.43	0.00396	25.51	0.00269	25.48	0.00104	25.65	0.000366667	25.72	0.000211538
										25.45	0.00396	25.53	0.00269	25.5	0.00104	25.67	0.000366667	25.74	0.000211538
										25.47	0.00396	25.55	0.00269	25.52	0.00104	25.69	0.000366667	25.76	0.000211538
										25.49	0.00396	25.57	0.00269	25.54	0.00104	25.71	0.000366667	25.78	0.000211538
										25.51	0.00396	25.59	0.00269	25.56	0.00104	25.73	0.000366667	25.8	0.000211538
										25.53	0.00396	25.61	0.00269	25.58	0.00104	25.75	0.000366667	25.82	0.000211538
										25.55	0.00396	25.63	0.00269	25.6	0.00104	25.77	0.000366667	25.84	0.000211538
										25.57	0.00396	25.65	0.00269	25.62	0.00104	25.79	0.000366667	25.86	0.000211538
										25.59	0.00396	25.67	0.00269	25.64	0.00104	25.81	0.000366667	25.88	0.000211538
										25.61	0.00396	25.69	0.00264	25.66	0.00104	25.83	0.000366667	25.9	0.000211538
										25.63	0.00396	25.71	0.00264	25.68	0.00104	25.85	0.000366667	25.92	0.000211538
										25.65	0.00396	25.73	0.00264	25.7	0.00104	25.87	0.000366667	25.94	0.000211538
										25.67	0.00396	25.75	0.00264	25.72	0.00104	25.89	0.000366667	25.96	0.000211538
										25.69	0.00396	25.77	0.00264	25.74	0.00104	25.91	0.000366667	25.98	0.000211538
										25.71	0.00396	25.79	0.00264	25.76	0.00104	25.93	0.000366667	26	0.000211538
										25.73	0.00396	25.81	0.00264	25.78	0.00104	25.95	0.000366667	26.02	0.000211538
										25.75	0.00396	25.83	0.00264	25.8	0.00104	25.97	0.00035	26.04	0.000211538
										25.77	0.00396	25.85	0.00264	25.82	0.001	25.99	0.00035	26.06	0.000211538
										25.79	0.00393	25.87	0.00264	25.84	0.001	26.01	0.00035	26.08	0.000211538
										25.81	0.00393	25.89	0.00264	25.86	0.001	26.03	0.00035	26.1	0.000211538
										25.83	0.00393	25.91	0.00264	25.88	0.001	26.05	0.00035	26.12	0.000211538
										25.85	0.00393	25.93	0.00258	25.9	0.001	26.07	0.00035	26.14	0.000211538
										25.87	0.00393	25.95	0.00258	25.92	0.001	26.09	0.00035	26.16	0.000211538
										25.89	0.00393	25.97	0.00258	25.94	0.001	26.11	0.00035	26.18	0.000211538
										25.91	0.00393	25.99	0.00258	25.96	0.001	26.13	0.00035	26.2	0.000211538
										25.93	0.00393	26.01	0.00258	25.98	0.001	26.15	0.00035	26.22	0.000211538
										25.95	0.00393	26.03	0.00258	26	0.001	26.17	0.00035	26.24	0.000211538
										25.97	0.00393	26.05	0.00258	26.02	0.001	26.19	0.00035	26.26	0.000211538
										25.99	0.00393	26.07	0.00258	26.04	0.001	26.21	0.00035	26.28	0.000211538
										26.01	0.00393	26.09	0.00258	26.06	0.001	26.23	0.00035	26.3	0.000211538
										26.03	0.00393	26.11	0.00258	26.08	0.001	26.25	0.00035	26.32	0.000211538
										26.05	0.00393	26.13	0.00258	26.1	0.001	26.27	0.00035	26.34	0.000211538
										26.07	0.00393	26.15	0.00258	26.12	0.001	26.29	0.00035	26.36	0.000211538
										26.09	0.00393	26.17	0.00253	26.14	0.001	26.31	0.00035	26.38	0.000211538
										26.11	0.00393	26.19	0.00253	26.16	0.001	26.33	0.00035	26.4	0.000211538
										26.13	0.00393	26.21	0.00253	26.18	0.001	26.35	0.00035	26.42	0.000201923
										26.15	0.00393	26.23	0.00253	26.2	0.001	26.37	0.00035	26.44	0.000201923
										26.17	0.00393	26.25	0.00253	26.22	0.001	26.39	0.00035	26.46	0.000201923
										26.19	0.00393	26.27	0.00253	26.24	0.001	26.41	0.00035	26.48	0.000201923
										26.21	0.00393	26.29	0.00253	26.26	0.001	26.43	0.00035	26.5	0.000201923
										26.23	0.00393	26.31	0.00253	26.28	0.001	26.45	0.00035	26.52	0.000201923
										26.25	0.00393	26.33	0.00253	26.3	0.000964286	26.47	0.00035	26.54	0.000201923
										26.27	0.00393	26.35	0.00253	26.32	0.000964286	26.49	0.00035	26.56	0.000201923
										26.29	0.00389	26.37	0.00253	26.34	0.000964286	26.51	0.00035	26.58	0.000201923
										26.31	0.00389	26.39	0.00253	26.36	0.000964286	26.53	0.00035	26.6	0.000201923
										26.33	0.00389	26.41	0.00253	26.38	0.000964286	26.55	0.00035	26.62	0.000201923
										26.35	0.00389	26.43	0.00247	26.4	0.000964286	26.57	0.00035	26.64	0.000201923
										26.37	0.00389	26.45	0.00247	26.42	0.000964286	26.59	0.00035	26.66	0.000201923
										26.39	0.00389	26.47	0.00247	26.44	0.000964286	26.61	0.00035	26.68	0.000201923
										26.41	0.00389	26.49	0.00247	26.46	0.000964286	26.63	0.00035	26.7	0.000201923
										26.43	0.00389	26.51	0.00247	26.48	0.000964286	26.65	0.00035	26.72	0.000201923
										26.45	0.00389	26.53	0.00247	26.5	0.000964286	26.67	0.00035	26.74	0.000201923
										26.47	0.00389	26.55	0.00247	26.52	0.000964286	26.69	0.00035	26.76	0.000201923
										26.49	0.00389	26.57	0.00247	26.54	0.000964286	26.71	0.00035	26.78	0.000201923
										26.51	0.00389	26.59	0.00247	26.56	0.000964286	26.73	0.00035	26.8	0.000201923
										26.53	0.00389	26.61	0.00247	26.58	0.000964286	26.75	0.00035	26.82	0.000201923
										26.55	0.00389	26.63	0.00247	26.6	0.000964286	26.77	0.000333333	26.84	0.000201923
										26.57	0.00389	26.65	0.00247	26.62	0.000964286	26.79	0.000333333	26.86	0.000201923
										26.59	0.00389	26.67	0.00247	26.64	0.000964286	26.81	0.000333333	26.88	0.000201923
										26.61	0.00389	26.69	0.00242	26.66	0.000964286	26.83	0.000333333	26.9	0.000201923
										26.63	0.00389	26.71	0.00242	26.68	0.000964286	26.85	0.000333333	26.92	0.000201923
										26.65	0.00389	26.73	0.00242	26.7	0.000964286	26.87	0.000333333	26.94	0.000201923
										26.67	0.00389	26.75	0.00242	26.72	0.000964286	26.89	0.000333333	26.96	0.000201923
										26.69	0.00389	26.77	0.00242	26.74	0.000964286	26.91	0.000333333	26.98	0.000201923
										26.71	0.00389	26.79	0.00242	26.76	0.000964286	26.93	0.000333333	27	0.000201923
										26.73	0.00389	26.81	0.00242	26.78	0.000964286	26.95	0.000333333	27.02	0.000201923
										26.75	0.00389	26.83	0.00242	26.8	0.000928571	26.97	0.000333333	27.04	0.000201923
										26.77	0.00389	26.85	0.00242	26.82	0.000928571	26.99	0.000333333	27.06	0.000201923
										26.79	0.00386	26.87	0.00242	26.84	0.000928571	27.01	0.000333333	27.08	0.000201923
										26.81	0.00386	26.89	0.00242	26.86	0.000928571	27.03	0.000333333	27.1	0.000201923
										26.83	0.00386	26.91	0.00242	26.88	0.000928571	27.05	0.000333333	27.12	0.000201923
										26.85	0.00386	26.93	0.00242	26.9	0.000928571	27.07	0.000333333	27.14	0.000201923
										26.87	0.00386	26.95	0.00236	26.92	0.000928571	27.09	0.000333333	27.16	0.000201923
										26.89	0.00386	26.97	0.00236	26.94	0.000928571	27.11	0.000333333	27.18	0.000201923
										26.91	0.00386	26.99	0.00236	26.96	0.000928571	27.13	0.000333333	27.2	0.000201923
										26.93	0.00386	27.01	0.00236	26.98	0.000928571	27.15	0.000333333	27.22	0.000201923
										26.95	0.00386	27.03	0.00236	27	0.000928571	27.17	0.000333333	27.24	0.000192308
										26.97	0.00386	27.05	0.00236	27.02	0.000928571	27.19	0.000333333	27.26	0.000192308
										26.99	0.00386	27.07	0.00236	27.04	0.000928571	27.21	0.000333333	27.28	0.000192308
										27.01	0.00386	27.09	0.00236	27.06	0.000928571	27.23	0.000333333	27.3	0.000192308
										27.03	0.00386	27.11	0.00236	27.08	0.000928571	27.25	0.000333333	27.32	0.000192308
										27.05	0.00386	27.13	0.00236	27.1	0.000928571	27.27	0.000333333	27.34	0.000192308
										27.07	0.00386	27.15	0.00236	27.12	0.000928571	27.29	0.000333333	27.36	0.000192308
										27.09	0.00386	27.17	0.00236	27.14	0.000928571	27.31	0.000333333	27.38	0.000192308
										27.11	0.00386	27.19	0.00236	27.16	0.000928571	27.33	0.000333333	27.4	0.000192308
										27.13	0.00386	27.21	0.00236	27.18	0.000928571	27.35	0.000333333	27.42	0.000192308
										27.15	0.00386	27.23	0.00231	27.2	0.000928571	27.37	0.000333333	27.44	0.000192308
										27.17	0.00386	27.25	0.00231	27.22	0.000928571	27.39	0.000333333	27.46	0.000192308
										27.19	0.00386	27.27	0.00231	27.24	0.000928571	27.41	0.000333333	27.48	0.000192308
										27.21	0.00386	27.29	0.00231	27.26	0.000928571	27.43	0.000333333	27.5	0.000192308
										27.23	0.00386	27.31	0.00231	27.28	0.000928571	27.45	0.000333333	27.52	0.000192308
										27.25	0.00386	27.33	0.00231	27.3	0.000928571	27.47	0.000333333	27.54	0.000192308
										27.27	0.00386	27.35	0.00231	27.32	0.000892857	27.49	0.000333333	27.56	0.000192308
										27.29	0.00386	27.37	0.00231	27.34	0.000892857	27.51	0.000333333	27.58	0.000192308
										27.31	0.00386	27.39	0.00231	27.36	0.000892857	27.53	0.000333333	27.6	0.000192308
										27.33	0.00386	27.41	0.00231	27.38	0.000892857	27.55	0.000333333	27.62	0.000192308
										27.35	0.00382	27.43	0.00231	27.4	0.000892857	27.57	0.000333333	27.64	0.000192308
										27.37	0.00382	27.45	0.00231	27.42	0.000892857	27.59	0.000333333	27.66	0.000192308
										27.39	0.00382	27.47	0.00231	27.44	0.000892857	27.61	0.000333333	27.68	0.000192308
										27.41	0.00382	27.49	0.00231	27.46	0.000892857	27.63	0.000333333	27.7	0.000192308
										27.43	0.00382	27.51	0.00225	27.48	0.000892857	27.65	0.000333333	27.72	0.000192308
										27.45	0.00382	27.53	0.00225	27.5	0.000892857	27.67	0.000316667	27.74	0.000192308
										27.47	0.00382	27.55	0.00225	27.52	0.000892857	27.69	0.000316667	27.76	0.000192308
										27.49	0.00382	27.57	0.00225	27.54	0.000892857	27.71	0.000316667	27.78	0.000192308
										27.51	0.00382	27.59	0.00225	27.56	0.000892857	27.73	0.000316667	27.8	0.000192308
										27.53	0.00382	27.61	0.00225	27.58	0.000892857	27.75	0.000316667	27.82	0.000192308
										27.55	0.00382	27.63	0.00225	27.6	0.000892857	27.77	0.000316667	27.84	0.000192308
										27.57	0.00382	27.65	0.00225	27.62	0.000892857	27.79	0.000316667	27.86	0.000192308
										27.59	0.00382	27.67	0.00225	27.64	0.000892857	27.81	0.000316667	27.88	0.000192308
										27.61	0.00382	27.69	0.00225	27.66	0.000892857	27.83	0.000316667	27.9	0.000192308
										27.63	0.00382	27.71	0.00225	27.68	0.000892857	27.85	0.000316667	27.92	0.000192308
										27.65	0.00382	27.73	0.00225	27.7	0.000892857	27.87	0.000316667	27.94	0.000192308
										27.67	0.00382	27.75	0.00225	27.72	0.000892857	27.89	0.000316667	27.96	0.000192308
										27.69	0.00382	27.77	0.00225	27.74	0.000892857	27.91	0.000316667	27.98	0.000192308
										27.71	0.00382	27.79	0.0022	27.76	0.000892857	27.93	0.000316667	28	0.000192308
										27.73	0.00382	27.81	0.0022	27.78	0.000892857	27.95	0.000316667	28.02	0.000192308
										27.75	0.00382	27.83	0.0022	27.8	0.000892857	27.97	0.000316667	28.04	0.000192308
										27.77	0.00382	27.85	0.0022	27.82	0.000892857	27.99	0.000316667	28.06	0.000192308
										27.79	0.00382	27.87	0.0022	27.84	0.000892857	28.01	0.000316667	28.08	0.000192308
										27.81	0.00382	27.89	0.0022	27.86	0.000892857	28.03	0.000316667	28.1	0.000192308
										27.83	0.00382	27.91	0.0022	27.88	0.000892857	28.05	0.000316667	28.12	0.000192308
										27.85	0.00382	27.93	0.0022	27.9	0.000857143	28.07	0.000316667	28.14	0.000192308
										27.87	0.00382	27.95	0.0022	27.92	0.000857143	28.09	0.000316667	28.16	0.000182692
										27.89	0.00382	27.97	0.0022	27.94	0.000857143	28.11	0.000316667	28.18	0.000182692
										27.91	0.00379	27.99	0.0022	27.96	0.000857143	28.13	0.000316667	28.2	0.000182692
										27.93	0.00379	28.01	0.0022	27.98	0.000857143	28.15	0.000316667	28.22	0.000182692
										27.95	0.00379	28.03	0.0022	28	0.000857143	28.17	0.000316667	28.24	0.000182692
										27.97	0.00379	28.05	0.0022	28.02	0.000857143	28.19	0.000316667	28.26	0.000182692
										27.99	0.00379	28.07	0.0022	28.04	0.000857143	28.21	0.000316667	28.28	0.000182692
										28.01	0.00379	28.09	0.0022	28.06	0.000857143	28.23	0.000316667	28.3	0.000182692
										28.03	0.00379	28.11	0.00214	28.08	0.000857143	28.25	0.000316667	28.32	0.000182692
										28.05	0.00379	28.13	0.00214	28.1	0.000857143	28.27	0.000316667	28.34	0.000182692
										28.07	0.00379	28.15	0.00214	28.12	0.000857143	28.29	0.000316667	28.36	0.000182692
										28.09	0.00379	28.17	0.00214	28.14	0.000857143	28.31	0.000316667	28.38	0.000182692
										28.11	0.00379	28.19	0.00214	28.16	0.000857143	28.33	0.000316667	28.4	0.000182692
										28.13	0.00379	28.21	0.00214	28.18	0.000857143	28.35	0.000316667	28.42	0.000182692
										28.15	0.00379	28.23	0.00214	28.2	0.000857143	28.37	0.000316667	28.44	0.000182692
										28.17	0.00379	28.25	0.00214	28.22	0.000857143	28.39	0.000316667	28.46	0.000182692
										28.19	0.00379	28.27	0.00214	28.24	0.000857143	28.41	0.000316667	28.48	0.000182692
										28.21	0.00379	28.29	0.00214	28.26	0.000857143	28.43	0.000316667	28.5	0.000182692
										28.23	0.00379	28.31	0.00214	28.28	0.000857143	28.45	0.000316667	28.52	0.000182692
										28.25	0.00379	28.33	0.00214	28.3	0.000857143	28.47	0.000316667	28.54	0.000182692
										28.27	0.00379	28.35	0.00214	28.32	0.000857143	28.49	0.000316667	28.56	0.000182692
										28.29	0.00379	28.37	0.00214	28.34	0.000857143	28.51	0.000316667	28.58	0.000182692
										28.31	0.00379	28.39	0.00214	28.36	0.000857143	28.53	0.000316667	28.6	0.000182692
										28.33	0.00379	28.41	0.00209	28.38	0.000857143	28.55	0.000316667	28.62	0.000182692
										28.35	0.00379	28.43	0.00209	28.4	0.000857143	28.57	0.000316667	28.64	0.000182692
										28.37	0.00379	28.45	0.00209	28.42	0.000857143	28.59	0.000316667	28.66	0.000182692
										28.39	0.00379	28.47	0.00209	28.44	0.000857143	28.61	0.000316667	28.68	0.000182692
										28.41	0.00379	28.49	0.00209	28.46	0.000857143	28.63	0.000316667	28.7	0.000182692
										28.43	0.00379	28.51	0.00209	28.48	0.000857143	28.65	0.0003	28.72	0.000182692
										28.45	0.00379	28.53	0.00209	28.5	0.000821429	28.67	0.0003	28.74	0.000182692
										28.47	0.00379	28.55	0.00209	28.52	0.000821429	28.69	0.0003	28.76	0.000182692
										28.49	0.00379	28.57	0.00209	28.54	0.000821429	28.71	0.0003	28.78	0.000182692
										28.51	0.00379	28.59	0.00209	28.56	0.000821429	28.73	0.0003	28.8	0.000182692
										28.53	0.00375	28.61	0.00209	28.58	0.000821429	28.75	0.0003	28.82	0.000182692
										28.55	0.00375	28.63	0.00209	28.6	0.000821429	28.77	0.0003	28.84	0.000182692
										28.57	0.00375	28.65	0.00209	28.62	0.000821429	28.79	0.0003	28.86	0.000182692
										28.59	0.00375	28.67	0.00209	28.64	0.000821429	28.81	0.0003	28.88	0.000182692
										28.61	0.00375	28.69	0.00209	28.66	0.000821429	28.83	0.0003	28.9	0.000182692
										28.63	0.00375	28.71	0.00209	28.68	0.000821429	28.85	0.0003	28.92	0.000182692
										28.65	0.00375	28.73	0.00203	28.7	0.000821429	28.87	0.0003	28.94	0.000182692
										28.67	0.00375	28.75	0.00203	28.72	0.000821429	28.89	0.0003	28.96	0.000182692
										28.69	0.00375	28.77	0.00203	28.74	0.000821429	28.91	0.0003	28.98	0.000182692
										28.71	0.00375	28.79	0.00203	28.76	0.000821429	28.93	0.0003	29	0.000182692
										28.73	0.00375	28.81	0.00203	28.78	0.000821429	28.95	0.0003	29.02	0.000182692
										28.75	0.00375	28.83	0.00203	28.8	0.000821429	28.97	0.0003	29.04	0.000182692
										28.77	0.00375	28.85	0.00203	28.82	0.000821429	28.99	0.0003	29.06	0.000182692
										28.79	0.00375	28.87	0.00203	28.84	0.000821429	29.01	0.0003	29.08	0.000182692
										28.81	0.00375	28.89	0.00203	28.86	0.000821429	29.03	0.0003	29.1	0.000182692
										28.83	0.00375	28.91	0.00203	28.88	0.000821429	29.05	0.0003	29.12	0.000182692
										28.85	0.00375	28.93	0.00203	28.9	0.000821429	29.07	0.0003	29.14	0.000182692
										28.87	0.00375	28.95	0.00203	28.92	0.000821429	29.09	0.0003	29.16	0.000182692
										28.89	0.00375	28.97	0.00203	28.94	0.000821429	29.11	0.0003	29.18	0.000173077
										28.91	0.00375	28.99	0.00203	28.96	0.000821429	29.13	0.0003	29.2	0.000173077
										28.93	0.00375	29.01	0.00203	28.98	0.000821429	29.15	0.0003	29.22	0.000173077
										28.95	0.00375	29.03	0.00203	29	0.000821429	29.17	0.0003	29.24	0.000173077
										28.97	0.00375	29.05	0.00203	29.02	0.000821429	29.19	0.0003	29.26	0.000173077
										28.99	0.00375	29.07	0.00198	29.04	0.000821429	29.21	0.0003	29.28	0.000173077
										29.01	0.00375	29.09	0.00198	29.06	0.000821429	29.23	0.0003	29.3	0.000173077
										29.03	0.00375	29.11	0.00198	29.08	0.000821429	29.25	0.0003	29.32	0.000173077
										29.05	0.00375	29.13	0.00198	29.1	0.000821429	29.27	0.0003	29.34	0.000173077
										29.07	0.00375	29.15	0.00198	29.12	0.000821429	29.29	0.0003	29.36	0.000173077
										29.09	0.00375	29.17	0.00198	29.14	0.000821429	29.31	0.0003	29.38	0.000173077
										29.11	0.00375	29.19	0.00198	29.16	0.000785714	29.33	0.0003	29.4	0.000173077
										29.13	0.00375	29.21	0.00198	29.18	0.000785714	29.35	0.0003	29.42	0.000173077
										29.15	0.00375	29.23	0.00198	29.2	0.000785714	29.37	0.0003	29.44	0.000173077
										29.17	0.00371	29.25	0.00198	29.22	0.000785714	29.39	0.0003	29.46	0.000173077
										29.19	0.00371	29.27	0.00198	29.24	0.000785714	29.41	0.0003	29.48	0.000173077
										29.21	0.00371	29.29	0.00198	29.26	0.000785714	29.43	0.0003	29.5	0.000173077
										29.23	0.00371	29.31	0.00198	29.28	0.000785714	29.45	0.0003	29.52	0.000173077
										29.25	0.00371	29.33	0.00198	29.3	0.000785714	29.47	0.0003	29.54	0.000173077
										29.27	0.00371	29.35	0.00198	29.32	0.000785714	29.49	0.0003	29.56	0.000173077
										29.29	0.00371	29.37	0.00198	29.34	0.000785714	29.51	0.0003	29.58	0.000173077
										29.31	0.00371	29.39	0.00198	29.36	0.000785714	29.53	0.0003	29.6	0.000173077
										29.33	0.00371	29.41	0.00198	29.38	0.000785714	29.55	0.0003	29.62	0.000173077
										29.35	0.00371	29.43	0.00192	29.4	0.000785714	29.57	0.0003	29.64	0.000173077
										29.37	0.00371	29.45	0.00192	29.42	0.000785714	29.59	0.0003	29.66	0.000173077
										29.39	0.00371	29.47	0.00192	29.44	0.000785714	29.61	0.0003	29.68	0.000173077
										29.41	0.00371	29.49	0.00192	29.46	0.000785714	29.63	0.0003	29.7	0.000173077
										29.43	0.00371	29.51	0.00192	29.48	0.000785714	29.65	0.0003	29.72	0.000173077
										29.45	0.00371	29.53	0.00192	29.5	0.000785714	29.67	0.0003	29.74	0.000173077
										29.47	0.00371	29.55	0.00192	29.52	0.000785714	29.69	0.0003	29.76	0.000173077
										29.49	0.00371	29.57	0.00192	29.54	0.000785714	29.71	0.0003	29.78	0.000173077
										29.51	0.00371	29.59	0.00192	29.56	0.000785714	29.73	0.0003	29.8	0.000173077
										29.53	0.00371	29.61	0.00192	29.58	0.000785714	29.75	0.0003	29.82	0.000173077
										29.55	0.00371	29.63	0.00192	29.6	0.000785714	29.77	0.000283333	29.84	0.000173077
										29.57	0.00371	29.65	0.00192	29.62	0.000785714	29.79	0.000283333	29.86	0.000173077
										29.59	0.00371	29.67	0.00192	29.64	0.000785714	29.81	0.000283333	29.88	0.000173077
										29.61	0.00371	29.69	0.00192	29.66	0.000785714	29.83	0.000283333	29.9	0.000173077
										29.63	0.00371	29.71	0.00192	29.68	0.000785714	29.85	0.000283333	29.92	0.000173077
										29.65	0.00371	29.73	0.00192	29.7	0.000785714	29.87	0.000283333	29.94	0.000173077
										29.67	0.00371	29.75	0.00192	29.72	0.000785714	29.89	0.000283333	29.96	0.000173077
										29.69	0.00371	29.77	0.00192	29.74	0.000785714	29.91	0.000283333	29.98	0.000173077
										29.71	0.00371	29.79	0.00187	29.76	0.000785714	29.93	0.000283333	30	0.000173077
										29.73	0.00371	29.81	0.00187	29.78	0.000785714	29.95	0.000283333	30.02	0.000173077
										29.75	0.00371	29.83	0.00187	29.8	0.000785714	29.97	0.000283333	30.04	0.000173077
										29.77	0.00371	29.85	0.00187	29.82	0.000785714	29.99	0.000283333	30.06	0.000173077
										29.79	0.00371	29.87	0.00187	29.84	0.000785714	30.01	0.000283333	30.08	0.000173077
										29.81	0.00371	29.89	0.00187	29.86	0.000785714	30.03	0.000283333	30.1	0.000173077
										29.83	0.00371	29.91	0.00187	29.88	0.00075	30.05	0.000283333	30.12	0.000173077
										29.85	0.00368	29.93	0.00187	29.9	0.00075	30.07	0.000283333	30.14	0.000173077
										29.87	0.00368	29.95	0.00187	29.92	0.00075	30.09	0.000283333	30.16	0.000173077
										29.89	0.00368	29.97	0.00187	29.94	0.00075	30.11	0.000283333	30.18	0.000173077
										29.91	0.00368	29.99	0.00187	29.96	0.00075	30.13	0.000283333	30.2	0.000173077
										29.93	0.00368	30.01	0.00187	29.98	0.00075	30.15	0.000283333	30.22	0.000173077
										29.95	0.00368	30.03	0.00187	30	0.00075	30.17	0.000283333	30.24	0.000173077
										29.97	0.00368	30.05	0.00187	30.02	0.00075	30.19	0.000283333	30.26	0.000173077
										29.99	0.00368	30.07	0.00187	30.04	0.00075	30.21	0.000283333	30.28	0.000173077
										30.01	0.00368	30.09	0.00187	30.06	0.00075	30.23	0.000283333	30.3	0.000173077
										30.03	0.00368	30.11	0.00187	30.08	0.00075	30.25	0.000283333	30.32	0.000173077
										30.05	0.00368	30.13	0.00187	30.1	0.00075	30.27	0.000283333	30.34	0.000163462
										30.07	0.00368	30.15	0.00181	30.12	0.00075	30.29	0.000283333	30.36	0.000163462
										30.09	0.00368	30.17	0.00181	30.14	0.00075	30.31	0.000283333	30.38	0.000163462
										30.11	0.00368	30.19	0.00181	30.16	0.00075	30.33	0.000283333	30.4	0.000163462
										30.13	0.00368	30.21	0.00181	30.18	0.00075	30.35	0.000283333	30.42	0.000163462
										30.15	0.00368	30.23	0.00181	30.2	0.00075	30.37	0.000283333	30.44	0.000163462
										30.17	0.00368	30.25	0.00181	30.22	0.00075	30.39	0.000283333	30.46	0.000163462
										30.19	0.00368	30.27	0.00181	30.24	0.00075	30.41	0.000283333	30.48	0.000163462
										30.21	0.00368	30.29	0.00181	30.26	0.00075	30.43	0.000283333	30.5	0.000163462
										30.23	0.00368	30.31	0.00181	30.28	0.00075	30.45	0.000283333	30.52	0.000163462
										30.25	0.00368	30.33	0.00181	30.3	0.00075	30.47	0.000283333	30.54	0.000163462
										30.27	0.00368	30.35	0.00181	30.32	0.00075	30.49	0.000283333	30.56	0.000163462
										30.29	0.00368	30.37	0.00181	30.34	0.00075	30.51	0.000283333	30.58	0.000163462
										30.31	0.00368	30.39	0.00181	30.36	0.00075	30.53	0.000283333	30.6	0.000163462
										30.33	0.00368	30.41	0.00181	30.38	0.00075	30.55	0.000283333	30.62	0.000163462
										30.35	0.00368	30.43	0.00181	30.4	0.00075	30.57	0.000283333	30.64	0.000163462
										30.37	0.00368	30.45	0.00181	30.42	0.00075	30.59	0.000283333	30.66	0.000163462
										30.39	0.00368	30.47	0.00181	30.44	0.00075	30.61	0.000283333	30.68	0.000163462
										30.41	0.00368	30.49	0.00181	30.46	0.00075	30.63	0.000283333	30.7	0.000163462
										30.43	0.00368	30.51	0.00181	30.48	0.00075	30.65	0.000283333	30.72	0.000163462
										30.45	0.00368	30.53	0.00181	30.5	0.00075	30.67	0.000283333	30.74	0.000163462
										30.47	0.00368	30.55	0.00176	30.52	0.00075	30.69	0.000283333	30.76	0.000163462
										30.49	0.00368	30.57	0.00176	30.54	0.00075	30.71	0.000283333	30.78	0.000163462
										30.51	0.00368	30.59	0.00176	30.56	0.00075	30.73	0.000283333	30.8	0.000163462
										30.53	0.00368	30.61	0.00176	30.58	0.00075	30.75	0.000283333	30.82	0.000163462
										30.55	0.00368	30.63	0.00176	30.6	0.00075	30.77	0.000283333	30.84	0.000163462
										30.57	0.00368	30.65	0.00176	30.62	0.00075	30.79	0.000283333	30.86	0.000163462
										30.59	0.00364	30.67	0.00176	30.64	0.00075	30.81	0.000283333	30.88	0.000163462
										30.61	0.00364	30.69	0.00176	30.66	0.00075	30.83	0.000283333	30.9	0.000163462
										30.63	0.00364	30.71	0.00176	30.68	0.000714286	30.85	0.000283333	30.92	0.000163462
										30.65	0.00364	30.73	0.00176	30.7	0.000714286	30.87	0.000283333	30.94	0.000163462
										30.67	0.00364	30.75	0.00176	30.72	0.000714286	30.89	0.000283333	30.96	0.000163462
										30.69	0.00364	30.77	0.00176	30.74	0.000714286	30.91	0.000283333	30.98	0.000163462
										30.71	0.00364	30.79	0.00176	30.76	0.000714286	30.93	0.000283333	31	0.000163462
										30.73	0.00364	30.81	0.00176	30.78	0.000714286	30.95	0.000283333	31.02	0.000163462
										30.75	0.00364	30.83	0.00176	30.8	0.000714286	30.97	0.000283333	31.04	0.000163462
										30.77	0.00364	30.85	0.00176	30.82	0.000714286	30.99	0.000283333	31.06	0.000163462
										30.79	0.00364	30.87	0.00176	30.84	0.000714286	31.01	0.000283333	31.08	0.000163462
										30.81	0.00364	30.89	0.00176	30.86	0.000714286	31.03	0.000283333	31.1	0.000163462
										30.83	0.00364	30.91	0.00176	30.88	0.000714286	31.05	0.000283333	31.12	0.000163462
										30.85	0.00364	30.93	0.00176	30.9	0.000714286	31.07	0.000266667	31.14	0.000163462
										30.87	0.00364	30.95	0.00176	30.92	0.000714286	31.09	0.000266667	31.16	0.000163462
										30.89	0.00364	30.97	0.0017	30.94	0.000714286	31.11	0.000266667	31.18	0.000163462
										30.91	0.00364	30.99	0.0017	30.96	0.000714286	31.13	0.000266667	31.2	0.000163462
										30.93	0.00364	31.01	0.0017	30.98	0.000714286	31.15	0.000266667	31.22	0.000163462
										30.95	0.00364	31.03	0.0017	31	0.000714286	31.17	0.000266667	31.24	0.000163462
										30.97	0.00364	31.05	0.0017	31.02	0.000714286	31.19	0.000266667	31.26	0.000163462
										30.99	0.00364	31.07	0.0017	31.04	0.000714286	31.21	0.000266667	31.28	0.000163462
										31.01	0.00364	31.09	0.0017	31.06	0.000714286	31.23	0.000266667	31.3	0.000163462
										31.03	0.00364	31.11	0.0017	31.08	0.000714286	31.25	0.000266667	31.32	0.000163462
										31.05	0.00364	31.13	0.0017	31.1	0.000714286	31.27	0.000266667	31.34	0.000163462
										31.07	0.00364	31.15	0.0017	31.12	0.000714286	31.29	0.000266667	31.36	0.000163462
										31.09	0.00364	31.17	0.0017	31.14	0.000714286	31.31	0.000266667	31.38	0.000163462
										31.11	0.00364	31.19	0.0017	31.16	0.000714286	31.33	0.000266667	31.4	0.000163462
										31.13	0.00364	31.21	0.0017	31.18	0.000714286	31.35	0.000266667	31.42	0.000163462
										31.15	0.00364	31.23	0.0017	31.2	0.000714286	31.37	0.000266667	31.44	0.000163462
										31.17	0.00364	31.25	0.0017	31.22	0.000714286	31.39	0.000266667	31.46	0.000163462
										31.19	0.00364	31.27	0.0017	31.24	0.000714286	31.41	0.000266667	31.48	0.000163462
										31.21	0.00364	31.29	0.0017	31.26	0.000714286	31.43	0.000266667	31.5	0.000163462
										31.23	0.00364	31.31	0.0017	31.28	0.000714286	31.45	0.000266667	31.52	0.000163462
										31.25	0.00364	31.33	0.0017	31.3	0.000714286	31.47	0.000266667	31.54	0.000163462
										31.27	0.00364	31.35	0.0017	31.32	0.000714286	31.49	0.000266667	31.56	0.000163462
										31.29	0.00364	31.37	0.0017	31.34	0.000714286	31.51	0.000266667	31.58	0.000163462
										31.31	0.00364	31.39	0.00165	31.36	0.000714286	31.53	0.000266667	31.6	0.000163462
										31.33	0.00364	31.41	0.00165	31.38	0.000714286	31.55	0.000266667	31.62	0.000163462
										31.35	0.00364	31.43	0.00165	31.4	0.000714286	31.57	0.000266667	31.64	0.000163462
										31.37	0.00361	31.45	0.00165	31.42	0.000714286	31.59	0.000266667	31.66	0.000163462
										31.39	0.00361	31.47	0.00165	31.44	0.000714286	31.61	0.000266667	31.68	0.000163462
										31.41	0.00361	31.49	0.00165	31.46	0.000714286	31.63	0.000266667	31.7	0.000153846
										31.43	0.00361	31.51	0.00165	31.48	0.000714286	31.65	0.000266667	31.72	0.000153846
										31.45	0.00361	31.53	0.00165	31.5	0.000714286	31.67	0.000266667	31.74	0.000153846
										31.47	0.00361	31.55	0.00165	31.52	0.000714286	31.69	0.000266667	31.76	0.000153846
										31.49	0.00361	31.57	0.00165	31.54	0.000678571	31.71	0.000266667	31.78	0.000153846
										31.51	0.00361	31.59	0.00165	31.56	0.000678571	31.73	0.000266667	31.8	0.000153846
										31.53	0.00361	31.61	0.00165	31.58	0.000678571	31.75	0.000266667	31.82	0.000153846
										31.55	0.00361	31.63	0.00165	31.6	0.000678571	31.77	0.000266667	31.84	0.000153846
										31.57	0.00361	31.65	0.00165	31.62	0.000678571	31.79	0.000266667	31.86	0.000153846
										31.59	0.00361	31.67	0.00165	31.64	0.000678571	31.81	0.000266667	31.88	0.000153846
										31.61	0.00361	31.69	0.00165	31.66	0.000678571	31.83	0.000266667	31.9	0.000153846
										31.63	0.00361	31.71	0.00165	31.68	0.000678571	31.85	0.000266667	31.92	0.000153846
										31.65	0.00361	31.73	0.00165	31.7	0.000678571	31.87	0.000266667	31.94	0.000153846
										31.67	0.00361	31.75	0.00165	31.72	0.000678571	31.89	0.000266667	31.96	0.000153846
										31.69	0.00361	31.77	0.00165	31.74	0.000678571	31.91	0.000266667	31.98	0.000153846
										31.71	0.00361	31.79	0.00165	31.76	0.000678571	31.93	0.000266667	32	0.000153846
										31.73	0.00361	31.81	0.00165	31.78	0.000678571	31.95	0.000266667	32.02	0.000153846
										31.75	0.00361	31.83	0.00165	31.8	0.000678571	31.97	0.000266667	32.04	0.000153846
										31.77	0.00361	31.85	0.00159	31.82	0.000678571	31.99	0.000266667	32.06	0.000153846
										31.79	0.00361	31.87	0.00159	31.84	0.000678571	32.01	0.000266667	32.08	0.000153846
										31.81	0.00361	31.89	0.00159	31.86	0.000678571	32.03	0.000266667	32.1	0.000153846
										31.83	0.00361	31.91	0.00159	31.88	0.000678571	32.05	0.000266667	32.12	0.000153846
										31.85	0.00361	31.93	0.00159	31.9	0.000678571	32.07	0.000266667	32.14	0.000153846
										31.87	0.00361	31.95	0.00159	31.92	0.000678571	32.09	0.000266667	32.16	0.000153846
										31.89	0.00361	31.97	0.00159	31.94	0.000678571	32.11	0.000266667	32.18	0.000153846
										31.91	0.00361	31.99	0.00159	31.96	0.000678571	32.13	0.000266667	32.2	0.000153846
										31.93	0.00361	32.01	0.00159	31.98	0.000678571	32.15	0.000266667	32.22	0.000153846
										31.95	0.00361	32.03	0.00159	32	0.000678571	32.17	0.000266667	32.24	0.000153846
										31.97	0.00361	32.05	0.00159	32.02	0.000678571	32.19	0.000266667	32.26	0.000153846
										31.99	0.00361	32.07	0.00159	32.04	0.000678571	32.21	0.000266667	32.28	0.000153846
										32.01	0.00361	32.09	0.00159	32.06	0.000678571	32.23	0.000266667	32.3	0.000153846
										32.03	0.00361	32.11	0.00159	32.08	0.000678571	32.25	0.000266667	32.32	0.000153846
										32.05	0.00361	32.13	0.00159	32.1	0.000678571	32.27	0.000266667	32.34	0.000153846
										32.07	0.00361	32.15	0.00159	32.12	0.000678571	32.29	0.000266667	32.36	0.000153846
										32.09	0.00361	32.17	0.00159	32.14	0.000678571	32.31	0.000266667	32.38	0.000153846
										32.11	0.00361	32.19	0.00159	32.16	0.000678571	32.33	0.000266667	32.4	0.000153846
										32.13	0.00361	32.21	0.00159	32.18	0.000678571	32.35	0.000266667	32.42	0.000153846
										32.15	0.00361	32.23	0.00159	32.2	0.000678571	32.37	0.000266667	32.44	0.000153846
										32.17	0.00361	32.25	0.00159	32.22	0.000678571	32.39	0.000266667	32.46	0.000153846
										32.19	0.00357	32.27	0.00159	32.24	0.000678571	32.41	0.000266667	32.48	0.000153846
										32.21	0.00357	32.29	0.00159	32.26	0.000678571	32.43	0.000266667	32.5	0.000153846
										32.23	0.00357	32.31	0.00154	32.28	0.000678571	32.45	0.000266667	32.52	0.000153846
										32.25	0.00357	32.33	0.00154	32.3	0.000678571	32.47	0.000266667	32.54	0.000153846
										32.27	0.00357	32.35	0.00154	32.32	0.000678571	32.49	0.000266667	32.56	0.000153846
										32.29	0.00357	32.37	0.00154	32.34	0.000678571	32.51	0.000266667	32.58	0.000153846
										32.31	0.00357	32.39	0.00154	32.36	0.000678571	32.53	0.000266667	32.6	0.000153846
										32.33	0.00357	32.41	0.00154	32.38	0.000678571	32.55	0.000266667	32.62	0.000153846
										32.35	0.00357	32.43	0.00154	32.4	0.000678571	32.57	0.000266667	32.64	0.000153846
										32.37	0.00357	32.45	0.00154	32.42	0.000678571	32.59	0.000266667	32.66	0.000153846
										32.39	0.00357	32.47	0.00154	32.44	0.000678571	32.61	0.00025	32.68	0.000153846
										32.41	0.00357	32.49	0.00154	32.46	0.000678571	32.63	0.00025	32.7	0.000153846
										32.43	0.00357	32.51	0.00154	32.48	0.000678571	32.65	0.00025	32.72	0.000153846
										32.45	0.00357	32.53	0.00154	32.5	0.000678571	32.67	0.00025	32.74	0.000153846
										32.47	0.00357	32.55	0.00154	32.52	0.000642857	32.69	0.00025	32.76	0.000153846
										32.49	0.00357	32.57	0.00154	32.54	0.000642857	32.71	0.00025	32.78	0.000153846
										32.51	0.00357	32.59	0.00154	32.56	0.000642857	32.73	0.00025	32.8	0.000153846
										32.53	0.00357	32.61	0.00154	32.58	0.000642857	32.75	0.00025	32.82	0.000153846
										32.55	0.00357	32.63	0.00154	32.6	0.000642857	32.77	0.00025	32.84	0.000153846
										32.57	0.00357	32.65	0.00154	32.62	0.000642857	32.79	0.00025	32.86	0.000153846
										32.59	0.00357	32.67	0.00154	32.64	0.000642857	32.81	0.00025	32.88	0.000153846
										32.61	0.00357	32.69	0.00154	32.66	0.000642857	32.83	0.00025	32.9	0.000153846
										32.63	0.00357	32.71	0.00154	32.68	0.000642857	32.85	0.00025	32.92	0.000153846
										32.65	0.00357	32.73	0.00154	32.7	0.000642857	32.87	0.00025	32.94	0.000153846
										32.67	0.00357	32.75	0.00154	32.72	0.000642857	32.89	0.00025	32.96	0.000153846
										32.69	0.00357	32.77	0.00154	32.74	0.000642857	32.91	0.00025	32.98	0.000153846
										32.71	0.00357	32.79	0.00154	32.76	0.000642857	32.93	0.00025	33	0.000153846
										32.73	0.00357	32.81	0.00148	32.78	0.000642857	32.95	0.00025	33.02	0.000153846
										32.75	0.00357	32.83	0.00148	32.8	0.000642857	32.97	0.00025	33.04	0.000153846
										32.77	0.00357	32.85	0.00148	32.82	0.000642857	32.99	0.00025	33.06	0.000153846
										32.79	0.00357	32.87	0.00148	32.84	0.000642857	33.01	0.00025	33.08	0.000153846
										32.81	0.00357	32.89	0.00148	32.86	0.000642857	33.03	0.00025	33.1	0.000153846
										32.83	0.00357	32.91	0.00148	32.88	0.000642857	33.05	0.00025	33.12	0.000153846
										32.85	0.00357	32.93	0.00148	32.9	0.000642857	33.07	0.00025	33.14	0.000153846
										32.87	0.00357	32.95	0.00148	32.92	0.000642857	33.09	0.00025	33.16	0.000153846
										32.89	0.00357	32.97	0.00148	32.94	0.000642857	33.11	0.00025	33.18	0.000153846
										32.91	0.00357	32.99	0.00148	32.96	0.000642857	33.13	0.00025	33.2	0.000153846
										32.93	0.00357	33.01	0.00148	32.98	0.000642857	33.15	0.00025	33.22	0.000153846
										32.95	0.00357	33.03	0.00148	33	0.000642857	33.17	0.00025	33.24	0.000153846
										32.97	0.00357	33.05	0.00148	33.02	0.000642857	33.19	0.00025	33.26	0.000153846
										32.99	0.00357	33.07	0.00148	33.04	0.000642857	33.21	0.00025	33.28	0.000153846
										33.01	0.00357	33.09	0.00148	33.06	0.000642857	33.23	0.00025	33.3	0.000144231
										33.03	0.00357	33.11	0.00148	33.08	0.000642857	33.25	0.00025	33.32	0.000144231
										33.05	0.00357	33.13	0.00148	33.1	0.000642857	33.27	0.00025	33.34	0.000144231
										33.07	0.00357	33.15	0.00148	33.12	0.000642857	33.29	0.00025	33.36	0.000144231
										33.09	0.00354	33.17	0.00148	33.14	0.000642857	33.31	0.00025	33.38	0.000144231
										33.11	0.00354	33.19	0.00148	33.16	0.000642857	33.33	0.00025	33.4	0.000144231
										33.13	0.00354	33.21	0.00148	33.18	0.000642857	33.35	0.00025	33.42	0.000144231
										33.15	0.00354	33.23	0.00148	33.2	0.000642857	33.37	0.00025	33.44	0.000144231
										33.17	0.00354	33.25	0.00148	33.22	0.000642857	33.39	0.00025	33.46	0.000144231
										33.19	0.00354	33.27	0.00148	33.24	0.000642857	33.41	0.00025	33.48	0.000144231
										33.21	0.00354	33.29	0.00148	33.26	0.000642857	33.43	0.00025	33.5	0.000144231
										33.23	0.00354	33.31	0.00148	33.28	0.000642857	33.45	0.00025	33.52	0.000144231
										33.25	0.00354	33.33	0.00148	33.3	0.000642857	33.47	0.00025	33.54	0.000144231
										33.27	0.00354	33.35	0.00143	33.32	0.000642857	33.49	0.00025	33.56	0.000144231
										33.29	0.00354	33.37	0.00143	33.34	0.000642857	33.51	0.00025	33.58	0.000144231
										33.31	0.00354	33.39	0.00143	33.36	0.000642857	33.53	0.00025	33.6	0.000144231
										33.33	0.00354	33.41	0.00143	33.38	0.000642857	33.55	0.00025	33.62	0.000144231
										33.35	0.00354	33.43	0.00143	33.4	0.000642857	33.57	0.00025	33.64	0.000144231
										33.37	0.00354	33.45	0.00143	33.42	0.000642857	33.59	0.00025	33.66	0.000144231
										33.39	0.00354	33.47	0.00143	33.44	0.000642857	33.61	0.00025	33.68	0.000144231
										33.41	0.00354	33.49	0.00143	33.46	0.000642857	33.63	0.00025	33.7	0.000144231
										33.43	0.00354	33.51	0.00143	33.48	0.000642857	33.65	0.00025	33.72	0.000144231
										33.45	0.00354	33.53	0.00143	33.5	0.000642857	33.67	0.00025	33.74	0.000144231
										33.47	0.00354	33.55	0.00143	33.52	0.000642857	33.69	0.00025	33.76	0.000144231
										33.49	0.00354	33.57	0.00143	33.54	0.000642857	33.71	0.00025	33.78	0.000144231
										33.51	0.00354	33.59	0.00143	33.56	0.000642857	33.73	0.00025	33.8	0.000144231
										33.53	0.00354	33.61	0.00143	33.58	0.000642857	33.75	0.00025	33.82	0.000144231
										33.55	0.00354	33.63	0.00143	33.6	0.000642857	33.77	0.00025	33.84	0.000144231
										33.57	0.00354	33.65	0.00143	33.62	0.000607143	33.79	0.00025	33.86	0.000144231
										33.59	0.00354	33.67	0.00143	33.64	0.000607143	33.81	0.00025	33.88	0.000144231
										33.61	0.00354	33.69	0.00143	33.66	0.000607143	33.83	0.00025	33.9	0.000144231
										33.63	0.00354	33.71	0.00143	33.68	0.000607143	33.85	0.00025	33.92	0.000144231
										33.65	0.00354	33.73	0.00143	33.7	0.000607143	33.87	0.00025	33.94	0.000144231
										33.67	0.00354	33.75	0.00143	33.72	0.000607143	33.89	0.00025	33.96	0.000144231
										33.69	0.00354	33.77	0.00143	33.74	0.000607143	33.91	0.00025	33.98	0.000144231
										33.71	0.00354	33.79	0.00143	33.76	0.000607143	33.93	0.00025	34	0.000144231
										33.73	0.00354	33.81	0.00143	33.78	0.000607143	33.95	0.00025	34.02	0.000144231
										33.75	0.00354	33.83	0.00143	33.8	0.000607143	33.97	0.00025	34.04	0.000144231
										33.77	0.00354	33.85	0.00143	33.82	0.000607143	33.99	0.00025	34.06	0.000144231
										33.79	0.00354	33.87	0.00143	33.84	0.000607143	34.01	0.00025	34.08	0.000144231
										33.81	0.00354	33.89	0.00143	33.86	0.000607143	34.03	0.00025	34.1	0.000144231
										33.83	0.00354	33.91	0.00137	33.88	0.000607143	34.05	0.00025	34.12	0.000144231
										33.85	0.00354	33.93	0.00137	33.9	0.000607143	34.07	0.00025	34.14	0.000144231
										33.87	0.00354	33.95	0.00137	33.92	0.000607143	34.09	0.00025	34.16	0.000144231
										33.89	0.00354	33.97	0.00137	33.94	0.000607143	34.11	0.00025	34.18	0.000144231
										33.91	0.00354	33.99	0.00137	33.96	0.000607143	34.13	0.00025	34.2	0.000144231
										33.93	0.00354	34.01	0.00137	33.98	0.000607143	34.15	0.00025	34.22	0.000144231
										33.95	0.00354	34.03	0.00137	34	0.000607143	34.17	0.00025	34.24	0.000144231
										33.97	0.00354	34.05	0.00137	34.02	0.000607143	34.19	0.00025	34.26	0.000144231
										33.99	0.00354	34.07	0.00137	34.04	0.000607143	34.21	0.00025	34.28	0.000144231
										34.01	0.00354	34.09	0.00137	34.06	0.000607143	34.23	0.00025	34.3	0.000144231
										34.03	0.00354	34.11	0.00137	34.08	0.000607143	34.25	0.00025	34.32	0.000144231
										34.05	0.0035	34.13	0.00137	34.1	0.000607143	34.27	0.00025	34.34	0.000144231
										34.07	0.0035	34.15	0.00137	34.12	0.000607143	34.29	0.00025	34.36	0.000144231
										34.09	0.0035	34.17	0.00137	34.14	0.000607143	34.31	0.00025	34.38	0.000144231
										34.11	0.0035	34.19	0.00137	34.16	0.000607143	34.33	0.00025	34.4	0.000144231
										34.13	0.0035	34.21	0.00137	34.18	0.000607143	34.35	0.00025	34.42	0.000144231
										34.15	0.0035	34.23	0.00137	34.2	0.000607143	34.37	0.00025	34.44	0.000144231
										34.17	0.0035	34.25	0.00137	34.22	0.000607143	34.39	0.00025	34.46	0.000144231
										34.19	0.0035	34.27	0.00137	34.24	0.000607143	34.41	0.00025	34.48	0.000144231
										34.21	0.0035	34.29	0.00137	34.26	0.000607143	34.43	0.00025	34.5	0.000144231
										34.23	0.0035	34.31	0.00137	34.28	0.000607143	34.45	0.00025	34.52	0.000144231
										34.25	0.0035	34.33	0.00137	34.3	0.000607143	34.47	0.000233333	34.54	0.000144231
										34.27	0.0035	34.35	0.00137	34.32	0.000607143	34.49	0.000233333	34.56	0.000144231
										34.29	0.0035	34.37	0.00137	34.34	0.000607143	34.51	0.000233333	34.58	0.000144231
										34.31	0.0035	34.39	0.00137	34.36	0.000607143	34.53	0.000233333	34.6	0.000144231
										34.33	0.0035	34.41	0.00137	34.38	0.000607143	34.55	0.000233333	34.62	0.000144231
										34.35	0.0035	34.43	0.00137	34.4	0.000607143	34.57	0.000233333	34.64	0.000144231
										34.37	0.0035	34.45	0.00137	34.42	0.000607143	34.59	0.000233333	34.66	0.000144231
										34.39	0.0035	34.47	0.00137	34.44	0.000607143	34.61	0.000233333	34.68	0.000144231
										34.41	0.0035	34.49	0.00137	34.46	0.000607143	34.63	0.000233333	34.7	0.000144231
										34.43	0.0035	34.51	0.00132	34.48	0.000607143	34.65	0.000233333	34.72	0.000144231
										34.45	0.0035	34.53	0.00132	34.5	0.000607143	34.67	0.000233333	34.74	0.000144231
										34.47	0.0035	34.55	0.00132	34.52	0.000607143	34.69	0.000233333	34.76	0.000144231
										34.49	0.0035	34.57	0.00132	34.54	0.000607143	34.71	0.000233333	34.78	0.000144231
										34.51	0.0035	34.59	0.00132	34.56	0.000607143	34.73	0.000233333	34.8	0.000144231
										34.53	0.0035	34.61	0.00132	34.58	0.000607143	34.75	0.000233333	34.82	0.000144231
										34.55	0.0035	34.63	0.00132	34.6	0.000607143	34.77	0.000233333	34.84	0.000144231
										34.57	0.0035	34.65	0.00132	34.62	0.000607143	34.79	0.000233333	34.86	0.000144231
										34.59	0.0035	34.67	0.00132	34.64	0.000607143	34.81	0.000233333	34.88	0.000144231
										34.61	0.0035	34.69	0.00132	34.66	0.000607143	34.83	0.000233333	34.9	0.000144231
										34.63	0.0035	34.71	0.00132	34.68	0.000607143	34.85	0.000233333	34.92	0.000144231
										34.65	0.0035	34.73	0.00132	34.7	0.000607143	34.87	0.000233333	34.94	0.000144231
										34.67	0.0035	34.75	0.00132	34.72	0.000607143	34.89	0.000233333	34.96	0.000144231
										34.69	0.0035	34.77	0.00132	34.74	0.000607143	34.91	0.000233333	34.98	0.000144231
										34.71	0.0035	34.79	0.00132	34.76	0.000607143	34.93	0.000233333	35	0.000144231
										34.73	0.0035	34.81	0.00132	34.78	0.000607143	34.95	0.000233333	35.02	0.000144231
										34.75	0.0035	34.83	0.00132	34.8	0.000607143	34.97	0.000233333	35.04	0.000144231
										34.77	0.0035	34.85	0.00132	34.82	0.000607143	34.99	0.000233333	35.06	0.000144231
										34.79	0.0035	34.87	0.00132	34.84	0.000607143	35.01	0.000233333	35.08	0.000144231
										34.81	0.0035	34.89	0.00132	34.86	0.000607143	35.03	0.000233333	35.1	0.000144231
										34.83	0.0035	34.91	0.00132	34.88	0.000571429	35.05	0.000233333	35.12	0.000144231
										34.85	0.0035	34.93	0.00132	34.9	0.000571429	35.07	0.000233333	35.14	0.000144231
										34.87	0.0035	34.95	0.00132	34.92	0.000571429	35.09	0.000233333	35.16	0.000144231
										34.89	0.0035	34.97	0.00132	34.94	0.000571429	35.11	0.000233333	35.18	0.000144231
										34.91	0.0035	34.99	0.00132	34.96	0.000571429	35.13	0.000233333	35.2	0.000144231
										34.93	0.0035	35.01	0.00132	34.98	0.000571429	35.15	0.000233333	35.22	0.000144231
										34.95	0.0035	35.03	0.00132	35	0.000571429	35.17	0.000233333	35.24	0.000144231
										34.97	0.0035	35.05	0.00132	35.02	0.000571429	35.19	0.000233333	35.26	0.000134615
										34.99	0.0035	35.07	0.00132	35.04	0.000571429	35.21	0.000233333	35.28	0.000134615
										35.01	0.0035	35.09	0.00132	35.06	0.000571429	35.23	0.000233333	35.3	0.000134615
										35.03	0.0035	35.11	0.00132	35.08	0.000571429	35.25	0.000233333	35.32	0.000134615
										35.05	0.0035	35.13	0.00132	35.1	0.000571429	35.27	0.000233333	35.34	0.000134615
										35.07	0.0035	35.15	0.00126	35.12	0.000571429	35.29	0.000233333	35.36	0.000134615
										35.09	0.00346	35.17	0.00126	35.14	0.000571429	35.31	0.000233333	35.38	0.000134615
										35.11	0.00346	35.19	0.00126	35.16	0.000571429	35.33	0.000233333	35.4	0.000134615
										35.13	0.00346	35.21	0.00126	35.18	0.000571429	35.35	0.000233333	35.42	0.000134615
										35.15	0.00346	35.23	0.00126	35.2	0.000571429	35.37	0.000233333	35.44	0.000134615
										35.17	0.00346	35.25	0.00126	35.22	0.000571429	35.39	0.000233333	35.46	0.000134615
										35.19	0.00346	35.27	0.00126	35.24	0.000571429	35.41	0.000233333	35.48	0.000134615
										35.21	0.00346	35.29	0.00126	35.26	0.000571429	35.43	0.000233333	35.5	0.000134615
										35.23	0.00346	35.31	0.00126	35.28	0.000571429	35.45	0.000233333	35.52	0.000134615
										35.25	0.00346	35.33	0.00126	35.3	0.000571429	35.47	0.000233333	35.54	0.000134615
										35.27	0.00346	35.35	0.00126	35.32	0.000571429	35.49	0.000233333	35.56	0.000134615
										35.29	0.00346	35.37	0.00126	35.34	0.000571429	35.51	0.000233333	35.58	0.000134615
										35.31	0.00346	35.39	0.00126	35.36	0.000571429	35.53	0.000233333	35.6	0.000134615
										35.33	0.00346	35.41	0.00126	35.38	0.000571429	35.55	0.000233333	35.62	0.000134615
										35.35	0.00346	35.43	0.00126	35.4	0.000571429	35.57	0.000233333	35.64	0.000134615
										35.37	0.00346	35.45	0.00126	35.42	0.000571429	35.59	0.000233333	35.66	0.000134615
										35.39	0.00346	35.47	0.00126	35.44	0.000571429	35.61	0.000233333	35.68	0.000134615
										35.41	0.00346	35.49	0.00126	35.46	0.000571429	35.63	0.000233333	35.7	0.000134615
										35.43	0.00346	35.51	0.00126	35.48	0.000571429	35.65	0.000233333	35.72	0.000134615
										35.45	0.00346	35.53	0.00126	35.5	0.000571429	35.67	0.000233333	35.74	0.000134615
										35.47	0.00346	35.55	0.00126	35.52	0.000571429	35.69	0.000233333	35.76	0.000134615
										35.49	0.00346	35.57	0.00126	35.54	0.000571429	35.71	0.000233333	35.78	0.000134615
										35.51	0.00346	35.59	0.00126	35.56	0.000571429	35.73	0.000233333	35.8	0.000134615
										35.53	0.00346	35.61	0.00126	35.58	0.000571429	35.75	0.000233333	35.82	0.000134615
										35.55	0.00346	35.63	0.00126	35.6	0.000571429	35.77	0.000233333	35.84	0.000134615
										35.57	0.00346	35.65	0.00126	35.62	0.000571429	35.79	0.000233333	35.86	0.000134615
										35.59	0.00346	35.67	0.00126	35.64	0.000571429	35.81	0.000233333	35.88	0.000134615
										35.61	0.00346	35.69	0.00126	35.66	0.000571429	35.83	0.000233333	35.9	0.000134615
										35.63	0.00346	35.71	0.00126	35.68	0.000571429	35.85	0.000233333	35.92	0.000134615
										35.65	0.00346	35.73	0.00126	35.7	0.000571429	35.87	0.000233333	35.94	0.000134615
										35.67	0.00346	35.75	0.00126	35.72	0.000571429	35.89	0.000233333	35.96	0.000134615
										35.69	0.00346	35.77	0.00126	35.74	0.000571429	35.91	0.000233333	35.98	0.000134615
										35.71	0.00346	35.79	0.00126	35.76	0.000571429	35.93	0.000233333	36	0.000134615
										35.73	0.00346	35.81	0.00126	35.78	0.000571429	35.95	0.000233333	36.02	0.000134615
										35.75	0.00346	35.83	0.00121	35.8	0.000571429	35.97	0.000233333	36.04	0.000134615
										35.77	0.00346	35.85	0.00121	35.82	0.000571429	35.99	0.000233333	36.06	0.000134615
										35.79	0.00346	35.87	0.00121	35.84	0.000571429	36.01	0.000233333	36.08	0.000134615
										35.81	0.00346	35.89	0.00121	35.86	0.000571429	36.03	0.000233333	36.1	0.000134615
										35.83	0.00346	35.91	0.00121	35.88	0.000571429	36.05	0.000233333	36.12	0.000134615
										35.85	0.00346	35.93	0.00121	35.9	0.000571429	36.07	0.000233333	36.14	0.000134615
										35.87	0.00346	35.95	0.00121	35.92	0.000571429	36.09	0.000233333	36.16	0.000134615
										35.89	0.00346	35.97	0.00121	35.94	0.000571429	36.11	0.000233333	36.18	0.000134615
										35.91	0.00346	35.99	0.00121	35.96	0.000571429	36.13	0.000233333	36.2	0.000134615
										35.93	0.00346	36.01	0.00121	35.98	0.000571429	36.15	0.000233333	36.22	0.000134615
										35.95	0.00346	36.03	0.00121	36	0.000571429	36.17	0.000233333	36.24	0.000134615
										35.97	0.00346	36.05	0.00121	36.02	0.000571429	36.19	0.000233333	36.26	0.000134615
										35.99	0.00346	36.07	0.00121	36.04	0.000571429	36.21	0.000233333	36.28	0.000134615
										36.01	0.00346	36.09	0.00121	36.06	0.000571429	36.23	0.000233333	36.3	0.000134615
										36.03	0.00346	36.11	0.00121	36.08	0.000571429	36.25	0.000233333	36.32	0.000134615
										36.05	0.00346	36.13	0.00121	36.1	0.000571429	36.27	0.000233333	36.34	0.000134615
										36.07	0.00346	36.15	0.00121	36.12	0.000571429	36.29	0.000233333	36.36	0.000134615
										36.09	0.00346	36.17	0.00121	36.14	0.000571429	36.31	0.000233333	36.38	0.000134615
										36.11	0.00346	36.19	0.00121	36.16	0.000571429	36.33	0.000233333	36.4	0.000134615
										36.13	0.00346	36.21	0.00121	36.18	0.000571429	36.35	0.000233333	36.42	0.000134615
										36.15	0.00346	36.23	0.00121	36.2	0.000571429	36.37	0.000233333	36.44	0.000134615
										36.17	0.00346	36.25	0.00121	36.22	0.000571429	36.39	0.000233333	36.46	0.000134615
										36.19	0.00346	36.27	0.00121	36.24	0.000571429	36.41	0.000233333	36.48	0.000134615
										36.21	0.00346	36.29	0.00121	36.26	0.000571429	36.43	0.000233333	36.5	0.000134615
										36.23	0.00343	36.31	0.00121	36.28	0.000571429	36.45	0.000233333	36.52	0.000134615
										36.25	0.00343	36.33	0.00121	36.3	0.000571429	36.47	0.000233333	36.54	0.000134615
										36.27	0.00343	36.35	0.00121	36.32	0.000571429	36.49	0.000233333	36.56	0.000134615
										36.29	0.00343	36.37	0.00121	36.34	0.000571429	36.51	0.000233333	36.58	0.000134615
										36.31	0.00343	36.39	0.00121	36.36	0.000535714	36.53	0.000233333	36.6	0.000134615
										36.33	0.00343	36.41	0.00121	36.38	0.000535714	36.55	0.000233333	36.62	0.000134615
										36.35	0.00343	36.43	0.00121	36.4	0.000535714	36.57	0.000233333	36.64	0.000134615
										36.37	0.00343	36.45	0.00121	36.42	0.000535714	36.59	0.000233333	36.66	0.000134615
										36.39	0.00343	36.47	0.00121	36.44	0.000535714	36.61	0.000233333	36.68	0.000134615
										36.41	0.00343	36.49	0.00121	36.46	0.000535714	36.63	0.000233333	36.7	0.000134615
										36.43	0.00343	36.51	0.00121	36.48	0.000535714	36.65	0.000233333	36.72	0.000134615
										36.45	0.00343	36.53	0.00121	36.5	0.000535714	36.67	0.000233333	36.74	0.000134615
										36.47	0.00343	36.55	0.00121	36.52	0.000535714	36.69	0.000233333	36.76	0.000134615
										36.49	0.00343	36.57	0.00115	36.54	0.000535714	36.71	0.000233333	36.78	0.000134615
										36.51	0.00343	36.59	0.00115	36.56	0.000535714	36.73	0.000233333	36.8	0.000134615
										36.53	0.00343	36.61	0.00115	36.58	0.000535714	36.75	0.000233333	36.82	0.000134615
										36.55	0.00343	36.63	0.00115	36.6	0.000535714	36.77	0.000233333	36.84	0.000134615
										36.57	0.00343	36.65	0.00115	36.62	0.000535714	36.79	0.000233333	36.86	0.000134615
										36.59	0.00343	36.67	0.00115	36.64	0.000535714	36.81	0.000233333	36.88	0.000134615
										36.61	0.00343	36.69	0.00115	36.66	0.000535714	36.83	0.000216667	36.9	0.000134615
										36.63	0.00343	36.71	0.00115	36.68	0.000535714	36.85	0.000216667	36.92	0.000134615
										36.65	0.00343	36.73	0.00115	36.7	0.000535714	36.87	0.000216667	36.94	0.000134615
										36.67	0.00343	36.75	0.00115	36.72	0.000535714	36.89	0.000216667	36.96	0.000134615
										36.69	0.00343	36.77	0.00115	36.74	0.000535714	36.91	0.000216667	36.98	0.000134615
										36.71	0.00343	36.79	0.00115	36.76	0.000535714	36.93	0.000216667	37	0.000134615
										36.73	0.00343	36.81	0.00115	36.78	0.000535714	36.95	0.000216667	37.02	0.000134615
										36.75	0.00343	36.83	0.00115	36.8	0.000535714	36.97	0.000216667	37.04	0.000134615
										36.77	0.00343	36.85	0.00115	36.82	0.000535714	36.99	0.000216667	37.06	0.000134615
										36.79	0.00343	36.87	0.00115	36.84	0.000535714	37.01	0.000216667	37.08	0.000134615
										36.81	0.00343	36.89	0.00115	36.86	0.000535714	37.03	0.000216667	37.1	0.000134615
										36.83	0.00343	36.91	0.00115	36.88	0.000535714	37.05	0.000216667	37.12	0.000134615
										36.85	0.00343	36.93	0.00115	36.9	0.000535714	37.07	0.000216667	37.14	0.000134615
										36.87	0.00343	36.95	0.00115	36.92	0.000535714	37.09	0.000216667	37.16	0.000134615
										36.89	0.00343	36.97	0.00115	36.94	0.000535714	37.11	0.000216667	37.18	0.000134615
										36.91	0.00343	36.99	0.00115	36.96	0.000535714	37.13	0.000216667	37.2	0.000134615
										36.93	0.00343	37.01	0.00115	36.98	0.000535714	37.15	0.000216667	37.22	0.000134615
										36.95	0.00343	37.03	0.00115	37	0.000535714	37.17	0.000216667	37.24	0.000134615
										36.97	0.00343	37.05	0.00115	37.02	0.000535714	37.19	0.000216667	37.26	0.000134615
										36.99	0.00343	37.07	0.00115	37.04	0.000535714	37.21	0.000216667	37.28	0.000134615
										37.01	0.00343	37.09	0.00115	37.06	0.000535714	37.23	0.000216667	37.3	0.000134615
										37.03	0.00343	37.11	0.00115	37.08	0.000535714	37.25	0.000216667	37.32	0.000134615
										37.05	0.00343	37.13	0.00115	37.1	0.000535714	37.27	0.000216667	37.34	0.000134615
										37.07	0.00343	37.15	0.00115	37.12	0.000535714	37.29	0.000216667	37.36	0.000134615
										37.09	0.00343	37.17	0.00115	37.14	0.000535714	37.31	0.000216667	37.38	0.000134615
										37.11	0.00343	37.19	0.00115	37.16	0.000535714	37.33	0.000216667	37.4	0.000134615
										37.13	0.00343	37.21	0.00115	37.18	0.000535714	37.35	0.000216667	37.42	0.000134615
										37.15	0.00343	37.23	0.00115	37.2	0.000535714	37.37	0.000216667	37.44	0.000134615
										37.17	0.00343	37.25	0.00115	37.22	0.000535714	37.39	0.000216667	37.46	0.000134615
										37.19	0.00343	37.27	0.00115	37.24	0.000535714	37.41	0.000216667	37.48	0.000134615
										37.21	0.00343	37.29	0.00115	37.26	0.000535714	37.43	0.000216667	37.5	0.000134615
										37.23	0.00343	37.31	0.00115	37.28	0.000535714	37.45	0.000216667	37.52	0.000134615
										37.25	0.00343	37.33	0.00115	37.3	0.000535714	37.47	0.000216667	37.54	0.000134615
										37.27	0.00343	37.35	0.00115	37.32	0.000535714	37.49	0.000216667	37.56	0.000134615
										37.29	0.00343	37.37	0.0011	37.34	0.000535714	37.51	0.000216667	37.58	0.000134615
										37.31	0.00343	37.39	0.0011	37.36	0.000535714	37.53	0.000216667	37.6	0.000134615
										37.33	0.00343	37.41	0.0011	37.38	0.000535714	37.55	0.000216667	37.62	0.000134615
										37.35	0.00343	37.43	0.0011	37.4	0.000535714	37.57	0.000216667	37.64	0.000134615
										37.37	0.00343	37.45	0.0011	37.42	0.000535714	37.59	0.000216667	37.66	0.000134615
										37.39	0.00343	37.47	0.0011	37.44	0.000535714	37.61	0.000216667	37.68	0.000134615
										37.41	0.00343	37.49	0.0011	37.46	0.000535714	37.63	0.000216667	37.7	0.000134615
										37.43	0.00339	37.51	0.0011	37.48	0.000535714	37.65	0.000216667	37.72	0.000134615
										37.45	0.00339	37.53	0.0011	37.5	0.000535714	37.67	0.000216667	37.74	0.000134615
										37.47	0.00339	37.55	0.0011	37.52	0.000535714	37.69	0.000216667	37.76	0.000134615
										37.49	0.00339	37.57	0.0011	37.54	0.000535714	37.71	0.000216667	37.78	0.000125
										37.51	0.00339	37.59	0.0011	37.56	0.000535714	37.73	0.000216667	37.8	0.000125
										37.53	0.00339	37.61	0.0011	37.58	0.000535714	37.75	0.000216667	37.82	0.000125
										37.55	0.00339	37.63	0.0011	37.6	0.000535714	37.77	0.000216667	37.84	0.000125
										37.57	0.00339	37.65	0.0011	37.62	0.000535714	37.79	0.000216667	37.86	0.000125
										37.59	0.00339	37.67	0.0011	37.64	0.000535714	37.81	0.000216667	37.88	0.000125
										37.61	0.00339	37.69	0.0011	37.66	0.000535714	37.83	0.000216667	37.9	0.000125
										37.63	0.00339	37.71	0.0011	37.68	0.000535714	37.85	0.000216667	37.92	0.000125
										37.65	0.00339	37.73	0.0011	37.7	0.000535714	37.87	0.000216667	37.94	0.000125
										37.67	0.00339	37.75	0.0011	37.72	0.000535714	37.89	0.000216667	37.96	0.000125
										37.69	0.00339	37.77	0.0011	37.74	0.000535714	37.91	0.000216667	37.98	0.000125
										37.71	0.00339	37.79	0.0011	37.76	0.000535714	37.93	0.000216667	38	0.000125
										37.73	0.00339	37.81	0.0011	37.78	0.000535714	37.95	0.000216667	38.02	0.000125
										37.75	0.00339	37.83	0.0011	37.8	0.000535714	37.97	0.000216667	38.04	0.000125
										37.77	0.00339	37.85	0.0011	37.82	0.000535714	37.99	0.000216667	38.06	0.000125
										37.79	0.00339	37.87	0.0011	37.84	0.000535714	38.01	0.000216667	38.08	0.000125
										37.81	0.00339	37.89	0.0011	37.86	0.000535714	38.03	0.000216667	38.1	0.000125
										37.83	0.00339	37.91	0.0011	37.88	0.000535714	38.05	0.000216667	38.12	0.000125
										37.85	0.00339	37.93	0.0011	37.9	0.000535714	38.07	0.000216667	38.14	0.000125
										37.87	0.00339	37.95	0.0011	37.92	0.000535714	38.09	0.000216667	38.16	0.000125
										37.89	0.00339	37.97	0.0011	37.94	0.000535714	38.11	0.000216667	38.18	0.000125
										37.91	0.00339	37.99	0.0011	37.96	0.000535714	38.13	0.000216667	38.2	0.000125
										37.93	0.00339	38.01	0.0011	37.98	0.000535714	38.15	0.000216667	38.22	0.000125
										37.95	0.00339	38.03	0.0011	38	0.000535714	38.17	0.000216667	38.24	0.000125
										37.97	0.00339	38.05	0.0011	38.02	0.000535714	38.19	0.000216667	38.26	0.000125
										37.99	0.00339	38.07	0.0011	38.04	0.000535714	38.21	0.000216667	38.28	0.000125
										38.01	0.00339	38.09	0.0011	38.06	0.000535714	38.23	0.000216667	38.3	0.000125
										38.03	0.00339	38.11	0.0011	38.08	0.000535714	38.25	0.000216667	38.32	0.000125
										38.05	0.00339	38.13	0.0011	38.1	0.000535714	38.27	0.000216667	38.34	0.000125
										38.07	0.00339	38.15	0.0011	38.12	0.000535714	38.29	0.000216667	38.36	0.000125
										38.09	0.00339	38.17	0.0011	38.14	0.0005	38.31	0.000216667	38.38	0.000125
										38.11	0.00339	38.19	0.0011	38.16	0.0005	38.33	0.000216667	38.4	0.000125
										38.13	0.00339	38.21	0.0011	38.18	0.0005	38.35	0.000216667	38.42	0.000125
										38.15	0.00339	38.23	0.0011	38.2	0.0005	38.37	0.000216667	38.44	0.000125
										38.17	0.00339	38.25	0.00104	38.22	0.0005	38.39	0.000216667	38.46	0.000125
										38.19	0.00339	38.27	0.00104	38.24	0.0005	38.41	0.000216667	38.48	0.000125
										38.21	0.00339	38.29	0.00104	38.26	0.0005	38.43	0.000216667	38.5	0.000125
										38.23	0.00339	38.31	0.00104	38.28	0.0005	38.45	0.000216667	38.52	0.000125
										38.25	0.00339	38.33	0.00104	38.3	0.0005	38.47	0.000216667	38.54	0.000125
										38.27	0.00339	38.35	0.00104	38.32	0.0005	38.49	0.000216667	38.56	0.000125
										38.29	0.00339	38.37	0.00104	38.34	0.0005	38.51	0.000216667	38.58	0.000125
										38.31	0.00339	38.39	0.00104	38.36	0.0005	38.53	0.000216667	38.6	0.000125
										38.33	0.00339	38.41	0.00104	38.38	0.0005	38.55	0.000216667	38.62	0.000125
										38.35	0.00339	38.43	0.00104	38.4	0.0005	38.57	0.000216667	38.64	0.000125
										38.37	0.00339	38.45	0.00104	38.42	0.0005	38.59	0.000216667	38.66	0.000125
										38.39	0.00339	38.47	0.00104	38.44	0.0005	38.61	0.000216667	38.68	0.000125
										38.41	0.00339	38.49	0.00104	38.46	0.0005	38.63	0.000216667	38.7	0.000125
										38.43	0.00339	38.51	0.00104	38.48	0.0005	38.65	0.000216667	38.72	0.000125
										38.45	0.00339	38.53	0.00104	38.5	0.0005	38.67	0.000216667	38.74	0.000125
										38.47	0.00339	38.55	0.00104	38.52	0.0005	38.69	0.000216667	38.76	0.000125
										38.49	0.00339	38.57	0.00104	38.54	0.0005	38.71	0.000216667	38.78	0.000125
										38.51	0.00339	38.59	0.00104	38.56	0.0005	38.73	0.000216667	38.8	0.000125
										38.53	0.00339	38.61	0.00104	38.58	0.0005	38.75	0.000216667	38.82	0.000125
										38.55	0.00339	38.63	0.00104	38.6	0.0005	38.77	0.000216667	38.84	0.000125
										38.57	0.00339	38.65	0.00104	38.62	0.0005	38.79	0.000216667	38.86	0.000125
										38.59	0.00339	38.67	0.00104	38.64	0.0005	38.81	0.000216667	38.88	0.000125
										38.61	0.00339	38.69	0.00104	38.66	0.0005	38.83	0.000216667	38.9	0.000125
										38.63	0.00339	38.71	0.00104	38.68	0.0005	38.85	0.000216667	38.92	0.000125
										38.65	0.00339	38.73	0.00104	38.7	0.0005	38.87	0.000216667	38.94	0.000125
										38.67	0.00339	38.75	0.00104	38.72	0.0005	38.89	0.000216667	38.96	0.000125
										38.69	0.00339	38.77	0.00104	38.74	0.0005	38.91	0.000216667	38.98	0.000125
										38.71	0.00339	38.79	0.00104	38.76	0.0005	38.93	0.000216667	39	0.000125
										38.73	0.00339	38.81	0.00104	38.78	0.0005	38.95	0.000216667	39.02	0.000125
										38.75	0.00336	38.83	0.00104	38.8	0.0005	38.97	0.000216667	39.04	0.000125
										38.77	0.00336	38.85	0.00104	38.82	0.0005	38.99	0.000216667	39.06	0.000125
										38.79	0.00336	38.87	0.00104	38.84	0.0005	39.01	0.000216667	39.08	0.000125
[truncated: 18,053 more rows]

## Sheet: Figure 5 (b)
	526.0 eV Exp.		526.3 eV Exp.		526.6 eV Exp.		526.0 eV fit		526.3 eV fit		526.6 eV fit
X	Y	X	Y	X	Y	X	Y	X	Y	X	Y
-0.4	0.035	-0.27	0.079	-0.4	-0.029	-0.15	0.491	-1.07	0	-0.25	0.491
-0.3	0.157	-0.17	0.174	-0.3	0.215	-0.1	0.771	-1.05	0	-0.2	0.771
-0.2	0.537	-0.07	0.531	-0.2	0.727	-0.05	0.918	-1.03	0	-0.15	0.918
-0.1	0.75	0.03	0.806	-0.1	0.927	0	0.983	-1.01	0	-0.1	0.983
0	0.965	0.13	1.021	-2.77556e-17	1	0.05	0.999	-0.99	0	-0.05	0.999
0.1	1	0.23	0.978	0.1	0.894	0.1	0.985	-0.97	0	-2.77556e-17	0.985
0.2	0.937	0.33	0.951	0.2	0.834	0.15	0.955	-0.95	0	0.05	0.955
0.3	0.802	0.43	0.868	0.3	0.635	0.2	0.916	-0.93	0	0.1	0.916
0.4	0.657	0.53	0.83	0.4	0.558	0.25	0.875	-0.91	0	0.15	0.875
0.5	0.598	0.63	0.788	0.5	0.456	0.3	0.832	-0.89	0	0.2	0.832
0.6	0.605	0.73	0.77	0.6	0.572	0.35	0.791	-0.87	0	0.25	0.791
0.7	0.536	0.83	0.711	0.7	0.588	0.4	0.753	-0.85	0	0.3	0.753
0.8	0.568	0.93	0.703	0.801	0.649	0.45	0.717	-0.83	0	0.35	0.717
1.001	0.506	1.131	0.632	1.001	0.534	0.5	0.684	-0.81	0	0.4	0.684
1.201	0.435	1.331	0.614	1.201	0.551	0.55	0.654	-0.79	0	0.45	0.654
1.401	0.369	1.531	0.521	1.401	0.414	0.6	0.627	-0.77	0	0.5	0.627
1.601	0.349	1.731	0.514	1.601	0.369	0.65	0.602	-0.75	0	0.55	0.602
2.101	0.417	2.231	0.459	2.101	0.335	0.7	0.58	-0.73	0	0.6	0.58
2.601	0.408	2.731	0.425	2.601	0.403	0.75	0.56	-0.71	0	0.65	0.56
3.102	0.382	3.232	0.379	3.102	0.429	0.8	0.542	-0.69	0	0.7	0.542
3.602	0.306	3.732	0.345	3.602	0.334	0.85	0.526	-0.67	0	0.75	0.526
4.102	0.281	4.232	0.358	4.102	0.257	0.9	0.511	-0.65	0	0.8	0.511
4.602	0.315	4.732	0.38	4.602	0.248	0.95	0.498	-0.63	0	0.85	0.498
5.103	0.391	5.233	0.42	5.103	0.228	1	0.486	-0.61	0	0.9	0.486
6.103	0.379	6.233	0.413	6.103	0.174	1.05	0.475	-0.59	0	0.95	0.475
7.104	0.369	7.234	0.365	7.104	0.231	1.1	0.466	-0.57	0	1	0.466
8.104	0.227	8.234	0.351	8.104	0.07	1.15	0.457	-0.55	0	1.05	0.457
9.105	0.134	9.235	0.274	9.105	0.227	1.2	0.449	-0.53	0	1.1	0.449
10.105	0.061	10.235	0.307	10.105	0.207	1.25	0.441	-0.51	0	1.15	0.441
11.106	0.145	11.236	0.221	11.106	0.135	1.3	0.435	-0.49	0	1.2	0.435
12.106	0.153	12.236	0.222	12.106	0.237	1.35	0.429	-0.47	0.001	1.25	0.429
13.107	0.272	13.237	0.173	13.107	0.25	1.4	0.423	-0.45	0.001	1.3	0.423
14.107	0.215	14.237	0.232	14.107	0.171	1.45	0.418	-0.43	0.002	1.35	0.418
15.108	0.183	15.238	0.187	15.108	0.084	1.5	0.413	-0.41	0.003	1.4	0.413
16.108	0.132	16.238	0.182	16.108	0.09	1.55	0.408	-0.39	0.005	1.45	0.408
17.109	0.234	17.239	0.154	17.109	0.052	1.6	0.404	-0.37	0.007	1.5	0.404
18.109	0.098	18.239	0.181	18.109	0.037	1.65	0.4	-0.35	0.012	1.55	0.4
19.11	0.216	19.24	0.173	19.11	0.008	1.7	0.397	-0.33	0.018	1.6	0.397
20.11	0.098	20.24	0.155	20.11	0.023	1.75	0.393	-0.31	0.027	1.65	0.393
25.113	0.082	25.243	0.066	25.113	0.022	1.8	0.39	-0.29	0.04	1.7	0.39
30.115	0.072	30.245	0.05	30.115	0.018	1.85	0.387	-0.27	0.057	1.75	0.387
35.118	0.107	35.248	0.012	35.118	0.041	1.9	0.384	-0.25	0.08	1.8	0.384
40.12	0.016	40.25	0.025	40.12	-0.013	1.95	0.381	-0.23	0.109	1.85	0.381
--		90.275	0.005	--		2	0.379	-0.21	0.146	1.9	0.379
--		140.3	0.004	--		2.05	0.376	-0.19	0.19	1.95	0.376
--		190.325	0.077	--		2.1	0.374	-0.17	0.243	2	0.374
--		240.35	-0.021	--		2.15	0.371	-0.15	0.303	2.05	0.371
--				--		2.2	0.369	-0.13	0.37	2.1	0.369
--				--		2.25	0.367	-0.11	0.443	2.15	0.367
--				--		2.3	0.365	-0.09	0.521	2.2	0.365
--				--		2.35	0.363	-0.07	0.6	2.25	0.363
--				--		2.4	0.361	-0.05	0.67	2.3	0.361
--				--		2.45	0.359	-0.03	0.736	2.35	0.359
--				--		2.5	0.357	-0.01	0.797	2.4	0.357
--				--		2.55	0.355	0.01	0.85	2.45	0.355
--				--		2.6	0.353	0.03	0.895	2.5	0.353
--				--		2.65	0.351	0.05	0.932	2.55	0.351
--				--		2.7	0.349	0.07	0.961	2.6	0.349
--				--		2.75	0.347	0.09	0.982	2.65	0.347
--				--		2.8	0.346	0.11	0.996	2.7	0.346
--				--		2.85	0.344	0.13	1.004	2.75	0.344
--				--		2.9	0.342	0.15	1.007	2.8	0.342
--				--		2.95	0.34	0.17	1.006	2.85	0.34
--				--		3	0.339	0.19	1.002	2.9	0.339
--				--		3.05	0.337	0.21	0.996	2.95	0.337
--				--		3.1	0.335	0.23	0.988	3	0.335
--				--		3.15	0.334	0.25	0.979	3.05	0.334
--				--		3.2	0.332	0.27	0.97	3.1	0.332
--				--		3.25	0.331	0.29	0.961	3.15	0.331
--				--		3.3	0.329	0.31	0.951	3.2	0.329
--				--		3.35	0.327	0.33	0.941	3.25	0.327
--				--		3.4	0.326	0.35	0.931	3.3	0.326
--				--		3.45	0.324	0.37	0.922	3.35	0.324
--				--		3.5	0.323	0.39	0.913	3.4	0.323
--				--		3.55	0.321	0.41	0.904	3.45	0.321
--				--		3.6	0.319	0.43	0.895	3.5	0.319
--				--		3.65	0.318	0.45	0.886	3.55	0.318
--				--		3.7	0.316	0.47	0.878	3.6	0.316
--				--		3.75	0.315	0.49	0.869	3.65	0.315
--				--		3.8	0.313	0.51	0.861	3.7	0.313
--				--		3.85	0.312	0.53	0.853	3.75	0.312
--				--		3.9	0.31	0.55	0.846	3.8	0.31
--				--		3.95	0.309	0.57	0.838	3.85	0.309
--				--		4	0.307	0.59	0.831	3.9	0.307
--				--		4.05	0.306	0.61	0.824	3.95	0.306
--				--		4.1	0.305	0.63	0.817	4	0.305
--				--		4.15	0.303	0.65	0.81	4.05	0.303
--				--		4.2	0.302	0.67	0.803	4.1	0.302
--				--		4.25	0.3	0.69	0.797	4.15	0.3
--				--		4.3	0.299	0.71	0.79	4.2	0.299
--				--		4.35	0.297	0.73	0.784	4.25	0.297
--				--		4.4	0.296	0.75	0.778	4.3	0.296
--				--		4.45	0.295	0.77	0.772	4.35	0.295
--				--		4.5	0.293	0.79	0.766	4.4	0.293
--				--		4.55	0.292	0.81	0.761	4.45	0.292
--				--		4.6	0.29	0.83	0.755	4.5	0.29
--				--		4.65	0.289	0.85	0.75	4.55	0.289
--				--		4.7	0.288	0.87	0.744	4.6	0.288
--				--		4.75	0.286	0.89	0.739	4.65	0.286
--				--		4.8	0.285	0.91	0.734	4.7	0.285
--				--		4.85	0.284	0.93	0.729	4.75	0.284
--				--		4.9	0.282	0.95	0.724	4.8	0.282
--				--		4.95	0.281	0.97	0.719	4.85	0.281
--				--		5	0.279	0.99	0.715	4.9	0.279
--				--		5.05	0.278	1.01	0.71	4.95	0.278
--				--		5.1	0.277	1.03	0.706	5	0.277
--				--		5.15	0.276	1.05	0.701	5.05	0.276
--				--		5.2	0.274	1.07	0.697	5.1	0.274
--				--		5.25	0.273	1.09	0.693	5.15	0.273
--				--		5.3	0.272	1.11	0.689	5.2	0.272
--				--		5.35	0.27	1.13	0.685	5.25	0.27
--				--		5.4	0.269	1.15	0.681	5.3	0.269
--				--		5.45	0.268	1.17	0.677	5.35	0.268
--				--		5.5	0.266	1.19	0.673	5.4	0.266
--				--		5.55	0.265	1.21	0.669	5.45	0.265
--				--		5.6	0.264	1.23	0.666	5.5	0.264
--				--		5.65	0.263	1.25	0.662	5.55	0.263
--				--		5.7	0.261	1.27	0.658	5.6	0.261
--				--		5.75	0.26	1.29	0.655	5.65	0.26
--				--		5.8	0.259	1.31	0.652	5.7	0.259
--				--		5.85	0.258	1.33	0.648	5.75	0.258
--				--		5.9	0.257	1.35	0.645	5.8	0.257
--				--		5.95	0.255	1.37	0.642	5.85	0.255
--				--		6	0.254	1.39	0.639	5.9	0.254
--				--		6.05	0.253	1.41	0.636	5.95	0.253
--				--		6.1	0.252	1.43	0.633	6	0.252
--				--		6.15	0.251	1.45	0.63	6.05	0.251
--				--		6.2	0.249	1.47	0.627	6.1	0.249
--				--		6.25	0.248	1.49	0.624	6.15	0.248
--				--		6.3	0.247	1.51	0.621	6.2	0.247
--				--		6.35	0.246	1.53	0.618	6.25	0.246
--				--		6.4	0.245	1.55	0.615	6.3	0.245
--				--		6.45	0.243	1.57	0.613	6.35	0.243
--				--		6.5	0.242	1.59	0.61	6.4	0.242
--				--		6.55	0.241	1.61	0.607	6.45	0.241
--				--		6.6	0.24	1.63	0.605	6.5	0.24
--				--		6.65	0.239	1.65	0.602	6.55	0.239
--				--		6.7	0.238	1.67	0.6	6.6	0.238
--				--		6.75	0.237	1.69	0.597	6.65	0.237
--				--		6.8	0.235	1.71	0.595	6.7	0.235
--				--		6.85	0.234	1.73	0.593	6.75	0.234
--				--		6.9	0.233	1.75	0.59	6.8	0.233
--				--		6.95	0.232	1.77	0.588	6.85	0.232
--				--		7	0.231	1.79	0.586	6.9	0.231
--				--		7.05	0.23	1.81	0.583	6.95	0.23
--				--		7.1	0.229	1.83	0.581	7	0.229
--				--		7.15	0.228	1.85	0.579	7.05	0.228
--				--		7.2	0.227	1.87	0.577	7.1	0.227
--				--		7.25	0.226	1.89	0.575	7.15	0.226
--				--		7.3	0.225	1.91	0.573	7.2	0.225
--				--		7.35	0.223	1.93	0.571	7.25	0.223
--				--		7.4	0.222	1.95	0.569	7.3	0.222
--				--		7.45	0.221	1.97	0.567	7.35	0.221
--				--		7.5	0.22	1.99	0.565	7.4	0.22
--				--		7.55	0.219	2.01	0.563	7.45	0.219
--				--		7.6	0.218	2.03	0.561	7.5	0.218
--				--		7.65	0.217	2.05	0.559	7.55	0.217
--				--		7.7	0.216	2.07	0.557	7.6	0.216
--				--		7.75	0.215	2.09	0.555	7.65	0.215
--				--		7.8	0.214	2.11	0.553	7.7	0.214
--				--		7.85	0.213	2.13	0.552	7.75	0.213
--				--		7.9	0.212	2.15	0.55	7.8	0.212
--				--		7.95	0.211	2.17	0.548	7.85	0.211
--				--		8	0.21	2.19	0.546	7.9	0.21
--				--		8.05	0.209	2.21	0.545	7.95	0.209
--				--		8.1	0.208	2.23	0.543	8	0.208
--				--		8.15	0.207	2.25	0.541	8.05	0.207
--				--		8.2	0.206	2.27	0.539	8.1	0.206
--				--		8.25	0.205	2.29	0.538	8.15	0.205
--				--		8.3	0.204	2.31	0.536	8.2	0.204
--				--		8.35	0.203	2.33	0.535	8.25	0.203
--				--		8.4	0.202	2.35	0.533	8.3	0.202
--				--		8.45	0.201	2.37	0.531	8.35	0.201
--				--		8.5	0.2	2.39	0.53	8.4	0.2
--				--		8.55	0.199	2.41	0.528	8.45	0.199
--				--		8.6	0.198	2.43	0.527	8.5	0.198
--				--		8.65	0.197	2.45	0.525	8.55	0.197
--				--		8.7	0.196	2.47	0.524	8.6	0.196
--				--		8.75	0.196	2.49	0.522	8.65	0.196
--				--		8.8	0.195	2.51	0.521	8.7	0.195
--				--		8.85	0.194	2.53	0.519	8.75	0.194
--				--		8.9	0.193	2.55	0.518	8.8	0.193
--				--		8.95	0.192	2.57	0.516	8.85	0.192
--				--		9	0.191	2.59	0.515	8.9	0.191
--				--		9.05	0.19	2.61	0.513	8.95	0.19
--				--		9.1	0.189	2.63	0.512	9	0.189
--				--		9.15	0.188	2.65	0.511	9.05	0.188
--				--		9.2	0.187	2.67	0.509	9.1	0.187
--				--		9.25	0.186	2.69	0.508	9.15	0.186
--				--		9.3	0.186	2.71	0.506	9.2	0.186
--				--		9.35	0.185	2.73	0.505	9.25	0.185
--				--		9.4	0.184	2.75	0.504	9.3	0.184
--				--		9.45	0.183	2.77	0.502	9.35	0.183
--				--		9.5	0.182	2.79	0.501	9.4	0.182
--				--		9.55	0.181	2.81	0.5	9.45	0.181
--				--		9.6	0.18	2.83	0.498	9.5	0.18
--				--		9.65	0.179	2.85	0.497	9.55	0.179
--				--		9.7	0.179	2.87	0.496	9.6	0.179
--				--		9.75	0.178	2.89	0.495	9.65	0.178
--				--		9.8	0.177	2.91	0.493	9.7	0.177
--				--		9.85	0.176	2.93	0.492	9.75	0.176
--				--		9.9	0.175	2.95	0.491	9.8	0.175
--				--		9.95	0.174	2.97	0.49	9.85	0.174
--				--		10	0.174	2.99	0.488	9.9	0.174
--				--		10.05	0.173	3.01	0.487	9.95	0.173
--				--		10.1	0.172	3.03	0.486	10	0.172
--				--		10.15	0.171	3.05	0.485	10.05	0.171
--				--		10.2	0.17	3.07	0.483	10.1	0.17
--				--		10.25	0.17	3.09	0.482	10.15	0.17
--				--		10.3	0.169	3.11	0.481	10.2	0.169
--				--		10.35	0.168	3.13	0.48	10.25	0.168
--				--		10.4	0.167	3.15	0.479	10.3	0.167
--				--		10.45	0.166	3.17	0.477	10.35	0.166
--				--		10.5	0.166	3.19	0.476	10.4	0.166
--				--		10.55	0.165	3.21	0.475	10.45	0.165
--				--		10.6	0.164	3.23	0.474	10.5	0.164
--				--		10.65	0.163	3.25	0.473	10.55	0.163
--				--		10.7	0.162	3.27	0.472	10.6	0.162
--				--		10.75	0.162	3.29	0.471	10.65	0.162
--				--		10.8	0.161	3.31	0.469	10.7	0.161
--				--		10.85	0.16	3.33	0.468	10.75	0.16
--				--		10.9	0.159	3.35	0.467	10.8	0.159
--				--		10.95	0.159	3.37	0.466	10.85	0.159
--				--		11	0.158	3.39	0.465	10.9	0.158
--				--		11.05	0.157	3.41	0.464	10.95	0.157
--				--		11.1	0.156	3.43	0.463	11	0.156
--				--		11.15	0.156	3.45	0.462	11.05	0.156
--				--		11.2	0.155	3.47	0.461	11.1	0.155
--				--		11.25	0.154	3.49	0.459	11.15	0.154
--				--		11.3	0.153	3.51	0.458	11.2	0.153
--				--		11.35	0.153	3.53	0.457	11.25	0.153
--				--		11.4	0.152	3.55	0.456	11.3	0.152
--				--		11.45	0.151	3.57	0.455	11.35	0.151
--				--		11.5	0.15	3.59	0.454	11.4	0.15
--				--		11.55	0.15	3.61	0.453	11.45	0.15
--				--		11.6	0.149	3.63	0.452	11.5	0.149
--				--		11.65	0.148	3.65	0.451	11.55	0.148
--				--		11.7	0.148	3.67	0.45	11.6	0.148
--				--		11.75	0.147	3.69	0.449	11.65	0.147
--				--		11.8	0.146	3.71	0.448	11.7	0.146
--				--		11.85	0.146	3.73	0.447	11.75	0.146
--				--		11.9	0.145	3.75	0.446	11.8	0.145
--				--		11.95	0.144	3.77	0.445	11.85	0.144
--				--		12	0.143	3.79	0.444	11.9	0.143
--				--		12.05	0.143	3.81	0.443	11.95	0.143
--				--		12.1	0.142	3.83	0.442	12	0.142
--				--		12.15	0.141	3.85	0.441	12.05	0.141
--				--		12.2	0.141	3.87	0.44	12.1	0.141
--				--		12.25	0.14	3.89	0.439	12.15	0.14
--				--		12.3	0.139	3.91	0.438	12.2	0.139
--				--		12.35	0.139	3.93	0.437	12.25	0.139
--				--		12.4	0.138	3.95	0.436	12.3	0.138
--				--		12.45	0.137	3.97	0.435	12.35	0.137
--				--		12.5	0.137	3.99	0.434	12.4	0.137
--				--		12.55	0.136	4.01	0.433	12.45	0.136
--				--		12.6	0.136	4.03	0.432	12.5	0.136
--				--		12.65	0.135	4.05	0.431	12.55	0.135
--				--		12.7	0.134	4.07	0.43	12.6	0.134
--				--		12.75	0.134	4.09	0.429	12.65	0.134
--				--		12.8	0.133	4.11	0.428	12.7	0.133
--				--		12.85	0.132	4.13	0.427	12.75	0.132
--				--		12.9	0.132	4.15	0.426	12.8	0.132
--				--		12.95	0.131	4.17	0.425	12.85	0.131
--				--		13	0.13	4.19	0.424	12.9	0.13
--				--		13.05	0.13	4.21	0.423	12.95	0.13
--				--		13.1	0.129	4.23	0.422	13	0.129
--				--		13.15	0.129	4.25	0.421	13.05	0.129
--				--		13.2	0.128	4.27	0.42	13.1	0.128
--				--		13.25	0.127	4.29	0.419	13.15	0.127
--				--		13.3	0.127	4.31	0.418	13.2	0.127
--				--		13.35	0.126	4.33	0.418	13.25	0.126
--				--		13.4	0.126	4.35	0.417	13.3	0.126
--				--		13.45	0.125	4.37	0.416	13.35	0.125
--				--		13.5	0.124	4.39	0.415	13.4	0.124
--				--		13.55	0.124	4.41	0.414	13.45	0.124
--				--		13.6	0.123	4.43	0.413	13.5	0.123
--				--		13.65	0.123	4.45	0.412	13.55	0.123
--				--		13.7	0.122	4.47	0.411	13.6	0.122
--				--		13.75	0.121	4.49	0.41	13.65	0.121
--				--		13.8	0.121	4.51	0.409	13.7	0.121
--				--		13.85	0.12	4.53	0.408	13.75	0.12
--				--		13.9	0.12	4.55	0.407	13.8	0.12
--				--		13.95	0.119	4.57	0.407	13.85	0.119
--				--		14	0.119	4.59	0.406	13.9	0.119
--				--		14.05	0.118	4.61	0.405	13.95	0.118
--				--		14.1	0.117	4.63	0.404	14	0.117
--				--		14.15	0.117	4.65	0.403	14.05	0.117
--				--		14.2	0.116	4.67	0.402	14.1	0.116
--				--		14.25	0.116	4.69	0.401	14.15	0.116
--				--		14.3	0.115	4.71	0.4	14.2	0.115
--				--		14.35	0.115	4.73	0.399	14.25	0.115
--				--		14.4	0.114	4.75	0.399	14.3	0.114
--				--		14.45	0.114	4.77	0.398	14.35	0.114
--				--		14.5	0.113	4.79	0.397	14.4	0.113
--				--		14.55	0.113	4.81	0.396	14.45	0.113
--				--		14.6	0.112	4.83	0.395	14.5	0.112
--				--		14.65	0.111	4.85	0.394	14.55	0.111
--				--		14.7	0.111	4.87	0.393	14.6	0.111
--				--		14.75	0.11	4.89	0.393	14.65	0.11
--				--		14.8	0.11	4.91	0.392	14.7	0.11
--				--		14.85	0.109	4.93	0.391	14.75	0.109
--				--		14.9	0.109	4.95	0.39	14.8	0.109
--				--		14.95	0.108	4.97	0.389	14.85	0.108
--				--		15	0.108	4.99	0.388	14.9	0.108
--				--		15.05	0.107	5.01	0.387	14.95	0.107
--				--		15.1	0.107	5.03	0.387	15	0.107
--				--		15.15	0.106	5.05	0.386	15.05	0.106
--				--		15.2	0.106	5.07	0.385	15.1	0.106
--				--		15.25	0.105	5.09	0.384	15.15	0.105
--				--		15.3	0.105	5.11	0.383	15.2	0.105
--				--		15.35	0.104	5.13	0.382	15.25	0.104
--				--		15.4	0.104	5.15	0.382	15.3	0.104
--				--		15.45	0.103	5.17	0.381	15.35	0.103
--				--		15.5	0.103	5.19	0.38	15.4	0.103
--				--		15.55	0.102	5.21	0.379	15.45	0.102
--				--		15.6	0.102	5.23	0.378	15.5	0.102
--				--		15.65	0.101	5.25	0.377	15.55	0.101
--				--		15.7	0.101	5.27	0.377	15.6	0.101
--				--		15.75	0.1	5.29	0.376	15.65	0.1
--				--		15.8	0.1	5.31	0.375	15.7	0.1
--				--		15.85	0.099	5.33	0.374	15.75	0.099
--				--		15.9	0.099	5.35	0.373	15.8	0.099
--				--		15.95	0.099	5.37	0.373	15.85	0.099
--				--		16	0.098	5.39	0.372	15.9	0.098
--				--		16.05	0.098	5.41	0.371	15.95	0.098
--				--		16.1	0.097	5.43	0.37	16	0.097
--				--		16.15	0.097	5.45	0.369	16.05	0.097
--				--		16.2	0.096	5.47	0.369	16.1	0.096
--				--		16.25	0.096	5.49	0.368	16.15	0.096
--				--		16.3	0.095	5.51	0.367	16.2	0.095
--				--		16.35	0.095	5.53	0.366	16.25	0.095
--				--		16.4	0.094	5.55	0.365	16.3	0.094
--				--		16.45	0.094	5.57	0.365	16.35	0.094
--				--		16.5	0.093	5.59	0.364	16.4	0.093
--				--		16.55	0.093	5.61	0.363	16.45	0.093
--				--		16.6	0.093	5.63	0.362	16.5	0.093
--				--		16.65	0.092	5.65	0.361	16.55	0.092
--				--		16.7	0.092	5.67	0.361	16.6	0.092
--				--		16.75	0.091	5.69	0.36	16.65	0.091
--				--		16.8	0.091	5.71	0.359	16.7	0.091
--				--		16.85	0.09	5.73	0.358	16.75	0.09
--				--		16.9	0.09	5.75	0.358	16.8	0.09
--				--		16.95	0.09	5.77	0.357	16.85	0.09
--				--		17	0.089	5.79	0.356	16.9	0.089
--				--		17.05	0.089	5.81	0.355	16.95	0.089
--				--		17.1	0.088	5.83	0.354	17	0.088
--				--		17.15	0.088	5.85	0.354	17.05	0.088
--				--		17.2	0.087	5.87	0.353	17.1	0.087
--				--		17.25	0.087	5.89	0.352	17.15	0.087
--				--		17.3	0.087	5.91	0.351	17.2	0.087
--				--		17.35	0.086	5.93	0.351	17.25	0.086
--				--		17.4	0.086	5.95	0.35	17.3	0.086
--				--		17.45	0.085	5.97	0.349	17.35	0.085
--				--		17.5	0.085	5.99	0.348	17.4	0.085
--				--		17.55	0.085	6.01	0.348	17.45	0.085
--				--		17.6	0.084	6.03	0.347	17.5	0.084
--				--		17.65	0.084	6.05	0.346	17.55	0.084
--				--		17.7	0.083	6.07	0.345	17.6	0.083
--				--		17.75	0.083	6.09	0.345	17.65	0.083
--				--		17.8	0.083	6.11	0.344	17.7	0.083
--				--		17.85	0.082	6.13	0.343	17.75	0.082
--				--		17.9	0.082	6.15	0.342	17.8	0.082
--				--		17.95	0.081	6.17	0.342	17.85	0.081
--				--		18	0.081	6.19	0.341	17.9	0.081
--				--		18.05	0.081	6.21	0.34	17.95	0.081
--				--		18.1	0.08	6.23	0.339	18	0.08
--				--		18.15	0.08	6.25	0.339	18.05	0.08
--				--		18.2	0.08	6.27	0.338	18.1	0.08
--				--		18.25	0.079	6.29	0.337	18.15	0.079
--				--		18.3	0.079	6.31	0.337	18.2	0.079
--				--		18.35	0.078	6.33	0.336	18.25	0.078
--				--		18.4	0.078	6.35	0.335	18.3	0.078
--				--		18.45	0.078	6.37	0.334	18.35	0.078
--				--		18.5	0.077	6.39	0.334	18.4	0.077
--				--		18.55	0.077	6.41	0.333	18.45	0.077
--				--		18.6	0.077	6.43	0.332	18.5	0.077
--				--		18.65	0.076	6.45	0.332	18.55	0.076
--				--		18.7	0.076	6.47	0.331	18.6	0.076
--				--		18.75	0.075	6.49	0.33	18.65	0.075
--				--		18.8	0.075	6.51	0.329	18.7	0.075
--				--		18.85	0.075	6.53	0.329	18.75	0.075
--				--		18.9	0.074	6.55	0.328	18.8	0.074
--				--		18.95	0.074	6.57	0.327	18.85	0.074
--				--		19	0.074	6.59	0.327	18.9	0.074
--				--		19.05	0.073	6.61	0.326	18.95	0.073
--				--		19.1	0.073	6.63	0.325	19	0.073
--				--		19.15	0.073	6.65	0.324	19.05	0.073
--				--		19.2	0.072	6.67	0.324	19.1	0.072
--				--		19.25	0.072	6.69	0.323	19.15	0.072
--				--		19.3	0.072	6.71	0.322	19.2	0.072
--				--		19.35	0.071	6.73	0.322	19.25	0.071
--				--		19.4	0.071	6.75	0.321	19.3	0.071
--				--		19.45	0.071	6.77	0.32	19.35	0.071
--				--		19.5	0.07	6.79	0.32	19.4	0.07
--				--		19.55	0.07	6.81	0.319	19.45	0.07
--				--		19.6	0.07	6.83	0.318	19.5	0.07
--				--		19.65	0.069	6.85	0.318	19.55	0.069
--				--		19.7	0.069	6.87	0.317	19.6	0.069
--				--		19.75	0.069	6.89	0.316	19.65	0.069
--				--		19.8	0.068	6.91	0.316	19.7	0.068
--				--		19.85	0.068	6.93	0.315	19.75	0.068
--				--		19.9	0.068	6.95	0.314	19.8	0.068
--				--		19.95	0.067	6.97	0.314	19.85	0.067
--				--		20	0.067	6.99	0.313	19.9	0.067
--				--		20.05	0.067	7.01	0.312	19.95	0.067
--				--		20.1	0.066	7.03	0.312	20	0.066
--				--		20.15	0.066	7.05	0.311	20.05	0.066
--				--		20.2	0.066	7.07	0.31	20.1	0.066
--				--		20.25	0.065	7.09	0.31	20.15	0.065
--				--		20.3	0.065	7.11	0.309	20.2	0.065
--				--		20.35	0.065	7.13	0.308	20.25	0.065
--				--		20.4	0.064	7.15	0.308	20.3	0.064
--				--		20.45	0.064	7.17	0.307	20.35	0.064
--				--		20.5	0.064	7.19	0.306	20.4	0.064
--				--		20.55	0.064	7.21	0.306	20.45	0.064
--				--		20.6	0.063	7.23	0.305	20.5	0.063
--				--		20.65	0.063	7.25	0.304	20.55	0.063
--				--		20.7	0.063	7.27	0.304	20.6	0.063
--				--		20.75	0.062	7.29	0.303	20.65	0.062
--				--		20.8	0.062	7.31	0.302	20.7	0.062
--				--		20.85	0.062	7.33	0.302	20.75	0.062
--				--		20.9	0.061	7.35	0.301	20.8	0.061
--				--		20.95	0.061	7.37	0.3	20.85	0.061
--				--		21	0.061	7.39	0.3	20.9	0.061
--				--		21.05	0.061	7.41	0.299	20.95	0.061
--				--		21.1	0.06	7.43	0.298	21	0.06
--				--		21.15	0.06	7.45	0.298	21.05	0.06
--				--		21.2	0.06	7.47	0.297	21.1	0.06
--				--		21.25	0.059	7.49	0.297	21.15	0.059
--				--		21.3	0.059	7.51	0.296	21.2	0.059
--				--		21.35	0.059	7.53	0.295	21.25	0.059
--				--		21.4	0.059	7.55	0.295	21.3	0.059
--				--		21.45	0.058	7.57	0.294	21.35	0.058
--				--		21.5	0.058	7.59	0.293	21.4	0.058
--				--		21.55	0.058	7.61	0.293	21.45	0.058
--				--		21.6	0.058	7.63	0.292	21.5	0.058
--				--		21.65	0.057	7.65	0.292	21.55	0.057
--				--		21.7	0.057	7.67	0.291	21.6	0.057
--				--		21.75	0.057	7.69	0.29	21.65	0.057
--				--		21.8	0.056	7.71	0.29	21.7	0.056
--				--		21.85	0.056	7.73	0.289	21.75	0.056
--				--		21.9	0.056	7.75	0.288	21.8	0.056
--				--		21.95	0.056	7.77	0.288	21.85	0.056
--				--		22	0.055	7.79	0.287	21.9	0.055
--				--		22.05	0.055	7.81	0.287	21.95	0.055
--				--		22.1	0.055	7.83	0.286	22	0.055
--				--		22.15	0.055	7.85	0.285	22.05	0.055
--				--		22.2	0.054	7.87	0.285	22.1	0.054
--				--		22.25	0.054	7.89	0.284	22.15	0.054
--				--		22.3	0.054	7.91	0.284	22.2	0.054
--				--		22.35	0.054	7.93	0.283	22.25	0.054
--				--		22.4	0.053	7.95	0.282	22.3	0.053
--				--		22.45	0.053	7.97	0.282	22.35	0.053
--				--		22.5	0.053	7.99	0.281	22.4	0.053
--				--		22.55	0.053	8.01	0.281	22.45	0.053
--				--		22.6	0.052	8.03	0.28	22.5	0.052
--				--		22.65	0.052	8.05	0.279	22.55	0.052
--				--		22.7	0.052	8.07	0.279	22.6	0.052
--				--		22.75	0.052	8.09	0.278	22.65	0.052
--				--		22.8	0.051	8.11	0.278	22.7	0.051
--				--		22.85	0.051	8.13	0.277	22.75	0.051
--				--		22.9	0.051	8.15	0.276	22.8	0.051
--				--		22.95	0.051	8.17	0.276	22.85	0.051
--				--		23	0.05	8.19	0.275	22.9	0.05
--				--		23.05	0.05	8.21	0.275	22.95	0.05
--				--		23.1	0.05	8.23	0.274	23	0.05
--				--		23.15	0.05	8.25	0.273	23.05	0.05
--				--		23.2	0.049	8.27	0.273	23.1	0.049
--				--		23.25	0.049	8.29	0.272	23.15	0.049
--				--		23.3	0.049	8.31	0.272	23.2	0.049
--				--		23.35	0.049	8.33	0.271	23.25	0.049
--				--		23.4	0.048	8.35	0.271	23.3	0.048
--				--		23.45	0.048	8.37	0.27	23.35	0.048
--				--		23.5	0.048	8.39	0.269	23.4	0.048
--				--		23.55	0.048	8.41	0.269	23.45	0.048
--				--		23.6	0.048	8.43	0.268	23.5	0.048
--				--		23.65	0.047	8.45	0.268	23.55	0.047
--				--		23.7	0.047	8.47	0.267	23.6	0.047
--				--		23.75	0.047	8.49	0.267	23.65	0.047
--				--		23.8	0.047	8.51	0.266	23.7	0.047
--				--		23.85	0.046	8.53	0.265	23.75	0.046
--				--		23.9	0.046	8.55	0.265	23.8	0.046
--				--		23.95	0.046	8.57	0.264	23.85	0.046
--				--		24	0.046	8.59	0.264	23.9	0.046
--				--		24.05	0.046	8.61	0.263	23.95	0.046
--				--		24.1	0.045	8.63	0.263	24	0.045
--				--		24.15	0.045	8.65	0.262	24.05	0.045
--				--		24.2	0.045	8.67	0.261	24.1	0.045
--				--		24.25	0.045	8.69	0.261	24.15	0.045
--				--		24.3	0.044	8.71	0.26	24.2	0.044
--				--		24.35	0.044	8.73	0.26	24.25	0.044
--				--		24.4	0.044	8.75	0.259	24.3	0.044
--				--		24.45	0.044	8.77	0.259	24.35	0.044
--				--		24.5	0.044	8.79	0.258	24.4	0.044
--				--		24.55	0.043	8.81	0.258	24.45	0.043
--				--		24.6	0.043	8.83	0.257	24.5	0.043
--				--		24.65	0.043	8.85	0.257	24.55	0.043
--				--		24.7	0.043	8.87	0.256	24.6	0.043
--				--		24.75	0.043	8.89	0.255	24.65	0.043
--				--		24.8	0.042	8.91	0.255	24.7	0.042
--				--		24.85	0.042	8.93	0.254	24.75	0.042
--				--		24.9	0.042	8.95	0.254	24.8	0.042
--				--		24.95	0.042	8.97	0.253	24.85	0.042
--				--		25	0.042	8.99	0.253	24.9	0.042
--				--		25.05	0.041	9.01	0.252	24.95	0.041
--				--		25.1	0.041	9.03	0.252	25	0.041
--				--		25.15	0.041	9.05	0.251	25.05	0.041
--				--		25.2	0.041	9.07	0.251	25.1	0.041
--				--		25.25	0.041	9.09	0.25	25.15	0.041
--				--		25.3	0.04	9.11	0.25	25.2	0.04
--				--		25.35	0.04	9.13	0.249	25.25	0.04
--				--		25.4	0.04	9.15	0.248	25.3	0.04
--				--		25.45	0.04	9.17	0.248	25.35	0.04
--				--		25.5	0.04	9.19	0.247	25.4	0.04
--				--		25.55	0.039	9.21	0.247	25.45	0.039
--				--		25.6	0.039	9.23	0.246	25.5	0.039
--				--		25.65	0.039	9.25	0.246	25.55	0.039
--				--		25.7	0.039	9.27	0.245	25.6	0.039
--				--		25.75	0.039	9.29	0.245	25.65	0.039
--				--		25.8	0.039	9.31	0.244	25.7	0.039
--				--		25.85	0.038	9.33	0.244	25.75	0.038
--				--		25.9	0.038	9.35	0.243	25.8	0.038
--				--		25.95	0.038	9.37	0.243	25.85	0.038
--				--		26	0.038	9.39	0.242	25.9	0.038
--				--		26.05	0.038	9.41	0.242	25.95	0.038
--				--		26.1	0.037	9.43	0.241	26	0.037
--				--		26.15	0.037	9.45	0.241	26.05	0.037
--				--		26.2	0.037	9.47	0.24	26.1	0.037
--				--		26.25	0.037	9.49	0.24	26.15	0.037
--				--		26.3	0.037	9.51	0.239	26.2	0.037
--				--		26.35	0.037	9.53	0.239	26.25	0.037
--				--		26.4	0.036	9.55	0.238	26.3	0.036
--				--		26.45	0.036	9.57	0.238	26.35	0.036
--				--		26.5	0.036	9.59	0.237	26.4	0.036
--				--		26.55	0.036	9.61	0.237	26.45	0.036
--				--		26.6	0.036	9.63	0.236	26.5	0.036
--				--		26.65	0.036	9.65	0.236	26.55	0.036
--				--		26.7	0.035	9.67	0.235	26.6	0.035
--				--		26.75	0.035	9.69	0.235	26.65	0.035
--				--		26.8	0.035	9.71	0.234	26.7	0.035
--				--		26.85	0.035	9.73	0.234	26.75	0.035
--				--		26.9	0.035	9.75	0.233	26.8	0.035
--				--		26.95	0.035	9.77	0.233	26.85	0.035
--				--		27	0.034	9.79	0.232	26.9	0.034
--				--		27.05	0.034	9.81	0.232	26.95	0.034
--				--		27.1	0.034	9.83	0.231	27	0.034
--				--		27.15	0.034	9.85	0.231	27.05	0.034
--				--		27.2	0.034	9.87	0.23	27.1	0.034
--				--		27.25	0.034	9.89	0.23	27.15	0.034
--				--		27.3	0.033	9.91	0.229	27.2	0.033
--				--		27.35	0.033	9.93	0.229	27.25	0.033
--				--		27.4	0.033	9.95	0.228	27.3	0.033
--				--		27.45	0.033	9.97	0.228	27.35	0.033
--				--		27.5	0.033	9.99	0.227	27.4	0.033
--				--		27.55	0.033	10.01	0.227	27.45	0.033
--				--		27.6	0.032	10.03	0.226	27.5	0.032
--				--		27.65	0.032	10.05	0.226	27.55	0.032
--				--		27.7	0.032	10.07	0.225	27.6	0.032
--				--		27.75	0.032	10.09	0.225	27.65	0.032
--				--		27.8	0.032	10.11	0.224	27.7	0.032
--				--		27.85	0.032	10.13	0.224	27.75	0.032
--				--		27.9	0.032	10.15	0.223	27.8	0.032
--				--		27.95	0.031	10.17	0.223	27.85	0.031
--				--		28	0.031	10.19	0.223	27.9	0.031
--				--		28.05	0.031	10.21	0.222	27.95	0.031
--				--		28.1	0.031	10.23	0.222	28	0.031
--				--		28.15	0.031	10.25	0.221	28.05	0.031
--				--		28.2	0.031	10.27	0.221	28.1	0.031
--				--		28.25	0.031	10.29	0.22	28.15	0.031
--				--		28.3	0.03	10.31	0.22	28.2	0.03
--				--		28.35	0.03	10.33	0.219	28.25	0.03
--				--		28.4	0.03	10.35	0.219	28.3	0.03
--				--		28.45	0.03	10.37	0.218	28.35	0.03
--				--		28.5	0.03	10.39	0.218	28.4	0.03
--				--		28.55	0.03	10.41	0.217	28.45	0.03
--				--		28.6	0.03	10.43	0.217	28.5	0.03
--				--		28.65	0.029	10.45	0.217	28.55	0.029
--				--		28.7	0.029	10.47	0.216	28.6	0.029
--				--		28.75	0.029	10.49	0.216	28.65	0.029
--				--		28.8	0.029	10.51	0.215	28.7	0.029
--				--		28.85	0.029	10.53	0.215	28.75	0.029
--				--		28.9	0.029	10.55	0.214	28.8	0.029
--				--		28.95	0.029	10.57	0.214	28.85	0.029
--				--		29	0.028	10.59	0.213	28.9	0.028
--				--		29.05	0.028	10.61	0.213	28.95	0.028
--				--		29.1	0.028	10.63	0.212	29	0.028
--				--		29.15	0.028	10.65	0.212	29.05	0.028
--				--		29.2	0.028	10.67	0.212	29.1	0.028
--				--		29.25	0.028	10.69	0.211	29.15	0.028
--				--		29.3	0.028	10.71	0.211	29.2	0.028
--				--		29.35	0.027	10.73	0.21	29.25	0.027
--				--		29.4	0.027	10.75	0.21	29.3	0.027
--				--		29.45	0.027	10.77	0.209	29.35	0.027
--				--		29.5	0.027	10.79	0.209	29.4	0.027
--				--		29.55	0.027	10.81	0.208	29.45	0.027
--				--		29.6	0.027	10.83	0.208	29.5	0.027
--				--		29.65	0.027	10.85	0.208	29.55	0.027
--				--		29.7	0.027	10.87	0.207	29.6	0.027
--				--		29.75	0.026	10.89	0.207	29.65	0.026
--				--		29.8	0.026	10.91	0.206	29.7	0.026
--				--		29.85	0.026	10.93	0.206	29.75	0.026
--				--		29.9	0.026	10.95	0.205	29.8	0.026
--				--		29.95	0.026	10.97	0.205	29.85	0.026
--				--		30	0.026	10.99	0.205	29.9	0.026
--				--		30.05	0.026	11.01	0.204	29.95	0.026
--				--		30.1	0.026	11.03	0.204	30	0.026
--				--		30.15	0.025	11.05	0.203	30.05	0.025
--				--		30.2	0.025	11.07	0.203	30.1	0.025
--				--		30.25	0.025	11.09	0.202	30.15	0.025
--				--		30.3	0.025	11.11	0.202	30.2	0.025
--				--		30.35	0.025	11.13	0.202	30.25	0.025
--				--		30.4	0.025	11.15	0.201	30.3	0.025
--				--		30.45	0.025	11.17	0.201	30.35	0.025
--				--		30.5	0.025	11.19	0.2	30.4	0.025
--				--		30.55	0.025	11.21	0.2	30.45	0.025
--				--		30.6	0.024	11.23	0.199	30.5	0.024
--				--		30.65	0.024	11.25	0.199	30.55	0.024
--				--		30.7	0.024	11.27	0.199	30.6	0.024
--				--		30.75	0.024	11.29	0.198	30.65	0.024
--				--		30.8	0.024	11.31	0.198	30.7	0.024
--				--		30.85	0.024	11.33	0.197	30.75	0.024
--				--		30.9	0.024	11.35	0.197	30.8	0.024
--				--		30.95	0.024	11.37	0.197	30.85	0.024
--				--		31	0.023	11.39	0.196	30.9	0.023
--				--		31.05	0.023	11.41	0.196	30.95	0.023
--				--		31.1	0.023	11.43	0.195	31	0.023
--				--		31.15	0.023	11.45	0.195	31.05	0.023
--				--		31.2	0.023	11.47	0.195	31.1	0.023
--				--		31.25	0.023	11.49	0.194	31.15	0.023
--				--		31.3	0.023	11.51	0.194	31.2	0.023
--				--		31.35	0.023	11.53	0.193	31.25	0.023
--				--		31.4	0.023	11.55	0.193	31.3	0.023
--				--		31.45	0.023	11.57	0.192	31.35	0.023
--				--		31.5	0.022	11.59	0.192	31.4	0.022
--				--		31.55	0.022	11.61	0.192	31.45	0.022
--				--		31.6	0.022	11.63	0.191	31.5	0.022
--				--		31.65	0.022	11.65	0.191	31.55	0.022
--				--		31.7	0.022	11.67	0.19	31.6	0.022
--				--		31.75	0.022	11.69	0.19	31.65	0.022
--				--		31.8	0.022	11.71	0.19	31.7	0.022
--				--		31.85	0.022	11.73	0.189	31.75	0.022
--				--		31.9	0.022	11.75	0.189	31.8	0.022
--				--		31.95	0.021	11.77	0.188	31.85	0.021
--				--		32	0.021	11.79	0.188	31.9	0.021
--				--		32.05	0.021	11.81	0.188	31.95	0.021
--				--		32.1	0.021	11.83	0.187	32	0.021
--				--		32.15	0.021	11.85	0.187	32.05	0.021
--				--		32.2	0.021	11.87	0.187	32.1	0.021
--				--		32.25	0.021	11.89	0.186	32.15	0.021
--				--		32.3	0.021	11.91	0.186	32.2	0.021
--				--		32.35	0.021	11.93	0.185	32.25	0.021
--				--		32.4	0.021	11.95	0.185	32.3	0.021
--				--		32.45	0.02	11.97	0.185	32.35	0.02
--				--		32.5	0.02	11.99	0.184	32.4	0.02
--				--		32.55	0.02	12.01	0.184	32.45	0.02
--				--		32.6	0.02	12.03	0.183	32.5	0.02
--				--		32.65	0.02	12.05	0.183	32.55	0.02
--				--		32.7	0.02	12.07	0.183	32.6	0.02
--				--		32.75	0.02	12.09	0.182	32.65	0.02
--				--		32.8	0.02	12.11	0.182	32.7	0.02
--				--		32.85	0.02	12.13	0.182	32.75	0.02
--				--		32.9	0.02	12.15	0.181	32.8	0.02
--				--		32.95	0.02	12.17	0.181	32.85	0.02
--				--		33	0.019	12.19	0.18	32.9	0.019
--				--		33.05	0.019	12.21	0.18	32.95	0.019
--				--		33.1	0.019	12.23	0.18	33	0.019
--				--		33.15	0.019	12.25	0.179	33.05	0.019
--				--		33.2	0.019	12.27	0.179	33.1	0.019
--				--		33.25	0.019	12.29	0.179	33.15	0.019
--				--		33.3	0.019	12.31	0.178	33.2	0.019
--				--		33.35	0.019	12.33	0.178	33.25	0.019
--				--		33.4	0.019	12.35	0.177	33.3	0.019
--				--		33.45	0.019	12.37	0.177	33.35	0.019
--				--		33.5	0.019	12.39	0.177	33.4	0.019
--				--		33.55	0.018	12.41	0.176	33.45	0.018
--				--		33.6	0.018	12.43	0.176	33.5	0.018
--				--		33.65	0.018	12.45	0.176	33.55	0.018
--				--		33.7	0.018	12.47	0.175	33.6	0.018
--				--		33.75	0.018	12.49	0.175	33.65	0.018
--				--		33.8	0.018	12.51	0.174	33.7	0.018
--				--		33.85	0.018	12.53	0.174	33.75	0.018
--				--		33.9	0.018	12.55	0.174	33.8	0.018
--				--		33.95	0.018	12.57	0.173	33.85	0.018
--				--		34	0.018	12.59	0.173	33.9	0.018
--				--		34.05	0.018	12.61	0.173	33.95	0.018
--				--		34.1	0.017	12.63	0.172	34	0.017
--				--		34.15	0.017	12.65	0.172	34.05	0.017
--				--		34.2	0.017	12.67	0.172	34.1	0.017
--				--		34.25	0.017	12.69	0.171	34.15	0.017
--				--		34.3	0.017	12.71	0.171	34.2	0.017
--				--		34.35	0.017	12.73	0.171	34.25	0.017
--				--		34.4	0.017	12.75	0.17	34.3	0.017
--				--		34.45	0.017	12.77	0.17	34.35	0.017
--				--		34.5	0.017	12.79	0.169	34.4	0.017
--				--		34.55	0.017	12.81	0.169	34.45	0.017
--				--		34.6	0.017	12.83	0.169	34.5	0.017
--				--		34.65	0.017	12.85	0.168	34.55	0.017
--				--		34.7	0.017	12.87	0.168	34.6	0.017
--				--		34.75	0.016	12.89	0.168	34.65	0.016
--				--		34.8	0.016	12.91	0.167	34.7	0.016
--				--		34.85	0.016	12.93	0.167	34.75	0.016
--				--		34.9	0.016	12.95	0.167	34.8	0.016
--				--		34.95	0.016	12.97	0.166	34.85	0.016
--				--		35	0.016	12.99	0.166	34.9	0.016
--				--		35.05	0.016	13.01	0.166	34.95	0.016
--				--		35.1	0.016	13.03	0.165	35	0.016
--				--		35.15	0.016	13.05	0.165	35.05	0.016
--				--		35.2	0.016	13.07	0.165	35.1	0.016
--				--		35.25	0.016	13.09	0.164	35.15	0.016
--				--		35.3	0.016	13.11	0.164	35.2	0.016
--				--		35.35	0.016	13.13	0.164	35.25	0.016
--				--		35.4	0.015	13.15	0.163	35.3	0.015
--				--		35.45	0.015	13.17	0.163	35.35	0.015
--				--		35.5	0.015	13.19	0.163	35.4	0.015
--				--		35.55	0.015	13.21	0.162	35.45	0.015
--				--		35.6	0.015	13.23	0.162	35.5	0.015
--				--		35.65	0.015	13.25	0.162	35.55	0.015
--				--		35.7	0.015	13.27	0.161	35.6	0.015
--				--		35.75	0.015	13.29	0.161	35.65	0.015
--				--		35.8	0.015	13.31	0.161	35.7	0.015
--				--		35.85	0.015	13.33	0.16	35.75	0.015
--				--		35.9	0.015	13.35	0.16	35.8	0.015
--				--		35.95	0.015	13.37	0.16	35.85	0.015
--				--		36	0.015	13.39	0.159	35.9	0.015
--				--		36.05	0.015	13.41	0.159	35.95	0.015
--				--		36.1	0.014	13.43	0.159	36	0.014
--				--		36.15	0.014	13.45	0.158	36.05	0.014
--				--		36.2	0.014	13.47	0.158	36.1	0.014
--				--		36.25	0.014	13.49	0.158	36.15	0.014
--				--		36.3	0.014	13.51	0.157	36.2	0.014
--				--		36.35	0.014	13.53	0.157	36.25	0.014
--				--		36.4	0.014	13.55	0.157	36.3	0.014
--				--		36.45	0.014	13.57	0.156	36.35	0.014
--				--		36.5	0.014	13.59	0.156	36.4	0.014
--				--		36.55	0.014	13.61	0.156	36.45	0.014
--				--		36.6	0.014	13.63	0.155	36.5	0.014
--				--		36.65	0.014	13.65	0.155	36.55	0.014
--				--		36.7	0.014	13.67	0.155	36.6	0.014
--				--		36.75	0.014	13.69	0.154	36.65	0.014
--				--		36.8	0.014	13.71	0.154	36.7	0.014
--				--		36.85	0.013	13.73	0.154	36.75	0.013
--				--		36.9	0.013	13.75	0.153	36.8	0.013
--				--		36.95	0.013	13.77	0.153	36.85	0.013
--				--		37	0.013	13.79	0.153	36.9	0.013
--				--		37.05	0.013	13.81	0.152	36.95	0.013
--				--		37.1	0.013	13.83	0.152	37	0.013
--				--		37.15	0.013	13.85	0.152	37.05	0.013
--				--		37.2	0.013	13.87	0.152	37.1	0.013
--				--		37.25	0.013	13.89	0.151	37.15	0.013
--				--		37.3	0.013	13.91	0.151	37.2	0.013
--				--		37.35	0.013	13.93	0.151	37.25	0.013
--				--		37.4	0.013	13.95	0.15	37.3	0.013
--				--		37.45	0.013	13.97	0.15	37.35	0.013
--				--		37.5	0.013	13.99	0.15	37.4	0.013
--				--		37.55	0.013	14.01	0.149	37.45	0.013
--				--		37.6	0.013	14.03	0.149	37.5	0.013
--				--		37.65	0.012	14.05	0.149	37.55	0.012
--				--		37.7	0.012	14.07	0.148	37.6	0.012
--				--		37.75	0.012	14.09	0.148	37.65	0.012
--				--		37.8	0.012	14.11	0.148	37.7	0.012
--				--		37.85	0.012	14.13	0.148	37.75	0.012
--				--		37.9	0.012	14.15	0.147	37.8	0.012
--				--		37.95	0.012	14.17	0.147	37.85	0.012
--				--		38	0.012	14.19	0.147	37.9	0.012
--				--		38.05	0.012	14.21	0.146	37.95	0.012
--				--		38.1	0.012	14.23	0.146	38	0.012
--				--		38.15	0.012	14.25	0.146	38.05	0.012
--				--		38.2	0.012	14.27	0.145	38.1	0.012
--				--		38.25	0.012	14.29	0.145	38.15	0.012
--				--		38.3	0.012	14.31	0.145	38.2	0.012
--				--		38.35	0.012	14.33	0.145	38.25	0.012
--				--		38.4	0.012	14.35	0.144	38.3	0.012
--				--		38.45	0.012	14.37	0.144	38.35	0.012
--				--		38.5	0.012	14.39	0.144	38.4	0.012
--				--		38.55	0.011	14.41	0.143	38.45	0.011
--				--		38.6	0.011	14.43	0.143	38.5	0.011
--				--		38.65	0.011	14.45	0.143	38.55	0.011
--				--		38.7	0.011	14.47	0.142	38.6	0.011
--				--		38.75	0.011	14.49	0.142	38.65	0.011
--				--		38.8	0.011	14.51	0.142	38.7	0.011
--				--		38.85	0.011	14.53	0.142	38.75	0.011
--				--		38.9	0.011	14.55	0.141	38.8	0.011
--				--		38.95	0.011	14.57	0.141	38.85	0.011
--				--		39	0.011	14.59	0.141	38.9	0.011
--				--		39.05	0.011	14.61	0.14	38.95	0.011
--				--		39.1	0.011	14.63	0.14	39	0.011
--				--		39.15	0.011	14.65	0.14	39.05	0.011
--				--		39.2	0.011	14.67	0.14	39.1	0.011
--				--		39.25	0.011	14.69	0.139	39.15	0.011
--				--		39.3	0.011	14.71	0.139	39.2	0.011
--				--		39.35	0.011	14.73	0.139	39.25	0.011
--				--		39.4	0.011	14.75	0.138	39.3	0.011
--				--		39.45	0.011	14.77	0.138	39.35	0.011
--				--		39.5	0.01	14.79	0.138	39.4	0.01
--				--		39.55	0.01	14.81	0.138	39.45	0.01
--				--		39.6	0.01	14.83	0.137	39.5	0.01
--				--		39.65	0.01	14.85	0.137	39.55	0.01
--				--		39.7	0.01	14.87	0.137	39.6	0.01
--				--		39.75	0.01	14.89	0.136	39.65	0.01
--				--		39.8	0.01	14.91	0.136	39.7	0.01
--				--				14.93	0.136
--				--				14.95	0.136
--				--				14.97	0.135
--				--				14.99	0.135
--				--				15.01	0.135
--				--				15.03	0.135
--				--				15.05	0.134
--				--				15.07	0.134
--				--				15.09	0.134
--				--				15.11	0.133
--				--				15.13	0.133
--				--				15.15	0.133
--				--				15.17	0.133
--				--				15.19	0.132
--				--				15.21	0.132
--				--				15.23	0.132
--				--				15.25	0.132
--				--				15.27	0.131
--				--				15.29	0.131
--				--				15.31	0.131
--				--				15.33	0.13
								15.35	0.13
								15.37	0.13
								15.39	0.13
								15.41	0.129
								15.43	0.129
								15.45	0.129
								15.47	0.129
								15.49	0.128
								15.51	0.128
								15.53	0.128
								15.55	0.128
								15.57	0.127
								15.59	0.127
								15.61	0.127
								15.63	0.127
								15.65	0.126
								15.67	0.126
								15.69	0.126
								15.71	0.126
								15.73	0.125
								15.75	0.125
								15.77	0.125
								15.79	0.124
								15.81	0.124
								15.83	0.124
								15.85	0.124
								15.87	0.123
								15.89	0.123
								15.91	0.123
								15.93	0.123
								15.95	0.122
								15.97	0.122
								15.99	0.122
								16.01	0.122
								16.03	0.122
								16.05	0.121
								16.07	0.121
								16.09	0.121
								16.11	0.121
								16.13	0.12
								16.15	0.12
								16.17	0.12
								16.19	0.12
								16.21	0.119
								16.23	0.119
								16.25	0.119
								16.27	0.119
								16.29	0.118
								16.31	0.118
								16.33	0.118
								16.35	0.118
								16.37	0.117
								16.39	0.117
								16.41	0.117
								16.43	0.117
								16.45	0.116
								16.47	0.116
								16.49	0.116
								16.51	0.116
								16.53	0.116
								16.55	0.115
								16.57	0.115
								16.59	0.115
								16.61	0.115
								16.63	0.114
								16.65	0.114
								16.67	0.114
								16.69	0.114
								16.71	0.113
								16.73	0.113
								16.75	0.113
								16.77	0.113
								16.79	0.113
								16.81	0.112
								16.83	0.112
								16.85	0.112
								16.87	0.112
								16.89	0.111
								16.91	0.111
								16.93	0.111
								16.95	0.111
								16.97	0.111
								16.99	0.11
								17.01	0.11
								17.03	0.11
								17.05	0.11
								17.07	0.109
								17.09	0.109
								17.11	0.109
								17.13	0.109
								17.15	0.109
								17.17	0.108
								17.19	0.108
								17.21	0.108
								17.23	0.108
								17.25	0.107
								17.27	0.107
								17.29	0.107
								17.31	0.107
								17.33	0.107
								17.35	0.106
								17.37	0.106
								17.39	0.106
								17.41	0.106
								17.43	0.106
								17.45	0.105
								17.47	0.105
								17.49	0.105
								17.51	0.105
								17.53	0.104
								17.55	0.104
								17.57	0.104
								17.59	0.104
								17.61	0.104
								17.63	0.103
								17.65	0.103
								17.67	0.103
								17.69	0.103
								17.71	0.103
								17.73	0.102
								17.75	0.102
								17.77	0.102
								17.79	0.102
								17.81	0.102
								17.83	0.101
								17.85	0.101
								17.87	0.101
								17.89	0.101
								17.91	0.101
								17.93	0.1
								17.95	0.1
								17.97	0.1
								17.99	0.1
								18.01	0.1
								18.03	0.099
								18.05	0.099
								18.07	0.099
								18.09	0.099
								18.11	0.099
								18.13	0.098
								18.15	0.098
								18.17	0.098
								18.19	0.098
								18.21	0.098
								18.23	0.097
								18.25	0.097
								18.27	0.097
								18.29	0.097
								18.31	0.097
								18.33	0.097
								18.35	0.096
								18.37	0.096
								18.39	0.096
								18.41	0.096
								18.43	0.096
								18.45	0.095
								18.47	0.095
								18.49	0.095
								18.51	0.095
								18.53	0.095
								18.55	0.094
								18.57	0.094
								18.59	0.094
								18.61	0.094
								18.63	0.094
								18.65	0.094
								18.67	0.093
								18.69	0.093
								18.71	0.093
								18.73	0.093
								18.75	0.093
								18.77	0.092
								18.79	0.092
								18.81	0.092
								18.83	0.092
								18.85	0.092
								18.87	0.092
								18.89	0.091
								18.91	0.091
								18.93	0.091
								18.95	0.091
								18.97	0.091
								18.99	0.09
								19.01	0.09
								19.03	0.09
								19.05	0.09
								19.07	0.09
								19.09	0.09
								19.11	0.089
								19.13	0.089
								19.15	0.089
								19.17	0.089
								19.19	0.089
								19.21	0.089
								19.23	0.088
								19.25	0.088
								19.27	0.088
								19.29	0.088
								19.31	0.088
								19.33	0.087
								19.35	0.087
								19.37	0.087
								19.39	0.087
								19.41	0.087
								19.43	0.087
								19.45	0.086
								19.47	0.086
								19.49	0.086
								19.51	0.086
								19.53	0.086
								19.55	0.086
								19.57	0.085
								19.59	0.085
								19.61	0.085
								19.63	0.085
								19.65	0.085
								19.67	0.085
								19.69	0.084
								19.71	0.084
								19.73	0.084
								19.75	0.084
								19.77	0.084
								19.79	0.084
								19.81	0.083
								19.83	0.083
								19.85	0.083
								19.87	0.083
								19.89	0.083
								19.91	0.083
								19.93	0.083
								19.95	0.082
								19.97	0.082
								19.99	0.082
								20.01	0.082
								20.03	0.082
								20.05	0.082
								20.07	0.081
								20.09	0.081
								20.11	0.081
								20.13	0.081
								20.15	0.081
								20.17	0.081
								20.19	0.08
								20.21	0.08
								20.23	0.08
								20.25	0.08
								20.27	0.08
								20.29	0.08
								20.31	0.08
								20.33	0.079
								20.35	0.079
								20.37	0.079
								20.39	0.079
								20.41	0.079
								20.43	0.079
								20.45	0.078
								20.47	0.078
								20.49	0.078
								20.51	0.078
								20.53	0.078
								20.55	0.078
								20.57	0.078
								20.59	0.077
								20.61	0.077
								20.63	0.077
								20.65	0.077
								20.67	0.077
								20.69	0.077
								20.71	0.077
								20.73	0.076
								20.75	0.076
								20.77	0.076
								20.79	0.076
								20.81	0.076
								20.83	0.076
								20.85	0.076
								20.87	0.075
								20.89	0.075
								20.91	0.075
								20.93	0.075
								20.95	0.075
								20.97	0.075
								20.99	0.075
								21.01	0.074
								21.03	0.074
								21.05	0.074
								21.07	0.074
								21.09	0.074
								21.11	0.074
								21.13	0.074
								21.15	0.073
								21.17	0.073
								21.19	0.073
								21.21	0.073
								21.23	0.073
								21.25	0.073
								21.27	0.073
								21.29	0.072
								21.31	0.072
								21.33	0.072
								21.35	0.072
								21.37	0.072
								21.39	0.072
								21.41	0.072
								21.43	0.071
								21.45	0.071
								21.47	0.071
								21.49	0.071
								21.51	0.071
								21.53	0.071
								21.55	0.071
								21.57	0.071
								21.59	0.07
								21.61	0.07
								21.63	0.07
								21.65	0.07
								21.67	0.07
								21.69	0.07
								21.71	0.07
								21.73	0.069
								21.75	0.069
								21.77	0.069
								21.79	0.069
								21.81	0.069
								21.83	0.069
								21.85	0.069
								21.87	0.069
								21.89	0.068
								21.91	0.068
								21.93	0.068
								21.95	0.068
								21.97	0.068
								21.99	0.068
								22.01	0.068
								22.03	0.068
								22.05	0.067
								22.07	0.067
								22.09	0.067
								22.11	0.067
								22.13	0.067
								22.15	0.067
								22.17	0.067
								22.19	0.067
								22.21	0.066
								22.23	0.066
								22.25	0.066
								22.27	0.066
								22.29	0.066
								22.31	0.066
								22.33	0.066
								22.35	0.066
								22.37	0.065
								22.39	0.065
								22.41	0.065
								22.43	0.065
								22.45	0.065
								22.47	0.065
								22.49	0.065
								22.51	0.065
								22.53	0.064
								22.55	0.064
								22.57	0.064
								22.59	0.064
								22.61	0.064
								22.63	0.064
								22.65	0.064
								22.67	0.064
								22.69	0.064
								22.71	0.063
								22.73	0.063
								22.75	0.063
								22.77	0.063
								22.79	0.063
								22.81	0.063
								22.83	0.063
								22.85	0.063
								22.87	0.062
								22.89	0.062
								22.91	0.062
								22.93	0.062
								22.95	0.062
								22.97	0.062
								22.99	0.062
								23.01	0.062
								23.03	0.062
								23.05	0.061
								23.07	0.061
								23.09	0.061
								23.11	0.061
								23.13	0.061
								23.15	0.061
								23.17	0.061
								23.19	0.061
								23.21	0.061
								23.23	0.06
								23.25	0.06
								23.27	0.06
								23.29	0.06
								23.31	0.06
								23.33	0.06
								23.35	0.06
								23.37	0.06
								23.39	0.06
								23.41	0.059
								23.43	0.059
								23.45	0.059
								23.47	0.059
								23.49	0.059
								23.51	0.059
								23.53	0.059
								23.55	0.059
								23.57	0.059
								23.59	0.058
								23.61	0.058
								23.63	0.058
								23.65	0.058
								23.67	0.058
								23.69	0.058
								23.71	0.058
								23.73	0.058
								23.75	0.058
								23.77	0.058
								23.79	0.057
								23.81	0.057
								23.83	0.057
								23.85	0.057
								23.87	0.057
								23.89	0.057
								23.91	0.057
								23.93	0.057
								23.95	0.057
								23.97	0.056
								23.99	0.056
								24.01	0.056
								24.03	0.056
								24.05	0.056
								24.07	0.056
								24.09	0.056
								24.11	0.056
								24.13	0.056
								24.15	0.056
								24.17	0.055
								24.19	0.055
								24.21	0.055
								24.23	0.055
								24.25	0.055
								24.27	0.055
								24.29	0.055
								24.31	0.055
								24.33	0.055
								24.35	0.055
								24.37	0.054
								24.39	0.054
								24.41	0.054
								24.43	0.054
								24.45	0.054
								24.47	0.054
								24.49	0.054
								24.51	0.054
								24.53	0.054
								24.55	0.054
								24.57	0.053
								24.59	0.053
								24.61	0.053
								24.63	0.053
								24.65	0.053
								24.67	0.053
								24.69	0.053
								24.71	0.053
								24.73	0.053
								24.75	0.053
								24.77	0.053
								24.79	0.052
								24.81	0.052
								24.83	0.052
								24.85	0.052
								24.87	0.052
								24.89	0.052
								24.91	0.052
								24.93	0.052
								24.95	0.052
								24.97	0.052
								24.99	0.052
								25.01	0.051
								25.03	0.051
								25.05	0.051
								25.07	0.051
								25.09	0.051
								25.11	0.051
								25.13	0.051
								25.15	0.051
								25.17	0.051
								25.19	0.051
								25.21	0.051
								25.23	0.05
								25.25	0.05
								25.27	0.05
								25.29	0.05
								25.31	0.05
								25.33	0.05
								25.35	0.05
								25.37	0.05
								25.39	0.05
								25.41	0.05
								25.43	0.05
								25.45	0.049
								25.47	0.049
								25.49	0.049
								25.51	0.049
								25.53	0.049
								25.55	0.049
								25.57	0.049
								25.59	0.049
								25.61	0.049
								25.63	0.049
								25.65	0.049
								25.67	0.049
								25.69	0.048
								25.71	0.048
								25.73	0.048
								25.75	0.048
								25.77	0.048
								25.79	0.048
								25.81	0.048
								25.83	0.048
								25.85	0.048
								25.87	0.048
								25.89	0.048
								25.91	0.048
								25.93	0.047
								25.95	0.047
								25.97	0.047
								25.99	0.047
								26.01	0.047
								26.03	0.047
								26.05	0.047
								26.07	0.047
								26.09	0.047
								26.11	0.047
								26.13	0.047
								26.15	0.047
								26.17	0.046
								26.19	0.046
								26.21	0.046
								26.23	0.046
								26.25	0.046
								26.27	0.046
								26.29	0.046
								26.31	0.046
								26.33	0.046
								26.35	0.046
								26.37	0.046
								26.39	0.046
								26.41	0.046
								26.43	0.045
								26.45	0.045
								26.47	0.045
								26.49	0.045
								26.51	0.045
								26.53	0.045
								26.55	0.045
								26.57	0.045
								26.59	0.045
								26.61	0.045
								26.63	0.045
								26.65	0.045
								26.67	0.045
								26.69	0.044
								26.71	0.044
								26.73	0.044
								26.75	0.044
								26.77	0.044
								26.79	0.044
								26.81	0.044
								26.83	0.044
								26.85	0.044
								26.87	0.044
								26.89	0.044
								26.91	0.044
								26.93	0.044
								26.95	0.043
								26.97	0.043
								26.99	0.043
								27.01	0.043
								27.03	0.043
								27.05	0.043
								27.07	0.043
								27.09	0.043
								27.11	0.043
								27.13	0.043
								27.15	0.043
								27.17	0.043
								27.19	0.043
								27.21	0.043
								27.23	0.042
								27.25	0.042
								27.27	0.042
								27.29	0.042
								27.31	0.042
								27.33	0.042
								27.35	0.042
								27.37	0.042
								27.39	0.042
								27.41	0.042
								27.43	0.042
								27.45	0.042
								27.47	0.042
								27.49	0.042
								27.51	0.041
								27.53	0.041
								27.55	0.041
								27.57	0.041
								27.59	0.041
								27.61	0.041
								27.63	0.041
								27.65	0.041
								27.67	0.041
								27.69	0.041
								27.71	0.041
								27.73	0.041
								27.75	0.041
								27.77	0.041
								27.79	0.04
								27.81	0.04
								27.83	0.04
								27.85	0.04
								27.87	0.04
								27.89	0.04
								27.91	0.04
								27.93	0.04
								27.95	0.04
								27.97	0.04
								27.99	0.04
								28.01	0.04
								28.03	0.04
								28.05	0.04
								28.07	0.04
								28.09	0.04
								28.11	0.039
								28.13	0.039
								28.15	0.039
								28.17	0.039
								28.19	0.039
								28.21	0.039
								28.23	0.039
								28.25	0.039
								28.27	0.039
								28.29	0.039
								28.31	0.039
								28.33	0.039
								28.35	0.039
								28.37	0.039
								28.39	0.039
								28.41	0.038
								28.43	0.038
								28.45	0.038
								28.47	0.038
								28.49	0.038
								28.51	0.038
								28.53	0.038
								28.55	0.038
								28.57	0.038
								28.59	0.038
								28.61	0.038
								28.63	0.038
								28.65	0.038
								28.67	0.038
								28.69	0.038
								28.71	0.038
								28.73	0.037
								28.75	0.037
								28.77	0.037
								28.79	0.037
								28.81	0.037
								28.83	0.037
								28.85	0.037
								28.87	0.037
								28.89	0.037
								28.91	0.037
								28.93	0.037
								28.95	0.037
								28.97	0.037
								28.99	0.037
								29.01	0.037
								29.03	0.037
								29.05	0.037
								29.07	0.036
								29.09	0.036
								29.11	0.036
								29.13	0.036
								29.15	0.036
								29.17	0.036
								29.19	0.036
								29.21	0.036
								29.23	0.036
								29.25	0.036
								29.27	0.036
								29.29	0.036
								29.31	0.036
								29.33	0.036
								29.35	0.036
								29.37	0.036
								29.39	0.036
								29.41	0.036
								29.43	0.035
								29.45	0.035
								29.47	0.035
								29.49	0.035
								29.51	0.035
								29.53	0.035
								29.55	0.035
								29.57	0.035
								29.59	0.035
								29.61	0.035
								29.63	0.035
								29.65	0.035
								29.67	0.035
								29.69	0.035
								29.71	0.035
								29.73	0.035
								29.75	0.035
								29.77	0.035
								29.79	0.034
								29.81	0.034
								29.83	0.034
								29.85	0.034
								29.87	0.034
								29.89	0.034
								29.91	0.034
								29.93	0.034
								29.95	0.034
								29.97	0.034
								29.99	0.034
								30.01	0.034
								30.03	0.034
								30.05	0.034
								30.07	0.034
								30.09	0.034
								30.11	0.034
								30.13	0.034
								30.15	0.033
								30.17	0.033
								30.19	0.033
								30.21	0.033
								30.23	0.033
								30.25	0.033
								30.27	0.033
								30.29	0.033
								30.31	0.033
								30.33	0.033
								30.35	0.033
								30.37	0.033
								30.39	0.033
								30.41	0.033
								30.43	0.033
								30.45	0.033
								30.47	0.033
								30.49	0.033
								30.51	0.033
								30.53	0.033
								30.55	0.032
								30.57	0.032
								30.59	0.032
								30.61	0.032
								30.63	0.032
								30.65	0.032
								30.67	0.032
								30.69	0.032
								30.71	0.032
								30.73	0.032
								30.75	0.032
								30.77	0.032
								30.79	0.032
								30.81	0.032
								30.83	0.032
								30.85	0.032
								30.87	0.032
								30.89	0.032
								30.91	0.032
								30.93	0.032
								30.95	0.032
								30.97	0.031
								30.99	0.031
								31.01	0.031
								31.03	0.031
								31.05	0.031
								31.07	0.031
								31.09	0.031
								31.11	0.031
								31.13	0.031
								31.15	0.031
								31.17	0.031
								31.19	0.031
								31.21	0.031
								31.23	0.031
								31.25	0.031
								31.27	0.031
								31.29	0.031
								31.31	0.031
								31.33	0.031
								31.35	0.031
								31.37	0.031
								31.39	0.03
								31.41	0.03
								31.43	0.03
								31.45	0.03
								31.47	0.03
								31.49	0.03
								31.51	0.03
								31.53	0.03
								31.55	0.03
								31.57	0.03
								31.59	0.03
								31.61	0.03
								31.63	0.03
								31.65	0.03
								31.67	0.03
								31.69	0.03
								31.71	0.03
								31.73	0.03
								31.75	0.03
								31.77	0.03
								31.79	0.03
								31.81	0.03
								31.83	0.03
								31.85	0.029
								31.87	0.029
								31.89	0.029
								31.91	0.029
								31.93	0.029
								31.95	0.029
								31.97	0.029
								31.99	0.029
								32.01	0.029
								32.03	0.029
								32.05	0.029
								32.07	0.029
								32.09	0.029
								32.11	0.029
								32.13	0.029
								32.15	0.029
								32.17	0.029
								32.19	0.029
								32.21	0.029
								32.23	0.029
								32.25	0.029
								32.27	0.029
								32.29	0.029
								32.31	0.028
								32.33	0.028
								32.35	0.028
								32.37	0.028
								32.39	0.028
								32.41	0.028
								32.43	0.028
								32.45	0.028
								32.47	0.028
								32.49	0.028
								32.51	0.028
								32.53	0.028
								32.55	0.028
								32.57	0.028
								32.59	0.028
								32.61	0.028
								32.63	0.028
								32.65	0.028
								32.67	0.028
								32.69	0.028
								32.71	0.028
								32.73	0.028
								32.75	0.028
								32.77	0.028
								32.79	0.028
								32.81	0.027
								32.83	0.027
								32.85	0.027
								32.87	0.027
								32.89	0.027
								32.91	0.027
								32.93	0.027
								32.95	0.027
								32.97	0.027
								32.99	0.027
								33.01	0.027
								33.03	0.027
								33.05	0.027
								33.07	0.027
								33.09	0.027
								33.11	0.027
								33.13	0.027
								33.15	0.027
								33.17	0.027
								33.19	0.027
								33.21	0.027
								33.23	0.027
								33.25	0.027
								33.27	0.027
								33.29	0.027
								33.31	0.027
								33.33	0.027
								33.35	0.026
								33.37	0.026
								33.39	0.026
								33.41	0.026
								33.43	0.026
								33.45	0.026
								33.47	0.026
								33.49	0.026
								33.51	0.026
								33.53	0.026
								33.55	0.026
								33.57	0.026
								33.59	0.026
								33.61	0.026
								33.63	0.026
								33.65	0.026
								33.67	0.026
								33.69	0.026
								33.71	0.026
								33.73	0.026
								33.75	0.026
								33.77	0.026
								33.79	0.026
								33.81	0.026
								33.83	0.026
								33.85	0.026
								33.87	0.026
								33.89	0.026
								33.91	0.025
								33.93	0.025
								33.95	0.025
								33.97	0.025
								33.99	0.025
								34.01	0.025
								34.03	0.025
								34.05	0.025
								34.07	0.025
								34.09	0.025
								34.11	0.025
								34.13	0.025
								34.15	0.025
								34.17	0.025
								34.19	0.025
								34.21	0.025
								34.23	0.025
								34.25	0.025
								34.27	0.025
								34.29	0.025
								34.31	0.025
								34.33	0.025
								34.35	0.025
								34.37	0.025
								34.39	0.025
								34.41	0.025
								34.43	0.025
								34.45	0.025
								34.47	0.025
								34.49	0.025
								34.51	0.024
								34.53	0.024
								34.55	0.024
								34.57	0.024
								34.59	0.024
								34.61	0.024
								34.63	0.024
								34.65	0.024
								34.67	0.024
								34.69	0.024
								34.71	0.024
								34.73	0.024
								34.75	0.024
								34.77	0.024
								34.79	0.024
								34.81	0.024
								34.83	0.024
								34.85	0.024
								34.87	0.024
								34.89	0.024
								34.91	0.024
								34.93	0.024
								34.95	0.024
								34.97	0.024
								34.99	0.024
								35.01	0.024
								35.03	0.024
								35.05	0.024
								35.07	0.024
								35.09	0.024
								35.11	0.024
								35.13	0.024
								35.15	0.023
								35.17	0.023
								35.19	0.023
								35.21	0.023
								35.23	0.023
								35.25	0.023
								35.27	0.023
								35.29	0.023
								35.31	0.023
								35.33	0.023
								35.35	0.023
								35.37	0.023
								35.39	0.023
								35.41	0.023
								35.43	0.023
								35.45	0.023
								35.47	0.023
								35.49	0.023
								35.51	0.023
								35.53	0.023
								35.55	0.023
								35.57	0.023
								35.59	0.023
								35.61	0.023
								35.63	0.023
								35.65	0.023
								35.67	0.023
								35.69	0.023
								35.71	0.023
								35.73	0.023
								35.75	0.023
								35.77	0.023
								35.79	0.023
								35.81	0.023
								35.83	0.022
								35.85	0.022
								35.87	0.022
								35.89	0.022
								35.91	0.022
								35.93	0.022
								35.95	0.022
								35.97	0.022
								35.99	0.022
								36.01	0.022
								36.03	0.022
								36.05	0.022
								36.07	0.022
								36.09	0.022
								36.11	0.022
								36.13	0.022
								36.15	0.022
								36.17	0.022
								36.19	0.022
								36.21	0.022
								36.23	0.022
								36.25	0.022
								36.27	0.022
								36.29	0.022
								36.31	0.022
								36.33	0.022
								36.35	0.022
								36.37	0.022
								36.39	0.022
								36.41	0.022
								36.43	0.022
								36.45	0.022
								36.47	0.022
								36.49	0.022
								36.51	0.022
								36.53	0.022
								36.55	0.022
								36.57	0.021
								36.59	0.021
								36.61	0.021
								36.63	0.021
								36.65	0.021
								36.67	0.021
								36.69	0.021
								36.71	0.021
								36.73	0.021
								36.75	0.021
								36.77	0.021
								36.79	0.021
								36.81	0.021
								36.83	0.021
								36.85	0.021
								36.87	0.021
								36.89	0.021
								36.91	0.021
								36.93	0.021
								36.95	0.021
								36.97	0.021
								36.99	0.021
								37.01	0.021
								37.03	0.021
								37.05	0.021
								37.07	0.021
								37.09	0.021
								37.11	0.021
								37.13	0.021
								37.15	0.021
								37.17	0.021
								37.19	0.021
								37.21	0.021
								37.23	0.021
								37.25	0.021
								37.27	0.021
								37.29	0.021
								37.31	0.021
								37.33	0.021
								37.35	0.021
								37.37	0.02
								37.39	0.02
								37.41	0.02
								37.43	0.02
								37.45	0.02
								37.47	0.02
								37.49	0.02
								37.51	0.02
								37.53	0.02
								37.55	0.02
								37.57	0.02
								37.59	0.02
								37.61	0.02
								37.63	0.02
								37.65	0.02
								37.67	0.02
								37.69	0.02
								37.71	0.02
								37.73	0.02
								37.75	0.02
								37.77	0.02
								37.79	0.02
								37.81	0.02
								37.83	0.02
								37.85	0.02
								37.87	0.02
								37.89	0.02
								37.91	0.02
								37.93	0.02
								37.95	0.02
								37.97	0.02
								37.99	0.02
								38.01	0.02
								38.03	0.02
								38.05	0.02
								38.07	0.02
								38.09	0.02
								38.11	0.02
								38.13	0.02
								38.15	0.02
								38.17	0.02
								38.19	0.02
								38.21	0.02
								38.23	0.02
								38.25	0.019
								38.27	0.019
								38.29	0.019
								38.31	0.019
								38.33	0.019
								38.35	0.019
								38.37	0.019
								38.39	0.019
								38.41	0.019
								38.43	0.019
								38.45	0.019
								38.47	0.019
								38.49	0.019
								38.51	0.019
								38.53	0.019
								38.55	0.019
								38.57	0.019
								38.59	0.019
								38.61	0.019
								38.63	0.019
								38.65	0.019
								38.67	0.019
								38.69	0.019
								38.71	0.019
								38.73	0.019
								38.75	0.019
								38.77	0.019
								38.79	0.019
								38.81	0.019
								38.83	0.019
								38.85	0.019
								38.87	0.019
[truncated: 18,053 more rows]

## Sheet: Figure 5 (b) inset
	527.4 eV Exp.		527.4 eV fit
X	Y	X	Y
-0.3	0.000633333	-0.93	0
-0.2	-0.0013	-0.91	0
-0.1	0.000283333	-0.89	0
0	0.00433	-0.87	0
0.1	0.0136	-0.85	0
0.2	0.01672	-0.83	0
0.3	0.01593	-0.81	0
0.4	0.01378	-0.79	0
0.5	0.01427	-0.77	0
0.6	0.01108	-0.75	0
0.7	0.01185	-0.73	0
0.8	0.00815	-0.71	0
0.901	0.00423	-0.69	0
1.101	0.00878	-0.67	0
1.301	0.00628	-0.65	0
1.501	0.00723	-0.63	0
1.701	0.00673	-0.61	0
2.201	0.00563	-0.59	0
2.701	0.00337	-0.57	0
3.202	0.0024	-0.55	0
3.702	0.000716667	-0.53	0
4.202	0.00317	-0.51	0
4.702	0.00227	-0.49	0
5.203	0.00175	-0.47	0
6.203	0.000916667	-0.45	0
7.204	0.00132	-0.43	0
8.204	-0.0013	-0.41	0
9.205	-0.0003	-0.39	0
10.205	0.0005	-0.37	0
11.206	0.00307	-0.35	0
12.206	-0.00113	-0.33	0
13.207	-0.00132	-0.31	0
14.207	0.000366667	-0.29	0
15.208	-0.00167	-0.27	0
16.208	-0.00085	-0.25	1.66667e-05
17.209	-0.0026	-0.23	3.33333e-05
18.209	-0.000133333	-0.21	5e-05
19.21	-0.000416667	-0.19	0.0001
20.21	0.00162	-0.17	0.000166667
25.213	0.000533333	-0.15	0.0003
30.215	-0.00308	-0.13	0.000483333
35.218	0.00163	-0.11	0.000766667
40.22	-0.00277	-0.09	0.00117
		-0.07	0.00172
		-0.05	0.00245
		-0.03	0.00338
		-0.01	0.00452
		0.01	0.00585
		0.03	0.00735
		0.05	0.00898
		0.07	0.01067
		0.09	0.01208
		0.11	0.01335
		0.13	0.01445
		0.15	0.01535
		0.17	0.01602
		0.19	0.01647
		0.21	0.01673
		0.23	0.01683
		0.25	0.01678
		0.27	0.01665
		0.29	0.01643
		0.31	0.01618
		0.33	0.0159
		0.35	0.01558
		0.37	0.01528
		0.39	0.01497
		0.41	0.01467
		0.43	0.01437
		0.45	0.01407
		0.47	0.01378
		0.49	0.01352
		0.51	0.01323
		0.53	0.01298
		0.55	0.01272
		0.57	0.01247
		0.59	0.01223
		0.61	0.012
		0.63	0.01177
		0.65	0.01153
		0.67	0.01132
		0.69	0.01112
		0.71	0.0109
		0.73	0.0107
		0.75	0.01052
		0.77	0.01032
		0.79	0.01013
		0.81	0.00995
		0.83	0.00978
		0.85	0.00962
		0.87	0.00945
		0.89	0.00928
		0.91	0.00913
		0.93	0.00898
		0.95	0.00883
		0.97	0.00868
		0.99	0.00855
		1.01	0.0084
		1.03	0.00827
		1.05	0.00815
		1.07	0.00802
		1.09	0.0079
		1.11	0.00777
		1.13	0.00765
		1.15	0.00755
		1.17	0.00743
		1.19	0.00732
		1.21	0.00722
		1.23	0.00712
		1.25	0.00702
		1.27	0.00692
		1.29	0.00683
		1.31	0.00673
		1.33	0.00665
		1.35	0.00655
		1.37	0.00647
		1.39	0.00638
		1.41	0.0063
		1.43	0.00623
		1.45	0.00615
		1.47	0.00607
		1.49	0.006
		1.51	0.00593
		1.53	0.00587
		1.55	0.0058
		1.57	0.00573
		1.59	0.00567
		1.61	0.0056
		1.63	0.00553
		1.65	0.00548
		1.67	0.00542
		1.69	0.00537
		1.71	0.0053
		1.73	0.00525
		1.75	0.0052
		1.77	0.00515
		1.79	0.0051
		1.81	0.00505
		1.83	0.005
		1.85	0.00495
		1.87	0.0049
		1.89	0.00487
		1.91	0.00482
		1.93	0.00478
		1.95	0.00473
		1.97	0.0047
		1.99	0.00465
		2.01	0.00462
		2.03	0.00458
		2.05	0.00453
		2.07	0.0045
		2.09	0.00447
		2.11	0.00443
		2.13	0.0044
		2.15	0.00437
		2.17	0.00433
		2.19	0.0043
		2.21	0.00427
		2.23	0.00423
		2.25	0.00422
		2.27	0.00418
		2.29	0.00415
		2.31	0.00412
		2.33	0.0041
		2.35	0.00407
		2.37	0.00405
		2.39	0.00402
		2.41	0.00398
		2.43	0.00397
		2.45	0.00395
		2.47	0.00392
		2.49	0.0039
		2.51	0.00387
		2.53	0.00385
		2.55	0.00383
		2.57	0.0038
		2.59	0.00378
		2.61	0.00377
		2.63	0.00375
		2.65	0.00372
		2.67	0.0037
		2.69	0.00368
		2.71	0.00367
		2.73	0.00365
		2.75	0.00363
		2.77	0.00362
		2.79	0.0036
		2.81	0.00358
		2.83	0.00357
		2.85	0.00355
		2.87	0.00353
		2.89	0.00352
		2.91	0.0035
		2.93	0.00348
		2.95	0.00347
		2.97	0.00345
		2.99	0.00343
		3.01	0.00342
		3.03	0.0034
		3.05	0.00338
		3.07	0.00337
		3.09	0.00337
		3.11	0.00335
		3.13	0.00333
		3.15	0.00332
		3.17	0.0033
		3.19	0.0033
		3.21	0.00328
		3.23	0.00327
		3.25	0.00325
		3.27	0.00325
		3.29	0.00323
		3.31	0.00322
		3.33	0.00322
		3.35	0.0032
		3.37	0.00318
		3.39	0.00317
		3.41	0.00317
		3.43	0.00315
		3.45	0.00313
		3.47	0.00313
		3.49	0.00312
		3.51	0.00312
		3.53	0.0031
		3.55	0.00308
		3.57	0.00308
		3.59	0.00307
		3.61	0.00307
		3.63	0.00305
		3.65	0.00303
		3.67	0.00303
		3.69	0.00302
		3.71	0.00302
		3.73	0.003
		3.75	0.00298
		3.77	0.00298
		3.79	0.00297
		3.81	0.00297
		3.83	0.00295
		3.85	0.00295
		3.87	0.00293
		3.89	0.00293
		3.91	0.00292
		3.93	0.00292
		3.95	0.0029
		3.97	0.0029
		3.99	0.00288
		4.01	0.00288
		4.03	0.00287
		4.05	0.00287
		4.07	0.00285
		4.09	0.00285
		4.11	0.00283
		4.13	0.00283
		4.15	0.00282
		4.17	0.00282
		4.19	0.0028
		4.21	0.0028
		4.23	0.00278
		4.25	0.00278
		4.27	0.00278
		4.29	0.00277
		4.31	0.00277
		4.33	0.00275
		4.35	0.00275
		4.37	0.00273
		4.39	0.00273
		4.41	0.00272
		4.43	0.00272
		4.45	0.00272
		4.47	0.0027
		4.49	0.0027
		4.51	0.00268
		4.53	0.00268
		4.55	0.00267
		4.57	0.00267
		4.59	0.00267
		4.61	0.00265
		4.63	0.00265
		4.65	0.00263
		4.67	0.00263
		4.69	0.00263
		4.71	0.00262
		4.73	0.00262
		4.75	0.0026
		4.77	0.0026
		4.79	0.0026
		4.81	0.00258
		4.83	0.00258
		4.85	0.00257
		4.87	0.00257
		4.89	0.00257
		4.91	0.00255
		4.93	0.00255
		4.95	0.00255
		4.97	0.00253
		4.99	0.00253
		5.01	0.00252
		5.03	0.00252
		5.05	0.00252
		5.07	0.0025
		5.09	0.0025
		5.11	0.0025
		5.13	0.00248
		5.15	0.00248
		5.17	0.00248
		5.19	0.00247
		5.21	0.00247
		5.23	0.00245
		5.25	0.00245
		5.27	0.00245
		5.29	0.00243
		5.31	0.00243
		5.33	0.00243
		5.35	0.00242
		5.37	0.00242
		5.39	0.00242
		5.41	0.0024
		5.43	0.0024
		5.45	0.0024
		5.47	0.00238
		5.49	0.00238
		5.51	0.00238
		5.53	0.00237
		5.55	0.00237
		5.57	0.00237
		5.59	0.00235
		5.61	0.00235
		5.63	0.00235
		5.65	0.00233
		5.67	0.00233
		5.69	0.00233
		5.71	0.00232
		5.73	0.00232
		5.75	0.00232
		5.77	0.0023
		5.79	0.0023
		5.81	0.0023
		5.83	0.00228
		5.85	0.00228
		5.87	0.00228
		5.89	0.00227
		5.91	0.00227
		5.93	0.00227
		5.95	0.00225
		5.97	0.00225
		5.99	0.00225
		6.01	0.00225
		6.03	0.00223
		6.05	0.00223
		6.07	0.00223
		6.09	0.00222
		6.11	0.00222
		6.13	0.00222
		6.15	0.0022
		6.17	0.0022
		6.19	0.0022
		6.21	0.00218
		6.23	0.00218
		6.25	0.00218
		6.27	0.00218
		6.29	0.00217
		6.31	0.00217
		6.33	0.00217
		6.35	0.00215
		6.37	0.00215
		6.39	0.00215
		6.41	0.00213
		6.43	0.00213
		6.45	0.00213
		6.47	0.00213
		6.49	0.00212
		6.51	0.00212
		6.53	0.00212
		6.55	0.0021
		6.57	0.0021
		6.59	0.0021
		6.61	0.0021
		6.63	0.00208
		6.65	0.00208
		6.67	0.00208
		6.69	0.00207
		6.71	0.00207
		6.73	0.00207
		6.75	0.00207
		6.77	0.00205
		6.79	0.00205
		6.81	0.00205
		6.83	0.00203
		6.85	0.00203
		6.87	0.00203
		6.89	0.00203
		6.91	0.00202
		6.93	0.00202
		6.95	0.00202
		6.97	0.00202
		6.99	0.002
		7.01	0.002
		7.03	0.002
		7.05	0.00198
		7.07	0.00198
		7.09	0.00198
		7.11	0.00198
		7.13	0.00197
		7.15	0.00197
		7.17	0.00197
		7.19	0.00197
		7.21	0.00195
		7.23	0.00195
		7.25	0.00195
		7.27	0.00195
		7.29	0.00193
		7.31	0.00193
		7.33	0.00193
		7.35	0.00192
		7.37	0.00192
		7.39	0.00192
		7.41	0.00192
		7.43	0.0019
		7.45	0.0019
		7.47	0.0019
		7.49	0.0019
		7.51	0.00188
		7.53	0.00188
		7.55	0.00188
		7.57	0.00188
		7.59	0.00187
		7.61	0.00187
		7.63	0.00187
		7.65	0.00187
		7.67	0.00185
		7.69	0.00185
		7.71	0.00185
		7.73	0.00185
		7.75	0.00183
		7.77	0.00183
		7.79	0.00183
		7.81	0.00183
		7.83	0.00182
		7.85	0.00182
		7.87	0.00182
		7.89	0.00182
		7.91	0.0018
		7.93	0.0018
		7.95	0.0018
		7.97	0.0018
		7.99	0.0018
		8.01	0.00178
		8.03	0.00178
		8.05	0.00178
		8.07	0.00178
		8.09	0.00177
		8.11	0.00177
		8.13	0.00177
		8.15	0.00177
		8.17	0.00175
		8.19	0.00175
		8.21	0.00175
		8.23	0.00175
		8.25	0.00173
		8.27	0.00173
		8.29	0.00173
		8.31	0.00173
		8.33	0.00173
		8.35	0.00172
		8.37	0.00172
		8.39	0.00172
		8.41	0.00172
		8.43	0.0017
		8.45	0.0017
		8.47	0.0017
		8.49	0.0017
		8.51	0.00168
		8.53	0.00168
		8.55	0.00168
		8.57	0.00168
		8.59	0.00168
		8.61	0.00167
		8.63	0.00167
		8.65	0.00167
		8.67	0.00167
		8.69	0.00165
		8.71	0.00165
		8.73	0.00165
		8.75	0.00165
		8.77	0.00165
		8.79	0.00163
		8.81	0.00163
		8.83	0.00163
		8.85	0.00163
		8.87	0.00163
		8.89	0.00162
		8.91	0.00162
		8.93	0.00162
		8.95	0.00162
		8.97	0.0016
		8.99	0.0016
		9.01	0.0016
		9.03	0.0016
		9.05	0.0016
		9.07	0.00158
		9.09	0.00158
		9.11	0.00158
		9.13	0.00158
		9.15	0.00158
		9.17	0.00157
		9.19	0.00157
		9.21	0.00157
		9.23	0.00157
		9.25	0.00157
		9.27	0.00155
		9.29	0.00155
		9.31	0.00155
		9.33	0.00155
		9.35	0.00155
		9.37	0.00153
		9.39	0.00153
		9.41	0.00153
		9.43	0.00153
		9.45	0.00153
		9.47	0.00152
		9.49	0.00152
		9.51	0.00152
		9.53	0.00152
		9.55	0.00152
		9.57	0.0015
		9.59	0.0015
		9.61	0.0015
		9.63	0.0015
		9.65	0.0015
		9.67	0.00148
		9.69	0.00148
		9.71	0.00148
		9.73	0.00148
		9.75	0.00148
		9.77	0.00147
		9.79	0.00147
		9.81	0.00147
		9.83	0.00147
		9.85	0.00147
		9.87	0.00145
		9.89	0.00145
		9.91	0.00145
		9.93	0.00145
		9.95	0.00145
		9.97	0.00145
		9.99	0.00143
		10.01	0.00143
		10.03	0.00143
		10.05	0.00143
		10.07	0.00143
		10.09	0.00142
		10.11	0.00142
		10.13	0.00142
		10.15	0.00142
		10.17	0.00142
		10.19	0.00142
		10.21	0.0014
		10.23	0.0014
		10.25	0.0014
		10.27	0.0014
		10.29	0.0014
		10.31	0.00138
		10.33	0.00138
		10.35	0.00138
		10.37	0.00138
		10.39	0.00138
		10.41	0.00138
		10.43	0.00137
		10.45	0.00137
		10.47	0.00137
		10.49	0.00137
		10.51	0.00137
		10.53	0.00135
		10.55	0.00135
		10.57	0.00135
		10.59	0.00135
		10.61	0.00135
		10.63	0.00135
		10.65	0.00133
		10.67	0.00133
		10.69	0.00133
		10.71	0.00133
		10.73	0.00133
		10.75	0.00133
		10.77	0.00132
		10.79	0.00132
		10.81	0.00132
		10.83	0.00132
		10.85	0.00132
		10.87	0.00132
		10.89	0.0013
		10.91	0.0013
		10.93	0.0013
		10.95	0.0013
		10.97	0.0013
		10.99	0.0013
		11.01	0.00128
		11.03	0.00128
		11.05	0.00128
		11.07	0.00128
		11.09	0.00128
		11.11	0.00128
		11.13	0.00127
		11.15	0.00127
		11.17	0.00127
		11.19	0.00127
		11.21	0.00127
		11.23	0.00127
		11.25	0.00125
		11.27	0.00125
		11.29	0.00125
		11.31	0.00125
		11.33	0.00125
		11.35	0.00125
		11.37	0.00125
		11.39	0.00123
		11.41	0.00123
		11.43	0.00123
		11.45	0.00123
		11.47	0.00123
		11.49	0.00123
		11.51	0.00122
		11.53	0.00122
		11.55	0.00122
		11.57	0.00122
		11.59	0.00122
		11.61	0.00122
		11.63	0.00122
		11.65	0.0012
		11.67	0.0012
		11.69	0.0012
		11.71	0.0012
		11.73	0.0012
		11.75	0.0012
		11.77	0.00118
		11.79	0.00118
		11.81	0.00118
		11.83	0.00118
		11.85	0.00118
		11.87	0.00118
		11.89	0.00118
		11.91	0.00117
		11.93	0.00117
		11.95	0.00117
		11.97	0.00117
		11.99	0.00117
		12.01	0.00117
		12.03	0.00117
		12.05	0.00115
		12.07	0.00115
		12.09	0.00115
		12.11	0.00115
		12.13	0.00115
		12.15	0.00115
		12.17	0.00115
		12.19	0.00113
		12.21	0.00113
		12.23	0.00113
		12.25	0.00113
		12.27	0.00113
		12.29	0.00113
		12.31	0.00113
		12.33	0.00112
		12.35	0.00112
		12.37	0.00112
		12.39	0.00112
		12.41	0.00112
		12.43	0.00112
		12.45	0.00112
		12.47	0.0011
		12.49	0.0011
		12.51	0.0011
		12.53	0.0011
		12.55	0.0011
		12.57	0.0011
		12.59	0.0011
		12.61	0.0011
		12.63	0.00108
		12.65	0.00108
		12.67	0.00108
		12.69	0.00108
		12.71	0.00108
		12.73	0.00108
		12.75	0.00108
		12.77	0.00107
		12.79	0.00107
		12.81	0.00107
		12.83	0.00107
		12.85	0.00107
		12.87	0.00107
		12.89	0.00107
		12.91	0.00107
		12.93	0.00105
		12.95	0.00105
		12.97	0.00105
		12.99	0.00105
		13.01	0.00105
		13.03	0.00105
		13.05	0.00105
		13.07	0.00105
		13.09	0.00103
		13.11	0.00103
		13.13	0.00103
		13.15	0.00103
		13.17	0.00103
		13.19	0.00103
		13.21	0.00103
		13.23	0.00102
		13.25	0.00102
		13.27	0.00102
		13.29	0.00102
		13.31	0.00102
		13.33	0.00102
		13.35	0.00102
		13.37	0.00102
		13.39	0.00102
		13.41	0.001
		13.43	0.001
		13.45	0.001
		13.47	0.001
		13.49	0.001
		13.51	0.001
		13.53	0.001
		13.55	0.001
		13.57	0.000983333
		13.59	0.000983333
		13.61	0.000983333
		13.63	0.000983333
		13.65	0.000983333
		13.67	0.000983333
		13.69	0.000983333
		13.71	0.000983333
		13.73	0.000966667
		13.75	0.000966667
		13.77	0.000966667
		13.79	0.000966667
		13.81	0.000966667
		13.83	0.000966667
		13.85	0.000966667
		13.87	0.000966667
		13.89	0.000966667
		13.91	0.00095
		13.93	0.00095
		13.95	0.00095
		13.97	0.00095
		13.99	0.00095
		14.01	0.00095
		14.03	0.00095
		14.05	0.00095
		14.07	0.00095
		14.09	0.000933333
		14.11	0.000933333
		14.13	0.000933333
		14.15	0.000933333
		14.17	0.000933333
		14.19	0.000933333
		14.21	0.000933333
		14.23	0.000933333
		14.25	0.000933333
		14.27	0.000916667
		14.29	0.000916667
		14.31	0.000916667
		14.33	0.000916667
		14.35	0.000916667
		14.37	0.000916667
		14.39	0.000916667
		14.41	0.000916667
		14.43	0.000916667
		14.45	0.0009
		14.47	0.0009
		14.49	0.0009
		14.51	0.0009
		14.53	0.0009
		14.55	0.0009
		14.57	0.0009
		14.59	0.0009
		14.61	0.0009
		14.63	0.000883333
		14.65	0.000883333
		14.67	0.000883333
		14.69	0.000883333
		14.71	0.000883333
		14.73	0.000883333
		14.75	0.000883333
		14.77	0.000883333
		14.79	0.000883333
		14.81	0.000883333
		14.83	0.000866667
		14.85	0.000866667
		14.87	0.000866667
		14.89	0.000866667
		14.91	0.000866667
		14.93	0.000866667
		14.95	0.000866667
		14.97	0.000866667
		14.99	0.000866667
		15.01	0.000866667
		15.03	0.00085
		15.05	0.00085
		15.07	0.00085
		15.09	0.00085
		15.11	0.00085
		15.13	0.00085
		15.15	0.00085
		15.17	0.00085
		15.19	0.00085
		15.21	0.00085
		15.23	0.000833333
		15.25	0.000833333
		15.27	0.000833333
		15.29	0.000833333
		15.31	0.000833333
		15.33	0.000833333
		15.35	0.000833333
		15.37	0.000833333
		15.39	0.000833333
		15.41	0.000833333
		15.43	0.000833333
		15.45	0.000816667
		15.47	0.000816667
		15.49	0.000816667
		15.51	0.000816667
		15.53	0.000816667
		15.55	0.000816667
		15.57	0.000816667
		15.59	0.000816667
		15.61	0.000816667
		15.63	0.000816667
		15.65	0.0008
		15.67	0.0008
		15.69	0.0008
		15.71	0.0008
		15.73	0.0008
		15.75	0.0008
		15.77	0.0008
		15.79	0.0008
		15.81	0.0008
		15.83	0.0008
		15.85	0.0008
		15.87	0.000783333
		15.89	0.000783333
		15.91	0.000783333
		15.93	0.000783333
		15.95	0.000783333
		15.97	0.000783333
		15.99	0.000783333
		16.01	0.000783333
		16.03	0.000783333
		16.05	0.000783333
		16.07	0.000783333
		16.09	0.000766667
		16.11	0.000766667
		16.13	0.000766667
		16.15	0.000766667
		16.17	0.000766667
		16.19	0.000766667
		16.21	0.000766667
		16.23	0.000766667
		16.25	0.000766667
		16.27	0.000766667
		16.29	0.000766667
		16.31	0.000766667
		16.33	0.00075
		16.35	0.00075
		16.37	0.00075
		16.39	0.00075
		16.41	0.00075
		16.43	0.00075
		16.45	0.00075
		16.47	0.00075
		16.49	0.00075
		16.51	0.00075
		16.53	0.00075
		16.55	0.00075
		16.57	0.000733333
		16.59	0.000733333
		16.61	0.000733333
		16.63	0.000733333
		16.65	0.000733333
		16.67	0.000733333
		16.69	0.000733333
		16.71	0.000733333
		16.73	0.000733333
		16.75	0.000733333
		16.77	0.000733333
		16.79	0.000733333
		16.81	0.000716667
		16.83	0.000716667
		16.85	0.000716667
		16.87	0.000716667
		16.89	0.000716667
		16.91	0.000716667
		16.93	0.000716667
		16.95	0.000716667
		16.97	0.000716667
		16.99	0.000716667
		17.01	0.000716667
		17.03	0.000716667
		17.05	0.000716667
		17.07	0.0007
		17.09	0.0007
		17.11	0.0007
		17.13	0.0007
		17.15	0.0007
		17.17	0.0007
		17.19	0.0007
		17.21	0.0007
		17.23	0.0007
		17.25	0.0007
		17.27	0.0007
		17.29	0.0007
		17.31	0.0007
		17.33	0.000683333
		17.35	0.000683333
		17.37	0.000683333
		17.39	0.000683333
		17.41	0.000683333
		17.43	0.000683333
		17.45	0.000683333
		17.47	0.000683333
		17.49	0.000683333
		17.51	0.000683333
		17.53	0.000683333
		17.55	0.000683333
		17.57	0.000683333
		17.59	0.000683333
		17.61	0.000666667
		17.63	0.000666667
		17.65	0.000666667
		17.67	0.000666667
		17.69	0.000666667
		17.71	0.000666667
		17.73	0.000666667
		17.75	0.000666667
		17.77	0.000666667
		17.79	0.000666667
		17.81	0.000666667
		17.83	0.000666667
		17.85	0.000666667
		17.87	0.000666667
		17.89	0.00065
		17.91	0.00065
		17.93	0.00065
		17.95	0.00065
		17.97	0.00065
		17.99	0.00065
		18.01	0.00065
		18.03	0.00065
		18.05	0.00065
		18.07	0.00065
		18.09	0.00065
		18.11	0.00065
		18.13	0.00065
		18.15	0.00065
		18.17	0.000633333
		18.19	0.000633333
		18.21	0.000633333
		18.23	0.000633333
		18.25	0.000633333
		18.27	0.000633333
		18.29	0.000633333
		18.31	0.000633333
		18.33	0.000633333
		18.35	0.000633333
		18.37	0.000633333
		18.39	0.000633333
		18.41	0.000633333
		18.43	0.000633333
		18.45	0.000633333
		18.47	0.000616667
		18.49	0.000616667
		18.51	0.000616667
		18.53	0.000616667
		18.55	0.000616667
		18.57	0.000616667
		18.59	0.000616667
		18.61	0.000616667
		18.63	0.000616667
		18.65	0.000616667
		18.67	0.000616667
		18.69	0.000616667
		18.71	0.000616667
		18.73	0.000616667
		18.75	0.000616667
		18.77	0.000616667
		18.79	0.0006
		18.81	0.0006
		18.83	0.0006
		18.85	0.0006
		18.87	0.0006
		18.89	0.0006
		18.91	0.0006
		18.93	0.0006
		18.95	0.0006
		18.97	0.0006
		18.99	0.0006
		19.01	0.0006
		19.03	0.0006
		19.05	0.0006
		19.07	0.0006
		19.09	0.0006
		19.11	0.000583333
		19.13	0.000583333
		19.15	0.000583333
		19.17	0.000583333
		19.19	0.000583333
		19.21	0.000583333
		19.23	0.000583333
		19.25	0.000583333
		19.27	0.000583333
		19.29	0.000583333
		19.31	0.000583333
		19.33	0.000583333
		19.35	0.000583333
		19.37	0.000583333
		19.39	0.000583333
		19.41	0.000583333
		19.43	0.000583333
		19.45	0.000566667
		19.47	0.000566667
		19.49	0.000566667
		19.51	0.000566667
		19.53	0.000566667
		19.55	0.000566667
		19.57	0.000566667
		19.59	0.000566667
		19.61	0.000566667
		19.63	0.000566667
		19.65	0.000566667
		19.67	0.000566667
		19.69	0.000566667
		19.71	0.000566667
		19.73	0.000566667
		19.75	0.000566667
		19.77	0.000566667
		19.79	0.000566667
		19.81	0.00055
		19.83	0.00055
		19.85	0.00055
		19.87	0.00055
		19.89	0.00055
		19.91	0.00055
		19.93	0.00055
		19.95	0.00055
		19.97	0.00055
		19.99	0.00055
		20.01	0.00055
		20.03	0.00055
		20.05	0.00055
		20.07	0.00055
		20.09	0.00055
		20.11	0.00055
		20.13	0.00055
		20.15	0.00055
		20.17	0.000533333
		20.19	0.000533333
		20.21	0.000533333
		20.23	0.000533333
		20.25	0.000533333
		20.27	0.000533333
		20.29	0.000533333
		20.31	0.000533333
		20.33	0.000533333
		20.35	0.000533333
		20.37	0.000533333
		20.39	0.000533333
		20.41	0.000533333
		20.43	0.000533333
		20.45	0.000533333
		20.47	0.000533333
		20.49	0.000533333
		20.51	0.000533333
		20.53	0.000533333
		20.55	0.000516667
		20.57	0.000516667
		20.59	0.000516667
		20.61	0.000516667
		20.63	0.000516667
		20.65	0.000516667
		20.67	0.000516667
		20.69	0.000516667
		20.71	0.000516667
		20.73	0.000516667
		20.75	0.000516667
		20.77	0.000516667
		20.79	0.000516667
		20.81	0.000516667
		20.83	0.000516667
		20.85	0.000516667
		20.87	0.000516667
		20.89	0.000516667
		20.91	0.000516667
		20.93	0.000516667
		20.95	0.000516667
		20.97	0.0005
		20.99	0.0005
		21.01	0.0005
		21.03	0.0005
		21.05	0.0005
		21.07	0.0005
		21.09	0.0005
		21.11	0.0005
		21.13	0.0005
		21.15	0.0005
		21.17	0.0005
		21.19	0.0005
		21.21	0.0005
		21.23	0.0005
		21.25	0.0005
		21.27	0.0005
		21.29	0.0005
		21.31	0.0005
		21.33	0.0005
		21.35	0.0005
		21.37	0.0005
		21.39	0.000483333
		21.41	0.000483333
		21.43	0.000483333
		21.45	0.000483333
		21.47	0.000483333
		21.49	0.000483333
		21.51	0.000483333
		21.53	0.000483333
		21.55	0.000483333
		21.57	0.000483333
		21.59	0.000483333
		21.61	0.000483333
		21.63	0.000483333
		21.65	0.000483333
		21.67	0.000483333
		21.69	0.000483333
		21.71	0.000483333
		21.73	0.000483333
		21.75	0.000483333
		21.77	0.000483333
		21.79	0.000483333
		21.81	0.000483333
		21.83	0.000483333
		21.85	0.000466667
		21.87	0.000466667
		21.89	0.000466667
		21.91	0.000466667
		21.93	0.000466667
		21.95	0.000466667
		21.97	0.000466667
		21.99	0.000466667
		22.01	0.000466667
		22.03	0.000466667
		22.05	0.000466667
		22.07	0.000466667
		22.09	0.000466667
		22.11	0.000466667
		22.13	0.000466667
		22.15	0.000466667
		22.17	0.000466667
		22.19	0.000466667
		22.21	0.000466667
		22.23	0.000466667
		22.25	0.000466667
		22.27	0.000466667
		22.29	0.000466667
		22.31	0.000466667
		22.33	0.00045
		22.35	0.00045
		22.37	0.00045
		22.39	0.00045
		22.41	0.00045
		22.43	0.00045
		22.45	0.00045
		22.47	0.00045
		22.49	0.00045
		22.51	0.00045
		22.53	0.00045
		22.55	0.00045
		22.57	0.00045
		22.59	0.00045
		22.61	0.00045
		22.63	0.00045
		22.65	0.00045
		22.67	0.00045
		22.69	0.00045
		22.71	0.00045
		22.73	0.00045
		22.75	0.00045
		22.77	0.00045
		22.79	0.00045
		22.81	0.00045
		22.83	0.000433333
		22.85	0.000433333
		22.87	0.000433333
		22.89	0.000433333
		22.91	0.000433333
		22.93	0.000433333
		22.95	0.000433333
		22.97	0.000433333
		22.99	0.000433333
		23.01	0.000433333
		23.03	0.000433333
		23.05	0.000433333
		23.07	0.000433333
		23.09	0.000433333
		23.11	0.000433333
		23.13	0.000433333
		23.15	0.000433333
		23.17	0.000433333
		23.19	0.000433333
		23.21	0.000433333
		23.23	0.000433333
		23.25	0.000433333
		23.27	0.000433333
		23.29	0.000433333
		23.31	0.000433333
		23.33	0.000433333
		23.35	0.000433333
		23.37	0.000416667
		23.39	0.000416667
		23.41	0.000416667
		23.43	0.000416667
		23.45	0.000416667
		23.47	0.000416667
		23.49	0.000416667
		23.51	0.000416667
		23.53	0.000416667
		23.55	0.000416667
		23.57	0.000416667
		23.59	0.000416667
		23.61	0.000416667
		23.63	0.000416667
		23.65	0.000416667
		23.67	0.000416667
		23.69	0.000416667
		23.71	0.000416667
		23.73	0.000416667
		23.75	0.000416667
		23.77	0.000416667
		23.79	0.000416667
		23.81	0.000416667
		23.83	0.000416667
		23.85	0.000416667
		23.87	0.000416667
		23.89	0.000416667
		23.91	0.000416667
		23.93	0.000416667
		23.95	0.0004
		23.97	0.0004
		23.99	0.0004
		24.01	0.0004
		24.03	0.0004
		24.05	0.0004
		24.07	0.0004
		24.09	0.0004
		24.11	0.0004
		24.13	0.0004
		24.15	0.0004
		24.17	0.0004
		24.19	0.0004
		24.21	0.0004
		24.23	0.0004
		24.25	0.0004
		24.27	0.0004
		24.29	0.0004
		24.31	0.0004
		24.33	0.0004
		24.35	0.0004
		24.37	0.0004
		24.39	0.0004
		24.41	0.0004
		24.43	0.0004
		24.45	0.0004
		24.47	0.0004
		24.49	0.0004
		24.51	0.0004
		24.53	0.0004
		24.55	0.0004
		24.57	0.000383333
		24.59	0.000383333
		24.61	0.000383333
		24.63	0.000383333
		24.65	0.000383333
		24.67	0.000383333
		24.69	0.000383333
		24.71	0.000383333
		24.73	0.000383333
		24.75	0.000383333
		24.77	0.000383333
		24.79	0.000383333
		24.81	0.000383333
		24.83	0.000383333
		24.85	0.000383333
		24.87	0.000383333
		24.89	0.000383333
		24.91	0.000383333
		24.93	0.000383333
		24.95	0.000383333
		24.97	0.000383333
		24.99	0.000383333
		25.01	0.000383333
		25.03	0.000383333
		25.05	0.000383333
		25.07	0.000383333
		25.09	0.000383333
		25.11	0.000383333
		25.13	0.000383333
		25.15	0.000383333
		25.17	0.000383333
		25.19	0.000383333
		25.21	0.000383333
		25.23	0.000366667
		25.25	0.000366667
		25.27	0.000366667
		25.29	0.000366667
		25.31	0.000366667
		25.33	0.000366667
		25.35	0.000366667
		25.37	0.000366667
		25.39	0.000366667
		25.41	0.000366667
		25.43	0.000366667
		25.45	0.000366667
		25.47	0.000366667
		25.49	0.000366667
		25.51	0.000366667
		25.53	0.000366667
		25.55	0.000366667
		25.57	0.000366667
		25.59	0.000366667
		25.61	0.000366667
		25.63	0.000366667
		25.65	0.000366667
		25.67	0.000366667
		25.69	0.000366667
		25.71	0.000366667
		25.73	0.000366667
		25.75	0.000366667
		25.77	0.000366667
		25.79	0.000366667
		25.81	0.000366667
		25.83	0.000366667
		25.85	0.000366667
		25.87	0.000366667
		25.89	0.000366667
		25.91	0.000366667
		25.93	0.000366667
		25.95	0.000366667
		25.97	0.00035
		25.99	0.00035
		26.01	0.00035
		26.03	0.00035
		26.05	0.00035
		26.07	0.00035
		26.09	0.00035
		26.11	0.00035
		26.13	0.00035
		26.15	0.00035
		26.17	0.00035
		26.19	0.00035
		26.21	0.00035
		26.23	0.00035
		26.25	0.00035
		26.27	0.00035
		26.29	0.00035
		26.31	0.00035
		26.33	0.00035
		26.35	0.00035
		26.37	0.00035
		26.39	0.00035
		26.41	0.00035
		26.43	0.00035
		26.45	0.00035
		26.47	0.00035
		26.49	0.00035
		26.51	0.00035
		26.53	0.00035
		26.55	0.00035
		26.57	0.00035
		26.59	0.00035
		26.61	0.00035
		26.63	0.00035
		26.65	0.00035
		26.67	0.00035
		26.69	0.00035
		26.71	0.00035
		26.73	0.00035
		26.75	0.00035
		26.77	0.000333333
		26.79	0.000333333
		26.81	0.000333333
		26.83	0.000333333
		26.85	0.000333333
		26.87	0.000333333
		26.89	0.000333333
		26.91	0.000333333
		26.93	0.000333333
		26.95	0.000333333
		26.97	0.000333333
		26.99	0.000333333
		27.01	0.000333333
		27.03	0.000333333
		27.05	0.000333333
		27.07	0.000333333
		27.09	0.000333333
		27.11	0.000333333
		27.13	0.000333333
		27.15	0.000333333
		27.17	0.000333333
		27.19	0.000333333
		27.21	0.000333333
		27.23	0.000333333
		27.25	0.000333333
		27.27	0.000333333
		27.29	0.000333333
		27.31	0.000333333
		27.33	0.000333333
		27.35	0.000333333
		27.37	0.000333333
		27.39	0.000333333
		27.41	0.000333333
		27.43	0.000333333
		27.45	0.000333333
		27.47	0.000333333
		27.49	0.000333333
		27.51	0.000333333
		27.53	0.000333333
		27.55	0.000333333
		27.57	0.000333333
		27.59	0.000333333
		27.61	0.000333333
		27.63	0.000333333
		27.65	0.000333333
		27.67	0.000316667
		27.69	0.000316667
		27.71	0.000316667
		27.73	0.000316667
		27.75	0.000316667
		27.77	0.000316667
		27.79	0.000316667
		27.81	0.000316667
		27.83	0.000316667
		27.85	0.000316667
		27.87	0.000316667
		27.89	0.000316667
		27.91	0.000316667
		27.93	0.000316667
		27.95	0.000316667
		27.97	0.000316667
		27.99	0.000316667
		28.01	0.000316667
		28.03	0.000316667
		28.05	0.000316667
		28.07	0.000316667
		28.09	0.000316667
		28.11	0.000316667
		28.13	0.000316667
		28.15	0.000316667
		28.17	0.000316667
		28.19	0.000316667
		28.21	0.000316667
		28.23	0.000316667
		28.25	0.000316667
		28.27	0.000316667
		28.29	0.000316667
		28.31	0.000316667
		28.33	0.000316667
		28.35	0.000316667
		28.37	0.000316667
		28.39	0.000316667
		28.41	0.000316667
		28.43	0.000316667
		28.45	0.000316667
		28.47	0.000316667
		28.49	0.000316667
		28.51	0.000316667
		28.53	0.000316667
		28.55	0.000316667
		28.57	0.000316667
		28.59	0.000316667
		28.61	0.000316667
		28.63	0.000316667
		28.65	0.0003
		28.67	0.0003
		28.69	0.0003
		28.71	0.0003
		28.73	0.0003
		28.75	0.0003
		28.77	0.0003
		28.79	0.0003
		28.81	0.0003
		28.83	0.0003
		28.85	0.0003
		28.87	0.0003
		28.89	0.0003
		28.91	0.0003
		28.93	0.0003
		28.95	0.0003
		28.97	0.0003
		28.99	0.0003
		29.01	0.0003
		29.03	0.0003
		29.05	0.0003
		29.07	0.0003
		29.09	0.0003
		29.11	0.0003
		29.13	0.0003
		29.15	0.0003
		29.17	0.0003
		29.19	0.0003
		29.21	0.0003
		29.23	0.0003
		29.25	0.0003
		29.27	0.0003
		29.29	0.0003
		29.31	0.0003
		29.33	0.0003
		29.35	0.0003
		29.37	0.0003
		29.39	0.0003
		29.41	0.0003
		29.43	0.0003
		29.45	0.0003
		29.47	0.0003
		29.49	0.0003
		29.51	0.0003
		29.53	0.0003
		29.55	0.0003
		29.57	0.0003
		29.59	0.0003
		29.61	0.0003
		29.63	0.0003
		29.65	0.0003
		29.67	0.0003
		29.69	0.0003
		29.71	0.0003
		29.73	0.0003
		29.75	0.0003
		29.77	0.000283333
		29.79	0.000283333
		29.81	0.000283333
		29.83	0.000283333
		29.85	0.000283333
		29.87	0.000283333
		29.89	0.000283333
		29.91	0.000283333
		29.93	0.000283333
		29.95	0.000283333
		29.97	0.000283333
		29.99	0.000283333
		30.01	0.000283333
		30.03	0.000283333
		30.05	0.000283333
		30.07	0.000283333
		30.09	0.000283333
		30.11	0.000283333
		30.13	0.000283333
		30.15	0.000283333
		30.17	0.000283333
		30.19	0.000283333
		30.21	0.000283333
		30.23	0.000283333
		30.25	0.000283333
		30.27	0.000283333
		30.29	0.000283333
		30.31	0.000283333
		30.33	0.000283333
		30.35	0.000283333
		30.37	0.000283333
		30.39	0.000283333
		30.41	0.000283333
		30.43	0.000283333
		30.45	0.000283333
		30.47	0.000283333
		30.49	0.000283333
		30.51	0.000283333
		30.53	0.000283333
		30.55	0.000283333
		30.57	0.000283333
		30.59	0.000283333
		30.61	0.000283333
		30.63	0.000283333
		30.65	0.000283333
		30.67	0.000283333
		30.69	0.000283333
		30.71	0.000283333
		30.73	0.000283333
		30.75	0.000283333
		30.77	0.000283333
		30.79	0.000283333
		30.81	0.000283333
		30.83	0.000283333
		30.85	0.000283333
		30.87	0.000283333
		30.89	0.000283333
		30.91	0.000283333
		30.93	0.000283333
		30.95	0.000283333
		30.97	0.000283333
		30.99	0.000283333
		31.01	0.000283333
		31.03	0.000283333
		31.05	0.000283333
		31.07	0.000266667
		31.09	0.000266667
		31.11	0.000266667
		31.13	0.000266667
		31.15	0.000266667
		31.17	0.000266667
		31.19	0.000266667
		31.21	0.000266667
		31.23	0.000266667
		31.25	0.000266667
		31.27	0.000266667
		31.29	0.000266667
		31.31	0.000266667
		31.33	0.000266667
		31.35	0.000266667
		31.37	0.000266667
		31.39	0.000266667
		31.41	0.000266667
		31.43	0.000266667
		31.45	0.000266667
		31.47	0.000266667
		31.49	0.000266667
		31.51	0.000266667
		31.53	0.000266667
		31.55	0.000266667
		31.57	0.000266667
		31.59	0.000266667
		31.61	0.000266667
		31.63	0.000266667
		31.65	0.000266667
		31.67	0.000266667
		31.69	0.000266667
		31.71	0.000266667
		31.73	0.000266667
		31.75	0.000266667
		31.77	0.000266667
		31.79	0.000266667
		31.81	0.000266667
		31.83	0.000266667
		31.85	0.000266667
		31.87	0.000266667
		31.89	0.000266667
		31.91	0.000266667
		31.93	0.000266667
		31.95	0.000266667
		31.97	0.000266667
		31.99	0.000266667
		32.01	0.000266667
		32.03	0.000266667
		32.05	0.000266667
		32.07	0.000266667
		32.09	0.000266667
		32.11	0.000266667
		32.13	0.000266667
		32.15	0.000266667
		32.17	0.000266667
		32.19	0.000266667
		32.21	0.000266667
		32.23	0.000266667
		32.25	0.000266667
		32.27	0.000266667
		32.29	0.000266667
		32.31	0.000266667
		32.33	0.000266667
		32.35	0.000266667
		32.37	0.000266667
		32.39	0.000266667
		32.41	0.000266667
		32.43	0.000266667
		32.45	0.000266667
		32.47	0.000266667
		32.49	0.000266667
		32.51	0.000266667
		32.53	0.000266667
		32.55	0.000266667
		32.57	0.000266667
		32.59	0.000266667
		32.61	0.00025
		32.63	0.00025
		32.65	0.00025
		32.67	0.00025
		32.69	0.00025
		32.71	0.00025
		32.73	0.00025
		32.75	0.00025
		32.77	0.00025
		32.79	0.00025
		32.81	0.00025
		32.83	0.00025
		32.85	0.00025
		32.87	0.00025
		32.89	0.00025
		32.91	0.00025
		32.93	0.00025
		32.95	0.00025
		32.97	0.00025
		32.99	0.00025
		33.01	0.00025
		33.03	0.00025
		33.05	0.00025
		33.07	0.00025
		33.09	0.00025
		33.11	0.00025
		33.13	0.00025
		33.15	0.00025
		33.17	0.00025
		33.19	0.00025
		33.21	0.00025
		33.23	0.00025
		33.25	0.00025
		33.27	0.00025
		33.29	0.00025
		33.31	0.00025
		33.33	0.00025
		33.35	0.00025
		33.37	0.00025
		33.39	0.00025
		33.41	0.00025
		33.43	0.00025
		33.45	0.00025
		33.47	0.00025
		33.49	0.00025
		33.51	0.00025
		33.53	0.00025
		33.55	0.00025
		33.57	0.00025
		33.59	0.00025
		33.61	0.00025
		33.63	0.00025
		33.65	0.00025
		33.67	0.00025
		33.69	0.00025
		33.71	0.00025
		33.73	0.00025
		33.75	0.00025
		33.77	0.00025
		33.79	0.00025
		33.81	0.00025
		33.83	0.00025
		33.85	0.00025
		33.87	0.00025
		33.89	0.00025
		33.91	0.00025
		33.93	0.00025
		33.95	0.00025
		33.97	0.00025
		33.99	0.00025
		34.01	0.00025
		34.03	0.00025
		34.05	0.00025
		34.07	0.00025
		34.09	0.00025
		34.11	0.00025
		34.13	0.00025
		34.15	0.00025
		34.17	0.00025
		34.19	0.00025
		34.21	0.00025
		34.23	0.00025
		34.25	0.00025
		34.27	0.00025
		34.29	0.00025
		34.31	0.00025
		34.33	0.00025
		34.35	0.00025
		34.37	0.00025
		34.39	0.00025
		34.41	0.00025
		34.43	0.00025
		34.45	0.00025
		34.47	0.000233333
		34.49	0.000233333
		34.51	0.000233333
		34.53	0.000233333
		34.55	0.000233333
		34.57	0.000233333
		34.59	0.000233333
		34.61	0.000233333
		34.63	0.000233333
		34.65	0.000233333
		34.67	0.000233333
		34.69	0.000233333
		34.71	0.000233333
		34.73	0.000233333
		34.75	0.000233333
		34.77	0.000233333
		34.79	0.000233333
		34.81	0.000233333
		34.83	0.000233333
		34.85	0.000233333
		34.87	0.000233333
		34.89	0.000233333
		34.91	0.000233333
		34.93	0.000233333
		34.95	0.000233333
		34.97	0.000233333
		34.99	0.000233333
		35.01	0.000233333
		35.03	0.000233333
		35.05	0.000233333
		35.07	0.000233333
		35.09	0.000233333
		35.11	0.000233333
		35.13	0.000233333
		35.15	0.000233333
		35.17	0.000233333
		35.19	0.000233333
		35.21	0.000233333
		35.23	0.000233333
		35.25	0.000233333
		35.27	0.000233333
		35.29	0.000233333
		35.31	0.000233333
		35.33	0.000233333
		35.35	0.000233333
		35.37	0.000233333
		35.39	0.000233333
		35.41	0.000233333
		35.43	0.000233333
		35.45	0.000233333
		35.47	0.000233333
		35.49	0.000233333
		35.51	0.000233333
		35.53	0.000233333
		35.55	0.000233333
		35.57	0.000233333
		35.59	0.000233333
		35.61	0.000233333
		35.63	0.000233333
		35.65	0.000233333
		35.67	0.000233333
		35.69	0.000233333
		35.71	0.000233333
		35.73	0.000233333
		35.75	0.000233333
		35.77	0.000233333
		35.79	0.000233333
		35.81	0.000233333
		35.83	0.000233333
		35.85	0.000233333
		35.87	0.000233333
		35.89	0.000233333
		35.91	0.000233333
		35.93	0.000233333
		35.95	0.000233333
		35.97	0.000233333
		35.99	0.000233333
		36.01	0.000233333
		36.03	0.000233333
		36.05	0.000233333
		36.07	0.000233333
		36.09	0.000233333
		36.11	0.000233333
		36.13	0.000233333
		36.15	0.000233333
		36.17	0.000233333
		36.19	0.000233333
		36.21	0.000233333
		36.23	0.000233333
		36.25	0.000233333
		36.27	0.000233333
		36.29	0.000233333
		36.31	0.000233333
		36.33	0.000233333
		36.35	0.000233333
		36.37	0.000233333
		36.39	0.000233333
		36.41	0.000233333
		36.43	0.000233333
		36.45	0.000233333
		36.47	0.000233333
		36.49	0.000233333
		36.51	0.000233333
		36.53	0.000233333
		36.55	0.000233333
		36.57	0.000233333
		36.59	0.000233333
		36.61	0.000233333
		36.63	0.000233333
		36.65	0.000233333
		36.67	0.000233333
		36.69	0.000233333
		36.71	0.000233333
		36.73	0.000233333
		36.75	0.000233333
		36.77	0.000233333
		36.79	0.000233333
		36.81	0.000233333
		36.83	0.000216667
		36.85	0.000216667
		36.87	0.000216667
		36.89	0.000216667
		36.91	0.000216667
		36.93	0.000216667
		36.95	0.000216667
		36.97	0.000216667
		36.99	0.000216667
		37.01	0.000216667
		37.03	0.000216667
		37.05	0.000216667
		37.07	0.000216667
		37.09	0.000216667
		37.11	0.000216667
		37.13	0.000216667
		37.15	0.000216667
		37.17	0.000216667
		37.19	0.000216667
		37.21	0.000216667
		37.23	0.000216667
		37.25	0.000216667
		37.27	0.000216667
		37.29	0.000216667
		37.31	0.000216667
		37.33	0.000216667
		37.35	0.000216667
		37.37	0.000216667
		37.39	0.000216667
		37.41	0.000216667
		37.43	0.000216667
		37.45	0.000216667
		37.47	0.000216667
		37.49	0.000216667
		37.51	0.000216667
		37.53	0.000216667
		37.55	0.000216667
		37.57	0.000216667
		37.59	0.000216667
		37.61	0.000216667
		37.63	0.000216667
		37.65	0.000216667
		37.67	0.000216667
		37.69	0.000216667
		37.71	0.000216667
		37.73	0.000216667
		37.75	0.000216667
		37.77	0.000216667
		37.79	0.000216667
		37.81	0.000216667
		37.83	0.000216667
		37.85	0.000216667
		37.87	0.000216667
		37.89	0.000216667
		37.91	0.000216667
		37.93	0.000216667
		37.95	0.000216667
		37.97	0.000216667
		37.99	0.000216667
		38.01	0.000216667
		38.03	0.000216667
		38.05	0.000216667
		38.07	0.000216667
		38.09	0.000216667
		38.11	0.000216667
		38.13	0.000216667
		38.15	0.000216667
		38.17	0.000216667
		38.19	0.000216667
		38.21	0.000216667
		38.23	0.000216667
		38.25	0.000216667
		38.27	0.000216667
		38.29	0.000216667
		38.31	0.000216667
		38.33	0.000216667
		38.35	0.000216667
		38.37	0.000216667
		38.39	0.000216667
		38.41	0.000216667
		38.43	0.000216667
		38.45	0.000216667
		38.47	0.000216667
		38.49	0.000216667
		38.51	0.000216667
		38.53	0.000216667
		38.55	0.000216667
		38.57	0.000216667
		38.59	0.000216667
		38.61	0.000216667
		38.63	0.000216667
		38.65	0.000216667
		38.67	0.000216667
		38.69	0.000216667
		38.71	0.000216667
		38.73	0.000216667
		38.75	0.000216667
		38.77	0.000216667
		38.79	0.000216667
		38.81	0.000216667
		38.83	0.000216667
		38.85	0.000216667
		38.87	0.000216667
		38.89	0.000216667
		38.91	0.000216667
		38.93	0.000216667
		38.95	0.000216667
		38.97	0.000216667
		38.99	0.000216667
		39.01	0.000216667
[truncated: 18,053 more rows]

## Sheet: Figure 5 (c)
	SC Exp.		SC fit		NC Exp.		NC fit
X	Y	X	Y	X	Y	X	Y
-0.24	0.079	-1.04	0	-0.864	-0.091	-1.2	0
-0.14	0.174	-1.02	0	-0.664	0	-1.18	0
-0.04	0.531	-1	0	-0.464	0.045	-1.16	0
0.06	0.806	-0.98	0	-0.263	0.228	-1.14	0
0.16	1.021	-0.96	0	-0.063	0.956	-1.12	0
0.26	0.978	-0.94	0	0.137	1.001	-1.1	0
0.36	0.951	-0.92	0	0.337	0.819	-1.08	0
0.46	0.868	-0.9	0	0.737	0.728	-1.06	0
0.56	0.83	-0.88	0	1.137	0.546	-1.04	0
0.66	0.788	-0.86	0	1.537	0.546	-1.02	0
0.76	0.77	-0.84	0	1.938	0.637	-1	0
0.86	0.711	-0.82	0	2.338	0.5	-0.98	0
0.96	0.703	-0.8	0	2.738	0.455	-0.96	0
1.161	0.632	-0.78	0	3.138	0.546	-0.94	0
1.361	0.614	-0.76	0	3.538	0.455	-0.92	0
1.561	0.521	-0.74	0	3.939	0.364	-0.9	0
1.761	0.514	-0.72	0	4.339	0.592	-0.88	0
2.261	0.459	-0.7	0	5.339	0.364	-0.86	0
2.761	0.425	-0.68	0	6.34	0.273	-0.84	0
3.262	0.379	-0.66	0	7.34	0.319	-0.82	0
3.762	0.345	-0.64	0	8.341	0.409	-0.8	0
4.262	0.358	-0.62	0	9.341	0.273	-0.78	0
4.762	0.38	-0.6	0	11.342	0.364	-0.76	0
5.263	0.42	-0.58	0	13.343	0.364	-0.74	0
6.263	0.413	-0.56	0	15.344	0.273	-0.72	0
7.264	0.365	-0.54	0	17.345	0.364	-0.7	0
8.264	0.351	-0.52	0	19.346	0.273	-0.68	0
9.265	0.274	-0.5	0	23.882	0.182	-0.66	0
10.265	0.307	-0.48	0	57.232	0.273	-0.64	0
11.266	0.221	-0.46	0	90.582	0.091	-0.62	0
12.266	0.222	-0.44	0.001	123.932	0.137	-0.6	0.001
13.267	0.173	-0.42	0.001	157.282	0.137	-0.58	0.001
14.267	0.232	-0.4	0.002	190.632	0.137	-0.56	0.002
15.268	0.187	-0.38	0.003	223.982	0.091	-0.54	0.003
16.268	0.182	-0.36	0.005	123.932	0.137	-0.52	0.005
17.269	0.154	-0.34	0.007	157.282	0.137	-0.5	0.008
18.269	0.181	-0.32	0.012	190.632	0.137	-0.48	0.012
19.27	0.173	-0.3	0.018	223.982	0.091	-0.46	0.019
20.27	0.155	-0.28	0.027			-0.44	0.028
25.273	0.066	-0.26	0.04			-0.42	0.042
30.275	0.05	-0.24	0.057			-0.4	0.06
35.278	0.012	-0.22	0.08			-0.38	0.084
40.28	0.025	-0.2	0.109			-0.36	0.114
90.305	0.005	-0.18	0.146			-0.34	0.152
140.33	0.004	-0.16	0.19			-0.32	0.198
190.355	0.077	-0.14	0.243			-0.3	0.253
240.38	-0.021	-0.12	0.303			-0.28	0.316
		-0.1	0.37			-0.26	0.386
		-0.08	0.443			-0.24	0.462
		-0.06	0.521			-0.22	0.542
		-0.04	0.6			-0.2	0.625
		-0.02	0.67			-0.18	0.695
		0	0.736			-0.16	0.761
		0.02	0.797			-0.14	0.82
		0.04	0.85			-0.12	0.872
		0.06	0.895			-0.1	0.915
		0.08	0.932			-0.08	0.949
		0.1	0.961			-0.06	0.975
		0.12	0.982			-0.04	0.992
		0.14	0.996			-0.02	1.002
		0.16	1.004			0	1.007
		0.18	1.007			0.02	1.006
		0.2	1.006			0.04	1.001
		0.22	1.002			0.06	0.994
		0.24	0.996			0.08	0.984
		0.26	0.988			0.1	0.973
		0.28	0.979			0.12	0.961
		0.3	0.97			0.14	0.948
		0.32	0.961			0.16	0.936
		0.34	0.951			0.18	0.923
		0.36	0.941			0.2	0.911
		0.38	0.931			0.22	0.898
		0.4	0.922			0.24	0.886
		0.42	0.913			0.26	0.874
		0.44	0.904			0.28	0.863
		0.46	0.895			0.3	0.851
		0.48	0.886			0.32	0.841
		0.5	0.878			0.34	0.83
		0.52	0.869			0.36	0.819
		0.54	0.861			0.38	0.809
		0.56	0.853			0.4	0.8
		0.58	0.846			0.42	0.79
		0.6	0.838			0.44	0.781
		0.62	0.831			0.46	0.772
		0.64	0.824			0.48	0.763
		0.66	0.817			0.5	0.754
		0.68	0.81			0.52	0.746
		0.7	0.803			0.54	0.738
		0.72	0.797			0.56	0.73
		0.74	0.79			0.58	0.722
		0.76	0.784			0.6	0.715
		0.78	0.778			0.62	0.707
		0.8	0.772			0.64	0.7
		0.82	0.766			0.66	0.693
		0.84	0.761			0.68	0.686
		0.86	0.755			0.7	0.68
		0.88	0.75			0.72	0.673
		0.9	0.744			0.74	0.667
		0.92	0.739			0.76	0.661
		0.94	0.734			0.78	0.655
		0.96	0.729			0.8	0.649
		0.98	0.724			0.82	0.644
		1	0.719			0.84	0.638
		1.02	0.715			0.86	0.633
		1.04	0.71			0.88	0.628
		1.06	0.706			0.9	0.623
		1.08	0.701			0.92	0.618
		1.1	0.697			0.94	0.613
		1.12	0.693			0.96	0.608
		1.14	0.689			0.98	0.603
		1.16	0.685			1	0.599
		1.18	0.681			1.02	0.595
		1.2	0.677			1.04	0.59
		1.22	0.673			1.06	0.586
		1.24	0.669			1.08	0.582
		1.26	0.666			1.1	0.578
		1.28	0.662			1.12	0.574
		1.3	0.658			1.14	0.571
		1.32	0.655			1.16	0.567
		1.34	0.652			1.18	0.563
		1.36	0.648			1.2	0.56
		1.38	0.645			1.22	0.556
		1.4	0.642			1.24	0.553
		1.42	0.639			1.26	0.55
		1.44	0.636			1.28	0.547
		1.46	0.633			1.3	0.544
		1.48	0.63			1.32	0.541
		1.5	0.627			1.34	0.538
		1.52	0.624			1.36	0.535
		1.54	0.621			1.38	0.532
		1.56	0.618			1.4	0.529
		1.58	0.615			1.42	0.527
		1.6	0.613			1.44	0.524
		1.62	0.61			1.46	0.521
		1.64	0.607			1.48	0.519
		1.66	0.605			1.5	0.516
		1.68	0.602			1.52	0.514
		1.7	0.6			1.54	0.512
		1.72	0.597			1.56	0.509
		1.74	0.595			1.58	0.507
		1.76	0.593			1.6	0.505
		1.78	0.59			1.62	0.503
		1.8	0.588			1.64	0.501
		1.82	0.586			1.66	0.499
		1.84	0.583			1.68	0.497
		1.86	0.581			1.7	0.495
		1.88	0.579			1.72	0.493
		1.9	0.577			1.74	0.491
		1.92	0.575			1.76	0.489
		1.94	0.573			1.78	0.487
		1.96	0.571			1.8	0.486
		1.98	0.569			1.82	0.484
		2	0.567			1.84	0.482
		2.02	0.565			1.86	0.481
		2.04	0.563			1.88	0.479
		2.06	0.561			1.9	0.477
		2.08	0.559			1.92	0.476
		2.1	0.557			1.94	0.474
		2.12	0.555			1.96	0.473
		2.14	0.553			1.98	0.471
		2.16	0.552			2	0.47
		2.18	0.55			2.02	0.468
		2.2	0.548			2.04	0.467
		2.22	0.546			2.06	0.466
		2.24	0.545			2.08	0.464
		2.26	0.543			2.1	0.463
		2.28	0.541			2.12	0.462
		2.3	0.539			2.14	0.461
		2.32	0.538			2.16	0.459
		2.34	0.536			2.18	0.458
		2.36	0.535			2.2	0.457
		2.38	0.533			2.22	0.456
		2.4	0.531			2.24	0.455
		2.42	0.53			2.26	0.453
		2.44	0.528			2.28	0.452
		2.46	0.527			2.3	0.451
		2.48	0.525			2.32	0.45
		2.5	0.524			2.34	0.449
		2.52	0.522			2.36	0.448
		2.54	0.521			2.38	0.447
		2.56	0.519			2.4	0.446
		2.58	0.518			2.42	0.445
		2.6	0.516			2.44	0.444
		2.62	0.515			2.46	0.443
		2.64	0.513			2.48	0.442
		2.66	0.512			2.5	0.441
		2.68	0.511			2.52	0.44
		2.7	0.509			2.54	0.44
		2.72	0.508			2.56	0.439
		2.74	0.506			2.58	0.438
		2.76	0.505			2.6	0.437
		2.78	0.504			2.62	0.436
		2.8	0.502			2.64	0.435
		2.82	0.501			2.66	0.434
		2.84	0.5			2.68	0.434
		2.86	0.498			2.7	0.433
		2.88	0.497			2.72	0.432
		2.9	0.496			2.74	0.431
		2.92	0.495			2.76	0.43
		2.94	0.493			2.78	0.43
		2.96	0.492			2.8	0.429
		2.98	0.491			2.82	0.428
		3	0.49			2.84	0.427
		3.02	0.488			2.86	0.427
		3.04	0.487			2.88	0.426
		3.06	0.486			2.9	0.425
		3.08	0.485			2.92	0.425
		3.1	0.483			2.94	0.424
		3.12	0.482			2.96	0.423
		3.14	0.481			2.98	0.423
		3.16	0.48			3	0.422
		3.18	0.479			3.02	0.421
		3.2	0.477			3.04	0.421
		3.22	0.476			3.06	0.42
		3.24	0.475			3.08	0.419
		3.26	0.474			3.1	0.419
		3.28	0.473			3.12	0.418
		3.3	0.472			3.14	0.417
		3.32	0.471			3.16	0.417
		3.34	0.469			3.18	0.416
		3.36	0.468			3.2	0.416
		3.38	0.467			3.22	0.415
		3.4	0.466			3.24	0.414
		3.42	0.465			3.26	0.414
		3.44	0.464			3.28	0.413
		3.46	0.463			3.3	0.413
		3.48	0.462			3.32	0.412
		3.5	0.461			3.34	0.412
		3.52	0.459			3.36	0.411
		3.54	0.458			3.38	0.41
		3.56	0.457			3.4	0.41
		3.58	0.456			3.42	0.409
		3.6	0.455			3.44	0.409
		3.62	0.454			3.46	0.408
		3.64	0.453			3.48	0.408
		3.66	0.452			3.5	0.407
		3.68	0.451			3.52	0.407
		3.7	0.45			3.54	0.406
		3.72	0.449			3.56	0.406
		3.74	0.448			3.58	0.405
		3.76	0.447			3.6	0.405
		3.78	0.446			3.62	0.404
		3.8	0.445			3.64	0.404
		3.82	0.444			3.66	0.403
		3.84	0.443			3.68	0.403
		3.86	0.442			3.7	0.402
		3.88	0.441			3.72	0.402
		3.9	0.44			3.74	0.401
		3.92	0.439			3.76	0.401
		3.94	0.438			3.78	0.4
		3.96	0.437			3.8	0.4
		3.98	0.436			3.82	0.399
		4	0.435			3.84	0.399
		4.02	0.434			3.86	0.398
		4.04	0.433			3.88	0.398
		4.06	0.432			3.9	0.397
		4.08	0.431			3.92	0.397
		4.1	0.43			3.94	0.397
		4.12	0.429			3.96	0.396
		4.14	0.428			3.98	0.396
		4.16	0.427			4	0.395
		4.18	0.426			4.02	0.395
		4.2	0.425			4.04	0.394
		4.22	0.424			4.06	0.394
		4.24	0.423			4.08	0.393
		4.26	0.422			4.1	0.393
		4.28	0.421			4.12	0.393
		4.3	0.42			4.14	0.392
		4.32	0.419			4.16	0.392
		4.34	0.418			4.18	0.391
		4.36	0.418			4.2	0.391
		4.38	0.417			4.22	0.39
		4.4	0.416			4.24	0.39
		4.42	0.415			4.26	0.39
		4.44	0.414			4.28	0.389
		4.46	0.413			4.3	0.389
		4.48	0.412			4.32	0.388
		4.5	0.411			4.34	0.388
		4.52	0.41			4.36	0.388
		4.54	0.409			4.38	0.387
		4.56	0.408			4.4	0.387
		4.58	0.407			4.42	0.386
		4.6	0.407			4.44	0.386
		4.62	0.406			4.46	0.386
		4.64	0.405			4.48	0.385
		4.66	0.404			4.5	0.385
		4.68	0.403			4.52	0.384
		4.7	0.402			4.54	0.384
		4.72	0.401			4.56	0.384
		4.74	0.4			4.58	0.383
		4.76	0.399			4.6	0.383
		4.78	0.399			4.62	0.382
		4.8	0.398			4.64	0.382
		4.82	0.397			4.66	0.382
		4.84	0.396			4.68	0.381
		4.86	0.395			4.7	0.381
		4.88	0.394			4.72	0.381
		4.9	0.393			4.74	0.38
		4.92	0.393			4.76	0.38
		4.94	0.392			4.78	0.379
		4.96	0.391			4.8	0.379
		4.98	0.39			4.82	0.379
		5	0.389			4.84	0.378
		5.02	0.388			4.86	0.378
		5.04	0.387			4.88	0.378
		5.06	0.387			4.9	0.377
		5.08	0.386			4.92	0.377
		5.1	0.385			4.94	0.376
		5.12	0.384			4.96	0.376
		5.14	0.383			4.98	0.376
		5.16	0.382			5	0.375
		5.18	0.382			5.02	0.375
		5.2	0.381			5.04	0.375
		5.22	0.38			5.06	0.374
		5.24	0.379			5.08	0.374
		5.26	0.378			5.1	0.374
		5.28	0.377			5.12	0.373
		5.3	0.377			5.14	0.373
		5.32	0.376			5.16	0.373
		5.34	0.375			5.18	0.372
		5.36	0.374			5.2	0.372
		5.38	0.373			5.22	0.371
		5.4	0.373			5.24	0.371
		5.42	0.372			5.26	0.371
		5.44	0.371			5.28	0.37
		5.46	0.37			5.3	0.37
		5.48	0.369			5.32	0.37
		5.5	0.369			5.34	0.369
		5.52	0.368			5.36	0.369
		5.54	0.367			5.38	0.369
		5.56	0.366			5.4	0.368
		5.58	0.365			5.42	0.368
		5.6	0.365			5.44	0.368
		5.62	0.364			5.46	0.367
		5.64	0.363			5.48	0.367
		5.66	0.362			5.5	0.367
		5.68	0.361			5.52	0.366
		5.7	0.361			5.54	0.366
		5.72	0.36			5.56	0.366
		5.74	0.359			5.58	0.365
		5.76	0.358			5.6	0.365
		5.78	0.358			5.62	0.365
		5.8	0.357			5.64	0.364
		5.82	0.356			5.66	0.364
		5.84	0.355			5.68	0.364
		5.86	0.354			5.7	0.363
		5.88	0.354			5.72	0.363
		5.9	0.353			5.74	0.363
		5.92	0.352			5.76	0.362
		5.94	0.351			5.78	0.362
		5.96	0.351			5.8	0.362
		5.98	0.35			5.82	0.361
		6	0.349			5.84	0.361
		6.02	0.348			5.86	0.361
		6.04	0.348			5.88	0.361
		6.06	0.347			5.9	0.36
		6.08	0.346			5.92	0.36
		6.1	0.345			5.94	0.36
		6.12	0.345			5.96	0.359
		6.14	0.344			5.98	0.359
		6.16	0.343			6	0.359
		6.18	0.342			6.02	0.358
		6.2	0.342			6.04	0.358
		6.22	0.341			6.06	0.358
		6.24	0.34			6.08	0.357
		6.26	0.339			6.1	0.357
		6.28	0.339			6.12	0.357
		6.3	0.338			6.14	0.356
		6.32	0.337			6.16	0.356
		6.34	0.337			6.18	0.356
		6.36	0.336			6.2	0.356
		6.38	0.335			6.22	0.355
		6.4	0.334			6.24	0.355
		6.42	0.334			6.26	0.355
		6.44	0.333			6.28	0.354
		6.46	0.332			6.3	0.354
		6.48	0.332			6.32	0.354
		6.5	0.331			6.34	0.353
		6.52	0.33			6.36	0.353
		6.54	0.329			6.38	0.353
		6.56	0.329			6.4	0.353
		6.58	0.328			6.42	0.352
		6.6	0.327			6.44	0.352
		6.62	0.327			6.46	0.352
		6.64	0.326			6.48	0.351
		6.66	0.325			6.5	0.351
		6.68	0.324			6.52	0.351
		6.7	0.324			6.54	0.35
		6.72	0.323			6.56	0.35
		6.74	0.322			6.58	0.35
		6.76	0.322			6.6	0.35
		6.78	0.321			6.62	0.349
		6.8	0.32			6.64	0.349
		6.82	0.32			6.66	0.349
		6.84	0.319			6.68	0.348
		6.86	0.318			6.7	0.348
		6.88	0.318			6.72	0.348
		6.9	0.317			6.74	0.348
		6.92	0.316			6.76	0.347
		6.94	0.316			6.78	0.347
		6.96	0.315			6.8	0.347
		6.98	0.314			6.82	0.346
		7	0.314			6.84	0.346
		7.02	0.313			6.86	0.346
		7.04	0.312			6.88	0.346
		7.06	0.312			6.9	0.345
		7.08	0.311			6.92	0.345
		7.1	0.31			6.94	0.345
		7.12	0.31			6.96	0.345
		7.14	0.309			6.98	0.344
		7.16	0.308			7	0.344
		7.18	0.308			7.02	0.344
		7.2	0.307			7.04	0.343
		7.22	0.306			7.06	0.343
		7.24	0.306			7.08	0.343
		7.26	0.305			7.1	0.343
		7.28	0.304			7.12	0.342
		7.3	0.304			7.14	0.342
		7.32	0.303			7.16	0.342
		7.34	0.302			7.18	0.342
		7.36	0.302			7.2	0.341
		7.38	0.301			7.22	0.341
		7.4	0.3			7.24	0.341
		7.42	0.3			7.26	0.34
		7.44	0.299			7.28	0.34
		7.46	0.298			7.3	0.34
		7.48	0.298			7.32	0.34
		7.5	0.297			7.34	0.339
		7.52	0.297			7.36	0.339
		7.54	0.296			7.38	0.339
		7.56	0.295			7.4	0.339
		7.58	0.295			7.42	0.338
		7.6	0.294			7.44	0.338
		7.62	0.293			7.46	0.338
		7.64	0.293			7.48	0.338
		7.66	0.292			7.5	0.337
		7.68	0.292			7.52	0.337
		7.7	0.291			7.54	0.337
		7.72	0.29			7.56	0.336
		7.74	0.29			7.58	0.336
		7.76	0.289			7.6	0.336
		7.78	0.288			7.62	0.336
		7.8	0.288			7.64	0.335
		7.82	0.287			7.66	0.335
		7.84	0.287			7.68	0.335
		7.86	0.286			7.7	0.335
		7.88	0.285			7.72	0.334
		7.9	0.285			7.74	0.334
		7.92	0.284			7.76	0.334
		7.94	0.284			7.78	0.334
		7.96	0.283			7.8	0.333
		7.98	0.282			7.82	0.333
		8	0.282			7.84	0.333
		8.02	0.281			7.86	0.333
		8.04	0.281			7.88	0.332
		8.06	0.28			7.9	0.332
		8.08	0.279			7.92	0.332
		8.1	0.279			7.94	0.332
		8.12	0.278			7.96	0.331
		8.14	0.278			7.98	0.331
		8.16	0.277			8	0.331
		8.18	0.276			8.02	0.331
		8.2	0.276			8.04	0.33
		8.22	0.275			8.06	0.33
		8.24	0.275			8.08	0.33
		8.26	0.274			8.1	0.33
		8.28	0.273			8.12	0.329
		8.3	0.273			8.14	0.329
		8.32	0.272			8.16	0.329
		8.34	0.272			8.18	0.329
		8.36	0.271			8.2	0.329
		8.38	0.271			8.22	0.328
		8.4	0.27			8.24	0.328
		8.42	0.269			8.26	0.328
		8.44	0.269			8.28	0.328
		8.46	0.268			8.3	0.327
		8.48	0.268			8.32	0.327
		8.5	0.267			8.34	0.327
		8.52	0.267			8.36	0.327
		8.54	0.266			8.38	0.326
		8.56	0.265			8.4	0.326
		8.58	0.265			8.42	0.326
		8.6	0.264			8.44	0.326
		8.62	0.264			8.46	0.325
		8.64	0.263			8.48	0.325
		8.66	0.263			8.5	0.325
		8.68	0.262			8.52	0.325
		8.7	0.261			8.54	0.325
		8.72	0.261			8.56	0.324
		8.74	0.26			8.58	0.324
		8.76	0.26			8.6	0.324
		8.78	0.259			8.62	0.324
		8.8	0.259			8.64	0.323
		8.82	0.258			8.66	0.323
		8.84	0.258			8.68	0.323
		8.86	0.257			8.7	0.323
		8.88	0.257			8.72	0.322
		8.9	0.256			8.74	0.322
		8.92	0.255			8.76	0.322
		8.94	0.255			8.78	0.322
		8.96	0.254			8.8	0.322
		8.98	0.254			8.82	0.321
		9	0.253			8.84	0.321
		9.02	0.253			8.86	0.321
		9.04	0.252			8.88	0.321
		9.06	0.252			8.9	0.32
		9.08	0.251			8.92	0.32
		9.1	0.251			8.94	0.32
		9.12	0.25			8.96	0.32
		9.14	0.25			8.98	0.32
		9.16	0.249			9	0.319
		9.18	0.248			9.02	0.319
		9.2	0.248			9.04	0.319
		9.22	0.247			9.06	0.319
		9.24	0.247			9.08	0.318
		9.26	0.246			9.1	0.318
		9.28	0.246			9.12	0.318
		9.3	0.245			9.14	0.318
		9.32	0.245			9.16	0.318
		9.34	0.244			9.18	0.317
		9.36	0.244			9.2	0.317
		9.38	0.243			9.22	0.317
		9.4	0.243			9.24	0.317
		9.42	0.242			9.26	0.317
		9.44	0.242			9.28	0.316
		9.46	0.241			9.3	0.316
		9.48	0.241			9.32	0.316
		9.5	0.24			9.34	0.316
		9.52	0.24			9.36	0.315
		9.54	0.239			9.38	0.315
		9.56	0.239			9.4	0.315
		9.58	0.238			9.42	0.315
		9.6	0.238			9.44	0.315
		9.62	0.237			9.46	0.314
		9.64	0.237			9.48	0.314
		9.66	0.236			9.5	0.314
		9.68	0.236			9.52	0.314
		9.7	0.235			9.54	0.314
		9.72	0.235			9.56	0.313
		9.74	0.234			9.58	0.313
		9.76	0.234			9.6	0.313
		9.78	0.233			9.62	0.313
		9.8	0.233			9.64	0.313
		9.82	0.232			9.66	0.312
		9.84	0.232			9.68	0.312
		9.86	0.231			9.7	0.312
		9.88	0.231			9.72	0.312
		9.9	0.23			9.74	0.312
		9.92	0.23			9.76	0.311
		9.94	0.229			9.78	0.311
		9.96	0.229			9.8	0.311
		9.98	0.228			9.82	0.311
		10	0.228			9.84	0.311
		10.02	0.227			9.86	0.31
		10.04	0.227			9.88	0.31
		10.06	0.226			9.9	0.31
		10.08	0.226			9.92	0.31
		10.1	0.225			9.94	0.31
		10.12	0.225			9.96	0.309
		10.14	0.224			9.98	0.309
		10.16	0.224			10	0.309
		10.18	0.223			10.02	0.309
		10.2	0.223			10.04	0.309
		10.22	0.223			10.06	0.308
		10.24	0.222			10.08	0.308
		10.26	0.222			10.1	0.308
		10.28	0.221			10.12	0.308
		10.3	0.221			10.14	0.308
		10.32	0.22			10.16	0.307
		10.34	0.22			10.18	0.307
		10.36	0.219			10.2	0.307
		10.38	0.219			10.22	0.307
		10.4	0.218			10.24	0.307
		10.42	0.218			10.26	0.307
		10.44	0.217			10.28	0.306
		10.46	0.217			10.3	0.306
		10.48	0.217			10.32	0.306
		10.5	0.216			10.34	0.306
		10.52	0.216			10.36	0.306
		10.54	0.215			10.38	0.305
		10.56	0.215			10.4	0.305
		10.58	0.214			10.42	0.305
		10.6	0.214			10.44	0.305
		10.62	0.213			10.46	0.305
		10.64	0.213			10.48	0.304
		10.66	0.212			10.5	0.304
		10.68	0.212			10.52	0.304
		10.7	0.212			10.54	0.304
		10.72	0.211			10.56	0.304
		10.74	0.211			10.58	0.304
		10.76	0.21			10.6	0.303
		10.78	0.21			10.62	0.303
		10.8	0.209			10.64	0.303
		10.82	0.209			10.66	0.303
		10.84	0.208			10.68	0.303
		10.86	0.208			10.7	0.302
		10.88	0.208			10.72	0.302
		10.9	0.207			10.74	0.302
		10.92	0.207			10.76	0.302
		10.94	0.206			10.78	0.302
		10.96	0.206			10.8	0.302
		10.98	0.205			10.82	0.301
		11	0.205			10.84	0.301
		11.02	0.205			10.86	0.301
		11.04	0.204			10.88	0.301
		11.06	0.204			10.9	0.301
		11.08	0.203			10.92	0.3
		11.1	0.203			10.94	0.3
		11.12	0.202			10.96	0.3
		11.14	0.202			10.98	0.3
		11.16	0.202			11	0.3
		11.18	0.201			11.02	0.3
		11.2	0.201			11.04	0.299
		11.22	0.2			11.06	0.299
		11.24	0.2			11.08	0.299
		11.26	0.199			11.1	0.299
		11.28	0.199			11.12	0.299
		11.3	0.199			11.14	0.299
		11.32	0.198			11.16	0.298
		11.34	0.198			11.18	0.298
		11.36	0.197			11.2	0.298
		11.38	0.197			11.22	0.298
		11.4	0.197			11.24	0.298
		11.42	0.196			11.26	0.298
		11.44	0.196			11.28	0.297
		11.46	0.195			11.3	0.297
		11.48	0.195			11.32	0.297
		11.5	0.195			11.34	0.297
		11.52	0.194			11.36	0.297
		11.54	0.194			11.38	0.297
		11.56	0.193			11.4	0.296
		11.58	0.193			11.42	0.296
		11.6	0.192			11.44	0.296
		11.62	0.192			11.46	0.296
		11.64	0.192			11.48	0.296
		11.66	0.191			11.5	0.296
		11.68	0.191			11.52	0.295
		11.7	0.19			11.54	0.295
		11.72	0.19			11.56	0.295
		11.74	0.19			11.58	0.295
		11.76	0.189			11.6	0.295
		11.78	0.189			11.62	0.295
		11.8	0.188			11.64	0.294
		11.82	0.188			11.66	0.294
		11.84	0.188			11.68	0.294
		11.86	0.187			11.7	0.294
		11.88	0.187			11.72	0.294
		11.9	0.187			11.74	0.294
		11.92	0.186			11.76	0.293
		11.94	0.186			11.78	0.293
		11.96	0.185			11.8	0.293
		11.98	0.185			11.82	0.293
		12	0.185			11.84	0.293
		12.02	0.184			11.86	0.293
		12.04	0.184			11.88	0.292
		12.06	0.183			11.9	0.292
		12.08	0.183			11.92	0.292
		12.1	0.183			11.94	0.292
		12.12	0.182			11.96	0.292
		12.14	0.182			11.98	0.292
		12.16	0.182			12	0.291
		12.18	0.181			12.02	0.291
		12.2	0.181			12.04	0.291
		12.22	0.18			12.06	0.291
		12.24	0.18			12.08	0.291
		12.26	0.18			12.1	0.291
		12.28	0.179			12.12	0.291
		12.3	0.179			12.14	0.29
		12.32	0.179			12.16	0.29
		12.34	0.178			12.18	0.29
		12.36	0.178			12.2	0.29
		12.38	0.177			12.22	0.29
		12.4	0.177			12.24	0.29
		12.42	0.177			12.26	0.289
		12.44	0.176			12.28	0.289
		12.46	0.176			12.3	0.289
		12.48	0.176			12.32	0.289
		12.5	0.175			12.34	0.289
		12.52	0.175			12.36	0.289
		12.54	0.174			12.38	0.289
		12.56	0.174			12.4	0.288
		12.58	0.174			12.42	0.288
		12.6	0.173			12.44	0.288
		12.62	0.173			12.46	0.288
		12.64	0.173			12.48	0.288
		12.66	0.172			12.5	0.288
		12.68	0.172			12.52	0.288
		12.7	0.172			12.54	0.287
		12.72	0.171			12.56	0.287
		12.74	0.171			12.58	0.287
		12.76	0.171			12.6	0.287
		12.78	0.17			12.62	0.287
		12.8	0.17			12.64	0.287
		12.82	0.169			12.66	0.287
		12.84	0.169			12.68	0.286
		12.86	0.169			12.7	0.286
		12.88	0.168			12.72	0.286
		12.9	0.168			12.74	0.286
		12.92	0.168			12.76	0.286
		12.94	0.167			12.78	0.286
		12.96	0.167			12.8	0.285
		12.98	0.167			12.82	0.285
		13	0.166			12.84	0.285
		13.02	0.166			12.86	0.285
		13.04	0.166			12.88	0.285
		13.06	0.165			12.9	0.285
		13.08	0.165			12.92	0.285
		13.1	0.165			12.94	0.284
		13.12	0.164			12.96	0.284
		13.14	0.164			12.98	0.284
		13.16	0.164			13	0.284
		13.18	0.163			13.02	0.284
		13.2	0.163			13.04	0.284
		13.22	0.163			13.06	0.284
		13.24	0.162			13.08	0.284
		13.26	0.162			13.1	0.283
		13.28	0.162			13.12	0.283
		13.3	0.161			13.14	0.283
		13.32	0.161			13.16	0.283
		13.34	0.161			13.18	0.283
		13.36	0.16			13.2	0.283
		13.38	0.16			13.22	0.283
		13.4	0.16			13.24	0.282
		13.42	0.159			13.26	0.282
		13.44	0.159			13.28	0.282
		13.46	0.159			13.3	0.282
		13.48	0.158			13.32	0.282
		13.5	0.158			13.34	0.282
		13.52	0.158			13.36	0.282
		13.54	0.157			13.38	0.281
		13.56	0.157			13.4	0.281
		13.58	0.157			13.42	0.281
		13.6	0.156			13.44	0.281
		13.62	0.156			13.46	0.281
		13.64	0.156			13.48	0.281
		13.66	0.155			13.5	0.281
		13.68	0.155			13.52	0.281
		13.7	0.155			13.54	0.28
		13.72	0.154			13.56	0.28
		13.74	0.154			13.58	0.28
		13.76	0.154			13.6	0.28
		13.78	0.153			13.62	0.28
		13.8	0.153			13.64	0.28
		13.82	0.153			13.66	0.28
		13.84	0.152			13.68	0.279
		13.86	0.152			13.7	0.279
		13.88	0.152			13.72	0.279
		13.9	0.152			13.74	0.279
		13.92	0.151			13.76	0.279
		13.94	0.151			13.78	0.279
		13.96	0.151			13.8	0.279
		13.98	0.15			13.82	0.279
		14	0.15			13.84	0.278
		14.02	0.15			13.86	0.278
		14.04	0.149			13.88	0.278
		14.06	0.149			13.9	0.278
		14.08	0.149			13.92	0.278
		14.1	0.148			13.94	0.278
		14.12	0.148			13.96	0.278
		14.14	0.148			13.98	0.278
		14.16	0.148			14	0.277
		14.18	0.147			14.02	0.277
		14.2	0.147			14.04	0.277
		14.22	0.147			14.06	0.277
		14.24	0.146			14.08	0.277
		14.26	0.146			14.1	0.277
		14.28	0.146			14.12	0.277
		14.3	0.145			14.14	0.277
		14.32	0.145			14.16	0.276
		14.34	0.145			14.18	0.276
		14.36	0.145			14.2	0.276
		14.38	0.144			14.22	0.276
		14.4	0.144			14.24	0.276
		14.42	0.144			14.26	0.276
		14.44	0.143			14.28	0.276
		14.46	0.143			14.3	0.276
		14.48	0.143			14.32	0.275
		14.5	0.142			14.34	0.275
		14.52	0.142			14.36	0.275
		14.54	0.142			14.38	0.275
		14.56	0.142			14.4	0.275
		14.58	0.141			14.42	0.275
		14.6	0.141			14.44	0.275
		14.62	0.141			14.46	0.275
		14.64	0.14			14.48	0.274
		14.66	0.14			14.5	0.274
		14.68	0.14			14.52	0.274
		14.7	0.14			14.54	0.274
		14.72	0.139			14.56	0.274
		14.74	0.139			14.58	0.274
		14.76	0.139			14.6	0.274
		14.78	0.138			14.62	0.274
		14.8	0.138			14.64	0.273
		14.82	0.138			14.66	0.273
		14.84	0.138			14.68	0.273
		14.86	0.137			14.7	0.273
		14.88	0.137			14.72	0.273
		14.9	0.137			14.74	0.273
		14.92	0.136			14.76	0.273
		14.94	0.136			14.78	0.273
		14.96	0.136			14.8	0.273
		14.98	0.136			14.82	0.272
		15	0.135			14.84	0.272
		15.02	0.135			14.86	0.272
		15.04	0.135			14.88	0.272
		15.06	0.135			14.9	0.272
		15.08	0.134			14.92	0.272
		15.1	0.134			14.94	0.272
		15.12	0.134			14.96	0.272
		15.14	0.133			14.98	0.272
		15.16	0.133			15	0.271
		15.18	0.133			15.02	0.271
		15.2	0.133			15.04	0.271
		15.22	0.132			15.06	0.271
		15.24	0.132			15.08	0.271
		15.26	0.132			15.1	0.271
		15.28	0.132			15.12	0.271
		15.3	0.131			15.14	0.271
		15.32	0.131			15.16	0.271
		15.34	0.131			15.18	0.27
		15.36	0.13			15.2	0.27
		15.38	0.13			15.22	0.27
		15.4	0.13			15.24	0.27
		15.42	0.13			15.26	0.27
		15.44	0.129			15.28	0.27
		15.46	0.129			15.3	0.27
		15.48	0.129			15.32	0.27
		15.5	0.129			15.34	0.27
		15.52	0.128			15.36	0.269
		15.54	0.128			15.38	0.269
		15.56	0.128			15.4	0.269
		15.58	0.128			15.42	0.269
		15.6	0.127			15.44	0.269
		15.62	0.127			15.46	0.269
		15.64	0.127			15.48	0.269
		15.66	0.127			15.5	0.269
		15.68	0.126			15.52	0.269
		15.7	0.126			15.54	0.268
		15.72	0.126			15.56	0.268
		15.74	0.126			15.58	0.268
		15.76	0.125			15.6	0.268
		15.78	0.125			15.62	0.268
		15.8	0.125			15.64	0.268
		15.82	0.124			15.66	0.268
		15.84	0.124			15.68	0.268
		15.86	0.124			15.7	0.268
		15.88	0.124			15.72	0.267
		15.9	0.123			15.74	0.267
		15.92	0.123			15.76	0.267
		15.94	0.123			15.78	0.267
		15.96	0.123			15.8	0.267
		15.98	0.122			15.82	0.267
		16	0.122			15.84	0.267
		16.02	0.122			15.86	0.267
		16.04	0.122			15.88	0.267
		16.06	0.122			15.9	0.267
		16.08	0.121			15.92	0.266
		16.1	0.121			15.94	0.266
		16.12	0.121			15.96	0.266
		16.14	0.121			15.98	0.266
		16.16	0.12			16	0.266
		16.18	0.12			16.02	0.266
		16.2	0.12			16.04	0.266
		16.22	0.12			16.06	0.266
		16.24	0.119			16.08	0.266
		16.26	0.119			16.1	0.265
		16.28	0.119			16.12	0.265
		16.3	0.119			16.14	0.265
		16.32	0.118			16.16	0.265
		16.34	0.118			16.18	0.265
		16.36	0.118			16.2	0.265
		16.38	0.118			16.22	0.265
		16.4	0.117			16.24	0.265
		16.42	0.117			16.26	0.265
		16.44	0.117			16.28	0.265
		16.46	0.117			16.3	0.264
		16.48	0.116			16.32	0.264
		16.5	0.116			16.34	0.264
		16.52	0.116			16.36	0.264
		16.54	0.116			16.38	0.264
		16.56	0.116			16.4	0.264
		16.58	0.115			16.42	0.264
		16.6	0.115			16.44	0.264
		16.62	0.115			16.46	0.264
		16.64	0.115			16.48	0.264
		16.66	0.114			16.5	0.263
		16.68	0.114			16.52	0.263
		16.7	0.114			16.54	0.263
		16.72	0.114			16.56	0.263
		16.74	0.113			16.58	0.263
		16.76	0.113			16.6	0.263
		16.78	0.113			16.62	0.263
		16.8	0.113			16.64	0.263
		16.82	0.113			16.66	0.263
		16.84	0.112			16.68	0.263
		16.86	0.112			16.7	0.263
		16.88	0.112			16.72	0.262
		16.9	0.112			16.74	0.262
		16.92	0.111			16.76	0.262
		16.94	0.111			16.78	0.262
		16.96	0.111			16.8	0.262
		16.98	0.111			16.82	0.262
		17	0.111			16.84	0.262
		17.02	0.11			16.86	0.262
		17.04	0.11			16.88	0.262
		17.06	0.11			16.9	0.262
		17.08	0.11			16.92	0.261
		17.1	0.109			16.94	0.261
		17.12	0.109			16.96	0.261
		17.14	0.109			16.98	0.261
		17.16	0.109			17	0.261
		17.18	0.109			17.02	0.261
		17.2	0.108			17.04	0.261
		17.22	0.108			17.06	0.261
		17.24	0.108			17.08	0.261
		17.26	0.108			17.1	0.261
		17.28	0.107			17.12	0.261
		17.3	0.107			17.14	0.26
		17.32	0.107			17.16	0.26
		17.34	0.107			17.18	0.26
		17.36	0.107			17.2	0.26
		17.38	0.106			17.22	0.26
		17.4	0.106			17.24	0.26
		17.42	0.106			17.26	0.26
		17.44	0.106			17.28	0.26
		17.46	0.106			17.3	0.26
		17.48	0.105			17.32	0.26
		17.5	0.105			17.34	0.26
		17.52	0.105			17.36	0.259
		17.54	0.105			17.38	0.259
		17.56	0.104			17.4	0.259
		17.58	0.104			17.42	0.259
		17.6	0.104			17.44	0.259
		17.62	0.104			17.46	0.259
		17.64	0.104			17.48	0.259
		17.66	0.103			17.5	0.259
		17.68	0.103			17.52	0.259
		17.7	0.103			17.54	0.259
		17.72	0.103			17.56	0.259
		17.74	0.103			17.58	0.258
		17.76	0.102			17.6	0.258
		17.78	0.102			17.62	0.258
		17.8	0.102			17.64	0.258
		17.82	0.102			17.66	0.258
		17.84	0.102			17.68	0.258
		17.86	0.101			17.7	0.258
		17.88	0.101			17.72	0.258
		17.9	0.101			17.74	0.258
		17.92	0.101			17.76	0.258
		17.94	0.101			17.78	0.258
		17.96	0.1			17.8	0.258
		17.98	0.1			17.82	0.257
		18	0.1			17.84	0.257
		18.02	0.1			17.86	0.257
		18.04	0.1			17.88	0.257
		18.06	0.099			17.9	0.257
		18.08	0.099			17.92	0.257
		18.1	0.099			17.94	0.257
		18.12	0.099			17.96	0.257
		18.14	0.099			17.98	0.257
		18.16	0.098			18	0.257
		18.18	0.098			18.02	0.257
		18.2	0.098			18.04	0.257
		18.22	0.098			18.06	0.256
		18.24	0.098			18.08	0.256
		18.26	0.097			18.1	0.256
		18.28	0.097			18.12	0.256
		18.3	0.097			18.14	0.256
		18.32	0.097			18.16	0.256
		18.34	0.097			18.18	0.256
		18.36	0.097			18.2	0.256
		18.38	0.096			18.22	0.256
		18.4	0.096			18.24	0.256
		18.42	0.096			18.26	0.256
		18.44	0.096			18.28	0.256
		18.46	0.096			18.3	0.255
		18.48	0.095			18.32	0.255
		18.5	0.095			18.34	0.255
		18.52	0.095			18.36	0.255
		18.54	0.095			18.38	0.255
		18.56	0.095			18.4	0.255
		18.58	0.094			18.42	0.255
		18.6	0.094			18.44	0.255
		18.62	0.094			18.46	0.255
		18.64	0.094			18.48	0.255
		18.66	0.094			18.5	0.255
		18.68	0.094			18.52	0.255
		18.7	0.093			18.54	0.254
		18.72	0.093			18.56	0.254
		18.74	0.093			18.58	0.254
		18.76	0.093			18.6	0.254
		18.78	0.093			18.62	0.254
		18.8	0.092			18.64	0.254
		18.82	0.092			18.66	0.254
		18.84	0.092			18.68	0.254
		18.86	0.092			18.7	0.254
		18.88	0.092			18.72	0.254
		18.9	0.092			18.74	0.254
		18.92	0.091			18.76	0.254
		18.94	0.091			18.78	0.254
		18.96	0.091			18.8	0.253
		18.98	0.091			18.82	0.253
		19	0.091			18.84	0.253
		19.02	0.09			18.86	0.253
		19.04	0.09			18.88	0.253
		19.06	0.09			18.9	0.253
		19.08	0.09			18.92	0.253
		19.1	0.09			18.94	0.253
		19.12	0.09			18.96	0.253
		19.14	0.089			18.98	0.253
		19.16	0.089			19	0.253
		19.18	0.089			19.02	0.253
		19.2	0.089			19.04	0.253
		19.22	0.089			19.06	0.252
		19.24	0.089			19.08	0.252
		19.26	0.088			19.1	0.252
		19.28	0.088			19.12	0.252
		19.3	0.088			19.14	0.252
		19.32	0.088			19.16	0.252
		19.34	0.088			19.18	0.252
		19.36	0.087			19.2	0.252
		19.38	0.087			19.22	0.252
		19.4	0.087			19.24	0.252
		19.42	0.087			19.26	0.252
		19.44	0.087			19.28	0.252
		19.46	0.087			19.3	0.252
		19.48	0.086			19.32	0.251
		19.5	0.086			19.34	0.251
		19.52	0.086			19.36	0.251
		19.54	0.086			19.38	0.251
		19.56	0.086			19.4	0.251
		19.58	0.086			19.42	0.251
		19.6	0.085			19.44	0.251
		19.62	0.085			19.46	0.251
		19.64	0.085			19.48	0.251
		19.66	0.085			19.5	0.251
		19.68	0.085			19.52	0.251
		19.7	0.085			19.54	0.251
		19.72	0.084			19.56	0.251
		19.74	0.084			19.58	0.25
		19.76	0.084			19.6	0.25
		19.78	0.084			19.62	0.25
		19.8	0.084			19.64	0.25
		19.82	0.084			19.66	0.25
		19.84	0.083			19.68	0.25
		19.86	0.083			19.7	0.25
		19.88	0.083			19.72	0.25
		19.9	0.083			19.74	0.25
		19.92	0.083			19.76	0.25
		19.94	0.083			19.78	0.25
		19.96	0.083			19.8	0.25
		19.98	0.082			19.82	0.25
		20	0.082			19.84	0.25
		20.02	0.082			19.86	0.249
		20.04	0.082			19.88	0.249
		20.06	0.082			19.9	0.249
		20.08	0.082			19.92	0.249
		20.1	0.081			19.94	0.249
		20.12	0.081			19.96	0.249
		20.14	0.081			19.98	0.249
		20.16	0.081			20	0.249
		20.18	0.081			20.02	0.249
		20.2	0.081			20.04	0.249
		20.22	0.08			20.06	0.249
		20.24	0.08			20.08	0.249
		20.26	0.08			20.1	0.249
		20.28	0.08			20.12	0.249
		20.3	0.08			20.14	0.249
		20.32	0.08			20.16	0.248
		20.34	0.08			20.18	0.248
		20.36	0.079			20.2	0.248
		20.38	0.079			20.22	0.248
		20.4	0.079			20.24	0.248
		20.42	0.079			20.26	0.248
		20.44	0.079			20.28	0.248
		20.46	0.079			20.3	0.248
		20.48	0.078			20.32	0.248
		20.5	0.078			20.34	0.248
		20.52	0.078			20.36	0.248
		20.54	0.078			20.38	0.248
		20.56	0.078			20.4	0.248
		20.58	0.078			20.42	0.248
		20.6	0.078			20.44	0.247
		20.62	0.077			20.46	0.247
		20.64	0.077			20.48	0.247
		20.66	0.077			20.5	0.247
		20.68	0.077			20.52	0.247
		20.7	0.077			20.54	0.247
		20.72	0.077			20.56	0.247
		20.74	0.077			20.58	0.247
		20.76	0.076			20.6	0.247
		20.78	0.076			20.62	0.247
		20.8	0.076			20.64	0.247
		20.82	0.076			20.66	0.247
		20.84	0.076			20.68	0.247
		20.86	0.076			20.7	0.247
		20.88	0.076			20.72	0.247
		20.9	0.075			20.74	0.246
		20.92	0.075			20.76	0.246
		20.94	0.075			20.78	0.246
		20.96	0.075			20.8	0.246
		20.98	0.075			20.82	0.246
		21	0.075			20.84	0.246
		21.02	0.075			20.86	0.246
		21.04	0.074			20.88	0.246
		21.06	0.074			20.9	0.246
		21.08	0.074			20.92	0.246
		21.1	0.074			20.94	0.246
		21.12	0.074			20.96	0.246
		21.14	0.074			20.98	0.246
		21.16	0.074			21	0.246
		21.18	0.073			21.02	0.246
		21.2	0.073			21.04	0.246
		21.22	0.073			21.06	0.245
		21.24	0.073			21.08	0.245
		21.26	0.073			21.1	0.245
		21.28	0.073			21.12	0.245
		21.3	0.073			21.14	0.245
		21.32	0.072			21.16	0.245
		21.34	0.072			21.18	0.245
		21.36	0.072			21.2	0.245
		21.38	0.072			21.22	0.245
		21.4	0.072			21.24	0.245
		21.42	0.072			21.26	0.245
		21.44	0.072			21.28	0.245
		21.46	0.071			21.3	0.245
		21.48	0.071			21.32	0.245
		21.5	0.071			21.34	0.245
		21.52	0.071			21.36	0.245
		21.54	0.071			21.38	0.244
		21.56	0.071			21.4	0.244
		21.58	0.071			21.42	0.244
		21.6	0.071			21.44	0.244
		21.62	0.07			21.46	0.244
		21.64	0.07			21.48	0.244
		21.66	0.07			21.5	0.244
		21.68	0.07			21.52	0.244
		21.7	0.07			21.54	0.244
		21.72	0.07			21.56	0.244
		21.74	0.07			21.58	0.244
		21.76	0.069			21.6	0.244
		21.78	0.069			21.62	0.244
		21.8	0.069			21.64	0.244
		21.82	0.069			21.66	0.244
		21.84	0.069			21.68	0.244
		21.86	0.069			21.7	0.243
		21.88	0.069			21.72	0.243
		21.9	0.069			21.74	0.243
		21.92	0.068			21.76	0.243
		21.94	0.068			21.78	0.243
		21.96	0.068			21.8	0.243
		21.98	0.068			21.82	0.243
		22	0.068			21.84	0.243
		22.02	0.068			21.86	0.243
		22.04	0.068			21.88	0.243
		22.06	0.068			21.9	0.243
		22.08	0.067			21.92	0.243
		22.1	0.067			21.94	0.243
		22.12	0.067			21.96	0.243
		22.14	0.067			21.98	0.243
		22.16	0.067			22	0.243
		22.18	0.067			22.02	0.243
		22.2	0.067			22.04	0.242
		22.22	0.067			22.06	0.242
		22.24	0.066			22.08	0.242
		22.26	0.066			22.1	0.242
		22.28	0.066			22.12	0.242
		22.3	0.066			22.14	0.242
		22.32	0.066			22.16	0.242
		22.34	0.066			22.18	0.242
		22.36	0.066			22.2	0.242
		22.38	0.066			22.22	0.242
		22.4	0.065			22.24	0.242
		22.42	0.065			22.26	0.242
		22.44	0.065			22.28	0.242
		22.46	0.065			22.3	0.242
		22.48	0.065			22.32	0.242
		22.5	0.065			22.34	0.242
		22.52	0.065			22.36	0.242
		22.54	0.065			22.38	0.241
		22.56	0.064			22.4	0.241
		22.58	0.064			22.42	0.241
		22.6	0.064			22.44	0.241
		22.62	0.064			22.46	0.241
		22.64	0.064			22.48	0.241
		22.66	0.064			22.5	0.241
		22.68	0.064			22.52	0.241
		22.7	0.064			22.54	0.241
		22.72	0.064			22.56	0.241
		22.74	0.063			22.58	0.241
		22.76	0.063			22.6	0.241
		22.78	0.063			22.62	0.241
		22.8	0.063			22.64	0.241
		22.82	0.063			22.66	0.241
		22.84	0.063			22.68	0.241
		22.86	0.063			22.7	0.241
		22.88	0.063			22.72	0.241
		22.9	0.062			22.74	0.24
		22.92	0.062			22.76	0.24
		22.94	0.062			22.78	0.24
		22.96	0.062			22.8	0.24
		22.98	0.062			22.82	0.24
		23	0.062			22.84	0.24
		23.02	0.062			22.86	0.24
		23.04	0.062			22.88	0.24
		23.06	0.062			22.9	0.24
		23.08	0.061			22.92	0.24
		23.1	0.061			22.94	0.24
		23.12	0.061			22.96	0.24
		23.14	0.061			22.98	0.24
		23.16	0.061			23	0.24
		23.18	0.061			23.02	0.24
		23.2	0.061			23.04	0.24
		23.22	0.061			23.06	0.24
		23.24	0.061			23.08	0.24
		23.26	0.06			23.1	0.239
		23.28	0.06			23.12	0.239
		23.3	0.06			23.14	0.239
		23.32	0.06			23.16	0.239
		23.34	0.06			23.18	0.239
		23.36	0.06			23.2	0.239
		23.38	0.06			23.22	0.239
		23.4	0.06			23.24	0.239
		23.42	0.06			23.26	0.239
		23.44	0.059			23.28	0.239
		23.46	0.059			23.3	0.239
		23.48	0.059			23.32	0.239
		23.5	0.059			23.34	0.239
		23.52	0.059			23.36	0.239
		23.54	0.059			23.38	0.239
		23.56	0.059			23.4	0.239
		23.58	0.059			23.42	0.239
		23.6	0.059			23.44	0.239
		23.62	0.058			23.46	0.239
		23.64	0.058			23.48	0.238
		23.66	0.058			23.5	0.238
		23.68	0.058			23.52	0.238
		23.7	0.058			23.54	0.238
		23.72	0.058			23.56	0.238
		23.74	0.058			23.58	0.238
		23.76	0.058			23.6	0.238
		23.78	0.058			23.62	0.238
		23.8	0.058			23.64	0.238
		23.82	0.057			23.66	0.238
		23.84	0.057			23.68	0.238
		23.86	0.057			23.7	0.238
		23.88	0.057			23.72	0.238
		23.9	0.057			23.74	0.238
		23.92	0.057			23.76	0.238
		23.94	0.057			23.78	0.238
		23.96	0.057			23.8	0.238
		23.98	0.057			23.82	0.238
		24	0.056			23.84	0.238
		24.02	0.056			23.86	0.238
		24.04	0.056			23.88	0.237
		24.06	0.056			23.9	0.237
		24.08	0.056			23.92	0.237
		24.1	0.056			23.94	0.237
		24.12	0.056			23.96	0.237
		24.14	0.056			23.98	0.237
		24.16	0.056			24	0.237
		24.18	0.056			24.02	0.237
		24.2	0.055			24.04	0.237
		24.22	0.055			24.06	0.237
		24.24	0.055			24.08	0.237
		24.26	0.055			24.1	0.237
		24.28	0.055			24.12	0.237
		24.3	0.055			24.14	0.237
		24.32	0.055			24.16	0.237
		24.34	0.055			24.18	0.237
		24.36	0.055			24.2	0.237
		24.38	0.055			24.22	0.237
		24.4	0.054			24.24	0.237
		24.42	0.054			24.26	0.237
		24.44	0.054			24.28	0.236
		24.46	0.054			24.3	0.236
		24.48	0.054			24.32	0.236
		24.5	0.054			24.34	0.236
		24.52	0.054			24.36	0.236
		24.54	0.054			24.38	0.236
		24.56	0.054			24.4	0.236
		24.58	0.054			24.42	0.236
		24.6	0.053			24.44	0.236
		24.62	0.053			24.46	0.236
		24.64	0.053			24.48	0.236
		24.66	0.053			24.5	0.236
		24.68	0.053			24.52	0.236
		24.7	0.053			24.54	0.236
		24.72	0.053			24.56	0.236
		24.74	0.053			24.58	0.236
		24.76	0.053			24.6	0.236
		24.78	0.053			24.62	0.236
		24.8	0.053			24.64	0.236
		24.82	0.052			24.66	0.236
		24.84	0.052			24.68	0.236
		24.86	0.052			24.7	0.235
		24.88	0.052			24.72	0.235
		24.9	0.052			24.74	0.235
		24.92	0.052			24.76	0.235
		24.94	0.052			24.78	0.235
		24.96	0.052			24.8	0.235
		24.98	0.052			24.82	0.235
		25	0.052			24.84	0.235
		25.02	0.052			24.86	0.235
		25.04	0.051			24.88	0.235
		25.06	0.051			24.9	0.235
		25.08	0.051			24.92	0.235
		25.1	0.051			24.94	0.235
		25.12	0.051			24.96	0.235
		25.14	0.051			24.98	0.235
		25.16	0.051			25	0.235
		25.18	0.051			25.02	0.235
		25.2	0.051			25.04	0.235
		25.22	0.051			25.06	0.235
		25.24	0.051			25.08	0.235
		25.26	0.05			25.1	0.235
		25.28	0.05			25.12	0.234
		25.3	0.05			25.14	0.234
		25.32	0.05			25.16	0.234
		25.34	0.05			25.18	0.234
		25.36	0.05			25.2	0.234
		25.38	0.05			25.22	0.234
		25.4	0.05			25.24	0.234
		25.42	0.05			25.26	0.234
		25.44	0.05			25.28	0.234
		25.46	0.05			25.3	0.234
		25.48	0.049			25.32	0.234
		25.5	0.049			25.34	0.234
		25.52	0.049			25.36	0.234
		25.54	0.049			25.38	0.234
		25.56	0.049			25.4	0.234
		25.58	0.049			25.42	0.234
		25.6	0.049			25.44	0.234
		25.62	0.049			25.46	0.234
		25.64	0.049			25.48	0.234
		25.66	0.049			25.5	0.234
		25.68	0.049			25.52	0.234
		25.7	0.049			25.54	0.234
		25.72	0.048			25.56	0.233
		25.74	0.048			25.58	0.233
		25.76	0.048			25.6	0.233
		25.78	0.048			25.62	0.233
		25.8	0.048			25.64	0.233
		25.82	0.048			25.66	0.233
		25.84	0.048			25.68	0.233
		25.86	0.048			25.7	0.233
		25.88	0.048			25.72	0.233
		25.9	0.048			25.74	0.233
		25.92	0.048			25.76	0.233
		25.94	0.048			25.78	0.233
		25.96	0.047			25.8	0.233
		25.98	0.047			25.82	0.233
		26	0.047			25.84	0.233
		26.02	0.047			25.86	0.233
		26.04	0.047			25.88	0.233
		26.06	0.047			25.9	0.233
		26.08	0.047			25.92	0.233
		26.1	0.047			25.94	0.233
		26.12	0.047			25.96	0.233
		26.14	0.047			25.98	0.233
		26.16	0.047			26	0.233
		26.18	0.047			26.02	0.232
		26.2	0.046			26.04	0.232
		26.22	0.046			26.06	0.232
		26.24	0.046			26.08	0.232
		26.26	0.046			26.1	0.232
		26.28	0.046			26.12	0.232
		26.3	0.046			26.14	0.232
		26.32	0.046			26.16	0.232
		26.34	0.046			26.18	0.232
		26.36	0.046			26.2	0.232
		26.38	0.046			26.22	0.232
		26.4	0.046			26.24	0.232
		26.42	0.046			26.26	0.232
		26.44	0.046			26.28	0.232
		26.46	0.045			26.3	0.232
		26.48	0.045			26.32	0.232
		26.5	0.045			26.34	0.232
		26.52	0.045			26.36	0.232
		26.54	0.045			26.38	0.232
		26.56	0.045			26.4	0.232
		26.58	0.045			26.42	0.232
		26.6	0.045			26.44	0.232
		26.62	0.045			26.46	0.232
		26.64	0.045			26.48	0.232
		26.66	0.045			26.5	0.231
		26.68	0.045			26.52	0.231
		26.7	0.045			26.54	0.231
		26.72	0.044			26.56	0.231
		26.74	0.044			26.58	0.231
		26.76	0.044			26.6	0.231
		26.78	0.044			26.62	0.231
		26.8	0.044			26.64	0.231
		26.82	0.044			26.66	0.231
		26.84	0.044			26.68	0.231
		26.86	0.044			26.7	0.231
		26.88	0.044			26.72	0.231
		26.9	0.044			26.74	0.231
		26.92	0.044			26.76	0.231
		26.94	0.044			26.78	0.231
		26.96	0.044			26.8	0.231
		26.98	0.043			26.82	0.231
		27	0.043			26.84	0.231
		27.02	0.043			26.86	0.231
		27.04	0.043			26.88	0.231
		27.06	0.043			26.9	0.231
		27.08	0.043			26.92	0.231
		27.1	0.043			26.94	0.231
		27.12	0.043			26.96	0.231
		27.14	0.043			26.98	0.23
		27.16	0.043			27	0.23
		27.18	0.043			27.02	0.23
		27.2	0.043			27.04	0.23
		27.22	0.043			27.06	0.23
		27.24	0.043			27.08	0.23
		27.26	0.042			27.1	0.23
		27.28	0.042			27.12	0.23
		27.3	0.042			27.14	0.23
		27.32	0.042			27.16	0.23
		27.34	0.042			27.18	0.23
		27.36	0.042			27.2	0.23
		27.38	0.042			27.22	0.23
		27.4	0.042			27.24	0.23
		27.42	0.042			27.26	0.23
		27.44	0.042			27.28	0.23
		27.46	0.042			27.3	0.23
		27.48	0.042			27.32	0.23
		27.5	0.042			27.34	0.23
		27.52	0.042			27.36	0.23
		27.54	0.041			27.38	0.23
		27.56	0.041			27.4	0.23
		27.58	0.041			27.42	0.23
		27.6	0.041			27.44	0.23
		27.62	0.041			27.46	0.23
		27.64	0.041			27.48	0.23
		27.66	0.041			27.5	0.229
		27.68	0.041			27.52	0.229
		27.7	0.041			27.54	0.229
		27.72	0.041			27.56	0.229
		27.74	0.041			27.58	0.229
		27.76	0.041			27.6	0.229
		27.78	0.041			27.62	0.229
		27.8	0.041			27.64	0.229
		27.82	0.04			27.66	0.229
		27.84	0.04			27.68	0.229
		27.86	0.04			27.7	0.229
		27.88	0.04			27.72	0.229
		27.9	0.04			27.74	0.229
		27.92	0.04			27.76	0.229
		27.94	0.04			27.78	0.229
		27.96	0.04			27.8	0.229
		27.98	0.04			27.82	0.229
		28	0.04			27.84	0.229
		28.02	0.04			27.86	0.229
		28.04	0.04			27.88	0.229
		28.06	0.04			27.9	0.229
		28.08	0.04			27.92	0.229
		28.1	0.04			27.94	0.229
		28.12	0.04			27.96	0.229
		28.14	0.039			27.98	0.229
		28.16	0.039			28	0.229
		28.18	0.039			28.02	0.228
		28.2	0.039			28.04	0.228
		28.22	0.039			28.06	0.228
		28.24	0.039			28.08	0.228
		28.26	0.039			28.1	0.228
		28.28	0.039			28.12	0.228
		28.3	0.039			28.14	0.228
		28.32	0.039			28.16	0.228
		28.34	0.039			28.18	0.228
		28.36	0.039			28.2	0.228
		28.38	0.039			28.22	0.228
		28.4	0.039			28.24	0.228
		28.42	0.039			28.26	0.228
		28.44	0.038			28.28	0.228
		28.46	0.038			28.3	0.228
		28.48	0.038			28.32	0.228
		28.5	0.038			28.34	0.228
		28.52	0.038			28.36	0.228
		28.54	0.038			28.38	0.228
		28.56	0.038			28.4	0.228
		28.58	0.038			28.42	0.228
		28.6	0.038			28.44	0.228
		28.62	0.038			28.46	0.228
		28.64	0.038			28.48	0.228
		28.66	0.038			28.5	0.228
		28.68	0.038			28.52	0.228
		28.7	0.038			28.54	0.228
		28.72	0.038			28.56	0.227
		28.74	0.038			28.58	0.227
		28.76	0.037			28.6	0.227
		28.78	0.037			28.62	0.227
		28.8	0.037			28.64	0.227
		28.82	0.037			28.66	0.227
		28.84	0.037			28.68	0.227
		28.86	0.037			28.7	0.227
		28.88	0.037			28.72	0.227
		28.9	0.037			28.74	0.227
		28.92	0.037			28.76	0.227
		28.94	0.037			28.78	0.227
		28.96	0.037			28.8	0.227
		28.98	0.037			28.82	0.227
		29	0.037			28.84	0.227
		29.02	0.037			28.86	0.227
		29.04	0.037			28.88	0.227
		29.06	0.037			28.9	0.227
		29.08	0.037			28.92	0.227
		29.1	0.036			28.94	0.227
		29.12	0.036			28.96	0.227
		29.14	0.036			28.98	0.227
		29.16	0.036			29	0.227
		29.18	0.036			29.02	0.227
		29.2	0.036			29.04	0.227
		29.22	0.036			29.06	0.227
		29.24	0.036			29.08	0.227
		29.26	0.036			29.1	0.227
		29.28	0.036			29.12	0.226
		29.3	0.036			29.14	0.226
		29.32	0.036			29.16	0.226
		29.34	0.036			29.18	0.226
		29.36	0.036			29.2	0.226
		29.38	0.036			29.22	0.226
		29.4	0.036			29.24	0.226
		29.42	0.036			29.26	0.226
		29.44	0.036			29.28	0.226
		29.46	0.035			29.3	0.226
		29.48	0.035			29.32	0.226
		29.5	0.035			29.34	0.226
		29.52	0.035			29.36	0.226
		29.54	0.035			29.38	0.226
		29.56	0.035			29.4	0.226
		29.58	0.035			29.42	0.226
		29.6	0.035			29.44	0.226
		29.62	0.035			29.46	0.226
		29.64	0.035			29.48	0.226
		29.66	0.035			29.5	0.226
		29.68	0.035			29.52	0.226
		29.7	0.035			29.54	0.226
		29.72	0.035			29.56	0.226
		29.74	0.035			29.58	0.226
		29.76	0.035			29.6	0.226
		29.78	0.035			29.62	0.226
		29.8	0.035			29.64	0.226
		29.82	0.034			29.66	0.226
		29.84	0.034			29.68	0.226
		29.86	0.034			29.7	0.225
		29.88	0.034			29.72	0.225
		29.9	0.034			29.74	0.225
		29.92	0.034			29.76	0.225
		29.94	0.034			29.78	0.225
		29.96	0.034			29.8	0.225
		29.98	0.034			29.82	0.225
		30	0.034			29.84	0.225
		30.02	0.034			29.86	0.225
		30.04	0.034			29.88	0.225
		30.06	0.034			29.9	0.225
		30.08	0.034			29.92	0.225
		30.1	0.034			29.94	0.225
		30.12	0.034			29.96	0.225
		30.14	0.034			29.98	0.225
		30.16	0.034			30	0.225
		30.18	0.033			30.02	0.225
		30.2	0.033			30.04	0.225
		30.22	0.033			30.06	0.225
		30.24	0.033			30.08	0.225
		30.26	0.033			30.1	0.225
		30.28	0.033			30.12	0.225
		30.3	0.033			30.14	0.225
		30.32	0.033			30.16	0.225
		30.34	0.033			30.18	0.225
		30.36	0.033			30.2	0.225
		30.38	0.033			30.22	0.225
		30.4	0.033			30.24	0.225
		30.42	0.033			30.26	0.225
		30.44	0.033			30.28	0.225
		30.46	0.033			30.3	0.224
		30.48	0.033			30.32	0.224
		30.5	0.033			30.34	0.224
		30.52	0.033			30.36	0.224
		30.54	0.033			30.38	0.224
		30.56	0.033			30.4	0.224
		30.58	0.032			30.42	0.224
		30.6	0.032			30.44	0.224
		30.62	0.032			30.46	0.224
		30.64	0.032			30.48	0.224
		30.66	0.032			30.5	0.224
		30.68	0.032			30.52	0.224
		30.7	0.032			30.54	0.224
		30.72	0.032			30.56	0.224
		30.74	0.032			30.58	0.224
		30.76	0.032			30.6	0.224
		30.78	0.032			30.62	0.224
		30.8	0.032			30.64	0.224
		30.82	0.032			30.66	0.224
		30.84	0.032			30.68	0.224
		30.86	0.032			30.7	0.224
		30.88	0.032			30.72	0.224
		30.9	0.032			30.74	0.224
		30.92	0.032			30.76	0.224
		30.94	0.032			30.78	0.224
		30.96	0.032			30.8	0.224
		30.98	0.032			30.82	0.224
		31	0.031			30.84	0.224
		31.02	0.031			30.86	0.224
		31.04	0.031			30.88	0.224
		31.06	0.031			30.9	0.224
		31.08	0.031			30.92	0.223
		31.1	0.031			30.94	0.223
		31.12	0.031			30.96	0.223
		31.14	0.031			30.98	0.223
		31.16	0.031			31	0.223
		31.18	0.031			31.02	0.223
		31.2	0.031			31.04	0.223
		31.22	0.031			31.06	0.223
		31.24	0.031			31.08	0.223
		31.26	0.031			31.1	0.223
		31.28	0.031			31.12	0.223
		31.3	0.031			31.14	0.223
		31.32	0.031			31.16	0.223
		31.34	0.031			31.18	0.223
		31.36	0.031			31.2	0.223
		31.38	0.031			31.22	0.223
		31.4	0.031			31.24	0.223
		31.42	0.03			31.26	0.223
		31.44	0.03			31.28	0.223
		31.46	0.03			31.3	0.223
		31.48	0.03			31.32	0.223
		31.5	0.03			31.34	0.223
		31.52	0.03			31.36	0.223
		31.54	0.03			31.38	0.223
		31.56	0.03			31.4	0.223
		31.58	0.03			31.42	0.223
		31.6	0.03			31.44	0.223
		31.62	0.03			31.46	0.223
		31.64	0.03			31.48	0.223
		31.66	0.03			31.5	0.223
		31.68	0.03			31.52	0.223
		31.7	0.03			31.54	0.223
		31.72	0.03			31.56	0.222
		31.74	0.03			31.58	0.222
		31.76	0.03			31.6	0.222
		31.78	0.03			31.62	0.222
		31.8	0.03			31.64	0.222
		31.82	0.03			31.66	0.222
		31.84	0.03			31.68	0.222
		31.86	0.03			31.7	0.222
		31.88	0.029			31.72	0.222
		31.9	0.029			31.74	0.222
		31.92	0.029			31.76	0.222
		31.94	0.029			31.78	0.222
		31.96	0.029			31.8	0.222
		31.98	0.029			31.82	0.222
		32	0.029			31.84	0.222
		32.02	0.029			31.86	0.222
		32.04	0.029			31.88	0.222
		32.06	0.029			31.9	0.222
		32.08	0.029			31.92	0.222
		32.1	0.029			31.94	0.222
		32.12	0.029			31.96	0.222
		32.14	0.029			31.98	0.222
		32.16	0.029			32	0.222
		32.18	0.029			32.02	0.222
		32.2	0.029			32.04	0.222
		32.22	0.029			32.06	0.222
		32.24	0.029			32.08	0.222
		32.26	0.029			32.1	0.222
		32.28	0.029			32.12	0.222
		32.3	0.029			32.14	0.222
		32.32	0.029			32.16	0.222
		32.34	0.028			32.18	0.222
		32.36	0.028			32.2	0.222
		32.38	0.028			32.22	0.221
		32.4	0.028			32.24	0.221
		32.42	0.028			32.26	0.221
		32.44	0.028			32.28	0.221
		32.46	0.028			32.3	0.221
		32.48	0.028			32.32	0.221
		32.5	0.028			32.34	0.221
		32.52	0.028			32.36	0.221
		32.54	0.028			32.38	0.221
		32.56	0.028			32.4	0.221
		32.58	0.028			32.42	0.221
		32.6	0.028			32.44	0.221
		32.62	0.028			32.46	0.221
		32.64	0.028			32.48	0.221
		32.66	0.028			32.5	0.221
		32.68	0.028			32.52	0.221
		32.7	0.028			32.54	0.221
		32.72	0.028			32.56	0.221
		32.74	0.028			32.58	0.221
		32.76	0.028			32.6	0.221
		32.78	0.028			32.62	0.221
		32.8	0.028			32.64	0.221
		32.82	0.028			32.66	0.221
		32.84	0.027			32.68	0.221
		32.86	0.027			32.7	0.221
		32.88	0.027			32.72	0.221
		32.9	0.027			32.74	0.221
		32.92	0.027			32.76	0.221
		32.94	0.027			32.78	0.221
		32.96	0.027			32.8	0.221
		32.98	0.027			32.82	0.221
		33	0.027			32.84	0.221
		33.02	0.027			32.86	0.221
		33.04	0.027			32.88	0.221
		33.06	0.027			32.9	0.22
		33.08	0.027			32.92	0.22
		33.1	0.027			32.94	0.22
		33.12	0.027			32.96	0.22
		33.14	0.027			32.98	0.22
		33.16	0.027			33	0.22
		33.18	0.027			33.02	0.22
		33.2	0.027			33.04	0.22
		33.22	0.027			33.06	0.22
		33.24	0.027			33.08	0.22
		33.26	0.027			33.1	0.22
		33.28	0.027			33.12	0.22
		33.3	0.027			33.14	0.22
		33.32	0.027			33.16	0.22
		33.34	0.027			33.18	0.22
		33.36	0.027			33.2	0.22
		33.38	0.026			33.22	0.22
		33.4	0.026			33.24	0.22
		33.42	0.026			33.26	0.22
		33.44	0.026			33.28	0.22
		33.46	0.026			33.3	0.22
		33.48	0.026			33.32	0.22
		33.5	0.026			33.34	0.22
		33.52	0.026			33.36	0.22
		33.54	0.026			33.38	0.22
		33.56	0.026			33.4	0.22
		33.58	0.026			33.42	0.22
		33.6	0.026			33.44	0.22
		33.62	0.026			33.46	0.22
		33.64	0.026			33.48	0.22
		33.66	0.026			33.5	0.22
		33.68	0.026			33.52	0.22
		33.7	0.026			33.54	0.22
		33.72	0.026			33.56	0.22
		33.74	0.026			33.58	0.22
		33.76	0.026			33.6	0.219
		33.78	0.026			33.62	0.219
		33.8	0.026			33.64	0.219
		33.82	0.026			33.66	0.219
		33.84	0.026			33.68	0.219
		33.86	0.026			33.7	0.219
		33.88	0.026			33.72	0.219
		33.9	0.026			33.74	0.219
		33.92	0.026			33.76	0.219
		33.94	0.025			33.78	0.219
		33.96	0.025			33.8	0.219
		33.98	0.025			33.82	0.219
		34	0.025			33.84	0.219
		34.02	0.025			33.86	0.219
		34.04	0.025			33.88	0.219
		34.06	0.025			33.9	0.219
		34.08	0.025			33.92	0.219
		34.1	0.025			33.94	0.219
		34.12	0.025			33.96	0.219
		34.14	0.025			33.98	0.219
		34.16	0.025			34	0.219
		34.18	0.025			34.02	0.219
		34.2	0.025			34.04	0.219
		34.22	0.025			34.06	0.219
		34.24	0.025			34.08	0.219
		34.26	0.025			34.1	0.219
		34.28	0.025			34.12	0.219
		34.3	0.025			34.14	0.219
		34.32	0.025			34.16	0.219
		34.34	0.025			34.18	0.219
		34.36	0.025			34.2	0.219
		34.38	0.025			34.22	0.219
		34.4	0.025			34.24	0.219
		34.42	0.025			34.26	0.219
		34.44	0.025			34.28	0.219
		34.46	0.025			34.3	0.219
		34.48	0.025			34.32	0.218
		34.5	0.025			34.34	0.218
		34.52	0.025			34.36	0.218
		34.54	0.024			34.38	0.218
		34.56	0.024			34.4	0.218
		34.58	0.024			34.42	0.218
		34.6	0.024			34.44	0.218
		34.62	0.024			34.46	0.218
		34.64	0.024			34.48	0.218
		34.66	0.024			34.5	0.218
		34.68	0.024			34.52	0.218
		34.7	0.024			34.54	0.218
		34.72	0.024			34.56	0.218
		34.74	0.024			34.58	0.218
		34.76	0.024			34.6	0.218
		34.78	0.024			34.62	0.218
		34.8	0.024			34.64	0.218
		34.82	0.024			34.66	0.218
		34.84	0.024			34.68	0.218
		34.86	0.024			34.7	0.218
		34.88	0.024			34.72	0.218
		34.9	0.024			34.74	0.218
		34.92	0.024			34.76	0.218
		34.94	0.024			34.78	0.218
		34.96	0.024			34.8	0.218
		34.98	0.024			34.82	0.218
		35	0.024			34.84	0.218
		35.02	0.024			34.86	0.218
		35.04	0.024			34.88	0.218
		35.06	0.024			34.9	0.218
		35.08	0.024			34.92	0.218
		35.1	0.024			34.94	0.218
		35.12	0.024			34.96	0.218
		35.14	0.024			34.98	0.218
		35.16	0.024			35	0.218
		35.18	0.023			35.02	0.218
		35.2	0.023			35.04	0.218
		35.22	0.023			35.06	0.218
		35.24	0.023			35.08	0.217
		35.26	0.023			35.1	0.217
		35.28	0.023			35.12	0.217
		35.3	0.023			35.14	0.217
		35.32	0.023			35.16	0.217
		35.34	0.023			35.18	0.217
		35.36	0.023			35.2	0.217
		35.38	0.023			35.22	0.217
		35.4	0.023			35.24	0.217
		35.42	0.023			35.26	0.217
		35.44	0.023			35.28	0.217
		35.46	0.023			35.3	0.217
		35.48	0.023			35.32	0.217
		35.5	0.023			35.34	0.217
		35.52	0.023			35.36	0.217
		35.54	0.023			35.38	0.217
		35.56	0.023			35.4	0.217
		35.58	0.023			35.42	0.217
		35.6	0.023			35.44	0.217
		35.62	0.023			35.46	0.217
		35.64	0.023			35.48	0.217
		35.66	0.023			35.5	0.217
		35.68	0.023			35.52	0.217
		35.7	0.023			35.54	0.217
		35.72	0.023			35.56	0.217
		35.74	0.023			35.58	0.217
		35.76	0.023			35.6	0.217
		35.78	0.023			35.62	0.217
		35.8	0.023			35.64	0.217
		35.82	0.023			35.66	0.217
		35.84	0.023			35.68	0.217
		35.86	0.022			35.7	0.217
		35.88	0.022			35.72	0.217
		35.9	0.022			35.74	0.217
		35.92	0.022			35.76	0.217
		35.94	0.022			35.78	0.217
		35.96	0.022			35.8	0.217
		35.98	0.022			35.82	0.217
		36	0.022			35.84	0.217
		36.02	0.022			35.86	0.216
		36.04	0.022			35.88	0.216
		36.06	0.022			35.9	0.216
		36.08	0.022			35.92	0.216
		36.1	0.022			35.94	0.216
		36.12	0.022			35.96	0.216
		36.14	0.022			35.98	0.216
		36.16	0.022			36	0.216
		36.18	0.022			36.02	0.216
		36.2	0.022			36.04	0.216
		36.22	0.022			36.06	0.216
		36.24	0.022			36.08	0.216
		36.26	0.022			36.1	0.216
		36.28	0.022			36.12	0.216
		36.3	0.022			36.14	0.216
		36.32	0.022			36.16	0.216
		36.34	0.022			36.18	0.216
		36.36	0.022			36.2	0.216
		36.38	0.022			36.22	0.216
		36.4	0.022			36.24	0.216
		36.42	0.022			36.26	0.216
		36.44	0.022			36.28	0.216
		36.46	0.022			36.3	0.216
		36.48	0.022			36.32	0.216
		36.5	0.022			36.34	0.216
		36.52	0.022			36.36	0.216
		36.54	0.022			36.38	0.216
		36.56	0.022			36.4	0.216
		36.58	0.022			36.42	0.216
		36.6	0.021			36.44	0.216
		36.62	0.021			36.46	0.216
		36.64	0.021			36.48	0.216
		36.66	0.021			36.5	0.216
		36.68	0.021			36.52	0.216
		36.7	0.021			36.54	0.216
		36.72	0.021			36.56	0.216
		36.74	0.021			36.58	0.216
		36.76	0.021			36.6	0.216
		36.78	0.021			36.62	0.216
		36.8	0.021			36.64	0.215
		36.82	0.021			36.66	0.215
		36.84	0.021			36.68	0.215
		36.86	0.021			36.7	0.215
		36.88	0.021			36.72	0.215
		36.9	0.021			36.74	0.215
		36.92	0.021			36.76	0.215
		36.94	0.021			36.78	0.215
		36.96	0.021			36.8	0.215
		36.98	0.021			36.82	0.215
		37	0.021			36.84	0.215
		37.02	0.021			36.86	0.215
		37.04	0.021			36.88	0.215
		37.06	0.021			36.9	0.215
		37.08	0.021			36.92	0.215
		37.1	0.021			36.94	0.215
		37.12	0.021			36.96	0.215
		37.14	0.021			36.98	0.215
		37.16	0.021			37	0.215
		37.18	0.021			37.02	0.215
		37.2	0.021			37.04	0.215
		37.22	0.021			37.06	0.215
		37.24	0.021			37.08	0.215
		37.26	0.021			37.1	0.215
		37.28	0.021			37.12	0.215
		37.3	0.021			37.14	0.215
		37.32	0.021			37.16	0.215
		37.34	0.021			37.18	0.215
		37.36	0.021			37.2	0.215
		37.38	0.021			37.22	0.215
		37.4	0.02			37.24	0.215
		37.42	0.02			37.26	0.215
		37.44	0.02			37.28	0.215
		37.46	0.02			37.3	0.215
		37.48	0.02			37.32	0.215
		37.5	0.02			37.34	0.215
		37.52	0.02			37.36	0.215
		37.54	0.02			37.38	0.215
		37.56	0.02			37.4	0.215
		37.58	0.02			37.42	0.215
		37.6	0.02			37.44	0.215
		37.62	0.02			37.46	0.214
		37.64	0.02			37.48	0.214
		37.66	0.02			37.5	0.214
		37.68	0.02			37.52	0.214
		37.7	0.02			37.54	0.214
		37.72	0.02			37.56	0.214
		37.74	0.02			37.58	0.214
		37.76	0.02			37.6	0.214
		37.78	0.02			37.62	0.214
		37.8	0.02			37.64	0.214
		37.82	0.02			37.66	0.214
		37.84	0.02			37.68	0.214
		37.86	0.02			37.7	0.214
		37.88	0.02			37.72	0.214
		37.9	0.02			37.74	0.214
		37.92	0.02			37.76	0.214
		37.94	0.02			37.78	0.214
		37.96	0.02			37.8	0.214
		37.98	0.02			37.82	0.214
		38	0.02			37.84	0.214
		38.02	0.02			37.86	0.214
		38.04	0.02			37.88	0.214
		38.06	0.02			37.9	0.214
		38.08	0.02			37.92	0.214
		38.1	0.02			37.94	0.214
		38.12	0.02			37.96	0.214
		38.14	0.02			37.98	0.214
		38.16	0.02			38	0.214
		38.18	0.02			38.02	0.214
		38.2	0.02			38.04	0.214
		38.22	0.02			38.06	0.214
		38.24	0.02			38.08	0.214
		38.26	0.02			38.1	0.214
		38.28	0.019			38.12	0.214
		38.3	0.019			38.14	0.214
		38.32	0.019			38.16	0.214
		38.34	0.019			38.18	0.214
		38.36	0.019			38.2	0.214
		38.38	0.019			38.22	0.214
		38.4	0.019			38.24	0.214
		38.42	0.019			38.26	0.214
		38.44	0.019			38.28	0.214
		38.46	0.019			38.3	0.213
		38.48	0.019			38.32	0.213
		38.5	0.019			38.34	0.213
		38.52	0.019			38.36	0.213
		38.54	0.019			38.38	0.213
		38.56	0.019			38.4	0.213
		38.58	0.019			38.42	0.213
		38.6	0.019			38.44	0.213
		38.62	0.019			38.46	0.213
		38.64	0.019			38.48	0.213
		38.66	0.019			38.5	0.213
		38.68	0.019			38.52	0.213
		38.7	0.019			38.54	0.213
		38.72	0.019			38.56	0.213
		38.74	0.019			38.58	0.213
		38.76	0.019			38.6	0.213
		38.78	0.019			38.62	0.213
		38.8	0.019			38.64	0.213
		38.82	0.019			38.66	0.213
		38.84	0.019			38.68	0.213
		38.86	0.019			38.7	0.213
		38.88	0.019			38.72	0.213
		38.9	0.019			38.74	0.213
[truncated: 18,053 more rows]

## Sheet: Figure 5 (d)
	525.8 eV Exp.		525.8 eV fit		526.0 eV Exp.		526.0 eV fit		526.3 eV Exp.		526.3 eV fit		526.6 eV Exp.		526.6 eV fit		527.3 eV Exp.		527.3 eV fit
X	Y	X	Y	X	Y	X	Y	X	Y	X	Y	X	Y	X	Y	X	Y	X	Y
-0.7835	-0.0027	-1.2	0	-0.7835	-0.00223	-1.07	0	-0.7835	-0.00138	-1.09	0	-0.7835	-0.00171	-1.11	0	-0.7835	-0.00132	-1.15	0
-0.68345	-0.000387333	-1.18	0	-0.68345	0.000236	-1.05	0	-0.68345	8e-05	-1.07	0	-0.68345	0.000282667	-1.09	0	-0.68345	0.000222667	-1.14	0
-0.5834	-0.000772857	-1.16	0	-0.5834	-0.000619524	-1.03	0	-0.5834	-0.00072	-1.05	0	-0.5834	0.000897143	-1.07	0	-0.5834	0.000127143	-1.13	0
-0.48335	0.0013	-1.14	0	-0.48335	0.00156	-1.01	0	-0.48335	0.00122	-1.03	0	-0.48335	0.000844444	-1.05	0	-0.48335	-0.000932222	-1.12	0
-0.3833	0.00265	-1.12	0	-0.3833	0.00186	-0.99	0	-0.3833	0.00148	-1.01	0	-0.3833	0.000736667	-1.03	0	-0.3833	-0.00139	-1.11	0
-0.28325	0.00664	-1.1	0	-0.28325	0.00645	-0.97	0	-0.28325	0.00486	-0.99	0	-0.28325	0.00333	-1.01	0	-0.28325	-0.000388889	-1.1	0
-0.1832	0.01054	-1.08	0	-0.1832	0.01555	-0.95	0	-0.1832	0.01233	-0.97	0	-0.1832	0.00755	-0.99	0	-0.1832	0.000461111	-1.09	0
-0.08315	0.01223	-1.06	0	-0.08315	0.0267	-0.93	0	-0.08315	0.02213	-0.95	0	-0.08315	0.01373	-0.97	0	-0.08315	0.00231	-1.08	0
0.0169	0.01387	-1.04	0	0.0169	0.03854	-0.91	0	0.0169	0.03134	-0.93	0	0.0169	0.0167	-0.95	0	0.0169	0.00459	-1.07	0
0.11695	0.01204	-1.02	0	0.11695	0.04376	-0.89	0	0.11695	0.03628	-0.91	0	0.11695	0.01885	-0.93	0	0.11695	0.00801	-1.06	0
0.217	0.00895	-1	0	0.217	0.04104	-0.87	0	0.217	0.03489	-0.89	0	0.217	0.0148	-0.91	0	0.217	0.00774	-1.05	0
0.4171	0.00518	-0.98	0	0.4171	0.03395	-0.85	0	0.4171	0.0307	-0.87	0	0.4171	0.01148	-0.89	0	0.4171	0.00718	-1.04	0
0.6172	0.00338	-0.96	0	0.6172	0.02726	-0.83	0	0.6172	0.02576	-0.85	0	0.6172	0.00749	-0.87	0	0.6172	0.0054	-1.03	0
0.8173	0.0045	-0.94	0	0.8173	0.03008	-0.81	0	0.8173	0.02311	-0.83	0	0.8173	0.00809	-0.85	0	0.8173	0.00509	-1.02	0
1.0174	0.00506	-0.92	0	1.0174	0.02779	-0.79	0	1.0174	0.02207	-0.81	0	1.0174	0.00917	-0.83	0	1.0174	0.00506	-1.01	0
1.2175	0.00511	-0.9	0	1.2175	0.0249	-0.77	0	1.2175	0.02013	-0.79	0	1.2175	0.0085	-0.81	0	1.2175	0.0054	-1	0
1.71775	0.00294	-0.88	0	1.71775	0.01648	-0.75	0	1.71775	0.01883	-0.77	0	1.71775	0.00746	-0.79	0	1.71775	0.00581	-0.99	0
2.218	0.00165	-0.86	0	2.218	0.01625	-0.73	0	2.218	0.01698	-0.75	0	2.218	0.00657	-0.77	0	2.218	0.00416	-0.98	0
2.71825	1.66667e-05	-0.84	0	2.71825	0.01505	-0.71	0	2.71825	0.01492	-0.73	0	2.71825	0.00717	-0.75	0	2.71825	0.00292	-0.97	0
3.2185	0.00248	-0.82	0	3.2185	0.01505	-0.69	0	3.2185	0.01443	-0.71	0	3.2185	0.00657	-0.73	0	3.2185	0.00335	-0.96	0
3.71875	0.00363	-0.8	0	3.71875	0.01224	-0.67	0	3.71875	0.01139	-0.69	0	3.71875	0.00577	-0.71	0	3.71875	0.0038	-0.95	0
4.219	0.00563	-0.78	0	4.219	0.01164	-0.65	0	4.219	0.01251	-0.67	0	4.219	0.00529	-0.69	0	4.219	0.00404	-0.94	0
4.71925	0.00377	-0.76	0	4.71925	0.01086	-0.63	0	4.71925	0.0117	-0.65	0	4.71925	0.00577	-0.67	0	4.71925	0.00262	-0.93	0
5.71975	0.00386	-0.74	1.38889e-05	5.71975	0.01073	-0.61	4.34783e-05	5.71975	0.01263	-0.63	0	5.71975	0.00445	-0.65	0	5.71975	0.00169	-0.92	0
6.72025	0.00256	-0.72	1.38889e-05	6.72025	0.01004	-0.59	4.34783e-05	6.72025	0.01059	-0.61	0	6.72025	0.00346	-0.63	0	6.72025	0.000612222	-0.91	0
7.72075	0.00425	-0.7	1.38889e-05	7.72075	0.00863	-0.57	4.34783e-05	7.72075	0.00988	-0.59	0	7.72075	0.00275	-0.61	1.78571e-05	7.72075	0.000115556	-0.9	0
8.72125	0.00484	-0.68	2.77778e-05	8.72125	0.00882	-0.55	8.69565e-05	8.72125	0.00863	-0.57	0	8.72125	0.00369	-0.59	1.78571e-05	8.72125	-0.000198889	-0.89	0
9.72175	0.00543	-0.66	4.16667e-05	9.72175	0.00832	-0.53	0.000130435	9.72175	0.00836	-0.55	3.57143e-05	9.72175	0.00459	-0.57	1.78571e-05	9.72175	0.000187778	-0.88	0
10.7223	0.00332	-0.64	6.94444e-05	10.7223	0.00965	-0.51	0.000173913	10.7223	0.00858	-0.53	3.57143e-05	10.7223	0.00461	-0.55	3.57143e-05	10.7223	0.00262	-0.87	0
11.7227	0.00252	-0.62	9.72222e-05	11.7227	0.00844	-0.49	0.00026087	11.7227	0.0087	-0.51	7.14286e-05	11.7227	0.00441	-0.53	5.35714e-05	11.7227	0.00309	-0.86	0
12.7233	0.00145	-0.6	0.000138889	12.7233	0.00758	-0.47	0.000391304	12.7233	0.00728	-0.49	0.000107143	12.7233	0.00375	-0.51	8.92857e-05	12.7233	0.00285	-0.85	0
13.7238	0.00237	-0.58	0.000194444	13.7238	0.00638	-0.45	0.000521739	13.7238	0.00553	-0.47	0.000142857	13.7238	0.00254	-0.49	0.000125	13.7238	0.000286667	-0.84	0
14.7242	0.001	-0.56	0.000263889	14.7242	0.00488	-0.43	0.00073913	14.7242	0.00498	-0.45	0.00025	14.7242	0.000143333	-0.47	0.000196429	14.7242	0.000383333	-0.83	0
15.7248	0.00161	-0.54	0.000361111	15.7248	0.0052	-0.41	0.00104	15.7248	0.0051	-0.43	0.000357143	15.7248	-0.000582222	-0.45	0.000267857	15.7248	0.000224444	-0.82	0
16.7252	0.00133	-0.52	0.000486111	16.7252	0.0056	-0.39	0.00139	16.7252	0.00473	-0.41	0.0005	16.7252	0.000236667	-0.43	0.000392857	16.7252	0.00149	-0.81	0
17.7258	0.00203	-0.5	0.000652778	17.7258	0.0062	-0.37	0.00187	17.7258	0.00518	-0.39	0.00075	17.7258	0.00144	-0.41	0.000535714	17.7258	0.00207	-0.8	0
18.7263	0.00176	-0.48	0.000861111	18.7263	0.00656	-0.35	0.00243	18.7263	0.00573	-0.37	0.00107	18.7263	0.00188	-0.39	0.000732143	18.7263	0.00131	-0.79	0
19.7267	0.00216	-0.46	0.00113	19.7267	0.00518	-0.33	0.00317	19.7267	0.00607	-0.35	0.00146	19.7267	0.00146	-0.37	0.000964286	19.7267	0.00103	-0.78	0
24.7293	0.00149	-0.44	0.00144	24.7293	0.00591	-0.31	0.00409	24.7293	0.00557	-0.33	0.002	24.7293	0.00162	-0.35	0.00129	24.7293	-0.000186667	-0.77	0
29.7318	0.00132	-0.42	0.00182	29.7318	0.00475	-0.29	0.00513	29.7318	0.00615	-0.31	0.00268	29.7318	0.000170476	-0.33	0.00166	29.7318	0.00103	-0.76	0
34.7343	0.000371333	-0.4	0.00228	34.7343	0.00446	-0.27	0.00643	34.7343	0.00564	-0.29	0.00357	34.7343	0.000188	-0.31	0.00212	34.7343	0.000361333	-0.75	0
39.7368	0.000826667	-0.38	0.00281	39.7368	0.00492	-0.25	0.00791	39.7368	0.0061	-0.27	0.00461	39.7368	0.000643333	-0.29	0.0027	39.7368	0.000816667	-0.74	0
		-0.36	0.00342			-0.23	0.00965			-0.25	0.00589			-0.27	0.00334			-0.73	0
		-0.34	0.00411			-0.21	0.01161			-0.23	0.00736			-0.25	0.00411			-0.72	0
		-0.32	0.00488			-0.19	0.01378			-0.21	0.00907			-0.23	0.00496			-0.71	0
		-0.3	0.00572			-0.17	0.01617			-0.19	0.01104			-0.21	0.00591			-0.7	0
		-0.28	0.00664			-0.15	0.01878			-0.17	0.01318			-0.19	0.00695			-0.69	0
		-0.26	0.00761			-0.13	0.02152			-0.15	0.0155			-0.17	0.00805			-0.68	0
		-0.24	0.00864			-0.11	0.02443			-0.13	0.018			-0.15	0.00923			-0.67	0
		-0.22	0.00969			-0.09	0.02739			-0.11	0.02057			-0.13	0.01046			-0.66	0
		-0.2	0.01076			-0.07	0.03043			-0.09	0.02321			-0.11	0.0117			-0.65	0
		-0.18	0.01146			-0.05	0.03265			-0.07	0.02539			-0.09	0.0127			-0.64	0
		-0.16	0.01208			-0.03	0.03474			-0.05	0.02743			-0.07	0.01364			-0.63	0
		-0.14	0.01263			-0.01	0.03661			-0.03	0.02932			-0.05	0.0145			-0.62	0
		-0.12	0.0131			0.01	0.03826			-0.01	0.031			-0.03	0.01529			-0.61	0
		-0.1	0.01347			0.03	0.0397			0.01	0.03243			-0.01	0.01596			-0.6	0
		-0.08	0.01375			0.05	0.04087			0.03	0.03364			0.01	0.01652			-0.59	0
		-0.06	0.01394			0.07	0.04178			0.05	0.03461			0.03	0.01698			-0.58	0
		-0.04	0.01406			0.09	0.04248			0.07	0.03532			0.05	0.01734			-0.57	0
		-0.02	0.0141			0.11	0.04291			0.09	0.03586			0.07	0.01761			-0.56	0
		2.77556e-17	0.01407			0.13	0.04317			0.11	0.03614			0.09	0.01777			-0.55	0
		0.02	0.01397			0.15	0.04322			0.13	0.03629			0.11	0.01786			-0.54	0
		0.04	0.01383			0.17	0.04313			0.15	0.03629			0.13	0.01787			-0.53	0
		0.06	0.01364			0.19	0.04287			0.17	0.03614			0.15	0.01782			-0.52	8.5e-06
		0.08	0.01342			0.21	0.04248			0.19	0.03589			0.17	0.01771			-0.51	8.5e-06
		0.1	0.01317			0.23	0.04204			0.21	0.03561			0.19	0.01759			-0.5	8.5e-06
		0.12	0.01289			0.25	0.04148			0.23	0.03525			0.21	0.01741			-0.49	8.5e-06
		0.14	0.01261			0.27	0.04087			0.25	0.03486			0.23	0.01721			-0.48	8.5e-06
		0.16	0.01232			0.29	0.04026			0.27	0.03443			0.25	0.01702			-0.47	1.7e-05
		0.18	0.01203			0.31	0.03961			0.29	0.03396			0.27	0.01679			-0.46	1.7e-05
		0.2	0.01174			0.33	0.03891			0.31	0.03354			0.29	0.01655			-0.45	1.7e-05
		0.22	0.01144			0.35	0.03822			0.33	0.03307			0.31	0.01632			-0.44	2.55e-05
		0.24	0.01115			0.37	0.03757			0.35	0.03264			0.33	0.01609			-0.43	2.55e-05
		0.26	0.01088			0.39	0.03687			0.37	0.03218			0.35	0.01588			-0.42	3.4e-05
		0.28	0.0106			0.41	0.03622			0.39	0.03175			0.37	0.01564			-0.41	4.25e-05
		0.3	0.01033			0.43	0.03557			0.41	0.03132			0.39	0.01541			-0.4	5.1e-05
		0.32	0.01008			0.45	0.03491			0.43	0.03089			0.41	0.0152			-0.39	5.95e-05
		0.34	0.00983			0.47	0.0343			0.45	0.0305			0.43	0.01498			-0.38	6.8e-05
		0.36	0.0096			0.49	0.0337			0.47	0.03011			0.45	0.01477			-0.37	7.65e-05
		0.38	0.00936			0.51	0.03309			0.49	0.02971			0.47	0.01457			-0.36	9.35e-05
		0.4	0.00914			0.53	0.03252			0.51	0.02936			0.49	0.01438			-0.35	0.000102
		0.42	0.00893			0.55	0.032			0.53	0.02896			0.51	0.01418			-0.34	0.000119
		0.44	0.00872			0.57	0.03143			0.55	0.02861			0.53	0.01398			-0.33	0.0001445
		0.46	0.00851			0.59	0.03091			0.57	0.02829			0.55	0.0138			-0.32	0.0001615
		0.48	0.00833			0.61	0.03043			0.59	0.02793			0.57	0.01363			-0.31	0.000187
		0.5	0.00814			0.63	0.02996			0.61	0.02761			0.59	0.01345			-0.3	0.0002125
		0.52	0.00796			0.65	0.02948			0.63	0.02729			0.61	0.01327			-0.29	0.000238
		0.54	0.00779			0.67	0.029			0.65	0.02696			0.63	0.01311			-0.28	0.000272
		0.56	0.00763			0.69	0.02857			0.67	0.02668			0.65	0.01295			-0.27	0.000306
		0.58	0.00747			0.71	0.02813			0.69	0.02636			0.67	0.01279			-0.26	0.0003485
		0.6	0.00732			0.73	0.0277			0.71	0.02607			0.69	0.01262			-0.25	0.000391
		0.62	0.00717			0.75	0.0273			0.73	0.02579			0.71	0.01248			-0.24	0.0004335
		0.64	0.00703			0.77	0.02691			0.75	0.02554			0.73	0.01232			-0.23	0.0004845
		0.66	0.00689			0.79	0.02652			0.77	0.02525			0.75	0.01218			-0.22	0.0005355
		0.68	0.00676			0.81	0.02617			0.79	0.025			0.77	0.01205			-0.21	0.000595
		0.7	0.00664			0.83	0.02583			0.81	0.02475			0.79	0.01191			-0.2	0.0006545
		0.72	0.00651			0.85	0.02548			0.83	0.0245			0.81	0.01177			-0.19	0.0007225
		0.74	0.00639			0.87	0.02513			0.85	0.02425			0.83	0.01164			-0.18	0.0007905
		0.76	0.00628			0.89	0.02478			0.87	0.024			0.85	0.01152			-0.17	0.0008585
		0.78	0.00617			0.91	0.02448			0.89	0.02379			0.87	0.01139			-0.16	0.000935
		0.8	0.00607			0.93	0.02417			0.91	0.02354			0.89	0.01127			-0.15	0.00128
		0.82	0.00596			0.95	0.02387			0.93	0.02332			0.91	0.01116			-0.14	0.00154
		0.84	0.00586			0.97	0.02357			0.95	0.02311			0.93	0.01104			-0.13	0.00204
		0.86	0.00576			0.99	0.0233			0.97	0.02289			0.95	0.01093			-0.12	0.00252
		0.88	0.00568			1.01	0.02304			0.99	0.02271			0.97	0.01082			-0.11	0.00298
		0.9	0.00558			1.03	0.02278			1.01	0.0225			0.99	0.01071			-0.1	0.0034
		0.92	0.0055			1.05	0.02252			1.03	0.02232			1.01	0.01061			-0.09	0.00381
		0.94	0.00542			1.07	0.02226			1.05	0.02211			1.03	0.0105			-0.08	0.00419
		0.96	0.00535			1.09	0.022			1.07	0.02193			1.05	0.01039			-0.07	0.00455
		0.98	0.00526			1.11	0.02178			1.09	0.02175			1.07	0.0103			-0.06	0.00487
		1	0.00519			1.13	0.02157			1.11	0.02157			1.09	0.01021			-0.05	0.00517
		1.02	0.00511			1.15	0.02135			1.13	0.02139			1.11	0.01011			-0.04	0.00545
		1.04	0.00506			1.17	0.02113			1.15	0.02125			1.13	0.01002			-0.03	0.0057
		1.06	0.00499			1.19	0.02091			1.17	0.02107			1.15	0.00993			-0.02	0.00594
		1.08	0.00492			1.21	0.0207			1.19	0.02093			1.17	0.00984			-0.01	0.00617
		1.1	0.00486			1.23	0.02052			1.21	0.02075			1.19	0.00977			0	0.00638
		1.12	0.00479			1.25	0.0203			1.23	0.02061			1.21	0.00968			0.01	0.00656
		1.14	0.00474			1.27	0.02013			1.25	0.02046			1.23	0.00959			0.02	0.00673
		1.16	0.00468			1.29	0.01996			1.27	0.02032			1.25	0.00952			0.03	0.00689
		1.18	0.00463			1.31	0.01978			1.29	0.02018			1.27	0.00945			0.04	0.00704
		1.2	0.00457			1.33	0.01961			1.31	0.02004			1.29	0.00936			0.05	0.00717
		1.22	0.00453			1.35	0.01943			1.33	0.01989			1.31	0.00929			0.06	0.00729
		1.24	0.00447			1.37	0.01926			1.35	0.01975			1.33	0.00921			0.07	0.0074
		1.26	0.00443			1.39	0.01913			1.37	0.01964			1.35	0.00914			0.08	0.00749
		1.28	0.00438			1.41	0.01896			1.39	0.0195			1.37	0.00907			0.09	0.00757
		1.3	0.00433			1.43	0.01883			1.41	0.01939			1.39	0.009			0.1	0.00765
		1.32	0.00429			1.45	0.01865			1.43	0.01925			1.41	0.00895			0.11	0.00771
		1.34	0.00425			1.47	0.01852			1.45	0.01914			1.43	0.00887			0.12	0.00777
		1.36	0.00421			1.49	0.01839			1.47	0.01904			1.45	0.0088			0.13	0.00781
		1.38	0.00417			1.51	0.01826			1.49	0.01893			1.47	0.00875			0.14	0.00785
		1.4	0.00413			1.53	0.01813			1.51	0.01879			1.49	0.00868			0.15	0.00789
		1.42	0.0041			1.55	0.018			1.53	0.01868			1.51	0.00862			0.16	0.00791
		1.44	0.00406			1.57	0.01787			1.55	0.01857			1.53	0.00857			0.17	0.00793
		1.46	0.00401			1.59	0.01774			1.57	0.01846			1.55	0.00852			0.18	0.00794
		1.48	0.00399			1.61	0.01765			1.59	0.01839			1.57	0.00845			0.19	0.00795
		1.5	0.00396			1.63	0.01752			1.61	0.01829			1.59	0.00839			0.2	0.00795
		1.52	0.00392			1.65	0.01743			1.63	0.01818			1.61	0.00834			0.21	0.00795
		1.54	0.00389			1.67	0.0173			1.65	0.01807			1.63	0.00829			0.22	0.00794
		1.56	0.00386			1.69	0.01722			1.67	0.018			1.65	0.00823			0.23	0.00793
		1.58	0.00383			1.71	0.01709			1.69	0.01789			1.67	0.00818			0.24	0.00791
		1.6	0.00381			1.73	0.017			1.71	0.01782			1.69	0.00814			0.25	0.0079
		1.62	0.00378			1.75	0.01691			1.73	0.01771			1.71	0.00809			0.26	0.00788
		1.64	0.00375			1.77	0.01683			1.75	0.01764			1.73	0.00804			0.27	0.00785
		1.66	0.00372			1.79	0.0167			1.77	0.01754			1.75	0.00798			0.28	0.00783
		1.68	0.00369			1.81	0.01661			1.79	0.01746			1.77	0.00795			0.29	0.0078
		1.7	0.00367			1.83	0.01652			1.81	0.01739			1.79	0.00789			0.3	0.00778
		1.72	0.00364			1.85	0.01643			1.83	0.01732			1.81	0.00786			0.31	0.00775
		1.74	0.00363			1.87	0.01635			1.85	0.01721			1.83	0.0078			0.32	0.00772
		1.76	0.0036			1.89	0.01626			1.87	0.01714			1.85	0.00777			0.33	0.00768
		1.78	0.00357			1.91	0.01622			1.89	0.01707			1.87	0.00773			0.34	0.00765
		1.8	0.00356			1.93	0.01613			1.91	0.017			1.89	0.00768			0.35	0.00762
		1.82	0.00353			1.95	0.01604			1.93	0.01693			1.91	0.00764			0.36	0.00758
		1.84	0.00351			1.97	0.01596			1.95	0.01686			1.93	0.00761			0.37	0.00755
		1.86	0.00349			1.99	0.01591			1.97	0.01679			1.95	0.00755			0.38	0.00751
		1.88	0.00347			2.01	0.01583			1.99	0.01671			1.97	0.00752			0.39	0.00747
		1.9	0.00344			2.03	0.01574			2.01	0.01664			1.99	0.00748			0.4	0.00744
		1.92	0.00343			2.05	0.0157			2.03	0.01657			2.01	0.00745			0.41	0.0074
		1.94	0.00342			2.07	0.01561			2.05	0.01654			2.03	0.00741			0.42	0.00736
		1.96	0.00339			2.09	0.01557			2.07	0.01646			2.05	0.00737			0.43	0.00732
		1.98	0.00338			2.11	0.01548			2.09	0.01639			2.07	0.00734			0.44	0.00728
		2	0.00336			2.13	0.01543			2.11	0.01632			2.09	0.0073			0.45	0.00724
		2.02	0.00333			2.15	0.01535			2.13	0.01629			2.11	0.00727			0.46	0.00721
		2.04	0.00332			2.17	0.0153			2.15	0.01621			2.13	0.00723			0.47	0.00717
		2.06	0.00331			2.19	0.01522			2.17	0.01614			2.15	0.0072			0.48	0.00713
		2.08	0.00329			2.21	0.01517			2.19	0.01611			2.17	0.00716			0.49	0.00709
		2.1	0.00328			2.23	0.01513			2.21	0.01604			2.19	0.00713			0.5	0.00706
		2.12	0.00326			2.25	0.01509			2.23	0.016			2.21	0.00711			0.51	0.00701
		2.14	0.00324			2.27	0.015			2.25	0.01593			2.23	0.00707			0.52	0.00698
		2.16	0.00322			2.29	0.01496			2.27	0.01589			2.25	0.00704			0.53	0.00694
		2.18	0.00321			2.31	0.01491			2.29	0.01582			2.27	0.007			0.54	0.0069
		2.2	0.00319			2.33	0.01487			2.31	0.01579			2.29	0.00698			0.55	0.00686
		2.22	0.00318			2.35	0.01478			2.33	0.01571			2.31	0.00695			0.56	0.00683
		2.24	0.00317			2.37	0.01474			2.35	0.01568			2.33	0.00691			0.57	0.00678
		2.26	0.00315			2.39	0.0147			2.37	0.01561			2.35	0.00689			0.58	0.00675
		2.28	0.00314			2.41	0.01465			2.39	0.01557			2.37	0.00686			0.59	0.00672
		2.3	0.00313			2.43	0.01461			2.41	0.01554			2.39	0.00684			0.6	0.00667
		2.32	0.00311			2.45	0.01457			2.43	0.01546			2.41	0.0068			0.61	0.00664
		2.34	0.0031			2.47	0.01452			2.45	0.01543			2.43	0.00677			0.62	0.0066
		2.36	0.00308			2.49	0.01448			2.47	0.01539			2.45	0.00675			0.63	0.00657
		2.38	0.00308			2.51	0.01443			2.49	0.01532			2.47	0.00671			0.64	0.00653
		2.4	0.00307			2.53	0.01439			2.51	0.01529			2.49	0.0067			0.65	0.00649
		2.42	0.00306			2.55	0.01435			2.53	0.01525			2.51	0.00666			0.66	0.00646
		2.44	0.00304			2.57	0.0143			2.55	0.01521			2.53	0.00664			0.67	0.00643
		2.46	0.00303			2.59	0.01426			2.57	0.01518			2.55	0.00663			0.68	0.00639
		2.48	0.00301			2.61	0.01422			2.59	0.01511			2.57	0.00659			0.69	0.00636
		2.5	0.003			2.63	0.01417			2.61	0.01507			2.59	0.00657			0.7	0.00632
		2.52	0.003			2.65	0.01413			2.63	0.01504			2.61	0.00654			0.71	0.00629
		2.54	0.00299			2.67	0.01409			2.65	0.015			2.63	0.00652			0.72	0.00626
		2.56	0.00297			2.69	0.01404			2.67	0.01496			2.65	0.0065			0.73	0.00623
		2.58	0.00296			2.71	0.014			2.69	0.01493			2.67	0.00646			0.74	0.0062
		2.6	0.00294			2.73	0.014			2.71	0.01489			2.69	0.00645			0.75	0.00616
		2.62	0.00294			2.75	0.01396			2.73	0.01482			2.71	0.00643			0.76	0.00613
		2.64	0.00293			2.77	0.01391			2.75	0.01479			2.73	0.00639			0.77	0.0061
		2.66	0.00292			2.79	0.01387			2.77	0.01475			2.75	0.00637			0.78	0.00607
		2.68	0.0029			2.81	0.01383			2.79	0.01471			2.77	0.00636			0.79	0.00604
		2.7	0.0029			2.83	0.01378			2.81	0.01468			2.79	0.00634			0.8	0.00601
		2.72	0.00289			2.85	0.01378			2.83	0.01464			2.81	0.0063			0.81	0.00598
		2.74	0.00288			2.87	0.01374			2.85	0.01461			2.83	0.00629			0.82	0.00595
		2.76	0.00286			2.89	0.0137			2.87	0.01457			2.85	0.00627			0.83	0.00592
		2.78	0.00286			2.91	0.01365			2.89	0.01454			2.87	0.00625			0.84	0.00589
		2.8	0.00285			2.93	0.01361			2.91	0.0145			2.89	0.00623			0.85	0.00586
		2.82	0.00283			2.95	0.01361			2.93	0.01446			2.91	0.0062			0.86	0.00584
		2.84	0.00283			2.97	0.01357			2.95	0.01443			2.93	0.00618			0.87	0.00581
		2.86	0.00282			2.99	0.01352			2.97	0.01439			2.95	0.00616			0.88	0.00578
		2.88	0.00281			3.01	0.01352			2.99	0.01436			2.97	0.00614			0.89	0.00575
		2.9	0.00281			3.03	0.01348			3.01	0.01432			2.99	0.00613			0.9	0.00573
		2.92	0.00279			3.05	0.01343			3.03	0.01432			3.01	0.00611			0.91	0.0057
		2.94	0.00278			3.07	0.01339			3.05	0.01429			3.03	0.00609			0.92	0.00568
		2.96	0.00278			3.09	0.01339			3.07	0.01425			3.05	0.00607			0.93	0.00565
		2.98	0.00276			3.11	0.01335			3.09	0.01421			3.07	0.00605			0.94	0.00563
		3	0.00275			3.13	0.0133			3.11	0.01418			3.09	0.00602			0.95	0.0056
		3.02	0.00275			3.15	0.0133			3.13	0.01414			3.11	0.006			0.96	0.00558
		3.04	0.00274			3.17	0.01326			3.15	0.01411			3.13	0.00598			0.97	0.00555
		3.06	0.00272			3.19	0.01322			3.17	0.01407			3.15	0.00596			0.98	0.00552
		3.08	0.00272			3.21	0.01322			3.19	0.01404			3.17	0.00595			0.99	0.0055
		3.1	0.00271			3.23	0.01317			3.21	0.01404			3.19	0.00593			1	0.00548
		3.12	0.00271			3.25	0.01313			3.23	0.014			3.21	0.00591			1.01	0.00546
		3.14	0.00269			3.27	0.01313			3.25	0.01396			3.23	0.00589			1.02	0.00543
		3.16	0.00268			3.29	0.01309			3.27	0.01393			3.25	0.00588			1.03	0.00541
		3.18	0.00268			3.31	0.01304			3.29	0.01389			3.27	0.00586			1.04	0.00539
		3.2	0.00267			3.33	0.01304			3.31	0.01389			3.29	0.00584			1.05	0.00536
		3.22	0.00267			3.35	0.013			3.33	0.01386			3.31	0.00582			1.06	0.00535
		3.24	0.00265			3.37	0.013			3.35	0.01382			3.33	0.0058			1.07	0.00532
		3.26	0.00264			3.39	0.01296			3.37	0.01379			3.35	0.00579			1.08	0.0053
		3.28	0.00264			3.41	0.01291			3.39	0.01375			3.37	0.00577			1.09	0.00528
		3.3	0.00263			3.43	0.01291			3.41	0.01375			3.39	0.00575			1.1	0.00526
		3.32	0.00263			3.45	0.01287			3.43	0.01371			3.41	0.00573			1.11	0.00524
		3.34	0.00261			3.47	0.01287			3.45	0.01368			3.43	0.00571			1.12	0.00522
		3.36	0.0026			3.49	0.01283			3.47	0.01364			3.45	0.0057			1.13	0.00519
		3.38	0.0026			3.51	0.01283			3.49	0.01364			3.47	0.0057			1.14	0.00518
		3.4	0.00258			3.53	0.01278			3.51	0.01361			3.49	0.00568			1.15	0.00516
		3.42	0.00258			3.55	0.01274			3.53	0.01357			3.51	0.00566			1.16	0.00514
		3.44	0.00257			3.57	0.01274			3.55	0.01354			3.53	0.00564			1.17	0.00512
		3.46	0.00257			3.59	0.0127			3.57	0.01354			3.55	0.00562			1.18	0.0051
		3.48	0.00256			3.61	0.0127			3.59	0.0135			3.57	0.00561			1.19	0.00508
		3.5	0.00254			3.63	0.01265			3.61	0.01346			3.59	0.00559			1.2	0.00507
		3.52	0.00254			3.65	0.01265			3.63	0.01343			3.61	0.00557			1.21	0.00505
		3.54	0.00253			3.67	0.01261			3.65	0.01343			3.63	0.00555			1.22	0.00502
		3.56	0.00253			3.69	0.01257			3.67	0.01339			3.65	0.00554			1.23	0.00501
		3.58	0.00251			3.71	0.01257			3.69	0.01336			3.67	0.00554			1.24	0.00499
		3.6	0.00251			3.73	0.01252			3.71	0.01336			3.69	0.00552			1.25	0.00497
		3.62	0.0025			3.75	0.01252			3.73	0.01332			3.71	0.0055			1.26	0.00496
		3.64	0.0025			3.77	0.01248			3.75	0.01329			3.73	0.00548			1.27	0.00494
		3.66	0.00249			3.79	0.01248			3.77	0.01329			3.75	0.00546			1.28	0.00492
		3.68	0.00249			3.81	0.01243			3.79	0.01325			3.77	0.00545			1.29	0.0049
		3.7	0.00247			3.83	0.01243			3.81	0.01321			3.79	0.00543			1.3	0.00489
		3.72	0.00247			3.85	0.01239			3.83	0.01321			3.81	0.00543			1.31	0.00488
		3.74	0.00246			3.87	0.01239			3.85	0.01318			3.83	0.00541			1.32	0.00486
		3.76	0.00246			3.89	0.01235			3.87	0.01314			3.85	0.00539			1.33	0.00484
		3.78	0.00244			3.91	0.01235			3.89	0.01314			3.87	0.00537			1.34	0.00483
		3.8	0.00243			3.93	0.0123			3.91	0.01311			3.89	0.00536			1.35	0.00481
		3.82	0.00243			3.95	0.0123			3.93	0.01307			3.91	0.00534			1.36	0.00479
		3.84	0.00242			3.97	0.01226			3.95	0.01307			3.93	0.00534			1.37	0.00479
		3.86	0.00242			3.99	0.01226			3.97	0.01304			3.95	0.00532			1.38	0.00477
		3.88	0.0024			4.01	0.01222			3.99	0.013			3.97	0.0053			1.39	0.00475
		3.9	0.0024			4.03	0.01222			4.01	0.013			3.99	0.00529			1.4	0.00473
		3.92	0.00239			4.05	0.01217			4.03	0.01296			4.01	0.00527			1.41	0.00473
		3.94	0.00239			4.07	0.01217			4.05	0.01293			4.03	0.00527			1.42	0.00471
		3.96	0.00238			4.09	0.01213			4.07	0.01293			4.05	0.00525			1.43	0.00469
		3.98	0.00238			4.11	0.01213			4.09	0.01289			4.07	0.00523			1.44	0.00468
		4	0.00236			4.13	0.01209			4.11	0.01289			4.09	0.00521			1.45	0.00467
		4.02	0.00236			4.15	0.01209			4.13	0.01286			4.11	0.0052			1.46	0.00466
		4.04	0.00235			4.17	0.01204			4.15	0.01282			4.13	0.0052			1.47	0.00464
		4.06	0.00235			4.19	0.01204			4.17	0.01282			4.15	0.00518			1.48	0.00462
		4.08	0.00233			4.21	0.012			4.19	0.01279			4.17	0.00516			1.49	0.00462
		4.1	0.00233			4.23	0.012			4.21	0.01275			4.19	0.00514			1.5	0.0046
		4.12	0.00232			4.25	0.01196			4.23	0.01275			4.21	0.00514			1.51	0.00459
		4.14	0.00232			4.27	0.01196			4.25	0.01271			4.23	0.00512			1.52	0.00457
		4.16	0.00231			4.29	0.01196			4.27	0.01271			4.25	0.00511			1.53	0.00456
		4.18	0.00231			4.31	0.01191			4.29	0.01268			4.27	0.00509			1.54	0.00455
		4.2	0.00231			4.33	0.01191			4.31	0.01264			4.29	0.00509			1.55	0.00454
		4.22	0.00229			4.35	0.01187			4.33	0.01264			4.31	0.00507			1.56	0.00452
		4.24	0.00229			4.37	0.01187			4.35	0.01261			4.33	0.00505			1.57	0.00451
		4.26	0.00228			4.39	0.01183			4.37	0.01261			4.35	0.00504			1.58	0.00451
		4.28	0.00228			4.41	0.01183			4.39	0.01257			4.37	0.00504			1.59	0.00449
		4.3	0.00226			4.43	0.01178			4.41	0.01257			4.39	0.00502			1.6	0.00448
		4.32	0.00226			4.45	0.01178			4.43	0.01254			4.41	0.005			1.61	0.00447
		4.34	0.00225			4.47	0.01174			4.45	0.0125			4.43	0.00498			1.62	0.00445
		4.36	0.00225			4.49	0.01174			4.47	0.0125			4.45	0.00498			1.63	0.00445
		4.38	0.00224			4.51	0.01174			4.49	0.01246			4.47	0.00496			1.64	0.00444
		4.4	0.00224			4.53	0.0117			4.51	0.01246			4.49	0.00495			1.65	0.00442
		4.42	0.00222			4.55	0.0117			4.53	0.01243			4.51	0.00495			1.66	0.00441
		4.44	0.00222			4.57	0.01165			4.55	0.01243			4.53	0.00493			1.67	0.0044
		4.46	0.00221			4.59	0.01165			4.57	0.01239			4.55	0.00491			1.68	0.00439
		4.48	0.00221			4.61	0.01161			4.59	0.01236			4.57	0.00489			1.69	0.00438
		4.5	0.00221			4.63	0.01161			4.61	0.01236			4.59	0.00489			1.7	0.00437
		4.52	0.00219			4.65	0.01157			4.63	0.01232			4.61	0.00488			1.71	0.00436
		4.54	0.00219			4.67	0.01157			4.65	0.01232			4.63	0.00486			1.72	0.00435
		4.56	0.00218			4.69	0.01157			4.67	0.01229			4.65	0.00486			1.73	0.00434
		4.58	0.00218			4.71	0.01152			4.69	0.01229			4.67	0.00484			1.74	0.00433
		4.6	0.00217			4.73	0.01152			4.71	0.01225			4.69	0.00482			1.75	0.00432
		4.62	0.00217			4.75	0.01148			4.73	0.01225			4.71	0.00482			1.76	0.00431
		4.64	0.00215			4.77	0.01148			4.75	0.01221			4.73	0.0048			1.77	0.0043
		4.66	0.00215			4.79	0.01148			4.77	0.01221			4.75	0.00479			1.78	0.00428
		4.68	0.00214			4.81	0.01143			4.79	0.01218			4.77	0.00479			1.79	0.00428
		4.7	0.00214			4.83	0.01143			4.81	0.01214			4.79	0.00477			1.8	0.00427
		4.72	0.00214			4.85	0.01139			4.83	0.01214			4.81	0.00475			1.81	0.00426
		4.74	0.00213			4.87	0.01139			4.85	0.01211			4.83	0.00475			1.82	0.00425
		4.76	0.00213			4.89	0.01135			4.87	0.01211			4.85	0.00473			1.83	0.00424
		4.78	0.00211			4.91	0.01135			4.89	0.01207			4.87	0.00471			1.84	0.00423
		4.8	0.00211			4.93	0.01135			4.91	0.01207			4.89	0.00471			1.85	0.00422
		4.82	0.0021			4.95	0.0113			4.93	0.01204			4.91	0.0047			1.86	0.00422
		4.84	0.0021			4.97	0.0113			4.95	0.01204			4.93	0.00468			1.87	0.00421
		4.86	0.0021			4.99	0.01126			4.97	0.012			4.95	0.00468			1.88	0.0042
		4.88	0.00208			5.01	0.01126			4.99	0.012			4.97	0.00466			1.89	0.00418
		4.9	0.00208			5.03	0.01126			5.01	0.01196			4.99	0.00464			1.9	0.00417
		4.92	0.00207			5.05	0.01122			5.03	0.01196			5.01	0.00464			1.91	0.00417
		4.94	0.00207			5.07	0.01122			5.05	0.01193			5.03	0.00462			1.92	0.00416
		4.96	0.00206			5.09	0.01117			5.07	0.01193			5.05	0.00461			1.93	0.00415
		4.98	0.00206			5.11	0.01117			5.09	0.01189			5.07	0.00461			1.94	0.00414
		5	0.00206			5.13	0.01117			5.11	0.01189			5.09	0.00459			1.95	0.00413
		5.02	0.00204			5.15	0.01113			5.13	0.01186			5.11	0.00457			1.96	0.00412
		5.04	0.00204			5.17	0.01113			5.15	0.01186			5.13	0.00457			1.97	0.00411
		5.06	0.00203			5.19	0.01109			5.17	0.01182			5.15	0.00455			1.98	0.00411
		5.08	0.00203			5.21	0.01109			5.19	0.01182			5.17	0.00454			1.99	0.00411
		5.1	0.00201			5.23	0.01109			5.21	0.01179			5.19	0.00454			2	0.0041
		5.12	0.00201			5.25	0.01104			5.23	0.01179			5.21	0.00452			2.01	0.00409
		5.14	0.00201			5.27	0.01104			5.25	0.01175			5.23	0.00452			2.02	0.00408
		5.16	0.002			5.29	0.011			5.27	0.01175			5.25	0.0045			2.03	0.00407
		5.18	0.002			5.31	0.011			5.29	0.01171			5.27	0.00448			2.04	0.00406
		5.2	0.00199			5.33	0.011			5.31	0.01171			5.29	0.00448			2.05	0.00405
		5.22	0.00199			5.35	0.01096			5.33	0.01168			5.31	0.00446			2.06	0.00405
		5.24	0.00199			5.37	0.01096			5.35	0.01168			5.33	0.00446			2.07	0.00404
		5.26	0.00197			5.39	0.01096			5.37	0.01164			5.35	0.00445			2.08	0.00403
		5.28	0.00197			5.41	0.01091			5.39	0.01164			5.37	0.00443			2.09	0.00402
		5.3	0.00196			5.43	0.01091			5.41	0.01161			5.39	0.00443			2.1	0.00402
		5.32	0.00196			5.45	0.01087			5.43	0.01161			5.41	0.00441			2.11	0.00401
		5.34	0.00196			5.47	0.01087			5.45	0.01157			5.43	0.00439			2.12	0.004
		5.36	0.00194			5.49	0.01087			5.47	0.01157			5.45	0.00439			2.13	0.004
		5.38	0.00194			5.51	0.01083			5.49	0.01154			5.47	0.00437			2.14	0.00399
		5.4	0.00193			5.53	0.01083			5.51	0.01154			5.49	0.00437			2.15	0.00398
		5.42	0.00193			5.55	0.01078			5.53	0.0115			5.51	0.00436			2.16	0.00397
		5.44	0.00193			5.57	0.01078			5.55	0.0115			5.53	0.00434			2.17	0.00397
		5.46	0.00192			5.59	0.01078			5.57	0.0115			5.55	0.00434			2.18	0.00396
		5.48	0.00192			5.61	0.01074			5.59	0.01146			5.57	0.00432			2.19	0.00395
		5.5	0.0019			5.63	0.01074			5.61	0.01146			5.59	0.00432			2.2	0.00394
		5.52	0.0019			5.65	0.01074			5.63	0.01143			5.61	0.0043			2.21	0.00394
		5.54	0.0019			5.67	0.0107			5.65	0.01143			5.63	0.00429			2.22	0.00394
		5.56	0.00189			5.69	0.0107			5.67	0.01139			5.65	0.00429			2.23	0.00393
		5.58	0.00189			5.71	0.0107			5.69	0.01139			5.67	0.00427			2.24	0.00392
		5.6	0.00188			5.73	0.01065			5.71	0.01136			5.69	0.00427			2.25	0.00391
		5.62	0.00188			5.75	0.01065			5.73	0.01136			5.71	0.00425			2.26	0.0039
		5.64	0.00188			5.77	0.01061			5.75	0.01132			5.73	0.00425			2.27	0.0039
		5.66	0.00186			5.79	0.01061			5.77	0.01132			5.75	0.00423			2.28	0.00389
		5.68	0.00186			5.81	0.01061			5.79	0.01129			5.77	0.00421			2.29	0.00388
		5.7	0.00185			5.83	0.01057			5.81	0.01129			5.79	0.00421			2.3	0.00388
		5.72	0.00185			5.85	0.01057			5.83	0.01129			5.81	0.0042			2.31	0.00388
		5.74	0.00185			5.87	0.01057			5.85	0.01125			5.83	0.0042			2.32	0.00387
		5.76	0.00183			5.89	0.01052			5.87	0.01125			5.85	0.00418			2.33	0.00386
		5.78	0.00183			5.91	0.01052			5.89	0.01121			5.87	0.00418			2.34	0.00385
		5.8	0.00183			5.93	0.01052			5.91	0.01121			5.89	0.00416			2.35	0.00385
		5.82	0.00182			5.95	0.01048			5.93	0.01118			5.91	0.00414			2.36	0.00384
		5.84	0.00182			5.97	0.01048			5.95	0.01118			5.93	0.00414			2.37	0.00383
		5.86	0.00181			5.99	0.01048			5.97	0.01114			5.95	0.00413			2.38	0.00382
		5.88	0.00181			6.01	0.01043			5.99	0.01114			5.97	0.00413			2.39	0.00382
		5.9	0.00181			6.03	0.01043			6.01	0.01114			5.99	0.00411			2.4	0.00382
		5.92	0.00179			6.05	0.01043			6.03	0.01111			6.01	0.00411			2.41	0.00381
		5.94	0.00179			6.07	0.01039			6.05	0.01111			6.03	0.00409			2.42	0.00381
		5.96	0.00179			6.09	0.01039			6.07	0.01107			6.05	0.00409			2.43	0.0038
		5.98	0.00178			6.11	0.01039			6.09	0.01107			6.07	0.00407			2.44	0.00379
		6	0.00178			6.13	0.01035			6.11	0.01104			6.09	0.00405			2.45	0.00378
		6.02	0.00176			6.15	0.01035			6.13	0.01104			6.11	0.00405			2.46	0.00378
		6.04	0.00176			6.17	0.0103			6.15	0.01104			6.13	0.00404			2.47	0.00377
		6.06	0.00176			6.19	0.0103			6.17	0.011			6.15	0.00404			2.48	0.00377
		6.08	0.00175			6.21	0.0103			6.19	0.011			6.17	0.00402			2.49	0.00377
		6.1	0.00175			6.23	0.01026			6.21	0.01096			6.19	0.00402			2.5	0.00376
		6.12	0.00175			6.25	0.01026			6.23	0.01096			6.21	0.004			2.51	0.00375
		6.14	0.00174			6.27	0.01026			6.25	0.01093			6.23	0.004			2.52	0.00375
		6.16	0.00174			6.29	0.01022			6.27	0.01093			6.25	0.00398			2.53	0.00374
		6.18	0.00174			6.31	0.01022			6.29	0.01093			6.27	0.00398			2.54	0.00373
		6.2	0.00172			6.33	0.01022			6.31	0.01089			6.29	0.00396			2.55	0.00373
		6.22	0.00172			6.35	0.01017			6.33	0.01089			6.31	0.00396			2.56	0.00372
		6.24	0.00172			6.37	0.01017			6.35	0.01086			6.33	0.00395			2.57	0.00371
		6.26	0.00171			6.39	0.01017			6.37	0.01086			6.35	0.00393			2.58	0.00371
		6.28	0.00171			6.41	0.01013			6.39	0.01082			6.37	0.00393			2.59	0.00371
		6.3	0.00169			6.43	0.01013			6.41	0.01082			6.39	0.00391			2.6	0.0037
		6.32	0.00169			6.45	0.01013			6.43	0.01082			6.41	0.00391			2.61	0.0037
		6.34	0.00169			6.47	0.01009			6.45	0.01079			6.43	0.00389			2.62	0.00369
		6.36	0.00168			6.49	0.01009			6.47	0.01079			6.45	0.00389			2.63	0.00369
		6.38	0.00168			6.51	0.01009			6.49	0.01075			6.47	0.00388			2.64	0.00368
		6.4	0.00168			6.53	0.01009			6.51	0.01075			6.49	0.00388			2.65	0.00367
		6.42	0.00167			6.55	0.01004			6.53	0.01075			6.51	0.00386			2.66	0.00367
		6.44	0.00167			6.57	0.01004			6.55	0.01071			6.53	0.00386			2.67	0.00366
		6.46	0.00167			6.59	0.01004			6.57	0.01071			6.55	0.00384			2.68	0.00365
		6.48	0.00165			6.61	0.01			6.59	0.01068			6.57	0.00384			2.69	0.00365
		6.5	0.00165			6.63	0.01			6.61	0.01068			6.59	0.00382			2.7	0.00365
		6.52	0.00165			6.65	0.01			6.63	0.01068			6.61	0.00382			2.71	0.00365
		6.54	0.00164			6.67	0.00996			6.65	0.01064			6.63	0.0038			2.72	0.00364
		6.56	0.00164			6.69	0.00996			6.67	0.01064			6.65	0.0038			2.73	0.00363
		6.58	0.00164			6.71	0.00996			6.69	0.01061			6.67	0.00379			2.74	0.00363
		6.6	0.00163			6.73	0.00991			6.71	0.01061			6.69	0.00379			2.75	0.00362
		6.62	0.00163			6.75	0.00991			6.73	0.01061			6.71	0.00377			2.76	0.00362
		6.64	0.00163			6.77	0.00991			6.75	0.01057			6.73	0.00377			2.77	0.00361
		6.66	0.00161			6.79	0.00987			6.77	0.01057			6.75	0.00375			2.78	0.0036
		6.68	0.00161			6.81	0.00987			6.79	0.01054			6.77	0.00375			2.79	0.0036
		6.7	0.00161			6.83	0.00987			6.81	0.01054			6.79	0.00373			2.8	0.0036
		6.72	0.0016			6.85	0.00983			6.83	0.01054			6.81	0.00373			2.81	0.0036
		6.74	0.0016			6.87	0.00983			6.85	0.0105			6.83	0.00371			2.82	0.00359
		6.76	0.0016			6.89	0.00983			6.87	0.0105			6.85	0.00371			2.83	0.00358
		6.78	0.00158			6.91	0.00983			6.89	0.01046			6.87	0.0037			2.84	0.00358
		6.8	0.00158			6.93	0.00978			6.91	0.01046			6.89	0.0037			2.85	0.00357
		6.82	0.00158			6.95	0.00978			6.93	0.01046			6.91	0.00368			2.86	0.00357
		6.84	0.00157			6.97	0.00978			6.95	0.01043			6.93	0.00368			2.87	0.00356
		6.86	0.00157			6.99	0.00974			6.97	0.01043			6.95	0.00366			2.88	0.00356
		6.88	0.00157			7.01	0.00974			6.99	0.01043			6.97	0.00366			2.89	0.00355
		6.9	0.00156			7.03	0.00974			7.01	0.01039			6.99	0.00364			2.9	0.00354
		6.92	0.00156			7.05	0.0097			7.03	0.01039			7.01	0.00364			2.91	0.00354
		6.94	0.00156			7.07	0.0097			7.05	0.01036			7.03	0.00363			2.92	0.00354
		6.96	0.00154			7.09	0.0097			7.07	0.01036			7.05	0.00363			2.93	0.00354
		6.98	0.00154			7.11	0.0097			7.09	0.01036			7.07	0.00363			2.94	0.00353
		7	0.00154			7.13	0.00965			7.11	0.01032			7.09	0.00361			2.95	0.00353
		7.02	0.00154			7.15	0.00965			7.13	0.01032			7.11	0.00361			2.96	0.00352
		7.04	0.00153			7.17	0.00965			7.15	0.01032			7.13	0.00359			2.97	0.00352
		7.06	0.00153			7.19	0.00961			7.17	0.01029			7.15	0.00359			2.98	0.00351
		7.08	0.00153			7.21	0.00961			7.19	0.01029			7.17	0.00357			2.99	0.00351
		7.1	0.00151			7.23	0.00961			7.21	0.01025			7.19	0.00357			3	0.0035
		7.12	0.00151			7.25	0.00957			7.23	0.01025			7.21	0.00355			3.01	0.00349
		7.14	0.00151			7.27	0.00957			7.25	0.01025			7.23	0.00355			3.02	0.00349
		7.16	0.0015			7.29	0.00957			7.27	0.01021			7.25	0.00354			3.03	0.00348
		7.18	0.0015			7.31	0.00957			7.29	0.01021			7.27	0.00354			3.04	0.00348
		7.2	0.0015			7.33	0.00952			7.31	0.01021			7.29	0.00352			3.05	0.00348
		7.22	0.00149			7.35	0.00952			7.33	0.01018			7.31	0.00352			3.06	0.00348
		7.24	0.00149			7.37	0.00952			7.35	0.01018			7.33	0.0035			3.07	0.00347
		7.26	0.00149			7.39	0.00948			7.37	0.01018			7.35	0.0035			3.08	0.00347
		7.28	0.00147			7.41	0.00948			7.39	0.01014			7.37	0.0035			3.09	0.00346
		7.3	0.00147			7.43	0.00948			7.41	0.01014			7.39	0.00348			3.1	0.00346
		7.32	0.00147			7.45	0.00948			7.43	0.01011			7.41	0.00348			3.11	0.00345
		7.34	0.00147			7.47	0.00943			7.45	0.01011			7.43	0.00346			3.12	0.00345
		7.36	0.00146			7.49	0.00943			7.47	0.01011			7.45	0.00346			3.13	0.00344
		7.38	0.00146			7.51	0.00943			7.49	0.01007			7.47	0.00345			3.14	0.00344
		7.4	0.00146			7.53	0.00939			7.51	0.01007			7.49	0.00345			3.15	0.00343
		7.42	0.00144			7.55	0.00939			7.53	0.01007			7.51	0.00343			3.16	0.00343
		7.44	0.00144			7.57	0.00939			7.55	0.01004			7.53	0.00343			3.17	0.00343
		7.46	0.00144			7.59	0.00939			7.57	0.01004			7.55	0.00343			3.18	0.00343
		7.48	0.00143			7.61	0.00935			7.59	0.01004			7.57	0.00341			3.19	0.00342
		7.5	0.00143			7.63	0.00935			7.61	0.01			7.59	0.00341			3.2	0.00341
		7.52	0.00143			7.65	0.00935			7.63	0.01			7.61	0.00339			3.21	0.00341
		7.54	0.00143			7.67	0.00935			7.65	0.01			7.63	0.00339			3.22	0.0034
		7.56	0.00142			7.69	0.0093			7.67	0.00996			7.65	0.00338			3.23	0.0034
		7.58	0.00142			7.71	0.0093			7.69	0.00996			7.67	0.00338			3.24	0.00339
		7.6	0.00142			7.73	0.0093			7.71	0.00996			7.69	0.00336			3.25	0.00339
		7.62	0.0014			7.75	0.00926			7.73	0.00993			7.71	0.00336			3.26	0.00338
		7.64	0.0014			7.77	0.00926			7.75	0.00993			7.73	0.00336			3.27	0.00338
		7.66	0.0014			7.79	0.00926			7.77	0.00993			7.75	0.00334			3.28	0.00337
		7.68	0.0014			7.81	0.00926			7.79	0.00989			7.77	0.00334			3.29	0.00337
		7.7	0.00139			7.83	0.00922			7.81	0.00989			7.79	0.00332			3.3	0.00337
		7.72	0.00139			7.85	0.00922			7.83	0.00989			7.81	0.00332			3.31	0.00337
		7.74	0.00139			7.87	0.00922			7.85	0.00986			7.83	0.0033			3.32	0.00337
		7.76	0.00138			7.89	0.00922			7.87	0.00986			7.85	0.0033			3.33	0.00336
		7.78	0.00138			7.91	0.00917			7.89	0.00986			7.87	0.0033			3.34	0.00336
		7.8	0.00138			7.93	0.00917			7.91	0.00982			7.89	0.00329			3.35	0.00335
		7.82	0.00138			7.95	0.00917			7.93	0.00982			7.91	0.00329			3.36	0.00335
		7.84	0.00136			7.97	0.00913			7.95	0.00982			7.93	0.00327			3.37	0.00334
		7.86	0.00136			7.99	0.00913			7.97	0.00979			7.95	0.00327			3.38	0.00334
		7.88	0.00136			8.01	0.00913			7.99	0.00979			7.97	0.00327			3.39	0.00333
		7.9	0.00135			8.03	0.00913			8.01	0.00979			7.99	0.00325			3.4	0.00333
		7.92	0.00135			8.05	0.00909			8.03	0.00975			8.01	0.00325			3.41	0.00332
		7.94	0.00135			8.07	0.00909			8.05	0.00975			8.03	0.00323			3.42	0.00332
		7.96	0.00135			8.09	0.00909			8.07	0.00975			8.05	0.00323			3.43	0.00332
		7.98	0.00133			8.11	0.00909			8.09	0.00971			8.07	0.00321			3.44	0.00332
		8	0.00133			8.13	0.00904			8.11	0.00971			8.09	0.00321			3.45	0.00331
		8.02	0.00133			8.15	0.00904			8.13	0.00971			8.11	0.00321			3.46	0.00331
		8.04	0.00133			8.17	0.00904			8.15	0.00968			8.13	0.0032			3.47	0.0033
		8.06	0.00132			8.19	0.00904			8.17	0.00968			8.15	0.0032			3.48	0.0033
		8.08	0.00132			8.21	0.009			8.19	0.00968			8.17	0.00318			3.49	0.00329
		8.1	0.00132			8.23	0.009			8.21	0.00964			8.19	0.00318			3.5	0.00329
		8.12	0.00131			8.25	0.009			8.23	0.00964			8.21	0.00318			3.51	0.00328
		8.14	0.00131			8.27	0.009			8.25	0.00964			8.23	0.00316			3.52	0.00328
		8.16	0.00131			8.29	0.00896			8.27	0.00961			8.25	0.00316			3.53	0.00327
		8.18	0.00131			8.31	0.00896			8.29	0.00961			8.27	0.00314			3.54	0.00327
		8.2	0.00129			8.33	0.00896			8.31	0.00961			8.29	0.00314			3.55	0.00327
		8.22	0.00129			8.35	0.00896			8.33	0.00957			8.31	0.00314			3.56	0.00326
		8.24	0.00129			8.37	0.00891			8.35	0.00957			8.33	0.00312			3.57	0.00326
		8.26	0.00129			8.39	0.00891			8.37	0.00957			8.35	0.00312			3.58	0.00326
		8.28	0.00128			8.41	0.00891			8.39	0.00954			8.37	0.00311			3.59	0.00326
		8.3	0.00128			8.43	0.00891			8.41	0.00954			8.39	0.00311			3.6	0.00325
		8.32	0.00128			8.45	0.00887			8.43	0.00954			8.41	0.00311			3.61	0.00325
		8.34	0.00128			8.47	0.00887			8.45	0.0095			8.43	0.00309			3.62	0.00324
		8.36	0.00126			8.49	0.00887			8.47	0.0095			8.45	0.00309			3.63	0.00324
		8.38	0.00126			8.51	0.00887			8.49	0.0095			8.47	0.00307			3.64	0.00323
		8.4	0.00126			8.53	0.00883			8.51	0.0095			8.49	0.00307			3.65	0.00323
		8.42	0.00125			8.55	0.00883			8.53	0.00946			8.51	0.00307			3.66	0.00323
		8.44	0.00125			8.57	0.00883			8.55	0.00946			8.53	0.00305			3.67	0.00322
		8.46	0.00125			8.59	0.00883			8.57	0.00946			8.55	0.00305			3.68	0.00322
		8.48	0.00125			8.61	0.00878			8.59	0.00943			8.57	0.00305			3.69	0.00321
		8.5	0.00124			8.63	0.00878			8.61	0.00943			8.59	0.00304			3.7	0.00321
		8.52	0.00124			8.65	0.00878			8.63	0.00943			8.61	0.00304			3.71	0.0032
		8.54	0.00124			8.67	0.00878			8.65	0.00939			8.63	0.00302			3.72	0.0032
		8.56	0.00124			8.69	0.00874			8.67	0.00939			8.65	0.00302			3.73	0.0032
		8.58	0.00122			8.71	0.00874			8.69	0.00939			8.67	0.00302			3.74	0.0032
		8.6	0.00122			8.73	0.00874			8.71	0.00939			8.69	0.003			3.75	0.00319
		8.62	0.00122			8.75	0.00874			8.73	0.00936			8.71	0.003			3.76	0.00319
		8.64	0.00122			8.77	0.0087			8.75	0.00936			8.73	0.003			3.77	0.00319
		8.66	0.00121			8.79	0.0087			8.77	0.00936			8.75	0.00298			3.78	0.00318
		8.68	0.00121			8.81	0.0087			8.79	0.00932			8.77	0.00298			3.79	0.00318
		8.7	0.00121			8.83	0.0087			8.81	0.00932			8.79	0.00296			3.8	0.00317
		8.72	0.00121			8.85	0.0087			8.83	0.00932			8.81	0.00296			3.81	0.00317
		8.74	0.00119			8.87	0.00865			8.85	0.00929			8.83	0.00296			3.82	0.00316
		8.76	0.00119			8.89	0.00865			8.87	0.00929			8.85	0.00295			3.83	0.00316
		8.78	0.00119			8.91	0.00865			8.89	0.00929			8.87	0.00295			3.84	0.00316
		8.8	0.00119			8.93	0.00865			8.91	0.00929			8.89	0.00295			3.85	0.00315
		8.82	0.00118			8.95	0.00861			8.93	0.00925			8.91	0.00293			3.86	0.00315
		8.84	0.00118			8.97	0.00861			8.95	0.00925			8.93	0.00293			3.87	0.00315
		8.86	0.00118			8.99	0.00861			8.97	0.00925			8.95	0.00291			3.88	0.00315
		8.88	0.00118			9.01	0.00861			8.99	0.00921			8.97	0.00291			3.89	0.00314
		8.9	0.00117			9.03	0.00857			9.01	0.00921			8.99	0.00291			3.9	0.00314
		8.92	0.00117			9.05	0.00857			9.03	0.00921			9.01	0.00289			3.91	0.00314
		8.94	0.00117			9.07	0.00857			9.05	0.00921			9.03	0.00289			3.92	0.00313
		8.96	0.00117			9.09	0.00857			9.07	0.00918			9.05	0.00289			3.93	0.00313
		8.98	0.00117			9.11	0.00857			9.09	0.00918			9.07	0.00288			3.94	0.00312
		9	0.00115			9.13	0.00852			9.11	0.00918			9.09	0.00288			3.95	0.00312
		9.02	0.00115			9.15	0.00852			9.13	0.00914			9.11	0.00288			3.96	0.00311
		9.04	0.00115			9.17	0.00852			9.15	0.00914			9.13	0.00286			3.97	0.00311
		9.06	0.00115			9.19	0.00852			9.17	0.00914			9.15	0.00286			3.98	0.00311
		9.08	0.00114			9.21	0.00848			9.19	0.00914			9.17	0.00286			3.99	0.0031
		9.1	0.00114			9.23	0.00848			9.21	0.00911			9.19	0.00284			4	0.0031
		9.12	0.00114			9.25	0.00848			9.23	0.00911			9.21	0.00284			4.01	0.00309
		9.14	0.00114			9.27	0.00848			9.25	0.00911			9.23	0.00282			4.02	0.00309
		9.16	0.00113			9.29	0.00848			9.27	0.00907			9.25	0.00282			4.03	0.00309
		9.18	0.00113			9.31	0.00843			9.29	0.00907			9.27	0.00282			4.04	0.00309
		9.2	0.00113			9.33	0.00843			9.31	0.00907			9.29	0.0028			4.05	0.00309
		9.22	0.00113			9.35	0.00843			9.33	0.00907			9.31	0.0028			4.06	0.00308
		9.24	0.00111			9.37	0.00843			9.35	0.00904			9.33	0.0028			4.07	0.00308
		9.26	0.00111			9.39	0.00839			9.37	0.00904			9.35	0.00279			4.08	0.00307
		9.28	0.00111			9.41	0.00839			9.39	0.00904			9.37	0.00279			4.09	0.00307
		9.3	0.00111			9.43	0.00839			9.41	0.00904			9.39	0.00279			4.1	0.00306
		9.32	0.00111			9.45	0.00839			9.43	0.009			9.41	0.00277			4.11	0.00306
		9.34	0.0011			9.47	0.00839			9.45	0.009			9.43	0.00277			4.12	0.00306
		9.36	0.0011			9.49	0.00835			9.47	0.009			9.45	0.00277			4.13	0.00305
		9.38	0.0011			9.51	0.00835			9.49	0.00896			9.47	0.00275			4.14	0.00305
		9.4	0.0011			9.53	0.00835			9.51	0.00896			9.49	0.00275			4.15	0.00304
		9.42	0.00108			9.55	0.00835			9.53	0.00896			9.51	0.00275			4.16	0.00304
		9.44	0.00108			9.57	0.0083			9.55	0.00896			9.53	0.00273			4.17	0.00304
		9.46	0.00108			9.59	0.0083			9.57	0.00893			9.55	0.00273			4.18	0.00303
		9.48	0.00108			9.61	0.0083			9.59	0.00893			9.57	0.00273			4.19	0.00303
		9.5	0.00108			9.63	0.0083			9.61	0.00893			9.59	0.00271			4.2	0.00303
		9.52	0.00107			9.65	0.0083			9.63	0.00893			9.61	0.00271			4.21	0.00303
		9.54	0.00107			9.67	0.00826			9.65	0.00889			9.63	0.00271			4.22	0.00303
		9.56	0.00107			9.69	0.00826			9.67	0.00889			9.65	0.0027			4.23	0.00302
		9.58	0.00107			9.71	0.00826			9.69	0.00889			9.67	0.0027			4.24	0.00302
		9.6	0.00106			9.73	0.00826			9.71	0.00889			9.69	0.0027			4.25	0.00301
		9.62	0.00106			9.75	0.00826			9.73	0.00886			9.71	0.00268			4.26	0.00301
		9.64	0.00106			9.77	0.00822			9.75	0.00886			9.73	0.00268			4.27	0.003
		9.66	0.00106			9.79	0.00822			9.77	0.00886			9.75	0.00268			4.28	0.003
		9.68	0.00106			9.81	0.00822			9.79	0.00882			9.77	0.00266			4.29	0.003
		9.7	0.00104			9.83	0.00822			9.81	0.00882			9.79	0.00266			4.3	0.00299
		9.72	0.00104			9.85	0.00822			9.83	0.00882			9.81	0.00266			4.31	0.00299
		9.74	0.00104			9.87	0.00817			9.85	0.00882			9.83	0.00264			4.32	0.00298
		9.76	0.00104			9.89	0.00817			9.87	0.00879			9.85	0.00264			4.33	0.00298
		9.78	0.00104			9.91	0.00817			9.89	0.00879			9.87	0.00264			4.34	0.00298
		9.8	0.00103			9.93	0.00817			9.91	0.00879			9.89	0.00264			4.35	0.00298
		9.82	0.00103			9.95	0.00817			9.93	0.00879			9.91	0.00262			4.36	0.00298
		9.84	0.00103			9.97	0.00813			9.95	0.00875			9.93	0.00262			4.37	0.00297
		9.86	0.00103			9.99	0.00813			9.97	0.00875			9.95	0.00262			4.38	0.00297
		9.88	0.00101			10.01	0.00813			9.99	0.00875			9.97	0.00261			4.39	0.00297
		9.9	0.00101			10.03	0.00813			10.01	0.00875			9.99	0.00261			4.4	0.00296
		9.92	0.00101			10.05	0.00813			10.03	0.00871			10.01	0.00261			4.41	0.00296
		9.94	0.00101			10.07	0.00809			10.05	0.00871			10.03	0.00259			4.42	0.00295
		9.96	0.00101			10.09	0.00809			10.07	0.00871			10.05	0.00259			4.43	0.00295
		9.98	0.001			10.11	0.00809			10.09	0.00871			10.07	0.00259			4.44	0.00295
		10	0.001			10.13	0.00809			10.11	0.00868			10.09	0.00257			4.45	0.00294
		10.02	0.001			10.15	0.00809			10.13	0.00868			10.11	0.00257			4.46	0.00294
		10.04	0.001			10.17	0.00804			10.15	0.00868			10.13	0.00257			4.47	0.00294
		10.06	0.001			10.19	0.00804			10.17	0.00868			10.15	0.00255			4.48	0.00293
		10.08	0.000986111			10.21	0.00804			10.19	0.00864			10.17	0.00255			4.49	0.00293
		10.1	0.000986111			10.23	0.00804			10.21	0.00864			10.19	0.00255			4.5	0.00292
		10.12	0.000986111			10.25	0.00804			10.23	0.00864			10.21	0.00255			4.51	0.00292
		10.14	0.000986111			10.27	0.008			10.25	0.00864			10.23	0.00254			4.52	0.00292
		10.16	0.000986111			10.29	0.008			10.27	0.00861			10.25	0.00254			4.53	0.00292
		10.18	0.000972222			10.31	0.008			10.29	0.00861			10.27	0.00254			4.54	0.00292
		10.2	0.000972222			10.33	0.008			10.31	0.00861			10.29	0.00252			4.55	0.00291
		10.22	0.000972222			10.35	0.008			10.33	0.00861			10.31	0.00252			4.56	0.00291
		10.24	0.000972222			10.37	0.00796			10.35	0.00857			10.33	0.00252			4.57	0.00291
		10.26	0.000972222			10.39	0.00796			10.37	0.00857			10.35	0.0025			4.58	0.0029
		10.28	0.000958333			10.41	0.00796			10.39	0.00857			10.37	0.0025			4.59	0.0029
		10.3	0.000958333			10.43	0.00796			10.41	0.00857			10.39	0.0025			4.6	0.00289
		10.32	0.000958333			10.45	0.00796			10.43	0.00857			10.41	0.0025			4.61	0.00289
		10.34	0.000958333			10.47	0.00791			10.45	0.00854			10.43	0.00248			4.62	0.00289
		10.36	0.000958333			10.49	0.00791			10.47	0.00854			10.45	0.00248			4.63	0.00288
		10.38	0.000944444			10.51	0.00791			10.49	0.00854			10.47	0.00248			4.64	0.00288
		10.4	0.000944444			10.53	0.00791			10.51	0.00854			10.49	0.00246			4.65	0.00288
		10.42	0.000944444			10.55	0.00791			10.53	0.0085			10.51	0.00246			4.66	0.00287
		10.44	0.000944444			10.57	0.00791			10.55	0.0085			10.53	0.00246			4.67	0.00287
		10.46	0.000944444			10.59	0.00787			10.57	0.0085			10.55	0.00246			4.68	0.00286
		10.48	0.000930556			10.61	0.00787			10.59	0.0085			10.57	0.00245			4.69	0.00286
		10.5	0.000930556			10.63	0.00787			10.61	0.00846			10.59	0.00245			4.7	0.00286
		10.52	0.000930556			10.65	0.00787			10.63	0.00846			10.61	0.00245			4.71	0.00286
		10.54	0.000930556			10.67	0.00787			10.65	0.00846			10.63	0.00243			4.72	0.00286
		10.56	0.000930556			10.69	0.00783			10.67	0.00846			10.65	0.00243			4.73	0.00285
		10.58	0.000916667			10.71	0.00783			10.69	0.00846			10.67	0.00243			4.74	0.00285
		10.6	0.000916667			10.73	0.00783			10.71	0.00843			10.69	0.00243			4.75	0.00285
		10.62	0.000916667			10.75	0.00783			10.73	0.00843			10.71	0.00241			4.76	0.00284
		10.64	0.000916667			10.77	0.00783			10.75	0.00843			10.73	0.00241			4.77	0.00284
		10.66	0.000916667			10.79	0.00783			10.77	0.00843			10.75	0.00241			4.78	0.00284
		10.68	0.000916667			10.81	0.00778			10.79	0.00839			10.77	0.00239			4.79	0.00283
		10.7	0.000902778			10.83	0.00778			10.81	0.00839			10.79	0.00239			4.8	0.00283
		10.72	0.000902778			10.85	0.00778			10.83	0.00839			10.81	0.00239			4.81	0.00282
		10.74	0.000902778			10.87	0.00778			10.85	0.00839			10.83	0.00239			4.82	0.00282
		10.76	0.000902778			10.89	0.00778			10.87	0.00836			10.85	0.00237			4.83	0.00282
		10.78	0.000902778			10.91	0.00774			10.89	0.00836			10.87	0.00237			4.84	0.00281
		10.8	0.000888889			10.93	0.00774			10.91	0.00836			10.89	0.00237			4.85	0.00281
		10.82	0.000888889			10.95	0.00774			10.93	0.00836			10.91	0.00236			4.86	0.00281
		10.84	0.000888889			10.97	0.00774			10.95	0.00836			10.93	0.00236			4.87	0.00281
		10.86	0.000888889			10.99	0.00774			10.97	0.00832			10.95	0.00236			4.88	0.00281
		10.88	0.000888889			11.01	0.00774			10.99	0.00832			10.97	0.00236			4.89	0.0028
		10.9	0.000875			11.03	0.0077			11.01	0.00832			10.99	0.00234			4.9	0.0028
		10.92	0.000875			11.05	0.0077			11.03	0.00832			11.01	0.00234			4.91	0.0028
		10.94	0.000875			11.07	0.0077			11.05	0.00829			11.03	0.00234			4.92	0.00279
		10.96	0.000875			11.09	0.0077			11.07	0.00829			11.05	0.00234			4.93	0.00279
		10.98	0.000875			11.11	0.0077			11.09	0.00829			11.07	0.00232			4.94	0.00279
		11	0.000875			11.13	0.0077			11.11	0.00829			11.09	0.00232			4.95	0.00278
		11.02	0.000861111			11.15	0.00765			11.13	0.00829			11.11	0.00232			4.96	0.00278
		11.04	0.000861111			11.17	0.00765			11.15	0.00825			11.13	0.0023			4.97	0.00278
		11.06	0.000861111			11.19	0.00765			11.17	0.00825			11.15	0.0023			4.98	0.00277
		11.08	0.000861111			11.21	0.00765			11.19	0.00825			11.17	0.0023			4.99	0.00277
		11.1	0.000861111			11.23	0.00765			11.21	0.00825			11.19	0.0023			5	0.00276
		11.12	0.000861111			11.25	0.00765			11.23	0.00825			11.21	0.00229			5.01	0.00276
		11.14	0.000847222			11.27	0.00761			11.25	0.00821			11.23	0.00229			5.02	0.00276
		11.16	0.000847222			11.29	0.00761			11.27	0.00821			11.25	0.00229			5.03	0.00275
		11.18	0.000847222			11.31	0.00761			11.29	0.00821			11.27	0.00229			5.04	0.00275
		11.2	0.000847222			11.33	0.00761			11.31	0.00821			11.29	0.00227			5.05	0.00275
		11.22	0.000847222			11.35	0.00761			11.33	0.00818			11.31	0.00227			5.06	0.00275
		11.24	0.000833333			11.37	0.00761			11.35	0.00818			11.33	0.00227			5.07	0.00275
		11.26	0.000833333			11.39	0.00757			11.37	0.00818			11.35	0.00227			5.08	0.00275
		11.28	0.000833333			11.41	0.00757			11.39	0.00818			11.37	0.00225			5.09	0.00274
		11.3	0.000833333			11.43	0.00757			11.41	0.00818			11.39	0.00225			5.1	0.00274
		11.32	0.000833333			11.45	0.00757			11.43	0.00814			11.41	0.00225			5.11	0.00273
		11.34	0.000833333			11.47	0.00757			11.45	0.00814			11.43	0.00225			5.12	0.00273
		11.36	0.000819444			11.49	0.00757			11.47	0.00814			11.45	0.00223			5.13	0.00273
		11.38	0.000819444			11.51	0.00752			11.49	0.00814			11.47	0.00223			5.14	0.00272
		11.4	0.000819444			11.53	0.00752			11.51	0.00814			11.49	0.00223			5.15	0.00272
		11.42	0.000819444			11.55	0.00752			11.53	0.00811			11.51	0.00223			5.16	0.00272
		11.44	0.000819444			11.57	0.00752			11.55	0.00811			11.53	0.00221			5.17	0.00271
		11.46	0.000819444			11.59	0.00752			11.57	0.00811			11.55	0.00221			5.18	0.00271
		11.48	0.000805556			11.61	0.00752			11.59	0.00811			11.57	0.00221			5.19	0.00271
		11.5	0.000805556			11.63	0.00748			11.61	0.00811			11.59	0.00221			5.2	0.0027
		11.52	0.000805556			11.65	0.00748			11.63	0.00807			11.61	0.0022			5.21	0.0027
		11.54	0.000805556			11.67	0.00748			11.65	0.00807			11.63	0.0022			5.22	0.00269
		11.56	0.000805556			11.69	0.00748			11.67	0.00807			11.65	0.0022			5.23	0.00269
		11.58	0.000805556			11.71	0.00748			11.69	0.00807			11.67	0.0022			5.24	0.00269
		11.6	0.000791667			11.73	0.00748			11.71	0.00807			11.69	0.00218			5.25	0.00269
		11.62	0.000791667			11.75	0.00743			11.73	0.00804			11.71	0.00218			5.26	0.00269
		11.64	0.000791667			11.77	0.00743			11.75	0.00804			11.73	0.00218			5.27	0.00269
		11.66	0.000791667			11.79	0.00743			11.77	0.00804			11.75	0.00218			5.28	0.00268
		11.68	0.000791667			11.81	0.00743			11.79	0.00804			11.77	0.00216			5.29	0.00268
		11.7	0.000791667			11.83	0.00743			11.81	0.00804			11.79	0.00216			5.3	0.00268
		11.72	0.000777778			11.85	0.00743			11.83	0.008			11.81	0.00216			5.31	0.00267
		11.74	0.000777778			11.87	0.00739			11.85	0.008			11.83	0.00216			5.32	0.00267
		11.76	0.000777778			11.89	0.00739			11.87	0.008			11.85	0.00214			5.33	0.00267
		11.78	0.000777778			11.91	0.00739			11.89	0.008			11.87	0.00214			5.34	0.00266
		11.8	0.000777778			11.93	0.00739			11.91	0.008			11.89	0.00214			5.35	0.00266
		11.82	0.000777778			11.95	0.00739			11.93	0.00796			11.91	0.00214			5.36	0.00266
		11.84	0.000777778			11.97	0.00739			11.95	0.00796			11.93	0.00212			5.37	0.00265
		11.86	0.000763889			11.99	0.00739			11.97	0.00796			11.95	0.00212			5.38	0.00265
		11.88	0.000763889			12.01	0.00735			11.99	0.00796			11.97	0.00212			5.39	0.00265
		11.9	0.000763889			12.03	0.00735			12.01	0.00796			11.99	0.00212			5.4	0.00264
		11.92	0.000763889			12.05	0.00735			12.03	0.00793			12.01	0.00211			5.41	0.00264
		11.94	0.000763889			12.07	0.00735			12.05	0.00793			12.03	0.00211			5.42	0.00264
		11.96	0.000763889			12.09	0.00735			12.07	0.00793			12.05	0.00211			5.43	0.00264
		11.98	0.00075			12.11	0.00735			12.09	0.00793			12.07	0.00211			5.44	0.00264
		12	0.00075			12.13	0.0073			12.11	0.00793			12.09	0.00211			5.45	0.00263
		12.02	0.00075			12.15	0.0073			12.13	0.00793			12.11	0.00209			5.46	0.00263
		12.04	0.00075			12.17	0.0073			12.15	0.00789			12.13	0.00209			5.47	0.00263
		12.06	0.00075			12.19	0.0073			12.17	0.00789			12.15	0.00209			5.48	0.00262
		12.08	0.00075			12.21	0.0073			12.19	0.00789			12.17	0.00209			5.49	0.00262
		12.1	0.000736111			12.23	0.0073			12.21	0.00789			12.19	0.00207			5.5	0.00262
		12.12	0.000736111			12.25	0.0073			12.23	0.00789			12.21	0.00207			5.51	0.00261
		12.14	0.000736111			12.27	0.00726			12.25	0.00786			12.23	0.00207			5.52	0.00261
		12.16	0.000736111			12.29	0.00726			12.27	0.00786			12.25	0.00207			5.53	0.00261
		12.18	0.000736111			12.31	0.00726			12.29	0.00786			12.27	0.00205			5.54	0.0026
		12.2	0.000736111			12.33	0.00726			12.31	0.00786			12.29	0.00205			5.55	0.0026
		12.22	0.000736111			12.35	0.00726			12.33	0.00786			12.31	0.00205			5.56	0.0026
		12.24	0.000722222			12.37	0.00726			12.35	0.00782			12.33	0.00205			5.57	0.00259
		12.26	0.000722222			12.39	0.00726			12.37	0.00782			12.35	0.00205			5.58	0.00259
		12.28	0.000722222			12.41	0.00722			12.39	0.00782			12.37	0.00204			5.59	0.00259
		12.3	0.000722222			12.43	0.00722			12.41	0.00782			12.39	0.00204			5.6	0.00258
		12.32	0.000722222			12.45	0.00722			12.43	0.00782			12.41	0.00204			5.61	0.00258
		12.34	0.000722222			12.47	0.00722			12.45	0.00782			12.43	0.00204			5.62	0.00258
		12.36	0.000722222			12.49	0.00722			12.47	0.00779			12.45	0.00202			5.63	0.00258
		12.38	0.000708333			12.51	0.00722			12.49	0.00779			12.47	0.00202			5.64	0.00258
		12.4	0.000708333			12.53	0.00722			12.51	0.00779			12.49	0.00202			5.65	0.00258
		12.42	0.000708333			12.55	0.00717			12.53	0.00779			12.51	0.00202			5.66	0.00257
		12.44	0.000708333			12.57	0.00717			12.55	0.00779			12.53	0.00202			5.67	0.00257
		12.46	0.000708333			12.59	0.00717			12.57	0.00775			12.55	0.002			5.68	0.00257
		12.48	0.000708333			12.61	0.00717			12.59	0.00775			12.57	0.002			5.69	0.00256
		12.5	0.000708333			12.63	0.00717			12.61	0.00775			12.59	0.002			5.7	0.00256
		12.52	0.000694444			12.65	0.00717			12.63	0.00775			12.61	0.002			5.71	0.00256
		12.54	0.000694444			12.67	0.00717			12.65	0.00775			12.63	0.00198			5.72	0.00255
		12.56	0.000694444			12.69	0.00713			12.67	0.00775			12.65	0.00198			5.73	0.00255
		12.58	0.000694444			12.71	0.00713			12.69	0.00771			12.67	0.00198			5.74	0.00255
		12.6	0.000694444			12.73	0.00713			12.71	0.00771			12.69	0.00198			5.75	0.00254
		12.62	0.000694444			12.75	0.00713			12.73	0.00771			12.71	0.00198			5.76	0.00254
		12.64	0.000694444			12.77	0.00713			12.75	0.00771			12.73	0.00196			5.77	0.00254
		12.66	0.000680556			12.79	0.00713			12.77	0.00771			12.75	0.00196			5.78	0.00253
		12.68	0.000680556			12.81	0.00713			12.79	0.00771			12.77	0.00196			5.79	0.00253
		12.7	0.000680556			12.83	0.00709			12.81	0.00768			12.79	0.00196			5.8	0.00253
		12.72	0.000680556			12.85	0.00709			12.83	0.00768			12.81	0.00196			5.81	0.00252
		12.74	0.000680556			12.87	0.00709			12.85	0.00768			12.83	0.00195			5.82	0.00252
		12.76	0.000680556			12.89	0.00709			12.87	0.00768			12.85	0.00195			5.83	0.00252
		12.78	0.000680556			12.91	0.00709			12.89	0.00768			12.87	0.00195			5.84	0.00252
		12.8	0.000666667			12.93	0.00709			12.91	0.00768			12.89	0.00195			5.85	0.00252
		12.82	0.000666667			12.95	0.00709			12.93	0.00764			12.91	0.00195			5.86	0.00252
		12.84	0.000666667			12.97	0.00709			12.95	0.00764			12.93	0.00193			5.87	0.00251
		12.86	0.000666667			12.99	0.00704			12.97	0.00764			12.95	0.00193			5.88	0.00251
		12.88	0.000666667			13.01	0.00704			12.99	0.00764			12.97	0.00193			5.89	0.00251
		12.9	0.000666667			13.03	0.00704			13.01	0.00764			12.99	0.00193			5.9	0.0025
		12.92	0.000666667			13.05	0.00704			13.03	0.00761			13.01	0.00191			5.91	0.0025
		12.94	0.000652778			13.07	0.00704			13.05	0.00761			13.03	0.00191			5.92	0.0025
		12.96	0.000652778			13.09	0.00704			13.07	0.00761			13.05	0.00191			5.93	0.00249
		12.98	0.000652778			13.11	0.00704			13.09	0.00761			13.07	0.00191			5.94	0.00249
		13	0.000652778			13.13	0.007			13.11	0.00761			13.09	0.00191			5.95	0.00249
		13.02	0.000652778			13.15	0.007			13.13	0.00761			13.11	0.00189			5.96	0.00248
		13.04	0.000652778			13.17	0.007			13.15	0.00757			13.13	0.00189			5.97	0.00248
		13.06	0.000652778			13.19	0.007			13.17	0.00757			13.15	0.00189			5.98	0.00248
		13.08	0.000638889			13.21	0.007			13.19	0.00757			13.17	0.00189			5.99	0.00247
		13.1	0.000638889			13.23	0.007			13.21	0.00757			13.19	0.00189			6	0.00247
		13.12	0.000638889			13.25	0.007			13.23	0.00757			13.21	0.00187			6.01	0.00247
		13.14	0.000638889			13.27	0.007			13.25	0.00757			13.23	0.00187			6.02	0.00247
		13.16	0.000638889			13.29	0.00696			13.27	0.00757			13.25	0.00187			6.03	0.00247
		13.18	0.000638889			13.31	0.00696			13.29	0.00754			13.27	0.00187			6.04	0.00247
		13.2	0.000638889			13.33	0.00696			13.31	0.00754			13.29	0.00187			6.05	0.00246
		13.22	0.000638889			13.35	0.00696			13.33	0.00754			13.31	0.00186			6.06	0.00246
		13.24	0.000625			13.37	0.00696			13.35	0.00754			13.33	0.00186			6.07	0.00246
		13.26	0.000625			13.39	0.00696			13.37	0.00754			13.35	0.00186			6.08	0.00245
		13.28	0.000625			13.41	0.00696			13.39	0.00754			13.37	0.00186			6.09	0.00245
		13.3	0.000625			13.43	0.00696			13.41	0.0075			13.39	0.00186			6.1	0.00245
		13.32	0.000625			13.45	0.00691			13.43	0.0075			13.41	0.00186			6.11	0.00244
		13.34	0.000625			13.47	0.00691			13.45	0.0075			13.43	0.00184			6.12	0.00244
		13.36	0.000625			13.49	0.00691			13.47	0.0075			13.45	0.00184			6.13	0.00244
		13.38	0.000625			13.51	0.00691			13.49	0.0075			13.47	0.00184			6.14	0.00244
		13.4	0.000611111			13.53	0.00691			13.51	0.0075			13.49	0.00184			6.15	0.00243
		13.42	0.000611111			13.55	0.00691			13.53	0.00746			13.51	0.00184			6.16	0.00243
		13.44	0.000611111			13.57	0.00691			13.55	0.00746			13.53	0.00182			6.17	0.00243
		13.46	0.000611111			13.59	0.00691			13.57	0.00746			13.55	0.00182			6.18	0.00242
		13.48	0.000611111			13.61	0.00687			13.59	0.00746			13.57	0.00182			6.19	0.00242
		13.5	0.000611111			13.63	0.00687			13.61	0.00746			13.59	0.00182			6.2	0.00242
		13.52	0.000611111			13.65	0.00687			13.63	0.00746			13.61	0.00182			6.21	0.00241
		13.54	0.000611111			13.67	0.00687			13.65	0.00743			13.63	0.0018			6.22	0.00241
		13.56	0.000597222			13.69	0.00687			13.67	0.00743			13.65	0.0018			6.23	0.00241
		13.58	0.000597222			13.71	0.00687			13.69	0.00743			13.67	0.0018			6.24	0.00241
		13.6	0.000597222			13.73	0.00687			13.71	0.00743			13.69	0.0018			6.25	0.00241
		13.62	0.000597222			13.75	0.00687			13.73	0.00743			13.71	0.0018			6.26	0.00241
		13.64	0.000597222			13.77	0.00683			13.75	0.00743			13.73	0.00179			6.27	0.0024
		13.66	0.000597222			13.79	0.00683			13.77	0.00743			13.75	0.00179			6.28	0.0024
		13.68	0.000597222			13.81	0.00683			13.79	0.00739			13.77	0.00179			6.29	0.0024
		13.7	0.000597222			13.83	0.00683			13.81	0.00739			13.79	0.00179			6.3	0.00239
		13.72	0.000583333			13.85	0.00683			13.83	0.00739			13.81	0.00179			6.31	0.00239
		13.74	0.000583333			13.87	0.00683			13.85	0.00739			13.83	0.00179			6.32	0.00239
		13.76	0.000583333			13.89	0.00683			13.87	0.00739			13.85	0.00177			6.33	0.00239
		13.78	0.000583333			13.91	0.00683			13.89	0.00739			13.87	0.00177			6.34	0.00238
		13.8	0.000583333			13.93	0.00678			13.91	0.00739			13.89	0.00177			6.35	0.00238
		13.82	0.000583333			13.95	0.00678			13.93	0.00736			13.91	0.00177			6.36	0.00238
		13.84	0.000583333			13.97	0.00678			13.95	0.00736			13.93	0.00177			6.37	0.00237
		13.86	0.000583333			13.99	0.00678			13.97	0.00736			13.95	0.00175			6.38	0.00237
		13.88	0.000569444			14.01	0.00678			13.99	0.00736			13.97	0.00175			6.39	0.00237
		13.9	0.000569444			14.03	0.00678			14.01	0.00736			13.99	0.00175			6.4	0.00236
		13.92	0.000569444			14.05	0.00678			14.03	0.00736			14.01	0.00175			6.41	0.00236
		13.94	0.000569444			14.07	0.00678			14.05	0.00732			14.03	0.00175			6.42	0.00236
		13.96	0.000569444			14.09	0.00678			14.07	0.00732			14.05	0.00175			6.43	0.00235
		13.98	0.000569444			14.11	0.00674			14.09	0.00732			14.07	0.00173			6.44	0.00235
		14	0.000569444			14.13	0.00674			14.11	0.00732			14.09	0.00173			6.45	0.00235
		14.02	0.000569444			14.15	0.00674			14.13	0.00732			14.11	0.00173			6.46	0.00235
		14.04	0.000569444			14.17	0.00674			14.15	0.00732			14.13	0.00173			6.47	0.00235
		14.06	0.000555556			14.19	0.00674			14.17	0.00732			14.15	0.00173			6.48	0.00235
		14.08	0.000555556			14.21	0.00674			14.19	0.00729			14.17	0.00173			6.49	0.00235
		14.1	0.000555556			14.23	0.00674			14.21	0.00729			14.19	0.00171			6.5	0.00234
		14.12	0.000555556			14.25	0.00674			14.23	0.00729			14.21	0.00171			6.51	0.00234
		14.14	0.000555556			14.27	0.0067			14.25	0.00729			14.23	0.00171			6.52	0.00234
		14.16	0.000555556			14.29	0.0067			14.27	0.00729			14.25	0.00171			6.53	0.00233
		14.18	0.000555556			14.31	0.0067			14.29	0.00729			14.27	0.00171			6.54	0.00233
		14.2	0.000555556			14.33	0.0067			14.31	0.00729			14.29	0.00171			6.55	0.00233
		14.22	0.000555556			14.35	0.0067			14.33	0.00725			14.31	0.0017			6.56	0.00232
		14.24	0.000541667			14.37	0.0067			14.35	0.00725			14.33	0.0017			6.57	0.00232
		14.26	0.000541667			14.39	0.0067			14.37	0.00725			14.35	0.0017			6.58	0.00232
		14.28	0.000541667			14.41	0.0067			14.39	0.00725			14.37	0.0017			6.59	0.00232
		14.3	0.000541667			14.43	0.0067			14.41	0.00725			14.39	0.0017			6.6	0.00231
		14.32	0.000541667			14.45	0.00665			14.43	0.00725			14.41	0.0017			6.61	0.00231
		14.34	0.000541667			14.47	0.00665			14.45	0.00725			14.43	0.00168			6.62	0.00231
		14.36	0.000541667			14.49	0.00665			14.47	0.00721			14.45	0.00168			6.63	0.0023
		14.38	0.000541667			14.51	0.00665			14.49	0.00721			14.47	0.00168			6.64	0.0023
		14.4	0.000541667			14.53	0.00665			14.51	0.00721			14.49	0.00168			6.65	0.0023
		14.42	0.000527778			14.55	0.00665			14.53	0.00721			14.51	0.00168			6.66	0.0023
		14.44	0.000527778			14.57	0.00665			14.55	0.00721			14.53	0.00168			6.67	0.0023
		14.46	0.000527778			14.59	0.00665			14.57	0.00721			14.55	0.00166			6.68	0.0023
		14.48	0.000527778			14.61	0.00665			14.59	0.00721			14.57	0.00166			6.69	0.00229
		14.5	0.000527778			14.63	0.00661			14.61	0.00721			14.59	0.00166			6.7	0.00229
		14.52	0.000527778			14.65	0.00661			14.63	0.00718			14.61	0.00166			6.71	0.00229
		14.54	0.000527778			14.67	0.00661			14.65	0.00718			14.63	0.00166			6.72	0.00229
		14.56	0.000527778			14.69	0.00661			14.67	0.00718			14.65	0.00166			6.73	0.00228
		14.58	0.000527778			14.71	0.00661			14.69	0.00718			14.67	0.00164			6.74	0.00228
		14.6	0.000513889			14.73	0.00661			14.71	0.00718			14.69	0.00164			6.75	0.00228
		14.62	0.000513889			14.75	0.00661			14.73	0.00718			14.71	0.00164			6.76	0.00227
		14.64	0.000513889			14.77	0.00661			14.75	0.00718			14.73	0.00164			6.77	0.00227
		14.66	0.000513889			14.79	0.00661			14.77	0.00714			14.75	0.00164			6.78	0.00227
		14.68	0.000513889			14.81	0.00661			14.79	0.00714			14.77	0.00164			6.79	0.00227
		14.7	0.000513889			14.83	0.00657			14.81	0.00714			14.79	0.00162			6.8	0.00226
		14.72	0.000513889			14.85	0.00657			14.83	0.00714			14.81	0.00162			6.81	0.00226
		14.74	0.000513889			14.87	0.00657			14.85	0.00714			14.83	0.00162			6.82	0.00226
		14.76	0.000513889			14.89	0.00657			14.87	0.00714			14.85	0.00162			6.83	0.00225
		14.78	0.0005			14.91	0.00657			14.89	0.00714			14.87	0.00162			6.84	0.00225
		14.8	0.0005			14.93	0.00657			14.91	0.00714			14.89	0.00162			6.85	0.00225
		14.82	0.0005			14.95	0.00657			14.93	0.00711			14.91	0.00161			6.86	0.00224
		14.84	0.0005			14.97	0.00657			14.95	0.00711			14.93	0.00161			6.87	0.00224
		14.86	0.0005			14.99	0.00657			14.97	0.00711			14.95	0.00161			6.88	0.00224
		14.88	0.0005			15.01	0.00652			14.99	0.00711			14.97	0.00161			6.89	0.00224
		14.9	0.0005			15.03	0.00652			15.01	0.00711			14.99	0.00161			6.9	0.00224
		14.92	0.0005			15.05	0.00652			15.03	0.00711			15.01	0.00161			6.91	0.00224
		14.94	0.0005			15.07	0.00652			15.05	0.00711			15.03	0.00161			6.92	0.00224
		14.96	0.0005			15.09	0.00652			15.07	0.00707			15.05	0.00159			6.93	0.00223
		14.98	0.000486111			15.11	0.00652			15.09	0.00707			15.07	0.00159			6.94	0.00223
		15	0.000486111			15.13	0.00652			15.11	0.00707			15.09	0.00159			6.95	0.00223
		15.02	0.000486111			15.15	0.00652			15.13	0.00707			15.11	0.00159			6.96	0.00223
		15.04	0.000486111			15.17	0.00652			15.15	0.00707			15.13	0.00159			6.97	0.00222
		15.06	0.000486111			15.19	0.00652			15.17	0.00707			15.15	0.00159			6.98	0.00222
		15.08	0.000486111			15.21	0.00648			15.19	0.00707			15.17	0.00157			6.99	0.00222
		15.1	0.000486111			15.23	0.00648			15.21	0.00707			15.19	0.00157			7	0.00221
		15.12	0.000486111			15.25	0.00648			15.23	0.00704			15.21	0.00157			7.01	0.00221
		15.14	0.000486111			15.27	0.00648			15.25	0.00704			15.23	0.00157			7.02	0.00221
		15.16	0.000486111			15.29	0.00648			15.27	0.00704			15.25	0.00157			7.03	0.0022
		15.18	0.000472222			15.31	0.00648			15.29	0.00704			15.27	0.00157			7.04	0.0022
		15.2	0.000472222			15.33	0.00648			15.31	0.00704			15.29	0.00157			7.05	0.0022
		15.22	0.000472222			15.35	0.00648			15.33	0.00704			15.31	0.00155			7.06	0.0022
		15.24	0.000472222			15.37	0.00648			15.35	0.00704			15.33	0.00155			7.07	0.00219
		15.26	0.000472222			15.39	0.00648			15.37	0.00704			15.35	0.00155			7.08	0.00219
		15.28	0.000472222			15.41	0.00643			15.39	0.007			15.37	0.00155			7.09	0.00219
		15.3	0.000472222			15.43	0.00643			15.41	0.007			15.39	0.00155			7.1	0.00218
		15.32	0.000472222			15.45	0.00643			15.43	0.007			15.41	0.00155			7.11	0.00218
		15.34	0.000472222			15.47	0.00643			15.45	0.007			15.43	0.00155			7.12	0.00218
		15.36	0.000472222			15.49	0.00643			15.47	0.007			15.45	0.00154			7.13	0.00218
		15.38	0.000458333			15.51	0.00643			15.49	0.007			15.47	0.00154			7.14	0.00218
		15.4	0.000458333			15.53	0.00643			15.51	0.007			15.49	0.00154			7.15	0.00218
		15.42	0.000458333			15.55	0.00643			15.53	0.007			15.51	0.00154			7.16	0.00218
		15.44	0.000458333			15.57	0.00643			15.55	0.00696			15.53	0.00154			7.17	0.00217
		15.46	0.000458333			15.59	0.00643			15.57	0.00696			15.55	0.00154			7.18	0.00217
		15.48	0.000458333			15.61	0.00643			15.59	0.00696			15.57	0.00154			7.19	0.00217
		15.5	0.000458333			15.63	0.00639			15.61	0.00696			15.59	0.00152			7.2	0.00217
		15.52	0.000458333			15.65	0.00639			15.63	0.00696			15.61	0.00152			7.21	0.00216
		15.54	0.000458333			15.67	0.00639			15.65	0.00696			15.63	0.00152			7.22	0.00216
		15.56	0.000458333			15.69	0.00639			15.67	0.00696			15.65	0.00152			7.23	0.00216
		15.58	0.000458333			15.71	0.00639			15.69	0.00696			15.67	0.00152			7.24	0.00216
		15.6	0.000444444			15.73	0.00639			15.71	0.00696			15.69	0.00152			7.25	0.00215
		15.62	0.000444444			15.75	0.00639			15.73	0.00693			15.71	0.00152			7.26	0.00215
		15.64	0.000444444			15.77	0.00639			15.75	0.00693			15.73	0.0015			7.27	0.00215
		15.66	0.000444444			15.79	0.00639			15.77	0.00693			15.75	0.0015			7.28	0.00214
		15.68	0.000444444			15.81	0.00639			15.79	0.00693			15.77	0.0015			7.29	0.00214
		15.7	0.000444444			15.83	0.00635			15.81	0.00693			15.79	0.0015			7.3	0.00214
		15.72	0.000444444			15.85	0.00635			15.83	0.00693			15.81	0.0015			7.31	0.00214
		15.74	0.000444444			15.87	0.00635			15.85	0.00693			15.83	0.0015			7.32	0.00213
		15.76	0.000444444			15.89	0.00635			15.87	0.00693			15.85	0.0015			7.33	0.00213
		15.78	0.000444444			15.91	0.00635			15.89	0.00689			15.87	0.00148			7.34	0.00213
		15.8	0.000444444			15.93	0.00635			15.91	0.00689			15.89	0.00148			7.35	0.00213
		15.82	0.000430556			15.95	0.00635			15.93	0.00689			15.91	0.00148			7.36	0.00213
		15.84	0.000430556			15.97	0.00635			15.95	0.00689			15.93	0.00148			7.37	0.00213
		15.86	0.000430556			15.99	0.00635			15.97	0.00689			15.95	0.00148			7.38	0.00213
		15.88	0.000430556			16.01	0.00635			15.99	0.00689			15.97	0.00148			7.39	0.00212
		15.9	0.000430556			16.03	0.00635			16.01	0.00689			15.99	0.00148			7.4	0.00212
		15.92	0.000430556			16.05	0.0063			16.03	0.00689			16.01	0.00146			7.41	0.00212
		15.94	0.000430556			16.07	0.0063			16.05	0.00689			16.03	0.00146			7.42	0.00211
		15.96	0.000430556			16.09	0.0063			16.07	0.00686			16.05	0.00146			7.43	0.00211
		15.98	0.000430556			16.11	0.0063			16.09	0.00686			16.07	0.00146			7.44	0.00211
		16	0.000430556			16.13	0.0063			16.11	0.00686			16.09	0.00146			7.45	0.00211
		16.02	0.000430556			16.15	0.0063			16.13	0.00686			16.11	0.00146			7.46	0.0021
		16.04	0.000416667			16.17	0.0063			16.15	0.00686			16.13	0.00146			7.47	0.0021
		16.06	0.000416667			16.19	0.0063			16.17	0.00686			16.15	0.00146			7.48	0.0021
		16.08	0.000416667			16.21	0.0063			16.19	0.00686			16.17	0.00145			7.49	0.0021
		16.1	0.000416667			16.23	0.0063			16.21	0.00686			16.19	0.00145			7.5	0.00209
		16.12	0.000416667			16.25	0.0063			16.23	0.00686			16.21	0.00145			7.51	0.00209
		16.14	0.000416667			16.27	0.00626			16.25	0.00682			16.23	0.00145			7.52	0.00209
		16.16	0.000416667			16.29	0.00626			16.27	0.00682			16.25	0.00145			7.53	0.00208
		16.18	0.000416667			16.31	0.00626			16.29	0.00682			16.27	0.00145			7.54	0.00208
		16.2	0.000416667			16.33	0.00626			16.31	0.00682			16.29	0.00145			7.55	0.00208
		16.22	0.000416667			16.35	0.00626			16.33	0.00682			16.31	0.00145			7.56	0.00208
		16.24	0.000416667			16.37	0.00626			16.35	0.00682			16.33	0.00143			7.57	0.00207
		16.26	0.000416667			16.39	0.00626			16.37	0.00682			16.35	0.00143			7.58	0.00207
		16.28	0.000402778			16.41	0.00626			16.39	0.00682			16.37	0.00143			7.59	0.00207
		16.3	0.000402778			16.43	0.00626			16.41	0.00682			16.39	0.00143			7.6	0.00207
		16.32	0.000402778			16.45	0.00626			16.43	0.00679			16.41	0.00143			7.61	0.00207
		16.34	0.000402778			16.47	0.00626			16.45	0.00679			16.43	0.00143			7.62	0.00207
		16.36	0.000402778			16.49	0.00626			16.47	0.00679			16.45	0.00143			7.63	0.00207
		16.38	0.000402778			16.51	0.00622			16.49	0.00679			16.47	0.00141			7.64	0.00206
		16.4	0.000402778			16.53	0.00622			16.51	0.00679			16.49	0.00141			7.65	0.00206
		16.42	0.000402778			16.55	0.00622			16.53	0.00679			16.51	0.00141			7.66	0.00206
		16.44	0.000402778			16.57	0.00622			16.55	0.00679			16.53	0.00141			7.67	0.00206
		16.46	0.000402778			16.59	0.00622			16.57	0.00679			16.55	0.00141			7.68	0.00205
		16.48	0.000402778			16.61	0.00622			16.59	0.00679			16.57	0.00141			7.69	0.00205
		16.5	0.000402778			16.63	0.00622			16.61	0.00675			16.59	0.00141			7.7	0.00205
		16.52	0.000388889			16.65	0.00622			16.63	0.00675			16.61	0.00141			7.71	0.00205
		16.54	0.000388889			16.67	0.00622			16.65	0.00675			16.63	0.00139			7.72	0.00204
		16.56	0.000388889			16.69	0.00622			16.67	0.00675			16.65	0.00139			7.73	0.00204
		16.58	0.000388889			16.71	0.00622			16.69	0.00675			16.67	0.00139			7.74	0.00204
		16.6	0.000388889			16.73	0.00622			16.71	0.00675			16.69	0.00139			7.75	0.00204
		16.62	0.000388889			16.75	0.00617			16.73	0.00675			16.71	0.00139			7.76	0.00203
		16.64	0.000388889			16.77	0.00617			16.75	0.00675			16.73	0.00139			7.77	0.00203
		16.66	0.000388889			16.79	0.00617			16.77	0.00675			16.75	0.00139			7.78	0.00203
		16.68	0.000388889			16.81	0.00617			16.79	0.00675			16.77	0.00139			7.79	0.00202
		16.7	0.000388889			16.83	0.00617			16.81	0.00671			16.79	0.00139			7.8	0.00202
		16.72	0.000388889			16.85	0.00617			16.83	0.00671			16.81	0.00137			7.81	0.00202
		16.74	0.000388889			16.87	0.00617			16.85	0.00671			16.83	0.00137			7.82	0.00202
		16.76	0.000375			16.89	0.00617			16.87	0.00671			16.85	0.00137			7.83	0.00201
		16.78	0.000375			16.91	0.00617			16.89	0.00671			16.87	0.00137			7.84	0.00201
		16.8	0.000375			16.93	0.00617			16.91	0.00671			16.89	0.00137			7.85	0.00201
		16.82	0.000375			16.95	0.00617			16.93	0.00671			16.91	0.00137			7.86	0.00201
		16.84	0.000375			16.97	0.00617			16.95	0.00671			16.93	0.00137			7.87	0.00201
		16.86	0.000375			16.99	0.00613			16.97	0.00671			16.95	0.00137			7.88	0.00201
		16.88	0.000375			17.01	0.00613			16.99	0.00668			16.97	0.00136			7.89	0.00201
		16.9	0.000375			17.03	0.00613			17.01	0.00668			16.99	0.00136			7.9	0.00201
		16.92	0.000375			17.05	0.00613			17.03	0.00668			17.01	0.00136			7.91	0.002
		16.94	0.000375			17.07	0.00613			17.05	0.00668			17.03	0.00136			7.92	0.002
		16.96	0.000375			17.09	0.00613			17.07	0.00668			17.05	0.00136			7.93	0.002
		16.98	0.000375			17.11	0.00613			17.09	0.00668			17.07	0.00136			7.94	0.002
		17	0.000375			17.13	0.00613			17.11	0.00668			17.09	0.00136			7.95	0.00199
		17.02	0.000361111			17.15	0.00613			17.13	0.00668			17.11	0.00136			7.96	0.00199
		17.04	0.000361111			17.17	0.00613			17.15	0.00668			17.13	0.00136			7.97	0.00199
		17.06	0.000361111			17.19	0.00613			17.17	0.00668			17.15	0.00134			7.98	0.00198
		17.08	0.000361111			17.21	0.00613			17.19	0.00664			17.17	0.00134			7.99	0.00198
		17.1	0.000361111			17.23	0.00613			17.21	0.00664			17.19	0.00134			8	0.00198
		17.12	0.000361111			17.25	0.00609			17.23	0.00664			17.21	0.00134			8.01	0.00198
		17.14	0.000361111			17.27	0.00609			17.25	0.00664			17.23	0.00134			8.02	0.00197
		17.16	0.000361111			17.29	0.00609			17.27	0.00664			17.25	0.00134			8.03	0.00197
		17.18	0.000361111			17.31	0.00609			17.29	0.00664			17.27	0.00134			8.04	0.00197
		17.2	0.000361111			17.33	0.00609			17.31	0.00664			17.29	0.00134			8.05	0.00197
		17.22	0.000361111			17.35	0.00609			17.33	0.00664			17.31	0.00134			8.06	0.00196
		17.24	0.000361111			17.37	0.00609			17.35	0.00664			17.33	0.00132			8.07	0.00196
		17.26	0.000361111			17.39	0.00609			17.37	0.00664			17.35	0.00132			8.08	0.00196
		17.28	0.000361111			17.41	0.00609			17.39	0.00664			17.37	0.00132			8.09	0.00196
		17.3	0.000347222			17.43	0.00609			17.41	0.00661			17.39	0.00132			8.1	0.00196
		17.32	0.000347222			17.45	0.00609			17.43	0.00661			17.41	0.00132			8.11	0.00196
		17.34	0.000347222			17.47	0.00609			17.45	0.00661			17.43	0.00132			8.12	0.00196
		17.36	0.000347222			17.49	0.00609			17.47	0.00661			17.45	0.00132			8.13	0.00196
		17.38	0.000347222			17.51	0.00604			17.49	0.00661			17.47	0.00132			8.14	0.00195
		17.4	0.000347222			17.53	0.00604			17.51	0.00661			17.49	0.00132			8.15	0.00195
		17.42	0.000347222			17.55	0.00604			17.53	0.00661			17.51	0.0013			8.16	0.00195
		17.44	0.000347222			17.57	0.00604			17.55	0.00661			17.53	0.0013			8.17	0.00195
		17.46	0.000347222			17.59	0.00604			17.57	0.00661			17.55	0.0013			8.18	0.00194
		17.48	0.000347222			17.61	0.00604			17.59	0.00661			17.57	0.0013			8.19	0.00194
		17.5	0.000347222			17.63	0.00604			17.61	0.00657			17.59	0.0013			8.2	0.00194
		17.52	0.000347222			17.65	0.00604			17.63	0.00657			17.61	0.0013			8.21	0.00194
		17.54	0.000347222			17.67	0.00604			17.65	0.00657			17.63	0.0013			8.22	0.00193
		17.56	0.000347222			17.69	0.00604			17.67	0.00657			17.65	0.0013			8.23	0.00193
		17.58	0.000333333			17.71	0.00604			17.69	0.00657			17.67	0.0013			8.24	0.00193
		17.6	0.000333333			17.73	0.00604			17.71	0.00657			17.69	0.00129			8.25	0.00193
		17.62	0.000333333			17.75	0.00604			17.73	0.00657			17.71	0.00129			8.26	0.00192
		17.64	0.000333333			17.77	0.006			17.75	0.00657			17.73	0.00129			8.27	0.00192
		17.66	0.000333333			17.79	0.006			17.77	0.00657			17.75	0.00129			8.28	0.00192
		17.68	0.000333333			17.81	0.006			17.79	0.00657			17.77	0.00129			8.29	0.00192
		17.7	0.000333333			17.83	0.006			17.81	0.00657			17.79	0.00129			8.3	0.00191
		17.72	0.000333333			17.85	0.006			17.83	0.00654			17.81	0.00129			8.31	0.00191
		17.74	0.000333333			17.87	0.006			17.85	0.00654			17.83	0.00129			8.32	0.00191
		17.76	0.000333333			17.89	0.006			17.87	0.00654			17.85	0.00129			8.33	0.00191
		17.78	0.000333333			17.91	0.006			17.89	0.00654			17.87	0.00127			8.34	0.0019
		17.8	0.000333333			17.93	0.006			17.91	0.00654			17.89	0.00127			8.35	0.0019
		17.82	0.000333333			17.95	0.006			17.93	0.00654			17.91	0.00127			8.36	0.0019
		17.84	0.000333333			17.97	0.006			17.95	0.00654			17.93	0.00127			8.37	0.0019
		17.86	0.000319444			17.99	0.006			17.97	0.00654			17.95	0.00127			8.38	0.0019
		17.88	0.000319444			18.01	0.006			17.99	0.00654			17.97	0.00127			8.39	0.0019
		17.9	0.000319444			18.03	0.006			18.01	0.00654			17.99	0.00127			8.4	0.0019
		17.92	0.000319444			18.05	0.00596			18.03	0.00654			18.01	0.00127			8.41	0.0019
		17.94	0.000319444			18.07	0.00596			18.05	0.0065			18.03	0.00127			8.42	0.00189
		17.96	0.000319444			18.09	0.00596			18.07	0.0065			18.05	0.00127			8.43	0.00189
		17.98	0.000319444			18.11	0.00596			18.09	0.0065			18.07	0.00125			8.44	0.00189
		18	0.000319444			18.13	0.00596			18.11	0.0065			18.09	0.00125			8.45	0.00189
		18.02	0.000319444			18.15	0.00596			18.13	0.0065			18.11	0.00125			8.46	0.00188
		18.04	0.000319444			18.17	0.00596			18.15	0.0065			18.13	0.00125			8.47	0.00188
		18.06	0.000319444			18.19	0.00596			18.17	0.0065			18.15	0.00125			8.48	0.00188
		18.08	0.000319444			18.21	0.00596			18.19	0.0065			18.17	0.00125			8.49	0.00188
		18.1	0.000319444			18.23	0.00596			18.21	0.0065			18.19	0.00125			8.5	0.00187
		18.12	0.000319444			18.25	0.00596			18.23	0.0065			18.21	0.00125			8.51	0.00187
		18.14	0.000319444			18.27	0.00596			18.25	0.0065			18.23	0.00125			8.52	0.00187
		18.16	0.000319444			18.29	0.00596			18.27	0.0065			18.25	0.00125			8.53	0.00187
		18.18	0.000305556			18.31	0.00596			18.29	0.00646			18.27	0.00123			8.54	0.00186
		18.2	0.000305556			18.33	0.00596			18.31	0.00646			18.29	0.00123			8.55	0.00186
[truncated: 3,130 more rows]

## Sheet: Figure 5 (e)
	525.8 eV Exp.		525.8 eV fit		526.0 eV Exp.		526.0 eV fit		526.3 eV Exp.		526.3 eV fit		526.6 eV Exp.		526.6 eV fit
[truncated: 4,101 more rows]

[truncated: 3 more sheets: Figure 5 (e) inset, Figure 5 (f), Figure 5 (f) inset]
