# Supplementary material for: Direct and real-time observation of hole transport dynamics in anatase TiO2 using X-ray free-electron laser
Source: Nat Commun. 2022 May 9;13:2531. doi: 10.1038/s41467-022-30336-1 (PMC9085873; doi:10.1038/s41467-022-30336-1)
Supplement: Supplementary file 4 — Source Data [file 41467_2022_30336_MOESM4_ESM.zip › Source Data_Figure 6.xlsx]

## Sheet: Figure 6 (a)
	TiO2 at +1 ps		TiO2 at ground state		transient x10 at +1 ps		transient x10 at +100 ps		1 ps simulation		100 ps simulation
X	Y	X	Y	X	Y	X	Y	X	Y	X	Y
452.085	1.286	452.085	1.292	452.085	1.14	452.085	1.12	452	0.0075	452	0.00375
452.259	1.292	452.259	1.291	452.259	1.21	452.259	1.16	452.03	-0.0225	452.03	-0.00675
452.433	1.304	452.433	1.305	452.433	1.19	452.433	1.07	452.06	-0.015	452.06	-0.0045
452.607	1.294	452.607	1.285	452.607	1.29	452.607	1.12	452.09	-0.006	452.09	-0.00225
452.781	1.293	452.781	1.297	452.781	1.16	452.781	1.12	452.12	-0.0015	452.12	-0.00075
452.955	1.299	452.955	1.307	452.955	1.12	452.955	1.12	452.15	0.0045	452.15	0.00075
453.129	1.3	453.129	1.29	453.129	1.3	453.129	1.16	452.18	0.0075	452.18	0.00225
453.303	1.298	453.303	1.294	453.303	1.24	453.303	1.07	452.21	0.0105	452.21	0.00225
453.477	1.299	453.477	1.311	453.477	1.08	453.477	1.11	452.24	0.009	452.24	0.003
453.651	1.299	453.651	1.304	453.651	1.15	453.651	1.13	452.27	0.009	452.27	0.00225
453.825	1.312	453.825	1.312	453.825	1.2	453.825	1.19	452.3	0.0045	452.3	0.0015
453.999	1.301	453.999	1.31	453.999	1.11	453.999	1.16	452.33	0.0015	452.33	0
454.173	1.307	454.173	1.311	454.173	1.16	454.173	1.2	452.36	-0.0015	452.36	-0.0015
454.347	1.312	454.347	1.315	454.347	1.17	454.347	1.1	452.39	-0.0105	452.39	-0.003
454.521	1.311	454.521	1.312	454.521	1.19	454.521	1.14	452.42	-0.015	452.42	-0.00975
454.695	1.321	454.695	1.329	454.695	1.12	454.695	1.18	452.45	-0.0135	452.45	-0.00975
454.869	1.327	454.869	1.33	454.869	1.17	454.869	1.14	452.48	-0.0075	452.48	-0.00225
455.043	1.331	455.043	1.337	455.043	1.14	455.043	1.11	452.51	-0.003	452.51	-0.00075
455.217	1.344	455.217	1.337	455.217	1.27	455.217	1.2	452.54	0.0015	452.54	0.00075
455.391	1.355	455.391	1.347	455.391	1.28	455.391	1.19	452.57	0.0075	452.57	0.00225
455.565	1.381	455.565	1.376	455.565	1.25	455.565	1.2	452.6	0.0135	452.6	0.00375
455.739	1.4	455.739	1.393	455.739	1.27	455.739	1.12	452.63	0.012	452.63	0.00375
455.913	1.422	455.913	1.417	455.913	1.25	455.913	1.05	452.66	0.0105	452.66	0.003
456.087	1.457	456.087	1.457	456.087	1.2	456.087	1.11	452.69	0.0075	452.69	0.00225
456.261	1.524	456.261	1.513	456.261	1.31	456.261	1.07	452.72	0.0045	452.72	0.0015
456.435	1.593	456.435	1.59	456.435	1.23	456.435	1.17	452.75	0.003	452.75	0
456.609	1.597	456.609	1.584	456.609	1.33	456.609	1.12	452.78	0	452.78	0
456.783	1.613	456.783	1.583	456.783	1.5	456.783	1.2	452.81	-0.0015	452.81	-0.00075
456.957	1.674	456.957	1.657	456.957	1.37	456.957	1.21	452.84	-0.003	452.84	-0.0015
457.131	1.748	457.131	1.74	457.131	1.28	457.131	1.2	452.87	-0.0045	452.87	-0.0015
457.305	1.771	457.305	1.723	457.305	1.68	457.305	1.05	452.9	-0.0075	452.9	-0.00225
457.479	1.827	457.479	1.796	457.479	1.51	457.479	1.17	452.93	-0.009	452.93	-0.009
457.653	2.045	457.653	1.984	457.653	1.81	457.653	1.13	452.96	-0.0105	452.96	-0.009
457.827	2.469	457.827	2.478	457.827	1.11	457.827	1.2	452.99	-0.006	452.99	-0.00225
458.001	2.814	458.001	2.91	458.001	0.24	458.001	0.67	453.02	-0.003	453.02	-0.00075
458.175	2.395	458.175	2.396	458.175	1.19	458.175	0.92	453.05	0.003	453.05	0
458.349	2.095	458.349	2.052	458.349	1.63	458.349	1.2	453.08	0.0075	453.08	0.0015
458.523	2.041	458.523	2.013	458.523	1.48	458.523	1.1	453.11	0.012	453.11	0.003
458.697	2.039	458.697	1.988	458.697	1.71	458.697	1.11	453.14	0.0135	453.14	0.003
458.871	2.102	458.871	2.062	458.871	1.6	458.871	1.21	453.17	0.0135	453.17	0.003
459.045	2.207	459.045	2.18	459.045	1.47	459.045	1.11	453.2	0.0135	453.2	0.003
459.219	2.384	459.219	2.37	459.219	1.34	459.219	1.14	453.23	0.0135	453.23	0.003
459.393	2.617	459.393	2.638	459.393	0.99	459.393	1.04	453.26	0.012	453.26	0.00225
459.567	2.696	459.567	2.765	459.567	0.51	459.567	0.7	453.29	0.0105	453.29	0.00225
459.741	2.718	459.741	2.749	459.741	0.89	459.741	0.73	453.32	0.0075	453.32	0.0015
459.915	2.571	459.915	2.585	459.915	1.06	459.915	0.87	453.35	0.006	453.35	0.00075
460.089	2.516	460.089	2.532	460.089	1.04	460.089	1.04	453.38	0	453.38	0
460.263	2.45	460.263	2.468	460.263	1.02	460.263	1.03	453.41	-0.0045	453.41	-0.0015
460.437	2.466	460.437	2.485	460.437	1.01	460.437	0.94	453.44	-0.0075	453.44	-0.00225
460.611	2.38	460.611	2.417	460.611	0.83	460.611	0.88	453.47	-0.0105	453.47	-0.009
460.785	2.321	460.785	2.366	460.785	0.75	460.785	0.83	453.5	-0.009	453.5	-0.00825
460.959	2.206	460.959	2.234	460.959	0.92	460.959	0.76	453.53	-0.006	453.53	-0.0015
461.133	2.1	461.133	2.133	461.133	0.87	461.133	0.89	453.56	-0.0015	453.56	-0.00075
461.307	2.044	461.307	2.061	461.307	1.03	461.307	0.94	453.59	0.0015	453.59	0
461.481	2.017	461.481	2.02	461.481	1.17	461.481	1.06	453.62	0.006	453.62	0.0015
461.655	2.021	461.655	2.015	461.655	1.26	461.655	1.07	453.65	0.009	453.65	0.003
461.829	2.045	461.829	2.021	461.829	1.44	461.829	1.1	453.68	0.006	453.68	0.00225
462.003	2.08	462.003	2.052	462.003	1.48	462.003	1.29	453.71	0.0045	453.71	0.00075
462.177	2.161	462.177	2.137	462.177	1.44	462.177	1.15	453.74	0.0015	453.74	0
462.351	2.237	462.351	2.213	462.351	1.44	462.351	1.26	453.77	-0.0015	453.77	-0.00075
462.525	2.384	462.525	2.361	462.525	1.43	462.525	1.09	453.8	-0.003	453.8	-0.00675
462.699	2.517	462.699	2.532	462.699	1.05	462.699	1.1	453.83	-0.006	453.83	-0.0075
462.873	2.683	462.873	2.71	462.873	0.93	462.873	0.98	453.86	-0.0045	453.86	-0.00675
463.047	2.76	463.047	2.795	463.047	0.85	463.047	0.84	453.89	-0.003	453.89	-0.00675
463.221	2.796	463.221	2.817	463.221	0.99	463.221	0.84	453.92	-0.003	453.92	-0.006
463.395	2.704	463.395	2.723	463.395	1.01	463.395	0.8	453.95	0	453.95	-0.006
463.569	2.636	463.569	2.631	463.569	1.25	463.569	0.98	453.98	0.003	453.98	0.00075
463.743	2.571	463.743	2.564	463.743	1.27	463.743	1.1	454.01	0.0045	454.01	0.0015
463.917	2.577	463.917	2.555	463.917	1.42	463.917	1.07	454.04	0.0045	454.04	-0.0045
464.091	2.601	464.091	2.596	464.091	1.25	464.091	0.96	454.07	0.006	454.07	-0.0045
464.265	2.679	464.265	2.666	464.265	1.33	464.265	1.1	454.1	0.006	454.1	-0.00525
464.439	2.742	464.439	2.739	464.439	1.23	464.439	1.14	454.13	0.006	454.13	-0.0045
464.613	2.849	464.613	2.856	464.613	1.13	464.613	1.2	454.16	0.006	454.16	0.0015
464.787	2.909	464.787	2.936	464.787	0.93	464.787	0.96	454.19	0.006	454.19	-0.00525
464.961	2.969	464.961	3.006	464.961	0.83	464.961	1.21	454.22	0.0045	454.22	-0.00525
465.135	2.933	465.135	2.971	465.135	0.82	465.135	0.71	454.25	0.0045	454.25	-0.00525
465.309	2.901	465.309	2.941	465.309	0.8	465.309	0.87	454.28	0.003	454.28	-0.006
465.483	2.78	465.483	2.813	465.483	0.87	465.483	0.82	454.31	0.0015	454.31	-0.006
465.657	2.7	465.657	2.737	465.657	0.83	465.657	0.89	454.34	0.0015	454.34	-0.006
465.831	2.554	465.831	2.591	465.831	0.83	465.831	0.91	454.37	0.0045	454.37	-0.006
466.005	2.475	466.005	2.515	466.005	0.8	466.005	0.67	454.4	0.006	454.4	-0.00525
466.179	2.357	466.179	2.39	466.179	0.87	466.179	0.97	454.43	0.009	454.43	-0.00375
466.353	2.27	466.353	2.29	466.353	1	466.353	0.96	454.46	0.012	454.46	-0.003
466.527	2.174	466.527	2.203	466.527	0.91	466.527	0.99	454.49	0.0135	454.49	0.00375
466.701	2.102	466.701	2.125	466.701	0.97	466.701	0.98	454.52	0.0165	454.52	0.00375
466.875	2.06	466.875	2.057	466.875	1.23	466.875	1.02	454.55	0.012	454.55	-0.00375
467.049	2.003	467.049	2.014	467.049	1.09	467.049	1.08	454.58	0.0075	454.58	-0.0045
467.223	1.95	467.223	1.97	467.223	1	467.223	1.09	454.61	0.0045	454.61	-0.00525
				468	0.8			454.64	0	454.64	-0.006
								454.67	-0.0015	454.67	-0.00675
								454.7	-0.0045	454.7	-0.0075
								454.73	-0.0015	454.73	-0.00675
								454.76	0.0015	454.76	-0.006
								454.79	0.003	454.79	-0.006
								454.82	0.006	454.82	-0.0045
								454.85	0.012	454.85	-0.00375
								454.88	0.0135	454.88	-0.00375
								454.91	0.012	454.91	-0.00375
								454.94	0.012	454.94	-0.00375
								454.97	0.012	454.97	-0.00375
								455	0.012	455	-0.0045
								455.03	0.0105	455.03	-0.0045
								455.06	0.012	455.06	-0.0045
								455.09	0.015	455.09	-0.00375
								455.12	0.018	455.12	-0.003
								455.15	0.021	455.15	-0.00225
								455.18	0.0225	455.18	-0.00225
								455.21	0.0255	455.21	-0.00225
								455.24	0.0255	455.24	-0.00075
								455.27	0.027	455.27	-0.00075
								455.3	0.0285	455.3	-0.00075
								455.33	0.03	455.33	0
								455.36	0.033	455.36	0.00075
								455.39	0.036	455.39	0
								455.42	0.033	455.42	0
								455.45	0.033	455.45	-0.00075
								455.48	0.03	455.48	-0.0015
								455.51	0.03	455.51	-0.0015
								455.54	0.0285	455.54	-0.00825
								455.57	0.0285	455.57	-0.00825
								455.6	0.0345	455.6	-0.00675
								455.63	0.0375	455.63	-0.00675
								455.66	0.0405	455.66	-0.00525
								455.69	0.0465	455.69	-0.00525
								455.72	0.0495	455.72	-0.00375
								455.75	0.054	455.75	-0.003
								455.78	0.0585	455.78	-0.003
								455.81	0.063	455.81	-0.0015
								455.84	0.063	455.84	-0.0015
								455.87	0.0615	455.87	-0.0015
								455.9	0.0585	455.9	-0.003
								455.93	0.057	455.93	-0.00225
								455.96	0.054	455.96	-0.003
								455.99	0.051	455.99	-0.00825
								456.02	0.0495	456.02	-0.009
								456.05	0.045	456.05	-0.00975
								456.08	0.0405	456.08	-0.01125
								456.11	0.0375	456.11	-0.0105
								456.14	0.036	456.14	-0.0105
								456.17	0.0345	456.17	-0.01125
								456.2	0.0345	456.2	-0.01575
								456.23	0.039	456.23	-0.01575
								456.26	0.036	456.26	-0.01575
								456.29	0.0285	456.29	-0.018
								456.32	0.018	456.32	-0.021
								456.35	0.012	456.35	-0.02925
								456.38	0.0045	456.38	-0.0315
								456.41	-0.0015	456.41	-0.039
								456.44	0	456.44	-0.039
								456.47	0.0105	456.47	-0.0315
								456.5	0.0195	456.5	-0.0285
								456.53	0.0315	456.53	-0.02625
								456.56	0.036	456.56	-0.024
								456.59	0.0405	456.59	-0.0225
								456.62	0.0435	456.62	-0.021
								456.65	0.048	456.65	-0.0195
								456.68	0.051	456.68	-0.01875
								456.71	0.057	456.71	-0.0165
								456.74	0.0645	456.74	-0.015
								456.77	0.072	456.77	-0.009
								456.8	0.069	456.8	-0.01425
								456.83	0.0675	456.83	-0.01425
								456.86	0.0645	456.86	-0.02175
								456.89	0.0645	456.89	-0.02325
								456.92	0.066	456.92	-0.02325
								456.95	0.069	456.95	-0.024
								456.98	0.0675	456.98	-0.03075
								457.01	0.066	457.01	-0.03225
								457.04	0.063	457.04	-0.03375
								457.07	0.078	457.07	-0.03375
								457.1	0.096	457.1	-0.03825
								457.13	0.1215	457.13	-0.0405
								457.16	0.165	457.16	-0.02625
								457.19	0.21	457.19	-0.01725
								457.22	0.252	457.22	-0.00825
								457.25	0.2895	457.25	0.0045
								457.28	0.327	457.28	0.01125
								457.31	0.3585	457.31	0.01725
								457.34	0.3825	457.34	0.01575
								457.37	0.408	457.37	0.02025
								457.4	0.4095	457.4	0.02025
								457.43	0.3585	457.43	0.0105
								457.46	0.3135	457.46	0.00675
								457.49	0.2835	457.49	-2.60209e-18
								457.52	0.27	457.52	-0.0075
								457.55	0.2475	457.55	-0.006
								457.58	0.2205	457.58	-0.01425
								457.61	0.1875	457.61	-0.01875
								457.64	0.165	457.64	0.006
								457.67	0.0945	457.67	-0.045
								457.7	0.0255	457.7	-0.069
								457.73	-0.051	457.73	-0.08925
								457.76	-0.1065	457.76	-0.10575
								457.79	-0.144	457.79	-0.12375
								457.82	-0.2025	457.82	-0.147
								457.85	-0.2955	457.85	-0.1725
								457.88	-0.408	457.88	-0.21525
								457.91	-0.5055	457.91	-0.24825
								457.94	-0.5835	457.94	-0.273
								457.97	-0.6525	457.97	-0.33375
								458	-0.6675	458	-0.363
								458.03	-0.5775	458.03	-0.27075
								458.06	-0.486	458.06	-0.2415
								458.09	-0.3765	458.09	-0.19875
								458.12	-0.249	458.12	-0.15975
								458.15	-0.1275	458.15	-0.1035
								458.18	-0.06	458.18	-0.087
								458.21	-0.042	458.21	-0.0855
								458.24	-0.015	458.24	-0.0765
								458.27	0.021	458.27	-0.0645
								458.3	0.0465	458.3	-0.0555
								458.33	0.078	458.33	-0.01875
								458.36	0.0825	458.36	-0.04125
								458.39	0.087	458.39	-0.04725
								458.42	0.084	458.42	-0.05025
								458.45	0.072	458.45	-0.05025
								458.48	0.0525	458.48	-0.06
								458.51	0.0435	458.51	-0.06525
								458.54	0.069	458.54	-0.06
								458.57	0.1005	458.57	-0.051
								458.6	0.123	458.6	-0.0465
								458.63	0.1425	458.63	-0.04275
								458.66	0.162	458.66	-0.03375
								458.69	0.18	458.69	-0.0255
								458.72	0.192	458.72	-0.03525
								458.75	0.204	458.75	-0.033
								458.78	0.21	458.78	-0.03225
								458.81	0.207	458.81	-0.04125
								458.84	0.1995	458.84	-0.04425
								458.87	0.198	458.87	-0.045
								458.9	0.2055	458.9	-0.048
								458.93	0.213	458.93	-0.045
								458.96	0.213	458.96	-0.045
								458.99	0.1995	458.99	-0.0525
								459.02	0.189	459.02	-0.0495
								459.05	0.1785	459.05	-0.05625
								459.08	0.1695	459.08	-0.0615
								459.11	0.1605	459.11	-0.06225
								459.14	0.144	459.14	-0.0705
								459.17	0.12	459.17	-0.0795
								459.2	0.1005	459.2	-0.0765
								459.23	0.0615	459.23	-0.096
								459.26	0.018	459.26	-0.11025
								459.29	-0.027	459.29	-0.11925
								459.32	-0.0615	459.32	-0.13275
								459.35	-0.0915	459.35	-0.14475
								459.38	-0.123	459.38	-0.1665
								459.41	-0.1365	459.41	-0.15825
								459.44	-0.1545	459.44	-0.162
								459.47	-0.168	459.47	-0.17025
								459.5	-0.174	459.5	-0.17025
								459.53	-0.1725	459.53	-0.1725
								459.56	-0.18	459.56	-0.1845
								459.59	-0.1935	459.59	-0.177
								459.62	-0.2085	459.62	-0.18225
								459.65	-0.2115	459.65	-0.18225
								459.68	-0.207	459.68	-0.1815
								459.71	-0.1995	459.71	-0.1845
								459.74	-0.186	459.74	-0.18075
								459.77	-0.162	459.77	-0.16425
								459.8	-0.1365	459.8	-0.15225
								459.83	-0.1065	459.83	-0.14475
								459.86	-0.0825	459.86	-0.132
								459.89	-0.057	459.89	-0.114
								459.92	-0.054	459.92	-0.12
								459.95	-0.066	459.95	-0.123
								459.98	-0.075	459.98	-0.126
								460.01	-0.0855	460.01	-0.129
								460.04	-0.099	460.04	-0.1335
								460.07	-0.1095	460.07	-0.13725
								460.1	-0.102	460.1	-0.135
								460.13	-0.0885	460.13	-0.13125
								460.16	-0.078	460.16	-0.12225
								460.19	-0.075	460.19	-0.12
								460.22	-0.0705	460.22	-0.1185
								460.25	-0.072	460.25	-0.1065
								460.28	-0.0915	460.28	-0.123
								460.31	-0.1125	460.31	-0.1275
								460.34	-0.1335	460.34	-0.13275
								460.37	-0.1515	460.37	-0.13875
								460.4	-0.171	460.4	-0.14925
								460.43	-0.183	460.43	-0.15075
								460.46	-0.1755	460.46	-0.14325
								460.49	-0.168	460.49	-0.141
								460.52	-0.1635	460.52	-0.13275
								460.55	-0.153	460.55	-0.12975
								460.58	-0.141	460.58	-0.126
								460.61	-0.1425	460.61	-0.126
								460.64	-0.1545	460.64	-0.12975
								460.67	-0.165	460.67	-0.1335
								460.7	-0.1725	460.7	-0.12975
								460.73	-0.177	460.73	-0.132
								460.76	-0.183	460.76	-0.1395
								460.79	-0.174	460.79	-0.132
								460.82	-0.1605	460.82	-0.123
								460.85	-0.147	460.85	-0.12
								460.88	-0.132	460.88	-0.1155
								460.91	-0.114	460.91	-0.10575
								460.94	-0.099	460.94	-0.09675
								460.97	-0.093	460.97	-0.10125
								461	-0.087	461	-0.09525
								461.03	-0.081	461.03	-0.0945
								461.06	-0.075	461.06	-0.09375
								461.09	-0.072	461.09	-0.0885
								461.12	-0.066	461.12	-0.0885
								461.15	-0.0585	461.15	-0.08625
								461.18	-0.051	461.18	-0.08475
								461.21	-0.0435	461.21	-0.084
								461.24	-0.0405	461.24	-0.078
								461.27	-0.036	461.27	-0.07725
								461.3	-0.03	461.3	-0.0765
								461.33	-0.0225	461.33	-0.07575
								461.36	-0.015	461.36	-0.07425
								461.39	-0.0105	461.39	-0.07275
								461.42	-0.0045	461.42	-0.072
								461.45	0.003	461.45	-0.066
								461.48	0.0105	461.48	-0.06525
								461.51	0.015	461.51	-0.0645
								461.54	0.021	461.54	-0.06375
								461.57	0.024	461.57	-0.06375
								461.6	0.0255	461.6	-0.06375
								461.63	0.027	461.63	-0.0645
								461.66	0.033	461.66	-0.063
								461.69	0.0405	461.69	-0.0615
								461.72	0.0465	461.72	-0.06
								461.75	0.054	461.75	-0.05925
								461.78	0.06	461.78	-0.0585
								461.81	0.069	461.81	-0.05775
								461.84	0.0765	461.84	-0.0555
								461.87	0.0885	461.87	-0.0585
								461.9	0.099	461.9	-0.057
								461.93	0.108	461.93	-0.0555
								461.96	0.1155	461.96	-0.054
								461.99	0.1245	461.99	-0.048
								462.02	0.126	462.02	-0.05325
								462.05	0.1275	462.05	-0.05325
								462.08	0.129	462.08	-0.06
								462.11	0.126	462.11	-0.0615
								462.14	0.1245	462.14	-0.063
								462.17	0.129	462.17	-0.06225
								462.2	0.144	462.2	-0.06525
								462.23	0.1575	462.23	-0.06075
								462.26	0.1665	462.26	-0.0585
								462.29	0.171	462.29	-0.057
								462.32	0.174	462.32	-0.05625
								462.35	0.171	462.35	-0.057
								462.38	0.1665	462.38	-0.063
								462.41	0.159	462.41	-0.0705
								462.44	0.147	462.44	-0.072
								462.47	0.1335	462.47	-0.08175
								462.5	0.12	462.5	-0.08475
								462.53	0.108	462.53	-0.08625
								462.56	0.102	462.56	-0.09225
								462.59	0.0915	462.59	-0.093
								462.62	0.075	462.62	-0.102
								462.65	0.0585	462.65	-0.1035
								462.68	0.042	462.68	-0.1125
								462.71	0.018	462.71	-0.117
								462.74	-0.009	462.74	-0.12825
								462.77	-0.0345	462.77	-0.1335
								462.8	-0.0555	462.8	-0.14325
								462.83	-0.0765	462.83	-0.1515
								462.86	-0.096	462.86	-0.1605
								462.89	-0.1065	462.89	-0.1575
								462.92	-0.12	462.92	-0.159
								462.95	-0.129	462.95	-0.1665
								462.98	-0.1305	462.98	-0.16425
								463.01	-0.1305	463.01	-0.168
								463.04	-0.1395	463.04	-0.1695
								463.07	-0.156	463.07	-0.16875
								463.1	-0.171	463.1	-0.1725
								463.13	-0.1785	463.13	-0.174
								463.16	-0.1785	463.16	-0.18
								463.19	-0.183	463.19	-0.18525
								463.22	-0.1755	463.22	-0.17775
								463.25	-0.1665	463.25	-0.171
								463.28	-0.1545	463.28	-0.168
								463.31	-0.138	463.31	-0.16425
								463.34	-0.12	463.34	-0.15375
								463.37	-0.102	463.37	-0.15
								463.4	-0.093	463.4	-0.1485
								463.43	-0.0855	463.43	-0.14775
								463.46	-0.0765	463.46	-0.14025
								463.49	-0.066	463.49	-0.13875
								463.52	-0.0555	463.52	-0.138
								463.55	-0.045	463.55	-0.1305
								463.58	-0.0315	463.58	-0.1275
								463.61	-0.0195	463.61	-0.12525
								463.64	-0.0075	463.64	-0.123
								463.67	-5.20417e-18	463.67	-0.12225
								463.7	0.0075	463.7	-0.1155
								463.73	0.0165	463.73	-0.11475
								463.76	0.024	463.76	-0.1125
								463.79	0.0315	463.79	-0.111
								463.82	0.036	463.82	-0.11025
								463.85	0.0405	463.85	-0.11025
								463.88	0.0435	463.88	-0.111
								463.91	0.0495	463.91	-0.11025
								463.94	0.0555	463.94	-0.10875
								463.97	0.0615	463.97	-0.11325
								464	0.063	464	-0.11325
								464.03	0.0615	464.03	-0.11475
								464.06	0.0615	464.06	-0.10875
								464.09	0.06	464.09	-0.11475
								464.12	0.063	464.12	-0.11475
								464.15	0.06	464.15	-0.11475
								464.18	0.0585	464.18	-0.1215
								464.21	0.054	464.21	-0.123
								464.24	0.0495	464.24	-0.12375
								464.27	0.0525	464.27	-0.123
								464.3	0.0585	464.3	-0.12675
								464.33	0.06	464.33	-0.126
								464.36	0.057	464.36	-0.126
								464.39	0.0525	464.39	-0.126
								464.42	0.045	464.42	-0.1275
								464.45	0.0315	464.45	-0.135
								464.48	0.015	464.48	-0.13875
								464.51	0.0015	464.51	-0.14175
								464.54	-0.015	464.54	-0.1515
								464.57	-0.03	464.57	-0.15375
								464.6	-0.0405	464.6	-0.162
								464.63	-0.0465	464.63	-0.162
								464.66	-0.0495	464.66	-0.162
								464.69	-0.057	464.69	-0.16275
								464.72	-0.0645	464.72	-0.16275
								464.75	-0.0705	464.75	-0.16875
								464.78	-0.087	464.78	-0.17175
								464.81	-0.111	464.81	-0.177
								464.84	-0.132	464.84	-0.18225
								464.87	-0.1485	464.87	-0.186
								464.9	-0.1635	464.9	-0.1935
								464.93	-0.177	464.93	-0.20175
								464.96	-0.177	464.96	-0.19575
								464.99	-0.174	464.99	-0.19425
								465.02	-0.171	465.02	-0.1875
								465.05	-0.1665	465.05	-0.1845
								465.08	-0.1575	465.08	-0.18075
								465.11	-0.156	465.11	-0.17925
								465.14	-0.1725	465.14	-0.183
								465.17	-0.1935	465.17	-0.189
								465.2	-0.2085	465.2	-0.192
								465.23	-0.2175	465.23	-0.195
								465.26	-0.225	465.26	-0.19725
								465.29	-0.228	465.29	-0.20325
								465.32	-0.216	465.32	-0.189
								465.35	-0.2025	465.35	-0.18525
								465.38	-0.189	465.38	-0.1755
								465.41	-0.1755	465.41	-0.171
								465.44	-0.1605	465.44	-0.16125
								465.47	-0.159	465.47	-0.1605
								465.5	-0.174	465.5	-0.16425
								465.53	-0.189	465.53	-0.16875
								465.56	-0.1965	465.56	-0.1725
								465.59	-0.2085	465.59	-0.1755
								465.62	-0.2205	465.62	-0.1785
								465.65	-0.2145	465.65	-0.171
								465.68	-0.1965	465.68	-0.16725
								465.71	-0.1845	465.71	-0.1575
								465.74	-0.1695	465.74	-0.15375
								465.77	-0.153	465.77	-0.1425
								465.8	-0.1395	465.8	-0.13425
								465.83	-0.1455	465.83	-0.14175
								465.86	-0.1545	465.86	-0.13875
								465.89	-0.165	465.89	-0.14175
								465.92	-0.1725	465.92	-0.14475
								465.95	-0.183	465.95	-0.14775
								465.98	-0.189	465.98	-0.15
								466.01	-0.1785	466.01	-0.1425
								466.04	-0.1695	466.04	-0.1395
								466.07	-0.159	466.07	-0.13125
								466.1	-0.1515	466.1	-0.129
								466.13	-0.141	466.13	-0.12675
								466.16	-0.1335	466.16	-0.12
								466.19	-0.132	466.19	-0.11925
								466.22	-0.132	466.22	-0.12
								466.25	-0.129	466.25	-0.11925
								466.28	-0.1275	466.28	-0.114
								466.31	-0.1245	466.31	-0.114
								466.34	-0.123	466.34	-0.114
								466.37	-0.1185	466.37	-0.1065
								466.4	-0.1125	466.4	-0.1065
								466.43	-0.111	466.43	-0.10575
								466.46	-0.1095	466.46	-0.1065
								466.49	-0.1065	466.49	-0.09975
								466.52	-0.105	466.52	-0.09975
								466.55	-0.099	466.55	-0.099
								466.58	-0.0975	466.58	-0.09825
								466.61	-0.0945	466.61	-0.0975
								466.64	-0.093	466.64	-0.09225
								466.67	-0.0915	466.67	-0.093
								466.7	-0.0885	466.7	-0.0915

## Sheet: Figure 6 (b)
	M-TiO2 NC Exp.			M-TiO2 NC fit		M-TiO2 SC Exp.			M-TiO2 SC fit		N-TiO2 NC Exp.			N-TiO2 NC fit		N-TiO2 SC Exp.			N-TiO2 SC fit
X	Y	Yerror	X	Y	X	Y	Yerror	X	Y	X	Y	Yerror	X	Y	X	Y	Yerror	X	Y
-0.8	0.027	0.10252	-1	0	-0.981	0.036	0.08817	-1	0	-0.8	0.029	0.10661	-1	0	-0.851	0	0.1097	-1	0
-0.6	-0.03	0.10085	-0.98	0	-0.78	-0.073	0.08602	-0.98	0	-0.6	0.005	0.11494	-0.98	0	-0.65	0.078	0.10392	-0.98	0
-0.4	0.06	0.10134	-0.96	0	-0.58	-0.064	0.0828	-0.96	0	-0.4	0.04	0.11318	-0.96	0	-0.45	-0.033	0.10585	-0.96	0
-0.2	0.197	0.10584	-0.94	0	-0.38	0.03	0.09785	-0.94	0	-0.2	-0.129	0.11143	-0.94	0	-0.25	-0.022	0.10841	-0.94	0
0	0.449	0.1047	-0.92	0	-0.18	0.355	0.09032	-0.92	0	0	-0.533	0.11215	-0.92	0	-0.05	-0.356	0.10328	-0.92	0
0.2	0.987	0.09994	-0.9	0	0.02	0.719	0.08925	-0.9	0	0.2	-0.856	0.10963	-0.9	0	0.15	-0.767	0.09751	-0.9	0
0.4	0.686	0.10626	-0.88	0	0.22	0.982	0.08495	-0.88	0	0.4	-1.05	0.1115	-0.88	0	0.35	-0.989	0.09943	-0.88	0
0.6	0.739	0.10161	-0.86	0	0.42	1.009	0.08495	-0.86	0	0.6	-0.838	0.10986	-0.86	0	0.55	-1.011	0.09109	-0.86	0
0.8	0.703	0.10346	-0.84	0	0.62	0.873	0.07742	-0.84	0	0.8	-0.892	0.10312	-0.84	0	0.75	-1	0.0943	-0.84	0
1.001	0.576	0.10805	-0.82	0	0.82	0.793	0.07849	-0.82	0	1	-0.949	0.11022	-0.82	0	0.95	-1	0.09751	-0.82	0
1.201	0.542	0.10056	-0.8	0	1.021	0.731	0.08172	-0.8	0	1.201	-1.002	0.1078	-0.8	0	1.151	-0.967	0.09494	-0.8	0
1.601	0.522	0.10262	-0.78	0	1.221	0.666	0.0871	-0.78	0	1.601	-0.869	0.1069	-0.78	0	1.351	-0.911	0.09879	-0.78	0
2.001	0.484	0.10236	-0.76	0	1.621	0.627	0.08602	-0.76	0	2.001	-0.845	0.11364	-0.76	0	1.751	-0.967	0.10072	-0.76	0
2.401	0.419	0.10284	-0.74	0	2.021	0.515	0.0871	-0.74	0	2.401	-0.928	0.11149	-0.74	0	2.151	-1.044	0.09366	-0.74	0
2.801	0.377	0.10488	-0.72	0	2.421	0.536	0.08602	-0.72	0	2.801	-0.858	0.11607	-0.72	0	2.551	-1.033	0.09751	-0.72	0
3.202	0.322	0.10413	-0.7	0	2.821	0.512	0.08495	-0.7	0	3.202	-0.774	0.13459	-0.7	0	2.951	-0.889	0.09815	-0.7	0
3.602	0.312	0.10357	-0.68	0	3.222	0.545	0.09355	-0.68	0	3.602	-1.012	0.11397	-0.68	0	3.352	-1.167	0.09943	-0.68	0
4.002	0.289	0.10307	-0.66	0.001	3.622	0.515	0.08817	-0.66	0.001	4.002	-1.059	0.11175	-0.66	0	3.752	-0.922	0.08853	-0.66	0
4.402	0.333	0.10497	-0.64	0.001	4.022	0.48	0.0914	-0.64	0.001	4.402	-1.024	0.10594	-0.64	0	4.152	-1.044	0.09366	-0.64	0
4.802	0.322	0.10803	-0.62	0.001	4.422	0.394	0.0828	-0.62	0.001	4.802	-1.042	0.10152	-0.62	0	4.552	-1.156	0.0943	-0.62	0
5.203	0.354	0.10852	-0.6	0.002	4.822	0.344	0.07849	-0.6	0.002	5.203	-0.987	0.1079	-0.6	0	4.952	-0.878	0.09302	-0.6	0
6.203	0.248	0.10234	-0.58	0.003	5.223	0.349	0.0828	-0.58	0.003	6.203	-0.869	0.11133	-0.58	0	5.353	-1.033	0.09687	-0.58	0
7.204	0.233	0.10467	-0.56	0.004	6.223	0.373	0.08387	-0.56	0.003	7.204	-0.913	0.11023	-0.56	0	6.353	-0.744	0.09751	-0.56	-0.001
8.204	0.247	0.10685	-0.54	0.005	7.224	0.376	0.0914	-0.54	0.005	8.204	-0.798	0.11184	-0.54	-0.001	7.354	-0.956	0.09815	-0.54	-0.001
9.205	0.203	0.10888	-0.52	0.006	8.224	0.361	0.09892	-0.52	0.006	9.205	-0.809	0.10347	-0.52	-0.001	8.354	-1.067	0.09879	-0.52	-0.001
10.205	0.247	0.11499	-0.5	0.009	9.225	0.376	0.0957	-0.5	0.008	10.205	-0.763	0.11712	-0.5	-0.002	9.355	-0.911	0.09815	-0.5	-0.002
15.208	0.22	0.10912	-0.48	0.011	10.225	0.394	0.08065	-0.48	0.011	12.206	-0.777	0.11179	-0.48	-0.002	10.355	-0.989	0.10264	-0.48	-0.002
20.21	0.208	0.10923	-0.46	0.015	15.228	0.349	0.09247	-0.46	0.014	14.207	-0.98	0.11131	-0.46	-0.003	15.358	-1	0.09751	-0.46	-0.003
25.213	0.235	0.11149	-0.44	0.019	20.23	0.335	0.08602	-0.44	0.019	16.208	-1.203	0.11439	-0.44	-0.005	20.36	-1.044	0.09173	-0.44	-0.005
30.215	0.255	0.10939	-0.42	0.025	25.233	0.276	0.08925	-0.42	0.024	18.209	-0.891	0.1	-0.42	-0.007	25.363	-0.944	0.09623	-0.42	-0.007
35.218	0.148	0.10985	-0.4	0.032	30.235	0.317	0.07957	-0.4	0.031	20.21	-0.994	0.10424	-0.4	-0.009	30.365	-0.711	0.09109	-0.4	-0.009
40.22	0.112	0.11724	-0.38	0.04	35.238	0.29	0.0871	-0.38	0.039	25.213	-0.981	0.09767	-0.38	-0.013	35.368	-0.878	0.10072	-0.38	-0.013
55.228	0.148	0.11438	-0.36	0.05	40.24	0.335	0.08495	-0.36	0.049	62.565	-0.853	0.11529	-0.36	-0.017	40.37	-0.722	0.09623	-0.36	-0.017
70.235	0.151	0.11076	-0.34	0.062	55.248	0.276	0.08817	-0.34	0.06	99.917	-0.777	0.10988	-0.34	-0.023	55.378	-0.711	0.09558	-0.34	-0.023
85.243	0.055	0.10894	-0.32	0.076	70.255	0.29	0.08495	-0.32	0.074	137.269	-0.815	0.11213	-0.32	-0.03	70.385	-0.678	0.09302	-0.32	-0.03
100.25	0.164	0.11442	-0.3	0.093	85.263	0.199	0.07849	-0.3	0.09				-0.3	-0.039	85.393	-0.667	0.09623	-0.3	-0.04
115.258	0.081	0.10948	-0.28	0.112	100.27	0.205	0.0914	-0.28	0.109				-0.28	-0.05	100.4	-0.378	0.09943	-0.28	-0.051
130.265	0.14	0.11088	-0.26	0.135	115.278	0.128	0.09677	-0.26	0.131				-0.26	-0.063	115.408	-0.478	0.09623	-0.26	-0.064
145.273	-0.042	0.11114	-0.24	0.16	130.285	0.148	0.08495	-0.24	0.155				-0.24	-0.079	130.415	-0.389	0.09751	-0.24	-0.081
160.28	0.057	0.11171	-0.22	0.189	145.293	0.14	0.09032	-0.22	0.183				-0.22	-0.098	145.423	-0.6	0.09173	-0.22	-0.1
175.288	0.015	0.10841	-0.2	0.221	160.3	0.172	0.0914	-0.2	0.214				-0.2	-0.12	160.43	-0.4	0.10072	-0.2	-0.122
190.295	0.108		-0.18	0.256	175.308	0.178	0.09032	-0.18	0.248				-0.18	-0.145	175.438	-0.522	0.09558	-0.18	-0.148
175.288	0.015	0.10841	-0.16	0.294	190.315	0.14	0.09677	-0.16	0.286				-0.16	-0.173				-0.16	-0.177
190.295	0.108		-0.14	0.336	210.125	0.091	0.08495	-0.14	0.327				-0.14	-0.205				-0.14	-0.209
			-0.12	0.381	230.135	0.067	0.0828	-0.12	0.37				-0.12	-0.24				-0.12	-0.245
			-0.1	0.429	250.145	0.054	0.07957	-0.1	0.417				-0.1	-0.278				-0.1	-0.284
			-0.08	0.479	270.155	0.08	0.0828	-0.08	0.465				-0.08	-0.319				-0.08	-0.325
			-0.06	0.531	290.165	0.058	0.09032	-0.06	0.516				-0.06	-0.362				-0.06	-0.369
			-0.04	0.585	310.175	0.089	0.08817	-0.04	0.568				-0.04	-0.407				-0.04	-0.415
			-0.02	0.64	330.185	0.049	0.0914	-0.02	0.621				-0.02	-0.453				-0.02	-0.462
			0	0.695	350.195	0.076	0.08172	0	0.675				0	-0.5				0	-0.51
			0.02	0.735	370.205	0.067	0.08817	0.02	0.716				0.02	-0.547				0.02	-0.557
			0.04	0.774	390.215	0.072	0.0871	0.04	0.755				0.04	-0.593				0.04	-0.604
			0.06	0.809				0.06	0.792				0.06	-0.638				0.06	-0.65
			0.08	0.841				0.08	0.826				0.08	-0.681				0.08	-0.693
			0.1	0.871				0.1	0.857				0.1	-0.722				0.1	-0.734
			0.12	0.896				0.12	0.885				0.12	-0.76				0.12	-0.773
			0.14	0.919				0.14	0.909				0.14	-0.795				0.14	-0.808
			0.16	0.937				0.16	0.93				0.16	-0.826				0.16	-0.84
			0.18	0.952				0.18	0.948				0.18	-0.855				0.18	-0.868
			0.2	0.964				0.2	0.962				0.2	-0.88				0.2	-0.893
			0.22	0.972				0.22	0.973				0.22	-0.902				0.22	-0.915
			0.24	0.977				0.24	0.981				0.24	-0.92				0.24	-0.934
			0.26	0.979				0.26	0.986				0.26	-0.936				0.26	-0.949
			0.28	0.979				0.28	0.988				0.28	-0.949				0.28	-0.962
			0.3	0.976				0.3	0.989				0.3	-0.96				0.3	-0.973
			0.32	0.972				0.32	0.987				0.32	-0.969				0.32	-0.981
			0.34	0.965				0.34	0.983				0.34	-0.976				0.34	-0.988
			0.36	0.957				0.36	0.978				0.36	-0.982				0.36	-0.993
			0.38	0.948				0.38	0.971				0.38	-0.986				0.38	-0.997
			0.4	0.938				0.4	0.964				0.4	-0.99				0.4	-1
			0.42	0.927				0.42	0.956				0.42	-0.992				0.42	-1.002
			0.44	0.916				0.44	0.946				0.44	-0.994				0.44	-1.003
			0.46	0.904				0.46	0.937				0.46	-0.995				0.46	-1.004
			0.48	0.892				0.48	0.927				0.48	-0.996				0.48	-1.005
			0.5	0.879				0.5	0.917				0.5	-0.997				0.5	-1.005
			0.52	0.867				0.52	0.907				0.52	-0.997				0.52	-1.005
			0.54	0.855				0.54	0.897				0.54	-0.998				0.54	-1.005
			0.56	0.842				0.56	0.886				0.56	-0.998				0.56	-1.005
			0.58	0.83				0.58	0.876				0.58	-0.998				0.58	-1.004
			0.6	0.818				0.6	0.866				0.6	-0.998				0.6	-1.004
			0.62	0.807				0.62	0.856				0.62	-0.998				0.62	-1.004
			0.64	0.795				0.64	0.847				0.64	-0.998				0.64	-1.003
			0.66	0.784				0.66	0.837				0.66	-0.998				0.66	-1.003
			0.68	0.773				0.68	0.828				0.68	-0.998				0.68	-1.002
			0.7	0.762				0.7	0.819				0.7	-0.998				0.7	-1.002
			0.72	0.752				0.72	0.81				0.72	-0.998				0.72	-1.001
			0.74	0.741				0.74	0.801				0.74	-0.998				0.74	-1.001
			0.76	0.731				0.76	0.793				0.76	-0.998				0.76	-1
			0.78	0.722				0.78	0.785				0.78	-0.998				0.78	-1
			0.8	0.712				0.8	0.777				0.8	-0.998				0.8	-0.999
			0.82	0.703				0.82	0.769				0.82	-0.998				0.82	-0.999
			0.84	0.694				0.84	0.761				0.84	-0.998				0.84	-0.998
			0.86	0.685				0.86	0.754				0.86	-0.997				0.86	-0.998
			0.88	0.677				0.88	0.747				0.88	-0.997				0.88	-0.997
			0.9	0.669				0.9	0.74				0.9	-0.997				0.9	-0.997
			0.92	0.661				0.92	0.733				0.92	-0.997				0.92	-0.996
			0.94	0.653				0.94	0.726				0.94	-0.997				0.94	-0.996
			0.96	0.645				0.96	0.72				0.96	-0.997				0.96	-0.995
			0.98	0.638				0.98	0.713				0.98	-0.997				0.98	-0.995
			1	0.631				1	0.707				1	-0.997				1	-0.994
			1.02	0.624				1.02	0.701				1.02	-0.997				1.02	-0.994
			1.04	0.617				1.04	0.696				1.04	-0.997				1.04	-0.993
			1.06	0.61				1.06	0.69				1.06	-0.997				1.06	-0.993
			1.08	0.603				1.08	0.684				1.08	-0.997				1.08	-0.992
			1.1	0.597				1.1	0.679				1.1	-0.997				1.1	-0.992
			1.12	0.591				1.12	0.674				1.12	-0.997				1.12	-0.991
			1.14	0.585				1.14	0.669				1.14	-0.997				1.14	-0.991
			1.16	0.579				1.16	0.664				1.16	-0.997				1.16	-0.99
			1.18	0.573				1.18	0.659				1.18	-0.997				1.18	-0.99
			1.2	0.568				1.2	0.654				1.2	-0.996				1.2	-0.989
			1.22	0.562				1.22	0.65				1.22	-0.996				1.22	-0.989
			1.24	0.557				1.24	0.645				1.24	-0.996				1.24	-0.988
			1.26	0.552				1.26	0.641				1.26	-0.996				1.26	-0.988
			1.28	0.547				1.28	0.636				1.28	-0.996				1.28	-0.987
			1.3	0.542				1.3	0.632				1.3	-0.996				1.3	-0.987
			1.32	0.537				1.32	0.628				1.32	-0.996				1.32	-0.986
			1.34	0.533				1.34	0.624				1.34	-0.996				1.34	-0.986
			1.36	0.528				1.36	0.62				1.36	-0.996				1.36	-0.985
			1.38	0.524				1.38	0.617				1.38	-0.996				1.38	-0.985
			1.4	0.519				1.4	0.613				1.4	-0.996				1.4	-0.985
			1.42	0.515				1.42	0.609				1.42	-0.996				1.42	-0.984
			1.44	0.511				1.44	0.606				1.44	-0.996				1.44	-0.984
			1.46	0.507				1.46	0.603				1.46	-0.996				1.46	-0.983
			1.48	0.503				1.48	0.599				1.48	-0.996				1.48	-0.983
			1.5	0.499				1.5	0.596				1.5	-0.996				1.5	-0.982
			1.52	0.496				1.52	0.593				1.52	-0.996				1.52	-0.982
			1.54	0.492				1.54	0.59				1.54	-0.996				1.54	-0.981
			1.56	0.489				1.56	0.587				1.56	-0.995				1.56	-0.981
			1.58	0.485				1.58	0.584				1.58	-0.995				1.58	-0.98
			1.6	0.482				1.6	0.581				1.6	-0.995				1.6	-0.98
			1.62	0.479				1.62	0.578				1.62	-0.995				1.62	-0.979
			1.64	0.475				1.64	0.575				1.64	-0.995				1.64	-0.979
			1.66	0.472				1.66	0.573				1.66	-0.995				1.66	-0.978
			1.68	0.469				1.68	0.57				1.68	-0.995				1.68	-0.978
			1.7	0.466				1.7	0.568				1.7	-0.995				1.7	-0.978
			1.72	0.463				1.72	0.565				1.72	-0.995				1.72	-0.977
			1.74	0.46				1.74	0.563				1.74	-0.995				1.74	-0.977
			1.76	0.458				1.76	0.56				1.76	-0.995				1.76	-0.976
			1.78	0.455				1.78	0.558				1.78	-0.995				1.78	-0.976
			1.8	0.452				1.8	0.556				1.8	-0.995				1.8	-0.975
			1.82	0.45				1.82	0.554				1.82	-0.995				1.82	-0.975
			1.84	0.447				1.84	0.552				1.84	-0.995				1.84	-0.974
			1.86	0.445				1.86	0.549				1.86	-0.995				1.86	-0.974
			1.88	0.442				1.88	0.547				1.88	-0.995				1.88	-0.973
			1.9	0.44				1.9	0.545				1.9	-0.995				1.9	-0.973
			1.92	0.438				1.92	0.543				1.92	-0.994				1.92	-0.973
			1.94	0.436				1.94	0.541				1.94	-0.994				1.94	-0.972
			1.96	0.433				1.96	0.54				1.96	-0.994				1.96	-0.972
			1.98	0.431				1.98	0.538				1.98	-0.994				1.98	-0.971
			2	0.429				2	0.536				2	-0.994				2	-0.971
			2.02	0.427				2.02	0.534				2.02	-0.994				2.02	-0.97
			2.04	0.425				2.04	0.532				2.04	-0.994				2.04	-0.97
			2.06	0.423				2.06	0.531				2.06	-0.994				2.06	-0.969
			2.08	0.421				2.08	0.529				2.08	-0.994				2.08	-0.969
			2.1	0.419				2.1	0.528				2.1	-0.994				2.1	-0.968
			2.12	0.417				2.12	0.526				2.12	-0.994				2.12	-0.968
			2.14	0.416				2.14	0.524				2.14	-0.994				2.14	-0.968
			2.16	0.414				2.16	0.523				2.16	-0.994				2.16	-0.967
			2.18	0.412				2.18	0.521				2.18	-0.994				2.18	-0.967
			2.2	0.41				2.2	0.52				2.2	-0.994				2.2	-0.966
			2.22	0.409				2.22	0.519				2.22	-0.994				2.22	-0.966
			2.24	0.407				2.24	0.517				2.24	-0.994				2.24	-0.965
			2.26	0.406				2.26	0.516				2.26	-0.994				2.26	-0.965
			2.28	0.404				2.28	0.514				2.28	-0.993				2.28	-0.965
			2.3	0.402				2.3	0.513				2.3	-0.993				2.3	-0.964
			2.32	0.401				2.32	0.512				2.32	-0.993				2.32	-0.964
			2.34	0.4				2.34	0.511				2.34	-0.993				2.34	-0.963
			2.36	0.398				2.36	0.509				2.36	-0.993				2.36	-0.963
			2.38	0.397				2.38	0.508				2.38	-0.993				2.38	-0.962
			2.4	0.395				2.4	0.507				2.4	-0.993				2.4	-0.962
			2.42	0.394				2.42	0.506				2.42	-0.993				2.42	-0.961
			2.44	0.393				2.44	0.505				2.44	-0.993				2.44	-0.961
			2.46	0.391				2.46	0.503				2.46	-0.993				2.46	-0.961
			2.48	0.39				2.48	0.502				2.48	-0.993				2.48	-0.96
			2.5	0.389				2.5	0.501				2.5	-0.993				2.5	-0.96
			2.52	0.388				2.52	0.5				2.52	-0.993				2.52	-0.959
			2.54	0.386				2.54	0.499				2.54	-0.993				2.54	-0.959
			2.56	0.385				2.56	0.498				2.56	-0.993				2.56	-0.958
			2.58	0.384				2.58	0.497				2.58	-0.993				2.58	-0.958
			2.6	0.383				2.6	0.496				2.6	-0.993				2.6	-0.958
			2.62	0.382				2.62	0.495				2.62	-0.993				2.62	-0.957
			2.64	0.381				2.64	0.494				2.64	-0.992				2.64	-0.957
			2.66	0.38				2.66	0.493				2.66	-0.992				2.66	-0.956
			2.68	0.378				2.68	0.492				2.68	-0.992				2.68	-0.956
			2.7	0.377				2.7	0.491				2.7	-0.992				2.7	-0.956
			2.72	0.376				2.72	0.491				2.72	-0.992				2.72	-0.955
			2.74	0.375				2.74	0.49				2.74	-0.992				2.74	-0.955
			2.76	0.374				2.76	0.489				2.76	-0.992				2.76	-0.954
			2.78	0.373				2.78	0.488				2.78	-0.992				2.78	-0.954
			2.8	0.372				2.8	0.487				2.8	-0.992				2.8	-0.953
			2.82	0.371				2.82	0.486				2.82	-0.992				2.82	-0.953
			2.84	0.371				2.84	0.485				2.84	-0.992				2.84	-0.953
			2.86	0.37				2.86	0.485				2.86	-0.992				2.86	-0.952
			2.88	0.369				2.88	0.484				2.88	-0.992				2.88	-0.952
			2.9	0.368				2.9	0.483				2.9	-0.992				2.9	-0.951
			2.92	0.367				2.92	0.482				2.92	-0.992				2.92	-0.951
			2.94	0.366				2.94	0.482				2.94	-0.992				2.94	-0.951
			2.96	0.365				2.96	0.481				2.96	-0.992				2.96	-0.95
			2.98	0.364				2.98	0.48				2.98	-0.992				2.98	-0.95
			3	0.364				3	0.479				3	-0.991				3	-0.949
			3.02	0.363				3.02	0.479				3.02	-0.991				3.02	-0.949
			3.04	0.362				3.04	0.478				3.04	-0.991				3.04	-0.949
			3.06	0.361				3.06	0.477				3.06	-0.991				3.06	-0.948
			3.08	0.36				3.08	0.477				3.08	-0.991				3.08	-0.948
			3.1	0.36				3.1	0.476				3.1	-0.991				3.1	-0.947
			3.12	0.359				3.12	0.475				3.12	-0.991				3.12	-0.947
			3.14	0.358				3.14	0.475				3.14	-0.991				3.14	-0.946
			3.16	0.357				3.16	0.474				3.16	-0.991				3.16	-0.946
			3.18	0.357				3.18	0.473				3.18	-0.991				3.18	-0.946
			3.2	0.356				3.2	0.473				3.2	-0.991				3.2	-0.945
			3.22	0.355				3.22	0.472				3.22	-0.991				3.22	-0.945
			3.24	0.354				3.24	0.471				3.24	-0.991				3.24	-0.944
			3.26	0.354				3.26	0.471				3.26	-0.991				3.26	-0.944
			3.28	0.353				3.28	0.47				3.28	-0.991				3.28	-0.944
			3.3	0.352				3.3	0.47				3.3	-0.991				3.3	-0.943
			3.32	0.352				3.32	0.469				3.32	-0.991				3.32	-0.943
			3.34	0.351				3.34	0.468				3.34	-0.991				3.34	-0.943
			3.36	0.35				3.36	0.468				3.36	-0.991				3.36	-0.942
			3.38	0.35				3.38	0.467				3.38	-0.99				3.38	-0.942
			3.4	0.349				3.4	0.467				3.4	-0.99				3.4	-0.941
			3.42	0.348				3.42	0.466				3.42	-0.99				3.42	-0.941
			3.44	0.348				3.44	0.466				3.44	-0.99				3.44	-0.941
			3.46	0.347				3.46	0.465				3.46	-0.99				3.46	-0.94
			3.48	0.347				3.48	0.465				3.48	-0.99				3.48	-0.94
			3.5	0.346				3.5	0.464				3.5	-0.99				3.5	-0.939
			3.52	0.345				3.52	0.463				3.52	-0.99				3.52	-0.939
			3.54	0.345				3.54	0.463				3.54	-0.99				3.54	-0.939
			3.56	0.344				3.56	0.462				3.56	-0.99				3.56	-0.938
			3.58	0.344				3.58	0.462				3.58	-0.99				3.58	-0.938
			3.6	0.343				3.6	0.461				3.6	-0.99				3.6	-0.937
			3.62	0.342				3.62	0.461				3.62	-0.99				3.62	-0.937
			3.64	0.342				3.64	0.46				3.64	-0.99				3.64	-0.937
			3.66	0.341				3.66	0.46				3.66	-0.99				3.66	-0.936
			3.68	0.341				3.68	0.459				3.68	-0.99				3.68	-0.936
			3.7	0.34				3.7	0.459				3.7	-0.99				3.7	-0.935
			3.72	0.34				3.72	0.458				3.72	-0.99				3.72	-0.935
			3.74	0.339				3.74	0.458				3.74	-0.99				3.74	-0.935
			3.76	0.339				3.76	0.458				3.76	-0.989				3.76	-0.934
			3.78	0.338				3.78	0.457				3.78	-0.989				3.78	-0.934
			3.8	0.338				3.8	0.457				3.8	-0.989				3.8	-0.934
			3.82	0.337				3.82	0.456				3.82	-0.989				3.82	-0.933
			3.84	0.337				3.84	0.456				3.84	-0.989				3.84	-0.933
			3.86	0.336				3.86	0.455				3.86	-0.989				3.86	-0.932
			3.88	0.335				3.88	0.455				3.88	-0.989				3.88	-0.932
			3.9	0.335				3.9	0.454				3.9	-0.989				3.9	-0.932
			3.92	0.334				3.92	0.454				3.92	-0.989				3.92	-0.931
			3.94	0.334				3.94	0.453				3.94	-0.989				3.94	-0.931
			3.96	0.333				3.96	0.453				3.96	-0.989				3.96	-0.931
			3.98	0.333				3.98	0.453				3.98	-0.989				3.98	-0.93
			4	0.333				4	0.452				4	-0.989				4	-0.93
			4.02	0.332				4.02	0.452				4.02	-0.989				4.02	-0.929
			4.04	0.332				4.04	0.451				4.04	-0.989				4.04	-0.929
			4.06	0.331				4.06	0.451				4.06	-0.989				4.06	-0.929
			4.08	0.331				4.08	0.45				4.08	-0.989				4.08	-0.928
			4.1	0.33				4.1	0.45				4.1	-0.989				4.1	-0.928
			4.12	0.33				4.12	0.45				4.12	-0.988				4.12	-0.928
			4.14	0.329				4.14	0.449				4.14	-0.988				4.14	-0.927
			4.16	0.329				4.16	0.449				4.16	-0.988				4.16	-0.927
			4.18	0.328				4.18	0.448				4.18	-0.988				4.18	-0.927
			4.2	0.328				4.2	0.448				4.2	-0.988				4.2	-0.926
			4.22	0.327				4.22	0.448				4.22	-0.988				4.22	-0.926
			4.24	0.327				4.24	0.447				4.24	-0.988				4.24	-0.925
			4.26	0.326				4.26	0.447				4.26	-0.988				4.26	-0.925
			4.28	0.326				4.28	0.446				4.28	-0.988				4.28	-0.925
			4.3	0.326				4.3	0.446				4.3	-0.988				4.3	-0.924
			4.32	0.325				4.32	0.446				4.32	-0.988				4.32	-0.924
			4.34	0.325				4.34	0.445				4.34	-0.988				4.34	-0.924
			4.36	0.324				4.36	0.445				4.36	-0.988				4.36	-0.923
			4.38	0.324				4.38	0.444				4.38	-0.988				4.38	-0.923
			4.4	0.323				4.4	0.444				4.4	-0.988				4.4	-0.923
			4.42	0.323				4.42	0.444				4.42	-0.988				4.42	-0.922
			4.44	0.323				4.44	0.443				4.44	-0.988				4.44	-0.922
			4.46	0.322				4.46	0.443				4.46	-0.988				4.46	-0.921
			4.48	0.322				4.48	0.442				4.48	-0.988				4.48	-0.921
			4.5	0.321				4.5	0.442				4.5	-0.988				4.5	-0.921
			4.52	0.321				4.52	0.442				4.52	-0.987				4.52	-0.92
			4.54	0.32				4.54	0.441				4.54	-0.987				4.54	-0.92
			4.56	0.32				4.56	0.441				4.56	-0.987				4.56	-0.92
			4.58	0.32				4.58	0.441				4.58	-0.987				4.58	-0.919
			4.6	0.319				4.6	0.44				4.6	-0.987				4.6	-0.919
			4.62	0.319				4.62	0.44				4.62	-0.987				4.62	-0.919
			4.64	0.318				4.64	0.44				4.64	-0.987				4.64	-0.918
			4.66	0.318				4.66	0.439				4.66	-0.987				4.66	-0.918
			4.68	0.318				4.68	0.439				4.68	-0.987				4.68	-0.918
			4.7	0.317				4.7	0.438				4.7	-0.987				4.7	-0.917
			4.72	0.317				4.72	0.438				4.72	-0.987				4.72	-0.917
			4.74	0.316				4.74	0.438				4.74	-0.987				4.74	-0.917
			4.76	0.316				4.76	0.437				4.76	-0.987				4.76	-0.916
			4.78	0.316				4.78	0.437				4.78	-0.987				4.78	-0.916
			4.8	0.315				4.8	0.437				4.8	-0.987				4.8	-0.915
			4.82	0.315				4.82	0.436				4.82	-0.987				4.82	-0.915
			4.84	0.315				4.84	0.436				4.84	-0.987				4.84	-0.915
			4.86	0.314				4.86	0.436				4.86	-0.987				4.86	-0.914
			4.88	0.314				4.88	0.435				4.88	-0.987				4.88	-0.914
			4.9	0.313				4.9	0.435				4.9	-0.986				4.9	-0.914
			4.92	0.313				4.92	0.435				4.92	-0.986				4.92	-0.913
			4.94	0.313				4.94	0.434				4.94	-0.986				4.94	-0.913
			4.96	0.312				4.96	0.434				4.96	-0.986				4.96	-0.913
			4.98	0.312				4.98	0.434				4.98	-0.986				4.98	-0.912
			5	0.311				5	0.433				5	-0.986				5	-0.912
			5.02	0.311				5.02	0.433				5.02	-0.986				5.02	-0.912
			5.04	0.311				5.04	0.433				5.04	-0.986				5.04	-0.911
			5.06	0.31				5.06	0.432				5.06	-0.986				5.06	-0.911
			5.08	0.31				5.08	0.432				5.08	-0.986				5.08	-0.911
			5.1	0.31				5.1	0.432				5.1	-0.986				5.1	-0.91
			5.12	0.309				5.12	0.431				5.12	-0.986				5.12	-0.91
			5.14	0.309				5.14	0.431				5.14	-0.986				5.14	-0.91
			5.16	0.309				5.16	0.431				5.16	-0.986				5.16	-0.909
			5.18	0.308				5.18	0.43				5.18	-0.986				5.18	-0.909
			5.2	0.308				5.2	0.43				5.2	-0.986				5.2	-0.909
			5.22	0.307				5.22	0.43				5.22	-0.986				5.22	-0.908
			5.24	0.307				5.24	0.429				5.24	-0.986				5.24	-0.908
			5.26	0.307				5.26	0.429				5.26	-0.986				5.26	-0.908
			5.28	0.306				5.28	0.429				5.28	-0.985				5.28	-0.907
			5.3	0.306				5.3	0.428				5.3	-0.985				5.3	-0.907
			5.32	0.306				5.32	0.428				5.32	-0.985				5.32	-0.907
			5.34	0.305				5.34	0.428				5.34	-0.985				5.34	-0.906
			5.36	0.305				5.36	0.427				5.36	-0.985				5.36	-0.906
			5.38	0.305				5.38	0.427				5.38	-0.985				5.38	-0.906
			5.4	0.304				5.4	0.427				5.4	-0.985				5.4	-0.905
			5.42	0.304				5.42	0.427				5.42	-0.985				5.42	-0.905
			5.44	0.304				5.44	0.426				5.44	-0.985				5.44	-0.905
			5.46	0.303				5.46	0.426				5.46	-0.985				5.46	-0.904
			5.48	0.303				5.48	0.426				5.48	-0.985				5.48	-0.904
			5.5	0.303				5.5	0.425				5.5	-0.985				5.5	-0.904
			5.52	0.302				5.52	0.425				5.52	-0.985				5.52	-0.903
			5.54	0.302				5.54	0.425				5.54	-0.985				5.54	-0.903
			5.56	0.302				5.56	0.424				5.56	-0.985				5.56	-0.903
			5.58	0.301				5.58	0.424				5.58	-0.985				5.58	-0.902
			5.6	0.301				5.6	0.424				5.6	-0.985				5.6	-0.902
			5.62	0.301				5.62	0.423				5.62	-0.985				5.62	-0.902
			5.64	0.3				5.64	0.423				5.64	-0.985				5.64	-0.901
			5.66	0.3				5.66	0.423				5.66	-0.985				5.66	-0.901
			5.68	0.3				5.68	0.423				5.68	-0.984				5.68	-0.901
			5.7	0.299				5.7	0.422				5.7	-0.984				5.7	-0.901
			5.72	0.299				5.72	0.422				5.72	-0.984				5.72	-0.9
			5.74	0.299				5.74	0.422				5.74	-0.984				5.74	-0.9
			5.76	0.298				5.76	0.421				5.76	-0.984				5.76	-0.9
			5.78	0.298				5.78	0.421				5.78	-0.984				5.78	-0.899
			5.8	0.298				5.8	0.421				5.8	-0.984				5.8	-0.899
			5.82	0.297				5.82	0.42				5.82	-0.984				5.82	-0.899
			5.84	0.297				5.84	0.42				5.84	-0.984				5.84	-0.898
			5.86	0.297				5.86	0.42				5.86	-0.984				5.86	-0.898
			5.88	0.296				5.88	0.42				5.88	-0.984				5.88	-0.898
			5.9	0.296				5.9	0.419				5.9	-0.984				5.9	-0.897
			5.92	0.296				5.92	0.419				5.92	-0.984				5.92	-0.897
			5.94	0.295				5.94	0.419				5.94	-0.984				5.94	-0.897
			5.96	0.295				5.96	0.418				5.96	-0.984				5.96	-0.896
			5.98	0.295				5.98	0.418				5.98	-0.984				5.98	-0.896
			6	0.294				6	0.418				6	-0.984				6	-0.896
			6.02	0.294				6.02	0.418				6.02	-0.984				6.02	-0.896
			6.04	0.294				6.04	0.417				6.04	-0.984				6.04	-0.895
			6.06	0.293				6.06	0.417				6.06	-0.984				6.06	-0.895
			6.08	0.293				6.08	0.417				6.08	-0.983				6.08	-0.895
			6.1	0.293				6.1	0.416				6.1	-0.983				6.1	-0.894
			6.12	0.293				6.12	0.416				6.12	-0.983				6.12	-0.894
			6.14	0.292				6.14	0.416				6.14	-0.983				6.14	-0.894
			6.16	0.292				6.16	0.416				6.16	-0.983				6.16	-0.893
			6.18	0.292				6.18	0.415				6.18	-0.983				6.18	-0.893
			6.2	0.291				6.2	0.415				6.2	-0.983				6.2	-0.893
			6.22	0.291				6.22	0.415				6.22	-0.983				6.22	-0.892
			6.24	0.291				6.24	0.414				6.24	-0.983				6.24	-0.892
			6.26	0.29				6.26	0.414				6.26	-0.983				6.26	-0.892
			6.28	0.29				6.28	0.414				6.28	-0.983				6.28	-0.892
			6.3	0.29				6.3	0.414				6.3	-0.983				6.3	-0.891
			6.32	0.289				6.32	0.413				6.32	-0.983				6.32	-0.891
			6.34	0.289				6.34	0.413				6.34	-0.983				6.34	-0.891
			6.36	0.289				6.36	0.413				6.36	-0.983				6.36	-0.89
			6.38	0.289				6.38	0.413				6.38	-0.983				6.38	-0.89
			6.4	0.288				6.4	0.412				6.4	-0.983				6.4	-0.89
			6.42	0.288				6.42	0.412				6.42	-0.983				6.42	-0.889
			6.44	0.288				6.44	0.412				6.44	-0.983				6.44	-0.889
			6.46	0.287				6.46	0.411				6.46	-0.983				6.46	-0.889
			6.48	0.287				6.48	0.411				6.48	-0.982				6.48	-0.889
			6.5	0.287				6.5	0.411				6.5	-0.982				6.5	-0.888
			6.52	0.286				6.52	0.411				6.52	-0.982				6.52	-0.888
			6.54	0.286				6.54	0.41				6.54	-0.982				6.54	-0.888
			6.56	0.286				6.56	0.41				6.56	-0.982				6.56	-0.887
			6.58	0.286				6.58	0.41				6.58	-0.982				6.58	-0.887
			6.6	0.285				6.6	0.41				6.6	-0.982				6.6	-0.887
			6.62	0.285				6.62	0.409				6.62	-0.982				6.62	-0.886
			6.64	0.285				6.64	0.409				6.64	-0.982				6.64	-0.886
			6.66	0.284				6.66	0.409				6.66	-0.982				6.66	-0.886
			6.68	0.284				6.68	0.409				6.68	-0.982				6.68	-0.886
			6.7	0.284				6.7	0.408				6.7	-0.982				6.7	-0.885
			6.72	0.284				6.72	0.408				6.72	-0.982				6.72	-0.885
			6.74	0.283				6.74	0.408				6.74	-0.982				6.74	-0.885
			6.76	0.283				6.76	0.407				6.76	-0.982				6.76	-0.884
			6.78	0.283				6.78	0.407				6.78	-0.982				6.78	-0.884
			6.8	0.282				6.8	0.407				6.8	-0.982				6.8	-0.884
			6.82	0.282				6.82	0.407				6.82	-0.982				6.82	-0.884
			6.84	0.282				6.84	0.406				6.84	-0.982				6.84	-0.883
			6.86	0.282				6.86	0.406				6.86	-0.982				6.86	-0.883
			6.88	0.281				6.88	0.406				6.88	-0.981				6.88	-0.883
			6.9	0.281				6.9	0.406				6.9	-0.981				6.9	-0.882
			6.92	0.281				6.92	0.405				6.92	-0.981				6.92	-0.882
			6.94	0.28				6.94	0.405				6.94	-0.981				6.94	-0.882
			6.96	0.28				6.96	0.405				6.96	-0.981				6.96	-0.882
			6.98	0.28				6.98	0.405				6.98	-0.981				6.98	-0.881
			7	0.28				7	0.404				7	-0.981				7	-0.881
			7.02	0.279				7.02	0.404				7.02	-0.981				7.02	-0.881
			7.04	0.279				7.04	0.404				7.04	-0.981				7.04	-0.88
			7.06	0.279				7.06	0.404				7.06	-0.981				7.06	-0.88
			7.08	0.279				7.08	0.403				7.08	-0.981				7.08	-0.88
			7.1	0.278				7.1	0.403				7.1	-0.981				7.1	-0.88
			7.12	0.278				7.12	0.403				7.12	-0.981				7.12	-0.879
			7.14	0.278				7.14	0.403				7.14	-0.981				7.14	-0.879
			7.16	0.277				7.16	0.402				7.16	-0.981				7.16	-0.879
			7.18	0.277				7.18	0.402				7.18	-0.981				7.18	-0.878
			7.2	0.277				7.2	0.402				7.2	-0.981				7.2	-0.878
			7.22	0.277				7.22	0.402				7.22	-0.981				7.22	-0.878
			7.24	0.276				7.24	0.401				7.24	-0.981				7.24	-0.878
			7.26	0.276				7.26	0.401				7.26	-0.981				7.26	-0.877
			7.28	0.276				7.28	0.401				7.28	-0.981				7.28	-0.877
			7.3	0.276				7.3	0.401				7.3	-0.98				7.3	-0.877
			7.32	0.275				7.32	0.4				7.32	-0.98				7.32	-0.877
			7.34	0.275				7.34	0.4				7.34	-0.98				7.34	-0.876
			7.36	0.275				7.36	0.4				7.36	-0.98				7.36	-0.876
			7.38	0.274				7.38	0.4				7.38	-0.98				7.38	-0.876
			7.4	0.274				7.4	0.399				7.4	-0.98				7.4	-0.875
			7.42	0.274				7.42	0.399				7.42	-0.98				7.42	-0.875
			7.44	0.274				7.44	0.399				7.44	-0.98				7.44	-0.875
			7.46	0.273				7.46	0.399				7.46	-0.98				7.46	-0.875
			7.48	0.273				7.48	0.398				7.48	-0.98				7.48	-0.874
			7.5	0.273				7.5	0.398				7.5	-0.98				7.5	-0.874
			7.52	0.273				7.52	0.398				7.52	-0.98				7.52	-0.874
			7.54	0.272				7.54	0.398				7.54	-0.98				7.54	-0.874
			7.56	0.272				7.56	0.397				7.56	-0.98				7.56	-0.873
			7.58	0.272				7.58	0.397				7.58	-0.98				7.58	-0.873
			7.6	0.272				7.6	0.397				7.6	-0.98				7.6	-0.873
			7.62	0.271				7.62	0.397				7.62	-0.98				7.62	-0.872
			7.64	0.271				7.64	0.397				7.64	-0.98				7.64	-0.872
			7.66	0.271				7.66	0.396				7.66	-0.98				7.66	-0.872
			7.68	0.271				7.68	0.396				7.68	-0.98				7.68	-0.872
			7.7	0.27				7.7	0.396				7.7	-0.98				7.7	-0.871
			7.72	0.27				7.72	0.396				7.72	-0.979				7.72	-0.871
			7.74	0.27				7.74	0.395				7.74	-0.979				7.74	-0.871
			7.76	0.27				7.76	0.395				7.76	-0.979				7.76	-0.871
			7.78	0.269				7.78	0.395				7.78	-0.979				7.78	-0.87
			7.8	0.269				7.8	0.395				7.8	-0.979				7.8	-0.87
			7.82	0.269				7.82	0.394				7.82	-0.979				7.82	-0.87
			7.84	0.269				7.84	0.394				7.84	-0.979				7.84	-0.87
			7.86	0.268				7.86	0.394				7.86	-0.979				7.86	-0.869
			7.88	0.268				7.88	0.394				7.88	-0.979				7.88	-0.869
			7.9	0.268				7.9	0.394				7.9	-0.979				7.9	-0.869
			7.92	0.268				7.92	0.393				7.92	-0.979				7.92	-0.868
			7.94	0.267				7.94	0.393				7.94	-0.979				7.94	-0.868
			7.96	0.267				7.96	0.393				7.96	-0.979				7.96	-0.868
			7.98	0.267				7.98	0.393				7.98	-0.979				7.98	-0.868
			8	0.267				8	0.392				8	-0.979				8	-0.867
			8.02	0.266				8.02	0.392				8.02	-0.979				8.02	-0.867
			8.04	0.266				8.04	0.392				8.04	-0.979				8.04	-0.867
			8.06	0.266				8.06	0.392				8.06	-0.979				8.06	-0.867
			8.08	0.266				8.08	0.391				8.08	-0.979				8.08	-0.866
			8.1	0.265				8.1	0.391				8.1	-0.979				8.1	-0.866
			8.12	0.265				8.12	0.391				8.12	-0.978				8.12	-0.866
			8.14	0.265				8.14	0.391				8.14	-0.978				8.14	-0.866
			8.16	0.265				8.16	0.391				8.16	-0.978				8.16	-0.865
			8.18	0.264				8.18	0.39				8.18	-0.978				8.18	-0.865
			8.2	0.264				8.2	0.39				8.2	-0.978				8.2	-0.865
			8.22	0.264				8.22	0.39				8.22	-0.978				8.22	-0.865
			8.24	0.264				8.24	0.39				8.24	-0.978				8.24	-0.864
			8.26	0.263				8.26	0.389				8.26	-0.978				8.26	-0.864
			8.28	0.263				8.28	0.389				8.28	-0.978				8.28	-0.864
			8.3	0.263				8.3	0.389				8.3	-0.978				8.3	-0.864
			8.32	0.263				8.32	0.389				8.32	-0.978				8.32	-0.863
			8.34	0.262				8.34	0.389				8.34	-0.978				8.34	-0.863
			8.36	0.262				8.36	0.388				8.36	-0.978				8.36	-0.863
			8.38	0.262				8.38	0.388				8.38	-0.978				8.38	-0.863
			8.4	0.262				8.4	0.388				8.4	-0.978				8.4	-0.862
			8.42	0.262				8.42	0.388				8.42	-0.978				8.42	-0.862
			8.44	0.261				8.44	0.388				8.44	-0.978				8.44	-0.862
			8.46	0.261				8.46	0.387				8.46	-0.978				8.46	-0.862
			8.48	0.261				8.48	0.387				8.48	-0.978				8.48	-0.861
			8.5	0.261				8.5	0.387				8.5	-0.978				8.5	-0.861
			8.52	0.26				8.52	0.387				8.52	-0.978				8.52	-0.861
			8.54	0.26				8.54	0.386				8.54	-0.977				8.54	-0.861
			8.56	0.26				8.56	0.386				8.56	-0.977				8.56	-0.86
			8.58	0.26				8.58	0.386				8.58	-0.977				8.58	-0.86
			8.6	0.259				8.6	0.386				8.6	-0.977				8.6	-0.86
			8.62	0.259				8.62	0.386				8.62	-0.977				8.62	-0.86
			8.64	0.259				8.64	0.385				8.64	-0.977				8.64	-0.859
			8.66	0.259				8.66	0.385				8.66	-0.977				8.66	-0.859
			8.68	0.259				8.68	0.385				8.68	-0.977				8.68	-0.859
			8.7	0.258				8.7	0.385				8.7	-0.977				8.7	-0.859
			8.72	0.258				8.72	0.385				8.72	-0.977				8.72	-0.858
			8.74	0.258				8.74	0.384				8.74	-0.977				8.74	-0.858
			8.76	0.258				8.76	0.384				8.76	-0.977				8.76	-0.858
			8.78	0.257				8.78	0.384				8.78	-0.977				8.78	-0.858
			8.8	0.257				8.8	0.384				8.8	-0.977				8.8	-0.857
			8.82	0.257				8.82	0.384				8.82	-0.977				8.82	-0.857
			8.84	0.257				8.84	0.383				8.84	-0.977				8.84	-0.857
			8.86	0.257				8.86	0.383				8.86	-0.977				8.86	-0.857
			8.88	0.256				8.88	0.383				8.88	-0.977				8.88	-0.856
			8.9	0.256				8.9	0.383				8.9	-0.977				8.9	-0.856
			8.92	0.256				8.92	0.383				8.92	-0.977				8.92	-0.856
			8.94	0.256				8.94	0.382				8.94	-0.977				8.94	-0.856
			8.96	0.255				8.96	0.382				8.96	-0.976				8.96	-0.856
			8.98	0.255				8.98	0.382				8.98	-0.976				8.98	-0.855
			9	0.255				9	0.382				9	-0.976				9	-0.855
			9.02	0.255				9.02	0.381				9.02	-0.976				9.02	-0.855
			9.04	0.255				9.04	0.381				9.04	-0.976				9.04	-0.855
			9.06	0.254				9.06	0.381				9.06	-0.976				9.06	-0.854
			9.08	0.254				9.08	0.381				9.08	-0.976				9.08	-0.854
			9.1	0.254				9.1	0.381				9.1	-0.976				9.1	-0.854
			9.12	0.254				9.12	0.38				9.12	-0.976				9.12	-0.854
			9.14	0.253				9.14	0.38				9.14	-0.976				9.14	-0.853
			9.16	0.253				9.16	0.38				9.16	-0.976				9.16	-0.853
			9.18	0.253				9.18	0.38				9.18	-0.976				9.18	-0.853
			9.2	0.253				9.2	0.38				9.2	-0.976				9.2	-0.853
			9.22	0.253				9.22	0.379				9.22	-0.976				9.22	-0.852
			9.24	0.252				9.24	0.379				9.24	-0.976				9.24	-0.852
			9.26	0.252				9.26	0.379				9.26	-0.976				9.26	-0.852
			9.28	0.252				9.28	0.379				9.28	-0.976				9.28	-0.852
			9.3	0.252				9.3	0.379				9.3	-0.976				9.3	-0.852
			9.32	0.252				9.32	0.379				9.32	-0.976				9.32	-0.851
			9.34	0.251				9.34	0.378				9.34	-0.976				9.34	-0.851
			9.36	0.251				9.36	0.378				9.36	-0.976				9.36	-0.851
			9.38	0.251				9.38	0.378				9.38	-0.976				9.38	-0.851
			9.4	0.251				9.4	0.378				9.4	-0.975				9.4	-0.85
			9.42	0.251				9.42	0.378				9.42	-0.975				9.42	-0.85
			9.44	0.25				9.44	0.377				9.44	-0.975				9.44	-0.85
			9.46	0.25				9.46	0.377				9.46	-0.975				9.46	-0.85
			9.48	0.25				9.48	0.377				9.48	-0.975				9.48	-0.849
			9.5	0.25				9.5	0.377				9.5	-0.975				9.5	-0.849
			9.52	0.249				9.52	0.377				9.52	-0.975				9.52	-0.849
			9.54	0.249				9.54	0.376				9.54	-0.975				9.54	-0.849
			9.56	0.249				9.56	0.376				9.56	-0.975				9.56	-0.849
			9.58	0.249				9.58	0.376				9.58	-0.975				9.58	-0.848
			9.6	0.249				9.6	0.376				9.6	-0.975				9.6	-0.848
			9.62	0.248				9.62	0.376				9.62	-0.975				9.62	-0.848
			9.64	0.248				9.64	0.375				9.64	-0.975				9.64	-0.848
			9.66	0.248				9.66	0.375				9.66	-0.975				9.66	-0.847
			9.68	0.248				9.68	0.375				9.68	-0.975				9.68	-0.847
			9.7	0.248				9.7	0.375				9.7	-0.975				9.7	-0.847
			9.72	0.247				9.72	0.375				9.72	-0.975				9.72	-0.847
			9.74	0.247				9.74	0.374				9.74	-0.975				9.74	-0.847
			9.76	0.247				9.76	0.374				9.76	-0.975				9.76	-0.846
			9.78	0.247				9.78	0.374				9.78	-0.975				9.78	-0.846
			9.8	0.247				9.8	0.374				9.8	-0.975				9.8	-0.846
			9.82	0.246				9.82	0.374				9.82	-0.974				9.82	-0.846
			9.84	0.246				9.84	0.374				9.84	-0.974				9.84	-0.845
			9.86	0.246				9.86	0.373				9.86	-0.974				9.86	-0.845
			9.88	0.246				9.88	0.373				9.88	-0.974				9.88	-0.845
			9.9	0.246				9.9	0.373				9.9	-0.974				9.9	-0.845
			9.92	0.245				9.92	0.373				9.92	-0.974				9.92	-0.845
			9.94	0.245				9.94	0.373				9.94	-0.974				9.94	-0.844
			9.96	0.245				9.96	0.372				9.96	-0.974				9.96	-0.844
			9.98	0.245				9.98	0.372				9.98	-0.974				9.98	-0.844
			10	0.245				10	0.372				10	-0.974				10	-0.844
			10.02	0.245				10.02	0.372				10.02	-0.974				10.02	-0.843
			10.04	0.244				10.04	0.372				10.04	-0.974				10.04	-0.843
			10.06	0.244				10.06	0.372				10.06	-0.974				10.06	-0.843
			10.08	0.244				10.08	0.371				10.08	-0.974				10.08	-0.843
			10.1	0.244				10.1	0.371				10.1	-0.974				10.1	-0.843
			10.12	0.244				10.12	0.371				10.12	-0.974				10.12	-0.842
			10.14	0.243				10.14	0.371				10.14	-0.974				10.14	-0.842
			10.16	0.243				10.16	0.371				10.16	-0.974				10.16	-0.842
			10.18	0.243				10.18	0.37				10.18	-0.974				10.18	-0.842
			10.2	0.243				10.2	0.37				10.2	-0.974				10.2	-0.842
			10.22	0.243				10.22	0.37				10.22	-0.974				10.22	-0.841
			10.24	0.242				10.24	0.37				10.24	-0.974				10.24	-0.841
			10.26	0.242				10.26	0.37				10.26	-0.973				10.26	-0.841
			10.28	0.242				10.28	0.37				10.28	-0.973				10.28	-0.841
			10.3	0.242				10.3	0.369				10.3	-0.973				10.3	-0.84
			10.32	0.242				10.32	0.369				10.32	-0.973				10.32	-0.84
			10.34	0.241				10.34	0.369				10.34	-0.973				10.34	-0.84
			10.36	0.241				10.36	0.369				10.36	-0.973				10.36	-0.84
			10.38	0.241				10.38	0.369				10.38	-0.973				10.38	-0.84
			10.4	0.241				10.4	0.369				10.4	-0.973				10.4	-0.839
			10.42	0.241				10.42	0.368				10.42	-0.973				10.42	-0.839
			10.44	0.241				10.44	0.368				10.44	-0.973				10.44	-0.839
			10.46	0.24				10.46	0.368				10.46	-0.973				10.46	-0.839
			10.48	0.24				10.48	0.368				10.48	-0.973				10.48	-0.839
			10.5	0.24				10.5	0.368				10.5	-0.973				10.5	-0.838
			10.52	0.24				10.52	0.368				10.52	-0.973				10.52	-0.838
			10.54	0.24				10.54	0.367				10.54	-0.973				10.54	-0.838
			10.56	0.239				10.56	0.367				10.56	-0.973				10.56	-0.838
			10.58	0.239				10.58	0.367				10.58	-0.973				10.58	-0.838
			10.6	0.239				10.6	0.367				10.6	-0.973				10.6	-0.837
			10.62	0.239				10.62	0.367				10.62	-0.973				10.62	-0.837
			10.64	0.239				10.64	0.366				10.64	-0.973				10.64	-0.837
			10.66	0.239				10.66	0.366				10.66	-0.973				10.66	-0.837
			10.68	0.238				10.68	0.366				10.68	-0.973				10.68	-0.836
			10.7	0.238				10.7	0.366				10.7	-0.972				10.7	-0.836
			10.72	0.238				10.72	0.366				10.72	-0.972				10.72	-0.836
			10.74	0.238				10.74	0.366				10.74	-0.972				10.74	-0.836
			10.76	0.238				10.76	0.365				10.76	-0.972				10.76	-0.836
			10.78	0.237				10.78	0.365				10.78	-0.972				10.78	-0.835
			10.8	0.237				10.8	0.365				10.8	-0.972				10.8	-0.835
			10.82	0.237				10.82	0.365				10.82	-0.972				10.82	-0.835
			10.84	0.237				10.84	0.365				10.84	-0.972				10.84	-0.835
			10.86	0.237				10.86	0.365				10.86	-0.972				10.86	-0.835
			10.88	0.237				10.88	0.364				10.88	-0.972				10.88	-0.834
			10.9	0.236				10.9	0.364				10.9	-0.972				10.9	-0.834
			10.92	0.236				10.92	0.364				10.92	-0.972				10.92	-0.834
			10.94	0.236				10.94	0.364				10.94	-0.972				10.94	-0.834
			10.96	0.236				10.96	0.364				10.96	-0.972				10.96	-0.834
			10.98	0.236				10.98	0.364				10.98	-0.972				10.98	-0.833
			11	0.236				11	0.363				11	-0.972				11	-0.833
			11.02	0.235				11.02	0.363				11.02	-0.972				11.02	-0.833
			11.04	0.235				11.04	0.363				11.04	-0.972				11.04	-0.833
			11.06	0.235				11.06	0.363				11.06	-0.972				11.06	-0.833
			11.08	0.235				11.08	0.363				11.08	-0.972				11.08	-0.832
			11.1	0.235				11.1	0.363				11.1	-0.972				11.1	-0.832
			11.12	0.234				11.12	0.363				11.12	-0.972				11.12	-0.832
			11.14	0.234				11.14	0.362				11.14	-0.971				11.14	-0.832
			11.16	0.234				11.16	0.362				11.16	-0.971				11.16	-0.832
			11.18	0.234				11.18	0.362				11.18	-0.971				11.18	-0.831
			11.2	0.234				11.2	0.362				11.2	-0.971				11.2	-0.831
			11.22	0.234				11.22	0.362				11.22	-0.971				11.22	-0.831
			11.24	0.233				11.24	0.362				11.24	-0.971				11.24	-0.831
			11.26	0.233				11.26	0.361				11.26	-0.971				11.26	-0.831
			11.28	0.233				11.28	0.361				11.28	-0.971				11.28	-0.83
			11.3	0.233				11.3	0.361				11.3	-0.971				11.3	-0.83
			11.32	0.233				11.32	0.361				11.32	-0.971				11.32	-0.83
			11.34	0.233				11.34	0.361				11.34	-0.971				11.34	-0.83
			11.36	0.232				11.36	0.361				11.36	-0.971				11.36	-0.83
			11.38	0.232				11.38	0.36				11.38	-0.971				11.38	-0.83
			11.4	0.232				11.4	0.36				11.4	-0.971				11.4	-0.829
			11.42	0.232				11.42	0.36				11.42	-0.971				11.42	-0.829
			11.44	0.232				11.44	0.36				11.44	-0.971				11.44	-0.829
			11.46	0.232				11.46	0.36				11.46	-0.971				11.46	-0.829
			11.48	0.231				11.48	0.36				11.48	-0.971				11.48	-0.829
			11.5	0.231				11.5	0.36				11.5	-0.971				11.5	-0.828
			11.52	0.231				11.52	0.359				11.52	-0.971				11.52	-0.828
			11.54	0.231				11.54	0.359				11.54	-0.971				11.54	-0.828
			11.56	0.231				11.56	0.359				11.56	-0.971				11.56	-0.828
			11.58	0.231				11.58	0.359				11.58	-0.97				11.58	-0.828
			11.6	0.231				11.6	0.359				11.6	-0.97				11.6	-0.827
			11.62	0.23				11.62	0.359				11.62	-0.97				11.62	-0.827
			11.64	0.23				11.64	0.358				11.64	-0.97				11.64	-0.827
			11.66	0.23				11.66	0.358				11.66	-0.97				11.66	-0.827
			11.68	0.23				11.68	0.358				11.68	-0.97				11.68	-0.827
			11.7	0.23				11.7	0.358				11.7	-0.97				11.7	-0.826
			11.72	0.23				11.72	0.358				11.72	-0.97				11.72	-0.826
			11.74	0.229				11.74	0.358				11.74	-0.97				11.74	-0.826
			11.76	0.229				11.76	0.358				11.76	-0.97				11.76	-0.826
			11.78	0.229				11.78	0.357				11.78	-0.97				11.78	-0.826
			11.8	0.229				11.8	0.357				11.8	-0.97				11.8	-0.826
			11.82	0.229				11.82	0.357				11.82	-0.97				11.82	-0.825
			11.84	0.229				11.84	0.357				11.84	-0.97				11.84	-0.825
			11.86	0.228				11.86	0.357				11.86	-0.97				11.86	-0.825
			11.88	0.228				11.88	0.357				11.88	-0.97				11.88	-0.825
			11.9	0.228				11.9	0.356				11.9	-0.97				11.9	-0.825
			11.92	0.228				11.92	0.356				11.92	-0.97				11.92	-0.824
			11.94	0.228				11.94	0.356				11.94	-0.97				11.94	-0.824
			11.96	0.228				11.96	0.356				11.96	-0.97				11.96	-0.824
			11.98	0.227				11.98	0.356				11.98	-0.97				11.98	-0.824
			12	0.227				12	0.356				12	-0.97				12	-0.824
			12.02	0.227				12.02	0.356				12.02	-0.969				12.02	-0.823
			12.04	0.227				12.04	0.355				12.04	-0.969				12.04	-0.823
			12.06	0.227				12.06	0.355				12.06	-0.969				12.06	-0.823
			12.08	0.227				12.08	0.355				12.08	-0.969				12.08	-0.823
			12.1	0.227				12.1	0.355				12.1	-0.969				12.1	-0.823
			12.12	0.226				12.12	0.355				12.12	-0.969				12.12	-0.823
			12.14	0.226				12.14	0.355				12.14	-0.969				12.14	-0.822
			12.16	0.226				12.16	0.355				12.16	-0.969				12.16	-0.822
			12.18	0.226				12.18	0.354				12.18	-0.969				12.18	-0.822
			12.2	0.226				12.2	0.354				12.2	-0.969				12.2	-0.822
			12.22	0.226				12.22	0.354				12.22	-0.969				12.22	-0.822
			12.24	0.226				12.24	0.354				12.24	-0.969				12.24	-0.821
			12.26	0.225				12.26	0.354				12.26	-0.969				12.26	-0.821
			12.28	0.225				12.28	0.354				12.28	-0.969				12.28	-0.821
			12.3	0.225				12.3	0.354				12.3	-0.969				12.3	-0.821
			12.32	0.225				12.32	0.353				12.32	-0.969				12.32	-0.821
			12.34	0.225				12.34	0.353				12.34	-0.969				12.34	-0.821
			12.36	0.225				12.36	0.353				12.36	-0.969				12.36	-0.82
			12.38	0.224				12.38	0.353				12.38	-0.969				12.38	-0.82
			12.4	0.224				12.4	0.353				12.4	-0.969				12.4	-0.82
			12.42	0.224				12.42	0.353				12.42	-0.969				12.42	-0.82
			12.44	0.224				12.44	0.353				12.44	-0.969				12.44	-0.82
			12.46	0.224				12.46	0.352				12.46	-0.969				12.46	-0.82
			12.48	0.224				12.48	0.352				12.48	-0.968				12.48	-0.819
			12.5	0.224				12.5	0.352				12.5	-0.968				12.5	-0.819
			12.52	0.223				12.52	0.352				12.52	-0.968				12.52	-0.819
			12.54	0.223				12.54	0.352				12.54	-0.968				12.54	-0.819
			12.56	0.223				12.56	0.352				12.56	-0.968				12.56	-0.819
			12.58	0.223				12.58	0.352				12.58	-0.968				12.58	-0.818
			12.6	0.223				12.6	0.351				12.6	-0.968				12.6	-0.818
			12.62	0.223				12.62	0.351				12.62	-0.968				12.62	-0.818
			12.64	0.223				12.64	0.351				12.64	-0.968				12.64	-0.818
			12.66	0.222				12.66	0.351				12.66	-0.968				12.66	-0.818
			12.68	0.222				12.68	0.351				12.68	-0.968				12.68	-0.818
			12.7	0.222				12.7	0.351				12.7	-0.968				12.7	-0.817
			12.72	0.222				12.72	0.351				12.72	-0.968				12.72	-0.817
			12.74	0.222				12.74	0.35				12.74	-0.968				12.74	-0.817
			12.76	0.222				12.76	0.35				12.76	-0.968				12.76	-0.817
			12.78	0.222				12.78	0.35				12.78	-0.968				12.78	-0.817
			12.8	0.221				12.8	0.35				12.8	-0.968				12.8	-0.817
			12.82	0.221				12.82	0.35				12.82	-0.968				12.82	-0.816
			12.84	0.221				12.84	0.35				12.84	-0.968				12.84	-0.816
			12.86	0.221				12.86	0.35				12.86	-0.968				12.86	-0.816
			12.88	0.221				12.88	0.35				12.88	-0.968				12.88	-0.816
			12.9	0.221				12.9	0.349				12.9	-0.968				12.9	-0.816
			12.92	0.221				12.92	0.349				12.92	-0.967				12.92	-0.816
			12.94	0.22				12.94	0.349				12.94	-0.967				12.94	-0.815
			12.96	0.22				12.96	0.349				12.96	-0.967				12.96	-0.815
			12.98	0.22				12.98	0.349				12.98	-0.967				12.98	-0.815
			13	0.22				13	0.349				13	-0.967				13	-0.815
			13.02	0.22				13.02	0.349				13.02	-0.967				13.02	-0.815
			13.04	0.22				13.04	0.348				13.04	-0.967				13.04	-0.815
			13.06	0.22				13.06	0.348				13.06	-0.967				13.06	-0.814
			13.08	0.219				13.08	0.348				13.08	-0.967				13.08	-0.814
			13.1	0.219				13.1	0.348				13.1	-0.967				13.1	-0.814
			13.12	0.219				13.12	0.348				13.12	-0.967				13.12	-0.814
			13.14	0.219				13.14	0.348				13.14	-0.967				13.14	-0.814
			13.16	0.219				13.16	0.348				13.16	-0.967				13.16	-0.814
			13.18	0.219				13.18	0.348				13.18	-0.967				13.18	-0.813
			13.2	0.219				13.2	0.347				13.2	-0.967				13.2	-0.813
			13.22	0.219				13.22	0.347				13.22	-0.967				13.22	-0.813
			13.24	0.218				13.24	0.347				13.24	-0.967				13.24	-0.813
			13.26	0.218				13.26	0.347				13.26	-0.967				13.26	-0.813
			13.28	0.218				13.28	0.347				13.28	-0.967				13.28	-0.813
			13.3	0.218				13.3	0.347				13.3	-0.967				13.3	-0.812
			13.32	0.218				13.32	0.347				13.32	-0.967				13.32	-0.812
			13.34	0.218				13.34	0.347				13.34	-0.967				13.34	-0.812
			13.36	0.218				13.36	0.346				13.36	-0.967				13.36	-0.812
			13.38	0.217				13.38	0.346				13.38	-0.966				13.38	-0.812
			13.4	0.217				13.4	0.346				13.4	-0.966				13.4	-0.812
			13.42	0.217				13.42	0.346				13.42	-0.966				13.42	-0.811
			13.44	0.217				13.44	0.346				13.44	-0.966				13.44	-0.811
			13.46	0.217				13.46	0.346				13.46	-0.966				13.46	-0.811
			13.48	0.217				13.48	0.346				13.48	-0.966				13.48	-0.811
			13.5	0.217				13.5	0.345				13.5	-0.966				13.5	-0.811
			13.52	0.217				13.52	0.345				13.52	-0.966				13.52	-0.811
			13.54	0.216				13.54	0.345				13.54	-0.966				13.54	-0.81
			13.56	0.216				13.56	0.345				13.56	-0.966				13.56	-0.81
			13.58	0.216				13.58	0.345				13.58	-0.966				13.58	-0.81
			13.6	0.216				13.6	0.345				13.6	-0.966				13.6	-0.81
			13.62	0.216				13.62	0.345				13.62	-0.966				13.62	-0.81
			13.64	0.216				13.64	0.345				13.64	-0.966				13.64	-0.81
			13.66	0.216				13.66	0.344				13.66	-0.966				13.66	-0.809
			13.68	0.216				13.68	0.344				13.68	-0.966				13.68	-0.809
			13.7	0.215				13.7	0.344				13.7	-0.966				13.7	-0.809
			13.72	0.215				13.72	0.344				13.72	-0.966				13.72	-0.809
			13.74	0.215				13.74	0.344				13.74	-0.966				13.74	-0.809
			13.76	0.215				13.76	0.344				13.76	-0.966				13.76	-0.809
			13.78	0.215				13.78	0.344				13.78	-0.966				13.78	-0.808
			13.8	0.215				13.8	0.344				13.8	-0.966				13.8	-0.808
			13.82	0.215				13.82	0.343				13.82	-0.966				13.82	-0.808
			13.84	0.215				13.84	0.343				13.84	-0.965				13.84	-0.808
			13.86	0.214				13.86	0.343				13.86	-0.965				13.86	-0.808
			13.88	0.214				13.88	0.343				13.88	-0.965				13.88	-0.808
			13.9	0.214				13.9	0.343				13.9	-0.965				13.9	-0.808
			13.92	0.214				13.92	0.343				13.92	-0.965				13.92	-0.807
			13.94	0.214				13.94	0.343				13.94	-0.965				13.94	-0.807
			13.96	0.214				13.96	0.343				13.96	-0.965				13.96	-0.807
			13.98	0.214				13.98	0.343				13.98	-0.965				13.98	-0.807
			14	0.214				14	0.342				14	-0.965				14	-0.807
			14.02	0.213				14.02	0.342				14.02	-0.965				14.02	-0.807
			14.04	0.213				14.04	0.342				14.04	-0.965				14.04	-0.806
			14.06	0.213				14.06	0.342				14.06	-0.965				14.06	-0.806
			14.08	0.213				14.08	0.342				14.08	-0.965				14.08	-0.806
			14.1	0.213				14.1	0.342				14.1	-0.965				14.1	-0.806
			14.12	0.213				14.12	0.342				14.12	-0.965				14.12	-0.806
			14.14	0.213				14.14	0.342				14.14	-0.965				14.14	-0.806
			14.16	0.213				14.16	0.341				14.16	-0.965				14.16	-0.806
			14.18	0.212				14.18	0.341				14.18	-0.965				14.18	-0.805
			14.2	0.212				14.2	0.341				14.2	-0.965				14.2	-0.805
			14.22	0.212				14.22	0.341				14.22	-0.965				14.22	-0.805
			14.24	0.212				14.24	0.341				14.24	-0.965				14.24	-0.805
			14.26	0.212				14.26	0.341				14.26	-0.965				14.26	-0.805
			14.28	0.212				14.28	0.341				14.28	-0.965				14.28	-0.805
			14.3	0.212				14.3	0.341				14.3	-0.964				14.3	-0.804
			14.32	0.212				14.32	0.341				14.32	-0.964				14.32	-0.804
			14.34	0.211				14.34	0.34				14.34	-0.964				14.34	-0.804
			14.36	0.211				14.36	0.34				14.36	-0.964				14.36	-0.804
			14.38	0.211				14.38	0.34				14.38	-0.964				14.38	-0.804
			14.4	0.211				14.4	0.34				14.4	-0.964				14.4	-0.804
			14.42	0.211				14.42	0.34				14.42	-0.964				14.42	-0.804
			14.44	0.211				14.44	0.34				14.44	-0.964				14.44	-0.803
			14.46	0.211				14.46	0.34				14.46	-0.964				14.46	-0.803
			14.48	0.211				14.48	0.34				14.48	-0.964				14.48	-0.803
			14.5	0.211				14.5	0.339				14.5	-0.964				14.5	-0.803
			14.52	0.21				14.52	0.339				14.52	-0.964				14.52	-0.803
			14.54	0.21				14.54	0.339				14.54	-0.964				14.54	-0.803
			14.56	0.21				14.56	0.339				14.56	-0.964				14.56	-0.803
			14.58	0.21				14.58	0.339				14.58	-0.964				14.58	-0.802
			14.6	0.21				14.6	0.339				14.6	-0.964				14.6	-0.802
			14.62	0.21				14.62	0.339				14.62	-0.964				14.62	-0.802
			14.64	0.21				14.64	0.339				14.64	-0.964				14.64	-0.802
			14.66	0.21				14.66	0.339				14.66	-0.964				14.66	-0.802
			14.68	0.209				14.68	0.338				14.68	-0.964				14.68	-0.802
			14.7	0.209				14.7	0.338				14.7	-0.964				14.7	-0.801
			14.72	0.209				14.72	0.338				14.72	-0.964				14.72	-0.801
			14.74	0.209				14.74	0.338				14.74	-0.964				14.74	-0.801
			14.76	0.209				14.76	0.338				14.76	-0.963				14.76	-0.801
			14.78	0.209				14.78	0.338				14.78	-0.963				14.78	-0.801
			14.8	0.209				14.8	0.338				14.8	-0.963				14.8	-0.801
			14.82	0.209				14.82	0.338				14.82	-0.963				14.82	-0.801
			14.84	0.209				14.84	0.338				14.84	-0.963				14.84	-0.8
			14.86	0.208				14.86	0.337				14.86	-0.963				14.86	-0.8
			14.88	0.208				14.88	0.337				14.88	-0.963				14.88	-0.8
			14.9	0.208				14.9	0.337				14.9	-0.963				14.9	-0.8
			14.92	0.208				14.92	0.337				14.92	-0.963				14.92	-0.8
			14.94	0.208				14.94	0.337				14.94	-0.963				14.94	-0.8
			14.96	0.208				14.96	0.337				14.96	-0.963				14.96	-0.8
			14.98	0.208				14.98	0.337				14.98	-0.963				14.98	-0.799
			15	0.208				15	0.337				15	-0.963				15	-0.799
			15.02	0.208				15.02	0.337				15.02	-0.963				15.02	-0.799
			15.04	0.207				15.04	0.336				15.04	-0.963				15.04	-0.799
			15.06	0.207				15.06	0.336				15.06	-0.963				15.06	-0.799
			15.08	0.207				15.08	0.336				15.08	-0.963				15.08	-0.799
			15.1	0.207				15.1	0.336				15.1	-0.963				15.1	-0.799
			15.12	0.207				15.12	0.336				15.12	-0.963				15.12	-0.798
			15.14	0.207				15.14	0.336				15.14	-0.963				15.14	-0.798
			15.16	0.207				15.16	0.336				15.16	-0.963				15.16	-0.798
			15.18	0.207				15.18	0.336				15.18	-0.963				15.18	-0.798
			15.2	0.207				15.2	0.336				15.2	-0.963				15.2	-0.798
			15.22	0.206				15.22	0.335				15.22	-0.963				15.22	-0.798
			15.24	0.206				15.24	0.335				15.24	-0.962				15.24	-0.798
			15.26	0.206				15.26	0.335				15.26	-0.962				15.26	-0.797
			15.28	0.206				15.28	0.335				15.28	-0.962				15.28	-0.797
			15.3	0.206				15.3	0.335				15.3	-0.962				15.3	-0.797
			15.32	0.206				15.32	0.335				15.32	-0.962				15.32	-0.797
			15.34	0.206				15.34	0.335				15.34	-0.962				15.34	-0.797
			15.36	0.206				15.36	0.335				15.36	-0.962				15.36	-0.797
			15.38	0.206				15.38	0.335				15.38	-0.962				15.38	-0.797
			15.4	0.205				15.4	0.335				15.4	-0.962				15.4	-0.796
			15.42	0.205				15.42	0.334				15.42	-0.962				15.42	-0.796
			15.44	0.205				15.44	0.334				15.44	-0.962				15.44	-0.796
			15.46	0.205				15.46	0.334				15.46	-0.962				15.46	-0.796
			15.48	0.205				15.48	0.334				15.48	-0.962				15.48	-0.796
			15.5	0.205				15.5	0.334				15.5	-0.962				15.5	-0.796
			15.52	0.205				15.52	0.334				15.52	-0.962				15.52	-0.796
			15.54	0.205				15.54	0.334				15.54	-0.962				15.54	-0.795
			15.56	0.205				15.56	0.334				15.56	-0.962				15.56	-0.795
			15.58	0.205				15.58	0.334				15.58	-0.962				15.58	-0.795
			15.6	0.204				15.6	0.333				15.6	-0.962				15.6	-0.795
			15.62	0.204				15.62	0.333				15.62	-0.962				15.62	-0.795
			15.64	0.204				15.64	0.333				15.64	-0.962				15.64	-0.795
			15.66	0.204				15.66	0.333				15.66	-0.962				15.66	-0.795
			15.68	0.204				15.68	0.333				15.68	-0.962				15.68	-0.795
			15.7	0.204				15.7	0.333				15.7	-0.961				15.7	-0.794
			15.72	0.204				15.72	0.333				15.72	-0.961				15.72	-0.794
			15.74	0.204				15.74	0.333				15.74	-0.961				15.74	-0.794
			15.76	0.204				15.76	0.333				15.76	-0.961				15.76	-0.794
			15.78	0.204				15.78	0.333				15.78	-0.961				15.78	-0.794
			15.8	0.203				15.8	0.332				15.8	-0.961				15.8	-0.794
			15.82	0.203				15.82	0.332				15.82	-0.961				15.82	-0.794
			15.84	0.203				15.84	0.332				15.84	-0.961				15.84	-0.793
			15.86	0.203				15.86	0.332				15.86	-0.961				15.86	-0.793
			15.88	0.203				15.88	0.332				15.88	-0.961				15.88	-0.793
			15.9	0.203				15.9	0.332				15.9	-0.961				15.9	-0.793
			15.92	0.203				15.92	0.332				15.92	-0.961				15.92	-0.793
			15.94	0.203				15.94	0.332				15.94	-0.961				15.94	-0.793
			15.96	0.203				15.96	0.332				15.96	-0.961				15.96	-0.793
			15.98	0.203				15.98	0.332				15.98	-0.961				15.98	-0.793
			16	0.202				16	0.331				16	-0.961				16	-0.792
			16.02	0.202				16.02	0.331				16.02	-0.961				16.02	-0.792
			16.04	0.202				16.04	0.331				16.04	-0.961				16.04	-0.792
			16.06	0.202				16.06	0.331				16.06	-0.961				16.06	-0.792
			16.08	0.202				16.08	0.331				16.08	-0.961				16.08	-0.792
			16.1	0.202				16.1	0.331				16.1	-0.961				16.1	-0.792
			16.12	0.202				16.12	0.331				16.12	-0.961				16.12	-0.792
			16.14	0.202				16.14	0.331				16.14	-0.961				16.14	-0.791
			16.16	0.202				16.16	0.331				16.16	-0.961				16.16	-0.791
			16.18	0.202				16.18	0.331				16.18	-0.96				16.18	-0.791
			16.2	0.201				16.2	0.33				16.2	-0.96				16.2	-0.791
			16.22	0.201				16.22	0.33				16.22	-0.96				16.22	-0.791
			16.24	0.201				16.24	0.33				16.24	-0.96				16.24	-0.791
			16.26	0.201				16.26	0.33				16.26	-0.96				16.26	-0.791
			16.28	0.201				16.28	0.33				16.28	-0.96				16.28	-0.791
			16.3	0.201				16.3	0.33				16.3	-0.96				16.3	-0.79
			16.32	0.201				16.32	0.33				16.32	-0.96				16.32	-0.79
			16.34	0.201				16.34	0.33				16.34	-0.96				16.34	-0.79
			16.36	0.201				16.36	0.33				16.36	-0.96				16.36	-0.79
			16.38	0.201				16.38	0.33				16.38	-0.96				16.38	-0.79
			16.4	0.2				16.4	0.33				16.4	-0.96				16.4	-0.79
			16.42	0.2				16.42	0.329				16.42	-0.96				16.42	-0.79
			16.44	0.2				16.44	0.329				16.44	-0.96				16.44	-0.79
			16.46	0.2				16.46	0.329				16.46	-0.96				16.46	-0.789
			16.48	0.2				16.48	0.329				16.48	-0.96				16.48	-0.789
			16.5	0.2				16.5	0.329				16.5	-0.96				16.5	-0.789
			16.52	0.2				16.52	0.329				16.52	-0.96				16.52	-0.789
			16.54	0.2				16.54	0.329				16.54	-0.96				16.54	-0.789
			16.56	0.2				16.56	0.329				16.56	-0.96				16.56	-0.789
			16.58	0.2				16.58	0.329				16.58	-0.96				16.58	-0.789
			16.6	0.2				16.6	0.329				16.6	-0.96				16.6	-0.789
			16.62	0.199				16.62	0.328				16.62	-0.96				16.62	-0.788
			16.64	0.199				16.64	0.328				16.64	-0.959				16.64	-0.788
			16.66	0.199				16.66	0.328				16.66	-0.959				16.66	-0.788
			16.68	0.199				16.68	0.328				16.68	-0.959				16.68	-0.788
			16.7	0.199				16.7	0.328				16.7	-0.959				16.7	-0.788
			16.72	0.199				16.72	0.328				16.72	-0.959				16.72	-0.788
			16.74	0.199				16.74	0.328				16.74	-0.959				16.74	-0.788
			16.76	0.199				16.76	0.328				16.76	-0.959				16.76	-0.787
			16.78	0.199				16.78	0.328				16.78	-0.959				16.78	-0.787
			16.8	0.199				16.8	0.328				16.8	-0.959				16.8	-0.787
			16.82	0.199				16.82	0.328				16.82	-0.959				16.82	-0.787
			16.84	0.198				16.84	0.327				16.84	-0.959				16.84	-0.787
			16.86	0.198				16.86	0.327				16.86	-0.959				16.86	-0.787
			16.88	0.198				16.88	0.327				16.88	-0.959				16.88	-0.787
			16.9	0.198				16.9	0.327				16.9	-0.959				16.9	-0.787
			16.92	0.198				16.92	0.327				16.92	-0.959				16.92	-0.787
			16.94	0.198				16.94	0.327				16.94	-0.959				16.94	-0.786
			16.96	0.198				16.96	0.327				16.96	-0.959				16.96	-0.786
			16.98	0.198				16.98	0.327				16.98	-0.959				16.98	-0.786
			17	0.198				17	0.327				17	-0.959				17	-0.786
			17.02	0.198				17.02	0.327				17.02	-0.959				17.02	-0.786
			17.04	0.198				17.04	0.327				17.04	-0.959				17.04	-0.786
			17.06	0.197				17.06	0.326				17.06	-0.959				17.06	-0.786
			17.08	0.197				17.08	0.326				17.08	-0.959				17.08	-0.786
			17.1	0.197				17.1	0.326				17.1	-0.959				17.1	-0.785
			17.12	0.197				17.12	0.326				17.12	-0.958				17.12	-0.785
			17.14	0.197				17.14	0.326				17.14	-0.958				17.14	-0.785
			17.16	0.197				17.16	0.326				17.16	-0.958				17.16	-0.785
			17.18	0.197				17.18	0.326				17.18	-0.958				17.18	-0.785
			17.2	0.197				17.2	0.326				17.2	-0.958				17.2	-0.785
			17.22	0.197				17.22	0.326				17.22	-0.958				17.22	-0.785
			17.24	0.197				17.24	0.326				17.24	-0.958				17.24	-0.785
			17.26	0.197				17.26	0.326				17.26	-0.958				17.26	-0.784
			17.28	0.196				17.28	0.325				17.28	-0.958				17.28	-0.784
			17.3	0.196				17.3	0.325				17.3	-0.958				17.3	-0.784
			17.32	0.196				17.32	0.325				17.32	-0.958				17.32	-0.784
			17.34	0.196				17.34	0.325				17.34	-0.958				17.34	-0.784
			17.36	0.196				17.36	0.325				17.36	-0.958				17.36	-0.784
			17.38	0.196				17.38	0.325				17.38	-0.958				17.38	-0.784
			17.4	0.196				17.4	0.325				17.4	-0.958				17.4	-0.784
			17.42	0.196				17.42	0.325				17.42	-0.958				17.42	-0.783
			17.44	0.196				17.44	0.325				17.44	-0.958				17.44	-0.783
			17.46	0.196				17.46	0.325				17.46	-0.958				17.46	-0.783
			17.48	0.196				17.48	0.325				17.48	-0.958				17.48	-0.783
			17.5	0.196				17.5	0.324				17.5	-0.958				17.5	-0.783
			17.52	0.195				17.52	0.324				17.52	-0.958				17.52	-0.783
			17.54	0.195				17.54	0.324				17.54	-0.958				17.54	-0.783
			17.56	0.195				17.56	0.324				17.56	-0.958				17.56	-0.783
			17.58	0.195				17.58	0.324				17.58	-0.958				17.58	-0.783
			17.6	0.195				17.6	0.324				17.6	-0.957				17.6	-0.782
			17.62	0.195				17.62	0.324				17.62	-0.957				17.62	-0.782
			17.64	0.195				17.64	0.324				17.64	-0.957				17.64	-0.782
			17.66	0.195				17.66	0.324				17.66	-0.957				17.66	-0.782
			17.68	0.195				17.68	0.324				17.68	-0.957				17.68	-0.782
			17.7	0.195				17.7	0.324				17.7	-0.957				17.7	-0.782
			17.72	0.195				17.72	0.324				17.72	-0.957				17.72	-0.782
			17.74	0.195				17.74	0.323				17.74	-0.957				17.74	-0.782
			17.76	0.194				17.76	0.323				17.76	-0.957				17.76	-0.781
			17.78	0.194				17.78	0.323				17.78	-0.957				17.78	-0.781
			17.8	0.194				17.8	0.323				17.8	-0.957				17.8	-0.781
			17.82	0.194				17.82	0.323				17.82	-0.957				17.82	-0.781
			17.84	0.194				17.84	0.323				17.84	-0.957				17.84	-0.781
			17.86	0.194				17.86	0.323				17.86	-0.957				17.86	-0.781
			17.88	0.194				17.88	0.323				17.88	-0.957				17.88	-0.781
			17.9	0.194				17.9	0.323				17.9	-0.957				17.9	-0.781
			17.92	0.194				17.92	0.323				17.92	-0.957				17.92	-0.781
			17.94	0.194				17.94	0.323				17.94	-0.957				17.94	-0.78
			17.96	0.194				17.96	0.323				17.96	-0.957				17.96	-0.78
			17.98	0.194				17.98	0.322				17.98	-0.957				17.98	-0.78
			18	0.193				18	0.322				18	-0.957				18	-0.78
			18.02	0.193				18.02	0.322				18.02	-0.957				18.02	-0.78
			18.04	0.193				18.04	0.322				18.04	-0.957				18.04	-0.78
			18.06	0.193				18.06	0.322				18.06	-0.957				18.06	-0.78
			18.08	0.193				18.08	0.322				18.08	-0.956				18.08	-0.78
			18.1	0.193				18.1	0.322				18.1	-0.956				18.1	-0.78
			18.12	0.193				18.12	0.322				18.12	-0.956				18.12	-0.779
			18.14	0.193				18.14	0.322				18.14	-0.956				18.14	-0.779
			18.16	0.193				18.16	0.322				18.16	-0.956				18.16	-0.779
			18.18	0.193				18.18	0.322				18.18	-0.956				18.18	-0.779
			18.2	0.193				18.2	0.322				18.2	-0.956				18.2	-0.779
			18.22	0.193				18.22	0.321				18.22	-0.956				18.22	-0.779
			18.24	0.193				18.24	0.321				18.24	-0.956				18.24	-0.779
			18.26	0.192				18.26	0.321				18.26	-0.956				18.26	-0.779
			18.28	0.192				18.28	0.321				18.28	-0.956				18.28	-0.779
			18.3	0.192				18.3	0.321				18.3	-0.956				18.3	-0.778
			18.32	0.192				18.32	0.321				18.32	-0.956				18.32	-0.778
			18.34	0.192				18.34	0.321				18.34	-0.956				18.34	-0.778
			18.36	0.192				18.36	0.321				18.36	-0.956				18.36	-0.778
			18.38	0.192				18.38	0.321				18.38	-0.956				18.38	-0.778
			18.4	0.192				18.4	0.321				18.4	-0.956				18.4	-0.778
			18.42	0.192				18.42	0.321				18.42	-0.956				18.42	-0.778
			18.44	0.192				18.44	0.321				18.44	-0.956				18.44	-0.778
			18.46	0.192				18.46	0.321				18.46	-0.956				18.46	-0.778
			18.48	0.192				18.48	0.32				18.48	-0.956				18.48	-0.777
			18.5	0.192				18.5	0.32				18.5	-0.956				18.5	-0.777
			18.52	0.191				18.52	0.32				18.52	-0.956				18.52	-0.777
			18.54	0.191				18.54	0.32				18.54	-0.956				18.54	-0.777
			18.56	0.191				18.56	0.32				18.56	-0.955				18.56	-0.777
			18.58	0.191				18.58	0.32				18.58	-0.955				18.58	-0.777
			18.6	0.191				18.6	0.32				18.6	-0.955				18.6	-0.777
			18.62	0.191				18.62	0.32				18.62	-0.955				18.62	-0.777
			18.64	0.191				18.64	0.32				18.64	-0.955				18.64	-0.777
			18.66	0.191				18.66	0.32				18.66	-0.955				18.66	-0.776
			18.68	0.191				18.68	0.32				18.68	-0.955				18.68	-0.776
			18.7	0.191				18.7	0.32				18.7	-0.955				18.7	-0.776
			18.72	0.191				18.72	0.319				18.72	-0.955				18.72	-0.776
			18.74	0.191				18.74	0.319				18.74	-0.955				18.74	-0.776
			18.76	0.191				18.76	0.319				18.76	-0.955				18.76	-0.776
			18.78	0.19				18.78	0.319				18.78	-0.955				18.78	-0.776
			18.8	0.19				18.8	0.319				18.8	-0.955				18.8	-0.776
			18.82	0.19				18.82	0.319				18.82	-0.955				18.82	-0.776
			18.84	0.19				18.84	0.319				18.84	-0.955				18.84	-0.775
			18.86	0.19				18.86	0.319				18.86	-0.955				18.86	-0.775
			18.88	0.19				18.88	0.319				18.88	-0.955				18.88	-0.775
			18.9	0.19				18.9	0.319				18.9	-0.955				18.9	-0.775
			18.92	0.19				18.92	0.319				18.92	-0.955				18.92	-0.775
			18.94	0.19				18.94	0.319				18.94	-0.955				18.94	-0.775
			18.96	0.19				18.96	0.319				18.96	-0.955				18.96	-0.775
			18.98	0.19				18.98	0.318				18.98	-0.955				18.98	-0.775
			19	0.19				19	0.318				19	-0.955				19	-0.775
			19.02	0.19				19.02	0.318				19.02	-0.955				19.02	-0.775
			19.04	0.189				19.04	0.318				19.04	-0.954				19.04	-0.774
			19.06	0.189				19.06	0.318				19.06	-0.954				19.06	-0.774
			19.08	0.189				19.08	0.318				19.08	-0.954				19.08	-0.774
			19.1	0.189				19.1	0.318				19.1	-0.954				19.1	-0.774
			19.12	0.189				19.12	0.318				19.12	-0.954				19.12	-0.774
			19.14	0.189				19.14	0.318				19.14	-0.954				19.14	-0.774
			19.16	0.189				19.16	0.318				19.16	-0.954				19.16	-0.774
			19.18	0.189				19.18	0.318				19.18	-0.954				19.18	-0.774
			19.2	0.189				19.2	0.318				19.2	-0.954				19.2	-0.774
			19.22	0.189				19.22	0.318				19.22	-0.954				19.22	-0.773
			19.24	0.189				19.24	0.317				19.24	-0.954				19.24	-0.773
			19.26	0.189				19.26	0.317				19.26	-0.954				19.26	-0.773
			19.28	0.189				19.28	0.317				19.28	-0.954				19.28	-0.773
			19.3	0.189				19.3	0.317				19.3	-0.954				19.3	-0.773
			19.32	0.189				19.32	0.317				19.32	-0.954				19.32	-0.773
			19.34	0.188				19.34	0.317				19.34	-0.954				19.34	-0.773
			19.36	0.188				19.36	0.317				19.36	-0.954				19.36	-0.773
			19.38	0.188				19.38	0.317				19.38	-0.954				19.38	-0.773
			19.4	0.188				19.4	0.317				19.4	-0.954				19.4	-0.773
			19.42	0.188				19.42	0.317				19.42	-0.954				19.42	-0.772
			19.44	0.188				19.44	0.317				19.44	-0.954				19.44	-0.772
			19.46	0.188				19.46	0.317				19.46	-0.954				19.46	-0.772
			19.48	0.188				19.48	0.317				19.48	-0.954				19.48	-0.772
			19.5	0.188				19.5	0.317				19.5	-0.954				19.5	-0.772
			19.52	0.188				19.52	0.316				19.52	-0.954				19.52	-0.772
			19.54	0.188				19.54	0.316				19.54	-0.953				19.54	-0.772
			19.56	0.188				19.56	0.316				19.56	-0.953				19.56	-0.772
			19.58	0.188				19.58	0.316				19.58	-0.953				19.58	-0.772
			19.6	0.188				19.6	0.316				19.6	-0.953				19.6	-0.772
			19.62	0.187				19.62	0.316				19.62	-0.953				19.62	-0.771
			19.64	0.187				19.64	0.316				19.64	-0.953				19.64	-0.771
			19.66	0.187				19.66	0.316				19.66	-0.953				19.66	-0.771
			19.68	0.187				19.68	0.316				19.68	-0.953				19.68	-0.771
			19.7	0.187				19.7	0.316				19.7	-0.953				19.7	-0.771
			19.72	0.187				19.72	0.316				19.72	-0.953				19.72	-0.771
			19.74	0.187				19.74	0.316				19.74	-0.953				19.74	-0.771
			19.76	0.187				19.76	0.316				19.76	-0.953				19.76	-0.771
			19.78	0.187				19.78	0.316				19.78	-0.953				19.78	-0.771
			19.8	0.187				19.8	0.315				19.8	-0.953				19.8	-0.771
			19.82	0.187				19.82	0.315				19.82	-0.953				19.82	-0.77
			19.84	0.187				19.84	0.315				19.84	-0.953				19.84	-0.77
			19.86	0.187				19.86	0.315				19.86	-0.953				19.86	-0.77
			19.88	0.187				19.88	0.315				19.88	-0.953				19.88	-0.77
			19.9	0.187				19.9	0.315				19.9	-0.953				19.9	-0.77
			19.92	0.186				19.92	0.315				19.92	-0.953				19.92	-0.77
			19.94	0.186				19.94	0.315				19.94	-0.953				19.94	-0.77
			19.96	0.186				19.96	0.315				19.96	-0.953				19.96	-0.77
			19.98	0.186				19.98	0.315				19.98	-0.953				19.98	-0.77
			20	0.186				20	0.315				20	-0.953				20	-0.77
			20.02	0.186				20.02	0.315				20.02	-0.952				20.02	-0.769
			20.04	0.186				20.04	0.315				20.04	-0.952				20.04	-0.769
			20.06	0.186				20.06	0.315				20.06	-0.952				20.06	-0.769
			20.08	0.186				20.08	0.314				20.08	-0.952				20.08	-0.769
			20.1	0.186				20.1	0.314				20.1	-0.952				20.1	-0.769
			20.12	0.186				20.12	0.314				20.12	-0.952				20.12	-0.769
			20.14	0.186				20.14	0.314				20.14	-0.952				20.14	-0.769
			20.16	0.186				20.16	0.314				20.16	-0.952				20.16	-0.769
			20.18	0.186				20.18	0.314				20.18	-0.952				20.18	-0.769
			20.2	0.186				20.2	0.314				20.2	-0.952				20.2	-0.769
			20.22	0.185				20.22	0.314				20.22	-0.952				20.22	-0.768
			20.24	0.185				20.24	0.314				20.24	-0.952				20.24	-0.768
			20.26	0.185				20.26	0.314				20.26	-0.952				20.26	-0.768
			20.28	0.185				20.28	0.314				20.28	-0.952				20.28	-0.768
			20.3	0.185				20.3	0.314				20.3	-0.952				20.3	-0.768
			20.32	0.185				20.32	0.314				20.32	-0.952				20.32	-0.768
			20.34	0.185				20.34	0.314				20.34	-0.952				20.34	-0.768
			20.36	0.185				20.36	0.314				20.36	-0.952				20.36	-0.768
			20.38	0.185				20.38	0.313				20.38	-0.952				20.38	-0.768
			20.4	0.185				20.4	0.313				20.4	-0.952				20.4	-0.768
			20.42	0.185				20.42	0.313				20.42	-0.952				20.42	-0.767
			20.44	0.185				20.44	0.313				20.44	-0.952				20.44	-0.767
			20.46	0.185				20.46	0.313				20.46	-0.952				20.46	-0.767
			20.48	0.185				20.48	0.313				20.48	-0.952				20.48	-0.767
			20.5	0.185				20.5	0.313				20.5	-0.952				20.5	-0.767
			20.52	0.185				20.52	0.313				20.52	-0.951				20.52	-0.767
			20.54	0.184				20.54	0.313				20.54	-0.951				20.54	-0.767
			20.56	0.184				20.56	0.313				20.56	-0.951				20.56	-0.767
			20.58	0.184				20.58	0.313				20.58	-0.951				20.58	-0.767
			20.6	0.184				20.6	0.313				20.6	-0.951				20.6	-0.767
			20.62	0.184				20.62	0.313				20.62	-0.951				20.62	-0.767
			20.64	0.184				20.64	0.313				20.64	-0.951				20.64	-0.766
			20.66	0.184				20.66	0.312				20.66	-0.951				20.66	-0.766
			20.68	0.184				20.68	0.312				20.68	-0.951				20.68	-0.766
			20.7	0.184				20.7	0.312				20.7	-0.951				20.7	-0.766
			20.72	0.184				20.72	0.312				20.72	-0.951				20.72	-0.766
			20.74	0.184				20.74	0.312				20.74	-0.951				20.74	-0.766
			20.76	0.184				20.76	0.312				20.76	-0.951				20.76	-0.766
			20.78	0.184				20.78	0.312				20.78	-0.951				20.78	-0.766
			20.8	0.184				20.8	0.312				20.8	-0.951				20.8	-0.766
			20.82	0.184				20.82	0.312				20.82	-0.951				20.82	-0.766
			20.84	0.184				20.84	0.312				20.84	-0.951				20.84	-0.766
			20.86	0.183				20.86	0.312				20.86	-0.951				20.86	-0.765
			20.88	0.183				20.88	0.312				20.88	-0.951				20.88	-0.765
			20.9	0.183				20.9	0.312				20.9	-0.951				20.9	-0.765
			20.92	0.183				20.92	0.312				20.92	-0.951				20.92	-0.765
			20.94	0.183				20.94	0.312				20.94	-0.951				20.94	-0.765
			20.96	0.183				20.96	0.312				20.96	-0.951				20.96	-0.765
			20.98	0.183				20.98	0.311				20.98	-0.951				20.98	-0.765
			21	0.183				21	0.311				21	-0.951				21	-0.765
			21.02	0.183				21.02	0.311				21.02	-0.95				21.02	-0.765
			21.04	0.183				21.04	0.311				21.04	-0.95				21.04	-0.765
			21.06	0.183				21.06	0.311				21.06	-0.95				21.06	-0.764
			21.08	0.183				21.08	0.311				21.08	-0.95				21.08	-0.764
			21.1	0.183				21.1	0.311				21.1	-0.95				21.1	-0.764
			21.12	0.183				21.12	0.311				21.12	-0.95				21.12	-0.764
			21.14	0.183				21.14	0.311				21.14	-0.95				21.14	-0.764
			21.16	0.183				21.16	0.311				21.16	-0.95				21.16	-0.764
			21.18	0.183				21.18	0.311				21.18	-0.95				21.18	-0.764
			21.2	0.182				21.2	0.311				21.2	-0.95				21.2	-0.764
			21.22	0.182				21.22	0.311				21.22	-0.95				21.22	-0.764
			21.24	0.182				21.24	0.311				21.24	-0.95				21.24	-0.764
			21.26	0.182				21.26	0.311				21.26	-0.95				21.26	-0.764
			21.28	0.182				21.28	0.31				21.28	-0.95				21.28	-0.763
			21.3	0.182				21.3	0.31				21.3	-0.95				21.3	-0.763
			21.32	0.182				21.32	0.31				21.32	-0.95				21.32	-0.763
			21.34	0.182				21.34	0.31				21.34	-0.95				21.34	-0.763
			21.36	0.182				21.36	0.31				21.36	-0.95				21.36	-0.763
			21.38	0.182				21.38	0.31				21.38	-0.95				21.38	-0.763
			21.4	0.182				21.4	0.31				21.4	-0.95				21.4	-0.763
			21.42	0.182				21.42	0.31				21.42	-0.95				21.42	-0.763
			21.44	0.182				21.44	0.31				21.44	-0.95				21.44	-0.763
			21.46	0.182				21.46	0.31				21.46	-0.95				21.46	-0.763
			21.48	0.182				21.48	0.31				21.48	-0.95				21.48	-0.763
			21.5	0.182				21.5	0.31				21.5	-0.949				21.5	-0.763
			21.52	0.182				21.52	0.31				21.52	-0.949				21.52	-0.762
			21.54	0.181				21.54	0.31				21.54	-0.949				21.54	-0.762
			21.56	0.181				21.56	0.31				21.56	-0.949				21.56	-0.762
			21.58	0.181				21.58	0.31				21.58	-0.949				21.58	-0.762
			21.6	0.181				21.6	0.309				21.6	-0.949				21.6	-0.762
			21.62	0.181				21.62	0.309				21.62	-0.949				21.62	-0.762
			21.64	0.181				21.64	0.309				21.64	-0.949				21.64	-0.762
			21.66	0.181				21.66	0.309				21.66	-0.949				21.66	-0.762
			21.68	0.181				21.68	0.309				21.68	-0.949				21.68	-0.762
			21.7	0.181				21.7	0.309				21.7	-0.949				21.7	-0.762
			21.72	0.181				21.72	0.309				21.72	-0.949				21.72	-0.762
			21.74	0.181				21.74	0.309				21.74	-0.949				21.74	-0.761
			21.76	0.181				21.76	0.309				21.76	-0.949				21.76	-0.761
			21.78	0.181				21.78	0.309				21.78	-0.949				21.78	-0.761
			21.8	0.181				21.8	0.309				21.8	-0.949				21.8	-0.761
			21.82	0.181				21.82	0.309				21.82	-0.949				21.82	-0.761
			21.84	0.181				21.84	0.309				21.84	-0.949				21.84	-0.761
			21.86	0.181				21.86	0.309				21.86	-0.949				21.86	-0.761
			21.88	0.181				21.88	0.309				21.88	-0.949				21.88	-0.761
			21.9	0.18				21.9	0.309				21.9	-0.949				21.9	-0.761
			21.92	0.18				21.92	0.308				21.92	-0.949				21.92	-0.761
			21.94	0.18				21.94	0.308				21.94	-0.949				21.94	-0.761
			21.96	0.18				21.96	0.308				21.96	-0.949				21.96	-0.76
			21.98	0.18				21.98	0.308				21.98	-0.949				21.98	-0.76
			22	0.18				22	0.308				22	-0.948				22	-0.76
			22.02	0.18				22.02	0.308				22.02	-0.948				22.02	-0.76
			22.04	0.18				22.04	0.308				22.04	-0.948				22.04	-0.76
			22.06	0.18				22.06	0.308				22.06	-0.948				22.06	-0.76
			22.08	0.18				22.08	0.308				22.08	-0.948				22.08	-0.76
			22.1	0.18				22.1	0.308				22.1	-0.948				22.1	-0.76
			22.12	0.18				22.12	0.308				22.12	-0.948				22.12	-0.76
			22.14	0.18				22.14	0.308				22.14	-0.948				22.14	-0.76
			22.16	0.18				22.16	0.308				22.16	-0.948				22.16	-0.76
			22.18	0.18				22.18	0.308				22.18	-0.948				22.18	-0.76
			22.2	0.18				22.2	0.308				22.2	-0.948				22.2	-0.759
			22.22	0.18				22.22	0.308				22.22	-0.948				22.22	-0.759
			22.24	0.18				22.24	0.308				22.24	-0.948				22.24	-0.759
			22.26	0.18				22.26	0.307				22.26	-0.948				22.26	-0.759
			22.28	0.179				22.28	0.307				22.28	-0.948				22.28	-0.759
			22.3	0.179				22.3	0.307				22.3	-0.948				22.3	-0.759
			22.32	0.179				22.32	0.307				22.32	-0.948				22.32	-0.759
			22.34	0.179				22.34	0.307				22.34	-0.948				22.34	-0.759
			22.36	0.179				22.36	0.307				22.36	-0.948				22.36	-0.759
			22.38	0.179				22.38	0.307				22.38	-0.948				22.38	-0.759
			22.4	0.179				22.4	0.307				22.4	-0.948				22.4	-0.759
			22.42	0.179				22.42	0.307				22.42	-0.948				22.42	-0.759
			22.44	0.179				22.44	0.307				22.44	-0.948				22.44	-0.758
			22.46	0.179				22.46	0.307				22.46	-0.948				22.46	-0.758
			22.48	0.179				22.48	0.307				22.48	-0.948				22.48	-0.758
			22.5	0.179				22.5	0.307				22.5	-0.947				22.5	-0.758
			22.52	0.179				22.52	0.307				22.52	-0.947				22.52	-0.758
			22.54	0.179				22.54	0.307				22.54	-0.947				22.54	-0.758
			22.56	0.179				22.56	0.307				22.56	-0.947				22.56	-0.758
			22.58	0.179				22.58	0.307				22.58	-0.947				22.58	-0.758
			22.6	0.179				22.6	0.306				22.6	-0.947				22.6	-0.758
			22.62	0.179				22.62	0.306				22.62	-0.947				22.62	-0.758
			22.64	0.179				22.64	0.306				22.64	-0.947				22.64	-0.758
			22.66	0.178				22.66	0.306				22.66	-0.947				22.66	-0.758
			22.68	0.178				22.68	0.306				22.68	-0.947				22.68	-0.757
			22.7	0.178				22.7	0.306				22.7	-0.947				22.7	-0.757
			22.72	0.178				22.72	0.306				22.72	-0.947				22.72	-0.757
			22.74	0.178				22.74	0.306				22.74	-0.947				22.74	-0.757
			22.76	0.178				22.76	0.306				22.76	-0.947				22.76	-0.757
			22.78	0.178				22.78	0.306				22.78	-0.947				22.78	-0.757
			22.8	0.178				22.8	0.306				22.8	-0.947				22.8	-0.757
			22.82	0.178				22.82	0.306				22.82	-0.947				22.82	-0.757
			22.84	0.178				22.84	0.306				22.84	-0.947				22.84	-0.757
			22.86	0.178				22.86	0.306				22.86	-0.947				22.86	-0.757
			22.88	0.178				22.88	0.306				22.88	-0.947				22.88	-0.757
			22.9	0.178				22.9	0.306				22.9	-0.947				22.9	-0.757
			22.92	0.178				22.92	0.306				22.92	-0.947				22.92	-0.756
			22.94	0.178				22.94	0.306				22.94	-0.947				22.94	-0.756
			22.96	0.178				22.96	0.305				22.96	-0.947				22.96	-0.756
			22.98	0.178				22.98	0.305				22.98	-0.947				22.98	-0.756
			23	0.178				23	0.305				23	-0.946				23	-0.756
			23.02	0.178				23.02	0.305				23.02	-0.946				23.02	-0.756
			23.04	0.178				23.04	0.305				23.04	-0.946				23.04	-0.756
			23.06	0.177				23.06	0.305				23.06	-0.946				23.06	-0.756
			23.08	0.177				23.08	0.305				23.08	-0.946				23.08	-0.756
			23.1	0.177				23.1	0.305				23.1	-0.946				23.1	-0.756
			23.12	0.177				23.12	0.305				23.12	-0.946				23.12	-0.756
			23.14	0.177				23.14	0.305				23.14	-0.946				23.14	-0.756
			23.16	0.177				23.16	0.305				23.16	-0.946				23.16	-0.756
			23.18	0.177				23.18	0.305				23.18	-0.946				23.18	-0.755
			23.2	0.177				23.2	0.305				23.2	-0.946				23.2	-0.755
			23.22	0.177				23.22	0.305				23.22	-0.946				23.22	-0.755
			23.24	0.177				23.24	0.305				23.24	-0.946				23.24	-0.755
			23.26	0.177				23.26	0.305				23.26	-0.946				23.26	-0.755
			23.28	0.177				23.28	0.305				23.28	-0.946				23.28	-0.755
			23.3	0.177				23.3	0.305				23.3	-0.946				23.3	-0.755
			23.32	0.177				23.32	0.304				23.32	-0.946				23.32	-0.755
			23.34	0.177				23.34	0.304				23.34	-0.946				23.34	-0.755
			23.36	0.177				23.36	0.304				23.36	-0.946				23.36	-0.755
			23.38	0.177				23.38	0.304				23.38	-0.946				23.38	-0.755
			23.4	0.177				23.4	0.304				23.4	-0.946				23.4	-0.755
			23.42	0.177				23.42	0.304				23.42	-0.946				23.42	-0.755
			23.44	0.177				23.44	0.304				23.44	-0.946				23.44	-0.754
			23.46	0.177				23.46	0.304				23.46	-0.946				23.46	-0.754
			23.48	0.176				23.48	0.304				23.48	-0.946				23.48	-0.754
			23.5	0.176				23.5	0.304				23.5	-0.946				23.5	-0.754
			23.52	0.176				23.52	0.304				23.52	-0.945				23.52	-0.754
			23.54	0.176				23.54	0.304				23.54	-0.945				23.54	-0.754
			23.56	0.176				23.56	0.304				23.56	-0.945				23.56	-0.754
			23.58	0.176				23.58	0.304				23.58	-0.945				23.58	-0.754
			23.6	0.176				23.6	0.304				23.6	-0.945				23.6	-0.754
			23.62	0.176				23.62	0.304				23.62	-0.945				23.62	-0.754
			23.64	0.176				23.64	0.304				23.64	-0.945				23.64	-0.754
			23.66	0.176				23.66	0.304				23.66	-0.945				23.66	-0.754
			23.68	0.176				23.68	0.303				23.68	-0.945				23.68	-0.753
			23.7	0.176				23.7	0.303				23.7	-0.945				23.7	-0.753
			23.72	0.176				23.72	0.303				23.72	-0.945				23.72	-0.753
			23.74	0.176				23.74	0.303				23.74	-0.945				23.74	-0.753
			23.76	0.176				23.76	0.303				23.76	-0.945				23.76	-0.753
			23.78	0.176				23.78	0.303				23.78	-0.945				23.78	-0.753
			23.8	0.176				23.8	0.303				23.8	-0.945				23.8	-0.753
			23.82	0.176				23.82	0.303				23.82	-0.945				23.82	-0.753
			23.84	0.176				23.84	0.303				23.84	-0.945				23.84	-0.753
			23.86	0.176				23.86	0.303				23.86	-0.945				23.86	-0.753
			23.88	0.176				23.88	0.303				23.88	-0.945				23.88	-0.753
			23.9	0.175				23.9	0.303				23.9	-0.945				23.9	-0.753
			23.92	0.175				23.92	0.303				23.92	-0.945				23.92	-0.753
			23.94	0.175				23.94	0.303				23.94	-0.945				23.94	-0.753
			23.96	0.175				23.96	0.303				23.96	-0.945				23.96	-0.752
			23.98	0.175				23.98	0.303				23.98	-0.945				23.98	-0.752
			24	0.175				24	0.303				24	-0.945				24	-0.752
			24.02	0.175				24.02	0.303				24.02	-0.944				24.02	-0.752
			24.04	0.175				24.04	0.303				24.04	-0.944				24.04	-0.752
			24.06	0.175				24.06	0.302				24.06	-0.944				24.06	-0.752
			24.08	0.175				24.08	0.302				24.08	-0.944				24.08	-0.752
			24.1	0.175				24.1	0.302				24.1	-0.944				24.1	-0.752
			24.12	0.175				24.12	0.302				24.12	-0.944				24.12	-0.752
			24.14	0.175				24.14	0.302				24.14	-0.944				24.14	-0.752
			24.16	0.175				24.16	0.302				24.16	-0.944				24.16	-0.752
			24.18	0.175				24.18	0.302				24.18	-0.944				24.18	-0.752
			24.2	0.175				24.2	0.302				24.2	-0.944				24.2	-0.752
			24.22	0.175				24.22	0.302				24.22	-0.944				24.22	-0.751
			24.24	0.175				24.24	0.302				24.24	-0.944				24.24	-0.751
			24.26	0.175				24.26	0.302				24.26	-0.944				24.26	-0.751
			24.28	0.175				24.28	0.302				24.28	-0.944				24.28	-0.751
			24.3	0.175				24.3	0.302				24.3	-0.944				24.3	-0.751
			24.32	0.175				24.32	0.302				24.32	-0.944				24.32	-0.751
			24.34	0.174				24.34	0.302				24.34	-0.944				24.34	-0.751
			24.36	0.174				24.36	0.302				24.36	-0.944				24.36	-0.751
			24.38	0.174				24.38	0.302				24.38	-0.944				24.38	-0.751
			24.4	0.174				24.4	0.302				24.4	-0.944				24.4	-0.751
			24.42	0.174				24.42	0.302				24.42	-0.944				24.42	-0.751
			24.44	0.174				24.44	0.302				24.44	-0.944				24.44	-0.751
			24.46	0.174				24.46	0.301				24.46	-0.944				24.46	-0.751
			24.48	0.174				24.48	0.301				24.48	-0.944				24.48	-0.75
			24.5	0.174				24.5	0.301				24.5	-0.944				24.5	-0.75
			24.52	0.174				24.52	0.301				24.52	-0.943				24.52	-0.75
			24.54	0.174				24.54	0.301				24.54	-0.943				24.54	-0.75
			24.56	0.174				24.56	0.301				24.56	-0.943				24.56	-0.75
			24.58	0.174				24.58	0.301				24.58	-0.943				24.58	-0.75
			24.6	0.174				24.6	0.301				24.6	-0.943				24.6	-0.75
			24.62	0.174				24.62	0.301				24.62	-0.943				24.62	-0.75
			24.64	0.174				24.64	0.301				24.64	-0.943				24.64	-0.75
			24.66	0.174				24.66	0.301				24.66	-0.943				24.66	-0.75
			24.68	0.174				24.68	0.301				24.68	-0.943				24.68	-0.75
			24.7	0.174				24.7	0.301				24.7	-0.943				24.7	-0.75
			24.72	0.174				24.72	0.301				24.72	-0.943				24.72	-0.75
			24.74	0.174				24.74	0.301				24.74	-0.943				24.74	-0.75
			24.76	0.174				24.76	0.301				24.76	-0.943				24.76	-0.749
			24.78	0.174				24.78	0.301				24.78	-0.943				24.78	-0.749
			24.8	0.174				24.8	0.301				24.8	-0.943				24.8	-0.749
			24.82	0.173				24.82	0.301				24.82	-0.943				24.82	-0.749
			24.84	0.173				24.84	0.301				24.84	-0.943				24.84	-0.749
			24.86	0.173				24.86	0.3				24.86	-0.943				24.86	-0.749
			24.88	0.173				24.88	0.3				24.88	-0.943				24.88	-0.749
			24.9	0.173				24.9	0.3				24.9	-0.943				24.9	-0.749
			24.92	0.173				24.92	0.3				24.92	-0.943				24.92	-0.749
			24.94	0.173				24.94	0.3				24.94	-0.943				24.94	-0.749
			24.96	0.173				24.96	0.3				24.96	-0.943				24.96	-0.749
			24.98	0.173				24.98	0.3				24.98	-0.943				24.98	-0.749
			25	0.173				25	0.3				25	-0.943				25	-0.749
			25.02	0.173				25.02	0.3				25.02	-0.942				25.02	-0.749
			25.04	0.173				25.04	0.3				25.04	-0.942				25.04	-0.748
			25.06	0.173				25.06	0.3				25.06	-0.942				25.06	-0.748
			25.08	0.173				25.08	0.3				25.08	-0.942				25.08	-0.748
			25.1	0.173				25.1	0.3				25.1	-0.942				25.1	-0.748
			25.12	0.173				25.12	0.3				25.12	-0.942				25.12	-0.748
			25.14	0.173				25.14	0.3				25.14	-0.942				25.14	-0.748
			25.16	0.173				25.16	0.3				25.16	-0.942				25.16	-0.748
			25.18	0.173				25.18	0.3				25.18	-0.942				25.18	-0.748
			25.2	0.173				25.2	0.3				25.2	-0.942				25.2	-0.748
			25.22	0.173				25.22	0.3				25.22	-0.942				25.22	-0.748
			25.24	0.173				25.24	0.3				25.24	-0.942				25.24	-0.748
			25.26	0.173				25.26	0.299				25.26	-0.942				25.26	-0.748
			25.28	0.173				25.28	0.299				25.28	-0.942				25.28	-0.748
			25.3	0.172				25.3	0.299				25.3	-0.942				25.3	-0.748
			25.32	0.172				25.32	0.299				25.32	-0.942				25.32	-0.747
			25.34	0.172				25.34	0.299				25.34	-0.942				25.34	-0.747
			25.36	0.172				25.36	0.299				25.36	-0.942				25.36	-0.747
			25.38	0.172				25.38	0.299				25.38	-0.942				25.38	-0.747
			25.4	0.172				25.4	0.299				25.4	-0.942				25.4	-0.747
			25.42	0.172				25.42	0.299				25.42	-0.942				25.42	-0.747
			25.44	0.172				25.44	0.299				25.44	-0.942				25.44	-0.747
			25.46	0.172				25.46	0.299				25.46	-0.942				25.46	-0.747
			25.48	0.172				25.48	0.299				25.48	-0.942				25.48	-0.747
			25.5	0.172				25.5	0.299				25.5	-0.942				25.5	-0.747
			25.52	0.172				25.52	0.299				25.52	-0.942				25.52	-0.747
			25.54	0.172				25.54	0.299				25.54	-0.941				25.54	-0.747
			25.56	0.172				25.56	0.299				25.56	-0.941				25.56	-0.747
			25.58	0.172				25.58	0.299				25.58	-0.941				25.58	-0.747
			25.6	0.172				25.6	0.299				25.6	-0.941				25.6	-0.747
			25.62	0.172				25.62	0.299				25.62	-0.941				25.62	-0.746
			25.64	0.172				25.64	0.299				25.64	-0.941				25.64	-0.746
			25.66	0.172				25.66	0.299				25.66	-0.941				25.66	-0.746
			25.68	0.172				25.68	0.298				25.68	-0.941				25.68	-0.746
			25.7	0.172				25.7	0.298				25.7	-0.941				25.7	-0.746
			25.72	0.172				25.72	0.298				25.72	-0.941				25.72	-0.746
			25.74	0.172				25.74	0.298				25.74	-0.941				25.74	-0.746
			25.76	0.172				25.76	0.298				25.76	-0.941				25.76	-0.746
			25.78	0.172				25.78	0.298				25.78	-0.941				25.78	-0.746
			25.8	0.171				25.8	0.298				25.8	-0.941				25.8	-0.746
			25.82	0.171				25.82	0.298				25.82	-0.941				25.82	-0.746
			25.84	0.171				25.84	0.298				25.84	-0.941				25.84	-0.746
			25.86	0.171				25.86	0.298				25.86	-0.941				25.86	-0.746
			25.88	0.171				25.88	0.298				25.88	-0.941				25.88	-0.746
			25.9	0.171				25.9	0.298				25.9	-0.941				25.9	-0.746
			25.92	0.171				25.92	0.298				25.92	-0.941				25.92	-0.745
			25.94	0.171				25.94	0.298				25.94	-0.941				25.94	-0.745
			25.96	0.171				25.96	0.298				25.96	-0.941				25.96	-0.745
			25.98	0.171				25.98	0.298				25.98	-0.941				25.98	-0.745
			26	0.171				26	0.298				26	-0.941				26	-0.745
			26.02	0.171				26.02	0.298				26.02	-0.941				26.02	-0.745
			26.04	0.171				26.04	0.298				26.04	-0.941				26.04	-0.745
			26.06	0.171				26.06	0.298				26.06	-0.94				26.06	-0.745
			26.08	0.171				26.08	0.298				26.08	-0.94				26.08	-0.745
			26.1	0.171				26.1	0.298				26.1	-0.94				26.1	-0.745
			26.12	0.171				26.12	0.297				26.12	-0.94				26.12	-0.745
			26.14	0.171				26.14	0.297				26.14	-0.94				26.14	-0.745
			26.16	0.171				26.16	0.297				26.16	-0.94				26.16	-0.745
			26.18	0.171				26.18	0.297				26.18	-0.94				26.18	-0.745
			26.2	0.171				26.2	0.297				26.2	-0.94				26.2	-0.745
			26.22	0.171				26.22	0.297				26.22	-0.94				26.22	-0.744
			26.24	0.171				26.24	0.297				26.24	-0.94				26.24	-0.744
			26.26	0.171				26.26	0.297				26.26	-0.94				26.26	-0.744
			26.28	0.171				26.28	0.297				26.28	-0.94				26.28	-0.744
			26.3	0.171				26.3	0.297				26.3	-0.94				26.3	-0.744
			26.32	0.17				26.32	0.297				26.32	-0.94				26.32	-0.744
			26.34	0.17				26.34	0.297				26.34	-0.94				26.34	-0.744
			26.36	0.17				26.36	0.297				26.36	-0.94				26.36	-0.744
			26.38	0.17				26.38	0.297				26.38	-0.94				26.38	-0.744
			26.4	0.17				26.4	0.297				26.4	-0.94				26.4	-0.744
			26.42	0.17				26.42	0.297				26.42	-0.94				26.42	-0.744
			26.44	0.17				26.44	0.297				26.44	-0.94				26.44	-0.744
			26.46	0.17				26.46	0.297				26.46	-0.94				26.46	-0.744
			26.48	0.17				26.48	0.297				26.48	-0.94				26.48	-0.744
			26.5	0.17				26.5	0.297				26.5	-0.94				26.5	-0.744
			26.52	0.17				26.52	0.297				26.52	-0.94				26.52	-0.743
			26.54	0.17				26.54	0.297				26.54	-0.94				26.54	-0.743
			26.56	0.17				26.56	0.296				26.56	-0.939				26.56	-0.743
			26.58	0.17				26.58	0.296				26.58	-0.939				26.58	-0.743
			26.6	0.17				26.6	0.296				26.6	-0.939				26.6	-0.743
			26.62	0.17				26.62	0.296				26.62	-0.939				26.62	-0.743
			26.64	0.17				26.64	0.296				26.64	-0.939				26.64	-0.743
			26.66	0.17				26.66	0.296				26.66	-0.939				26.66	-0.743
			26.68	0.17				26.68	0.296				26.68	-0.939				26.68	-0.743
			26.7	0.17				26.7	0.296				26.7	-0.939				26.7	-0.743
			26.72	0.17				26.72	0.296				26.72	-0.939				26.72	-0.743
			26.74	0.17				26.74	0.296				26.74	-0.939				26.74	-0.743
			26.76	0.17				26.76	0.296				26.76	-0.939				26.76	-0.743
			26.78	0.17				26.78	0.296				26.78	-0.939				26.78	-0.743
			26.8	0.17				26.8	0.296				26.8	-0.939				26.8	-0.743
			26.82	0.17				26.82	0.296				26.82	-0.939				26.82	-0.742
			26.84	0.17				26.84	0.296				26.84	-0.939				26.84	-0.742
			26.86	0.169				26.86	0.296				26.86	-0.939				26.86	-0.742
			26.88	0.169				26.88	0.296				26.88	-0.939				26.88	-0.742
			26.9	0.169				26.9	0.296				26.9	-0.939				26.9	-0.742
			26.92	0.169				26.92	0.296				26.92	-0.939				26.92	-0.742
			26.94	0.169				26.94	0.296				26.94	-0.939				26.94	-0.742
			26.96	0.169				26.96	0.296				26.96	-0.939				26.96	-0.742
			26.98	0.169				26.98	0.296				26.98	-0.939				26.98	-0.742
			27	0.169				27	0.296				27	-0.939				27	-0.742
			27.02	0.169				27.02	0.295				27.02	-0.939				27.02	-0.742
			27.04	0.169				27.04	0.295				27.04	-0.939				27.04	-0.742
			27.06	0.169				27.06	0.295				27.06	-0.939				27.06	-0.742
			27.08	0.169				27.08	0.295				27.08	-0.938				27.08	-0.742
			27.1	0.169				27.1	0.295				27.1	-0.938				27.1	-0.742
			27.12	0.169				27.12	0.295				27.12	-0.938				27.12	-0.742
			27.14	0.169				27.14	0.295				27.14	-0.938				27.14	-0.741
			27.16	0.169				27.16	0.295				27.16	-0.938				27.16	-0.741
			27.18	0.169				27.18	0.295				27.18	-0.938				27.18	-0.741
			27.2	0.169				27.2	0.295				27.2	-0.938				27.2	-0.741
			27.22	0.169				27.22	0.295				27.22	-0.938				27.22	-0.741
			27.24	0.169				27.24	0.295				27.24	-0.938				27.24	-0.741
			27.26	0.169				27.26	0.295				27.26	-0.938				27.26	-0.741
			27.28	0.169				27.28	0.295				27.28	-0.938				27.28	-0.741
			27.3	0.169				27.3	0.295				27.3	-0.938				27.3	-0.741
			27.32	0.169				27.32	0.295				27.32	-0.938				27.32	-0.741
			27.34	0.169				27.34	0.295				27.34	-0.938				27.34	-0.741
			27.36	0.169				27.36	0.295				27.36	-0.938				27.36	-0.741
			27.38	0.169				27.38	0.295				27.38	-0.938				27.38	-0.741
			27.4	0.169				27.4	0.295				27.4	-0.938				27.4	-0.741
			27.42	0.169				27.42	0.295				27.42	-0.938				27.42	-0.741
			27.44	0.168				27.44	0.295				27.44	-0.938				27.44	-0.741
			27.46	0.168				27.46	0.295				27.46	-0.938				27.46	-0.74
			27.48	0.168				27.48	0.294				27.48	-0.938				27.48	-0.74
			27.5	0.168				27.5	0.294				27.5	-0.938				27.5	-0.74
			27.52	0.168				27.52	0.294				27.52	-0.938				27.52	-0.74
			27.54	0.168				27.54	0.294				27.54	-0.938				27.54	-0.74
			27.56	0.168				27.56	0.294				27.56	-0.938				27.56	-0.74
			27.58	0.168				27.58	0.294				27.58	-0.938				27.58	-0.74
			27.6	0.168				27.6	0.294				27.6	-0.937				27.6	-0.74
			27.62	0.168				27.62	0.294				27.62	-0.937				27.62	-0.74
			27.64	0.168				27.64	0.294				27.64	-0.937				27.64	-0.74
			27.66	0.168				27.66	0.294				27.66	-0.937				27.66	-0.74
			27.68	0.168				27.68	0.294				27.68	-0.937				27.68	-0.74
			27.7	0.168				27.7	0.294				27.7	-0.937				27.7	-0.74
			27.72	0.168				27.72	0.294				27.72	-0.937				27.72	-0.74
			27.74	0.168				27.74	0.294				27.74	-0.937				27.74	-0.74
			27.76	0.168				27.76	0.294				27.76	-0.937				27.76	-0.74
			27.78	0.168				27.78	0.294				27.78	-0.937				27.78	-0.74
			27.8	0.168				27.8	0.294				27.8	-0.937				27.8	-0.739
			27.82	0.168				27.82	0.294				27.82	-0.937				27.82	-0.739
			27.84	0.168				27.84	0.294				27.84	-0.937				27.84	-0.739
			27.86	0.168				27.86	0.294				27.86	-0.937				27.86	-0.739
			27.88	0.168				27.88	0.294				27.88	-0.937				27.88	-0.739
			27.9	0.168				27.9	0.294				27.9	-0.937				27.9	-0.739
			27.92	0.168				27.92	0.294				27.92	-0.937				27.92	-0.739
			27.94	0.168				27.94	0.294				27.94	-0.937				27.94	-0.739
			27.96	0.168				27.96	0.293				27.96	-0.937				27.96	-0.739
			27.98	0.168				27.98	0.293				27.98	-0.937				27.98	-0.739
			28	0.168				28	0.293				28	-0.937				28	-0.739
			28.02	0.168				28.02	0.293				28.02	-0.937				28.02	-0.739
			28.04	0.167				28.04	0.293				28.04	-0.937				28.04	-0.739
			28.06	0.167				28.06	0.293				28.06	-0.937				28.06	-0.739
			28.08	0.167				28.08	0.293				28.08	-0.937				28.08	-0.739
			28.1	0.167				28.1	0.293				28.1	-0.936				28.1	-0.739
			28.12	0.167				28.12	0.293				28.12	-0.936				28.12	-0.738
			28.14	0.167				28.14	0.293				28.14	-0.936				28.14	-0.738
			28.16	0.167				28.16	0.293				28.16	-0.936				28.16	-0.738
			28.18	0.167				28.18	0.293				28.18	-0.936				28.18	-0.738
			28.2	0.167				28.2	0.293				28.2	-0.936				28.2	-0.738
			28.22	0.167				28.22	0.293				28.22	-0.936				28.22	-0.738
			28.24	0.167				28.24	0.293				28.24	-0.936				28.24	-0.738
			28.26	0.167				28.26	0.293				28.26	-0.936				28.26	-0.738
			28.28	0.167				28.28	0.293				28.28	-0.936				28.28	-0.738
			28.3	0.167				28.3	0.293				28.3	-0.936				28.3	-0.738
			28.32	0.167				28.32	0.293				28.32	-0.936				28.32	-0.738
			28.34	0.167				28.34	0.293				28.34	-0.936				28.34	-0.738
			28.36	0.167				28.36	0.293				28.36	-0.936				28.36	-0.738
			28.38	0.167				28.38	0.293				28.38	-0.936				28.38	-0.738
			28.4	0.167				28.4	0.293				28.4	-0.936				28.4	-0.738
			28.42	0.167				28.42	0.293				28.42	-0.936				28.42	-0.738
			28.44	0.167				28.44	0.292				28.44	-0.936				28.44	-0.738
			28.46	0.167				28.46	0.292				28.46	-0.936				28.46	-0.737
			28.48	0.167				28.48	0.292				28.48	-0.936				28.48	-0.737
			28.5	0.167				28.5	0.292				28.5	-0.936				28.5	-0.737
			28.52	0.167				28.52	0.292				28.52	-0.936				28.52	-0.737
			28.54	0.167				28.54	0.292				28.54	-0.936				28.54	-0.737
			28.56	0.167				28.56	0.292				28.56	-0.936				28.56	-0.737
			28.58	0.167				28.58	0.292				28.58	-0.936				28.58	-0.737
			28.6	0.167				28.6	0.292				28.6	-0.936				28.6	-0.737
			28.62	0.167				28.62	0.292				28.62	-0.935				28.62	-0.737
			28.64	0.167				28.64	0.292				28.64	-0.935				28.64	-0.737
			28.66	0.166				28.66	0.292				28.66	-0.935				28.66	-0.737
			28.68	0.166				28.68	0.292				28.68	-0.935				28.68	-0.737
			28.7	0.166				28.7	0.292				28.7	-0.935				28.7	-0.737
			28.72	0.166				28.72	0.292				28.72	-0.935				28.72	-0.737
			28.74	0.166				28.74	0.292				28.74	-0.935				28.74	-0.737
			28.76	0.166				28.76	0.292				28.76	-0.935				28.76	-0.737
			28.78	0.166				28.78	0.292				28.78	-0.935				28.78	-0.737
			28.8	0.166				28.8	0.292				28.8	-0.935				28.8	-0.736
			28.82	0.166				28.82	0.292				28.82	-0.935				28.82	-0.736
			28.84	0.166				28.84	0.292				28.84	-0.935				28.84	-0.736
			28.86	0.166				28.86	0.292				28.86	-0.935				28.86	-0.736
			28.88	0.166				28.88	0.292				28.88	-0.935				28.88	-0.736
			28.9	0.166				28.9	0.292				28.9	-0.935				28.9	-0.736
			28.92	0.166				28.92	0.292				28.92	-0.935				28.92	-0.736
			28.94	0.166				28.94	0.291				28.94	-0.935				28.94	-0.736
			28.96	0.166				28.96	0.291				28.96	-0.935				28.96	-0.736
			28.98	0.166				28.98	0.291				28.98	-0.935				28.98	-0.736
			29	0.166				29	0.291				29	-0.935				29	-0.736
			29.02	0.166				29.02	0.291				29.02	-0.935				29.02	-0.736
			29.04	0.166				29.04	0.291				29.04	-0.935				29.04	-0.736
			29.06	0.166				29.06	0.291				29.06	-0.935				29.06	-0.736
			29.08	0.166				29.08	0.291				29.08	-0.935				29.08	-0.736
			29.1	0.166				29.1	0.291				29.1	-0.935				29.1	-0.736
			29.12	0.166				29.12	0.291				29.12	-0.935				29.12	-0.736
			29.14	0.166				29.14	0.291				29.14	-0.934				29.14	-0.736
			29.16	0.166				29.16	0.291				29.16	-0.934				29.16	-0.735
			29.18	0.166				29.18	0.291				29.18	-0.934				29.18	-0.735
			29.2	0.166				29.2	0.291				29.2	-0.934				29.2	-0.735
			29.22	0.166				29.22	0.291				29.22	-0.934				29.22	-0.735
			29.24	0.166				29.24	0.291				29.24	-0.934				29.24	-0.735
			29.26	0.166				29.26	0.291				29.26	-0.934				29.26	-0.735
			29.28	0.166				29.28	0.291				29.28	-0.934				29.28	-0.735
			29.3	0.166				29.3	0.291				29.3	-0.934				29.3	-0.735
			29.32	0.165				29.32	0.291				29.32	-0.934				29.32	-0.735
			29.34	0.165				29.34	0.291				29.34	-0.934				29.34	-0.735
			29.36	0.165				29.36	0.291				29.36	-0.934				29.36	-0.735
			29.38	0.165				29.38	0.291				29.38	-0.934				29.38	-0.735
			29.4	0.165				29.4	0.291				29.4	-0.934				29.4	-0.735
			29.42	0.165				29.42	0.291				29.42	-0.934				29.42	-0.735
			29.44	0.165				29.44	0.291				29.44	-0.934				29.44	-0.735
			29.46	0.165				29.46	0.29				29.46	-0.934				29.46	-0.735
			29.48	0.165				29.48	0.29				29.48	-0.934				29.48	-0.735
			29.5	0.165				29.5	0.29				29.5	-0.934				29.5	-0.735
			29.52	0.165				29.52	0.29				29.52	-0.934				29.52	-0.734
			29.54	0.165				29.54	0.29				29.54	-0.934				29.54	-0.734
			29.56	0.165				29.56	0.29				29.56	-0.934				29.56	-0.734
			29.58	0.165				29.58	0.29				29.58	-0.934				29.58	-0.734
			29.6	0.165				29.6	0.29				29.6	-0.934				29.6	-0.734
			29.62	0.165				29.62	0.29				29.62	-0.934				29.62	-0.734
			29.64	0.165				29.64	0.29				29.64	-0.934				29.64	-0.734
			29.66	0.165				29.66	0.29				29.66	-0.933				29.66	-0.734
			29.68	0.165				29.68	0.29				29.68	-0.933				29.68	-0.734
			29.7	0.165				29.7	0.29				29.7	-0.933				29.7	-0.734
			29.72	0.165				29.72	0.29				29.72	-0.933				29.72	-0.734
			29.74	0.165				29.74	0.29				29.74	-0.933				29.74	-0.734
			29.76	0.165				29.76	0.29				29.76	-0.933				29.76	-0.734
			29.78	0.165				29.78	0.29				29.78	-0.933				29.78	-0.734
			29.8	0.165				29.8	0.29				29.8	-0.933				29.8	-0.734
			29.82	0.165				29.82	0.29				29.82	-0.933				29.82	-0.734
			29.84	0.165				29.84	0.29				29.84	-0.933				29.84	-0.734
			29.86	0.165				29.86	0.29				29.86	-0.933				29.86	-0.734
			29.88	0.165				29.88	0.29				29.88	-0.933				29.88	-0.733
			29.9	0.165				29.9	0.29				29.9	-0.933				29.9	-0.733
			29.92	0.165				29.92	0.29				29.92	-0.933				29.92	-0.733
			29.94	0.165				29.94	0.29				29.94	-0.933				29.94	-0.733
			29.96	0.165				29.96	0.29				29.96	-0.933				29.96	-0.733
			29.98	0.165				29.98	0.289				29.98	-0.933				29.98	-0.733
			30	0.164				30	0.289				30	-0.933				30	-0.733
			30.02	0.164				30.02	0.289				30.02	-0.933				30.02	-0.733
			30.04	0.164				30.04	0.289				30.04	-0.933				30.04	-0.733
			30.06	0.164				30.06	0.289				30.06	-0.933				30.06	-0.733
			30.08	0.164				30.08	0.289				30.08	-0.933				30.08	-0.733
			30.1	0.164				30.1	0.289				30.1	-0.933				30.1	-0.733
			30.12	0.164				30.12	0.289				30.12	-0.933				30.12	-0.733
			30.14	0.164				30.14	0.289				30.14	-0.933				30.14	-0.733
			30.16	0.164				30.16	0.289				30.16	-0.933				30.16	-0.733
			30.18	0.164				30.18	0.289				30.18	-0.933				30.18	-0.733
			30.2	0.164				30.2	0.289				30.2	-0.932				30.2	-0.733
			30.22	0.164				30.22	0.289				30.22	-0.932				30.22	-0.733
			30.24	0.164				30.24	0.289				30.24	-0.932				30.24	-0.732
			30.26	0.164				30.26	0.289				30.26	-0.932				30.26	-0.732
			30.28	0.164				30.28	0.289				30.28	-0.932				30.28	-0.732
			30.3	0.164				30.3	0.289				30.3	-0.932				30.3	-0.732
			30.32	0.164				30.32	0.289				30.32	-0.932				30.32	-0.732
			30.34	0.164				30.34	0.289				30.34	-0.932				30.34	-0.732
			30.36	0.164				30.36	0.289				30.36	-0.932				30.36	-0.732
			30.38	0.164				30.38	0.289				30.38	-0.932				30.38	-0.732
			30.4	0.164				30.4	0.289				30.4	-0.932				30.4	-0.732
			30.42	0.164				30.42	0.289				30.42	-0.932				30.42	-0.732
			30.44	0.164				30.44	0.289				30.44	-0.932				30.44	-0.732
			30.46	0.164				30.46	0.289				30.46	-0.932				30.46	-0.732
			30.48	0.164				30.48	0.289				30.48	-0.932				30.48	-0.732
			30.5	0.164				30.5	0.289				30.5	-0.932				30.5	-0.732
			30.52	0.164				30.52	0.288				30.52	-0.932				30.52	-0.732
			30.54	0.164				30.54	0.288				30.54	-0.932				30.54	-0.732
			30.56	0.164				30.56	0.288				30.56	-0.932				30.56	-0.732
			30.58	0.164				30.58	0.288				30.58	-0.932				30.58	-0.732
			30.6	0.164				30.6	0.288				30.6	-0.932				30.6	-0.732
			30.62	0.164				30.62	0.288				30.62	-0.932				30.62	-0.731
			30.64	0.164				30.64	0.288				30.64	-0.932				30.64	-0.731
			30.66	0.164				30.66	0.288				30.66	-0.932				30.66	-0.731
			30.68	0.164				30.68	0.288				30.68	-0.932				30.68	-0.731
			30.7	0.164				30.7	0.288				30.7	-0.932				30.7	-0.731
			30.72	0.163				30.72	0.288				30.72	-0.931				30.72	-0.731
			30.74	0.163				30.74	0.288				30.74	-0.931				30.74	-0.731
			30.76	0.163				30.76	0.288				30.76	-0.931				30.76	-0.731
			30.78	0.163				30.78	0.288				30.78	-0.931				30.78	-0.731
			30.8	0.163				30.8	0.288				30.8	-0.931				30.8	-0.731
			30.82	0.163				30.82	0.288				30.82	-0.931				30.82	-0.731
			30.84	0.163				30.84	0.288				30.84	-0.931				30.84	-0.731
			30.86	0.163				30.86	0.288				30.86	-0.931				30.86	-0.731
			30.88	0.163				30.88	0.288				30.88	-0.931				30.88	-0.731
			30.9	0.163				30.9	0.288				30.9	-0.931				30.9	-0.731
			30.92	0.163				30.92	0.288				30.92	-0.931				30.92	-0.731
			30.94	0.163				30.94	0.288				30.94	-0.931				30.94	-0.731
			30.96	0.163				30.96	0.288				30.96	-0.931				30.96	-0.731
			30.98	0.163				30.98	0.288				30.98	-0.931				30.98	-0.731
			31	0.163				31	0.288				31	-0.931				31	-0.73
			31.02	0.163				31.02	0.288				31.02	-0.931				31.02	-0.73
			31.04	0.163				31.04	0.288				31.04	-0.931				31.04	-0.73
			31.06	0.163				31.06	0.288				31.06	-0.931				31.06	-0.73
			31.08	0.163				31.08	0.287				31.08	-0.931				31.08	-0.73
			31.1	0.163				31.1	0.287				31.1	-0.931				31.1	-0.73
			31.12	0.163				31.12	0.287				31.12	-0.931				31.12	-0.73
			31.14	0.163				31.14	0.287				31.14	-0.931				31.14	-0.73
			31.16	0.163				31.16	0.287				31.16	-0.931				31.16	-0.73
			31.18	0.163				31.18	0.287				31.18	-0.931				31.18	-0.73
			31.2	0.163				31.2	0.287				31.2	-0.931				31.2	-0.73
			31.22	0.163				31.22	0.287				31.22	-0.931				31.22	-0.73
			31.24	0.163				31.24	0.287				31.24	-0.93				31.24	-0.73
			31.26	0.163				31.26	0.287				31.26	-0.93				31.26	-0.73
			31.28	0.163				31.28	0.287				31.28	-0.93				31.28	-0.73
			31.3	0.163				31.3	0.287				31.3	-0.93				31.3	-0.73
			31.32	0.163				31.32	0.287				31.32	-0.93				31.32	-0.73
			31.34	0.163				31.34	0.287				31.34	-0.93				31.34	-0.73
			31.36	0.163				31.36	0.287				31.36	-0.93				31.36	-0.73
			31.38	0.163				31.38	0.287				31.38	-0.93				31.38	-0.73
			31.4	0.163				31.4	0.287				31.4	-0.93				31.4	-0.729
			31.42	0.163				31.42	0.287				31.42	-0.93				31.42	-0.729
			31.44	0.163				31.44	0.287				31.44	-0.93				31.44	-0.729
			31.46	0.163				31.46	0.287				31.46	-0.93				31.46	-0.729
			31.48	0.162				31.48	0.287				31.48	-0.93				31.48	-0.729
			31.5	0.162				31.5	0.287				31.5	-0.93				31.5	-0.729
			31.52	0.162				31.52	0.287				31.52	-0.93				31.52	-0.729
			31.54	0.162				31.54	0.287				31.54	-0.93				31.54	-0.729
			31.56	0.162				31.56	0.287				31.56	-0.93				31.56	-0.729
			31.58	0.162				31.58	0.287				31.58	-0.93				31.58	-0.729
			31.6	0.162				31.6	0.287				31.6	-0.93				31.6	-0.729
			31.62	0.162				31.62	0.287				31.62	-0.93				31.62	-0.729
			31.64	0.162				31.64	0.286				31.64	-0.93				31.64	-0.729
			31.66	0.162				31.66	0.286				31.66	-0.93				31.66	-0.729
			31.68	0.162				31.68	0.286				31.68	-0.93				31.68	-0.729
			31.7	0.162				31.7	0.286				31.7	-0.93				31.7	-0.729
			31.72	0.162				31.72	0.286				31.72	-0.93				31.72	-0.729
			31.74	0.162				31.74	0.286				31.74	-0.93				31.74	-0.729
			31.76	0.162				31.76	0.286				31.76	-0.929				31.76	-0.729
			31.78	0.162				31.78	0.286				31.78	-0.929				31.78	-0.729
			31.8	0.162				31.8	0.286				31.8	-0.929				31.8	-0.728
			31.82	0.162				31.82	0.286				31.82	-0.929				31.82	-0.728
			31.84	0.162				31.84	0.286				31.84	-0.929				31.84	-0.728
			31.86	0.162				31.86	0.286				31.86	-0.929				31.86	-0.728
			31.88	0.162				31.88	0.286				31.88	-0.929				31.88	-0.728
			31.9	0.162				31.9	0.286				31.9	-0.929				31.9	-0.728
			31.92	0.162				31.92	0.286				31.92	-0.929				31.92	-0.728
			31.94	0.162				31.94	0.286				31.94	-0.929				31.94	-0.728
			31.96	0.162				31.96	0.286				31.96	-0.929				31.96	-0.728
			31.98	0.162				31.98	0.286				31.98	-0.929				31.98	-0.728
			32	0.162				32	0.286				32	-0.929				32	-0.728
			32.02	0.162				32.02	0.286				32.02	-0.929				32.02	-0.728
			32.04	0.162				32.04	0.286				32.04	-0.929				32.04	-0.728
			32.06	0.162				32.06	0.286				32.06	-0.929				32.06	-0.728
			32.08	0.162				32.08	0.286				32.08	-0.929				32.08	-0.728
			32.1	0.162				32.1	0.286				32.1	-0.929				32.1	-0.728
			32.12	0.162				32.12	0.286				32.12	-0.929				32.12	-0.728
			32.14	0.162				32.14	0.286				32.14	-0.929				32.14	-0.728
			32.16	0.162				32.16	0.286				32.16	-0.929				32.16	-0.728
			32.18	0.162				32.18	0.286				32.18	-0.929				32.18	-0.728
			32.2	0.162				32.2	0.286				32.2	-0.929				32.2	-0.727
			32.22	0.162				32.22	0.285				32.22	-0.929				32.22	-0.727
			32.24	0.162				32.24	0.285				32.24	-0.929				32.24	-0.727
			32.26	0.161				32.26	0.285				32.26	-0.929				32.26	-0.727
			32.28	0.161				32.28	0.285				32.28	-0.929				32.28	-0.727
			32.3	0.161				32.3	0.285				32.3	-0.928				32.3	-0.727
			32.32	0.161				32.32	0.285				32.32	-0.928				32.32	-0.727
			32.34	0.161				32.34	0.285				32.34	-0.928				32.34	-0.727
			32.36	0.161				32.36	0.285				32.36	-0.928				32.36	-0.727
			32.38	0.161				32.38	0.285				32.38	-0.928				32.38	-0.727
			32.4	0.161				32.4	0.285				32.4	-0.928				32.4	-0.727
			32.42	0.161				32.42	0.285				32.42	-0.928				32.42	-0.727
			32.44	0.161				32.44	0.285				32.44	-0.928				32.44	-0.727
			32.46	0.161				32.46	0.285				32.46	-0.928				32.46	-0.727
			32.48	0.161				32.48	0.285				32.48	-0.928				32.48	-0.727
			32.5	0.161				32.5	0.285				32.5	-0.928				32.5	-0.727
			32.52	0.161				32.52	0.285				32.52	-0.928				32.52	-0.727
			32.54	0.161				32.54	0.285				32.54	-0.928				32.54	-0.727
			32.56	0.161				32.56	0.285				32.56	-0.928				32.56	-0.727
			32.58	0.161				32.58	0.285				32.58	-0.928				32.58	-0.727
			32.6	0.161				32.6	0.285				32.6	-0.928				32.6	-0.727
			32.62	0.161				32.62	0.285				32.62	-0.928				32.62	-0.726
			32.64	0.161				32.64	0.285				32.64	-0.928				32.64	-0.726
			32.66	0.161				32.66	0.285				32.66	-0.928				32.66	-0.726
			32.68	0.161				32.68	0.285				32.68	-0.928				32.68	-0.726
			32.7	0.161				32.7	0.285				32.7	-0.928				32.7	-0.726
			32.72	0.161				32.72	0.285				32.72	-0.928				32.72	-0.726
			32.74	0.161				32.74	0.285				32.74	-0.928				32.74	-0.726
			32.76	0.161				32.76	0.285				32.76	-0.928				32.76	-0.726
			32.78	0.161				32.78	0.285				32.78	-0.928				32.78	-0.726
			32.8	0.161				32.8	0.285				32.8	-0.928				32.8	-0.726
			32.82	0.161				32.82	0.284				32.82	-0.927				32.82	-0.726
			32.84	0.161				32.84	0.284				32.84	-0.927				32.84	-0.726
			32.86	0.161				32.86	0.284				32.86	-0.927				32.86	-0.726
			32.88	0.161				32.88	0.284				32.88	-0.927				32.88	-0.726
			32.9	0.161				32.9	0.284				32.9	-0.927				32.9	-0.726
			32.92	0.161				32.92	0.284				32.92	-0.927				32.92	-0.726
			32.94	0.161				32.94	0.284				32.94	-0.927				32.94	-0.726
			32.96	0.161				32.96	0.284				32.96	-0.927				32.96	-0.726
			32.98	0.161				32.98	0.284				32.98	-0.927				32.98	-0.726
			33	0.161				33	0.284				33	-0.927				33	-0.726
			33.02	0.161				33.02	0.284				33.02	-0.927				33.02	-0.725
			33.04	0.161				33.04	0.284				33.04	-0.927				33.04	-0.725
			33.06	0.161				33.06	0.284				33.06	-0.927				33.06	-0.725
			33.08	0.16				33.08	0.284				33.08	-0.927				33.08	-0.725
			33.1	0.16				33.1	0.284				33.1	-0.927				33.1	-0.725
			33.12	0.16				33.12	0.284				33.12	-0.927				33.12	-0.725
			33.14	0.16				33.14	0.284				33.14	-0.927				33.14	-0.725
			33.16	0.16				33.16	0.284				33.16	-0.927				33.16	-0.725
			33.18	0.16				33.18	0.284				33.18	-0.927				33.18	-0.725
			33.2	0.16				33.2	0.284				33.2	-0.927				33.2	-0.725
			33.22	0.16				33.22	0.284				33.22	-0.927				33.22	-0.725
			33.24	0.16				33.24	0.284				33.24	-0.927				33.24	-0.725
			33.26	0.16				33.26	0.284				33.26	-0.927				33.26	-0.725
			33.28	0.16				33.28	0.284				33.28	-0.927				33.28	-0.725
			33.3	0.16				33.3	0.284				33.3	-0.927				33.3	-0.725
			33.32	0.16				33.32	0.284				33.32	-0.927				33.32	-0.725
			33.34	0.16				33.34	0.284				33.34	-0.926				33.34	-0.725
			33.36	0.16				33.36	0.284				33.36	-0.926				33.36	-0.725
			33.38	0.16				33.38	0.284				33.38	-0.926				33.38	-0.725
			33.4	0.16				33.4	0.284				33.4	-0.926				33.4	-0.725
			33.42	0.16				33.42	0.283				33.42	-0.926				33.42	-0.725
			33.44	0.16				33.44	0.283				33.44	-0.926				33.44	-0.725
			33.46	0.16				33.46	0.283				33.46	-0.926				33.46	-0.724
			33.48	0.16				33.48	0.283				33.48	-0.926				33.48	-0.724
			33.5	0.16				33.5	0.283				33.5	-0.926				33.5	-0.724
			33.52	0.16				33.52	0.283				33.52	-0.926				33.52	-0.724
			33.54	0.16				33.54	0.283				33.54	-0.926				33.54	-0.724
			33.56	0.16				33.56	0.283				33.56	-0.926				33.56	-0.724
			33.58	0.16				33.58	0.283				33.58	-0.926				33.58	-0.724
			33.6	0.16				33.6	0.283				33.6	-0.926				33.6	-0.724
			33.62	0.16				33.62	0.283				33.62	-0.926				33.62	-0.724
			33.64	0.16				33.64	0.283				33.64	-0.926				33.64	-0.724
			33.66	0.16				33.66	0.283				33.66	-0.926				33.66	-0.724
			33.68	0.16				33.68	0.283				33.68	-0.926				33.68	-0.724
			33.7	0.16				33.7	0.283				33.7	-0.926				33.7	-0.724
			33.72	0.16				33.72	0.283				33.72	-0.926				33.72	-0.724
			33.74	0.16				33.74	0.283				33.74	-0.926				33.74	-0.724
			33.76	0.16				33.76	0.283				33.76	-0.926				33.76	-0.724
			33.78	0.16				33.78	0.283				33.78	-0.926				33.78	-0.724
			33.8	0.16				33.8	0.283				33.8	-0.926				33.8	-0.724
			33.82	0.16				33.82	0.283				33.82	-0.926				33.82	-0.724
			33.84	0.16				33.84	0.283				33.84	-0.926				33.84	-0.724
			33.86	0.16				33.86	0.283				33.86	-0.926				33.86	-0.724
			33.88	0.16				33.88	0.283				33.88	-0.925				33.88	-0.723
			33.9	0.16				33.9	0.283				33.9	-0.925				33.9	-0.723
			33.92	0.16				33.92	0.283				33.92	-0.925				33.92	-0.723
			33.94	0.16				33.94	0.283				33.94	-0.925				33.94	-0.723
			33.96	0.159				33.96	0.283				33.96	-0.925				33.96	-0.723
			33.98	0.159				33.98	0.283				33.98	-0.925				33.98	-0.723
			34	0.159				34	0.283				34	-0.925				34	-0.723
			34.02	0.159				34.02	0.283				34.02	-0.925				34.02	-0.723
			34.04	0.159				34.04	0.282				34.04	-0.925				34.04	-0.723
			34.06	0.159				34.06	0.282				34.06	-0.925				34.06	-0.723
			34.08	0.159				34.08	0.282				34.08	-0.925				34.08	-0.723
			34.1	0.159				34.1	0.282				34.1	-0.925				34.1	-0.723
			34.12	0.159				34.12	0.282				34.12	-0.925				34.12	-0.723
			34.14	0.159				34.14	0.282				34.14	-0.925				34.14	-0.723
			34.16	0.159				34.16	0.282				34.16	-0.925				34.16	-0.723
			34.18	0.159				34.18	0.282				34.18	-0.925				34.18	-0.723
			34.2	0.159				34.2	0.282				34.2	-0.925				34.2	-0.723
			34.22	0.159				34.22	0.282				34.22	-0.925				34.22	-0.723
			34.24	0.159				34.24	0.282				34.24	-0.925				34.24	-0.723
			34.26	0.159				34.26	0.282				34.26	-0.925				34.26	-0.723
			34.28	0.159				34.28	0.282				34.28	-0.925				34.28	-0.723
			34.3	0.159				34.3	0.282				34.3	-0.925				34.3	-0.723
			34.32	0.159				34.32	0.282				34.32	-0.925				34.32	-0.722
			34.34	0.159				34.34	0.282				34.34	-0.925				34.34	-0.722
			34.36	0.159				34.36	0.282				34.36	-0.925				34.36	-0.722
			34.38	0.159				34.38	0.282				34.38	-0.925				34.38	-0.722
			34.4	0.159				34.4	0.282				34.4	-0.924				34.4	-0.722
			34.42	0.159				34.42	0.282				34.42	-0.924				34.42	-0.722
			34.44	0.159				34.44	0.282				34.44	-0.924				34.44	-0.722
			34.46	0.159				34.46	0.282				34.46	-0.924				34.46	-0.722
			34.48	0.159				34.48	0.282				34.48	-0.924				34.48	-0.722
			34.5	0.159				34.5	0.282				34.5	-0.924				34.5	-0.722
			34.52	0.159				34.52	0.282				34.52	-0.924				34.52	-0.722
			34.54	0.159				34.54	0.282				34.54	-0.924				34.54	-0.722
			34.56	0.159				34.56	0.282				34.56	-0.924				34.56	-0.722
			34.58	0.159				34.58	0.282				34.58	-0.924				34.58	-0.722
			34.6	0.159				34.6	0.282				34.6	-0.924				34.6	-0.722
			34.62	0.159				34.62	0.282				34.62	-0.924				34.62	-0.722
			34.64	0.159				34.64	0.282				34.64	-0.924				34.64	-0.722
			34.66	0.159				34.66	0.282				34.66	-0.924				34.66	-0.722
			34.68	0.159				34.68	0.281				34.68	-0.924				34.68	-0.722
			34.7	0.159				34.7	0.281				34.7	-0.924				34.7	-0.722
			34.72	0.159				34.72	0.281				34.72	-0.924				34.72	-0.722
			34.74	0.159				34.74	0.281				34.74	-0.924				34.74	-0.722
			34.76	0.159				34.76	0.281				34.76	-0.924				34.76	-0.722
			34.78	0.159				34.78	0.281				34.78	-0.924				34.78	-0.721
			34.8	0.159				34.8	0.281				34.8	-0.924				34.8	-0.721
			34.82	0.159				34.82	0.281				34.82	-0.924				34.82	-0.721
			34.84	0.159				34.84	0.281				34.84	-0.924				34.84	-0.721
			34.86	0.158				34.86	0.281				34.86	-0.924				34.86	-0.721
			34.88	0.158				34.88	0.281				34.88	-0.924				34.88	-0.721
			34.9	0.158				34.9	0.281				34.9	-0.924				34.9	-0.721
			34.92	0.158				34.92	0.281				34.92	-0.924				34.92	-0.721
			34.94	0.158				34.94	0.281				34.94	-0.923				34.94	-0.721
			34.96	0.158				34.96	0.281				34.96	-0.923				34.96	-0.721
			34.98	0.158				34.98	0.281				34.98	-0.923				34.98	-0.721
			35	0.158				35	0.281				35	-0.923				35	-0.721
			35.02	0.158				35.02	0.281				35.02	-0.923				35.02	-0.721
			35.04	0.158				35.04	0.281				35.04	-0.923				35.04	-0.721
			35.06	0.158				35.06	0.281				35.06	-0.923				35.06	-0.721
			35.08	0.158				35.08	0.281				35.08	-0.923				35.08	-0.721
			35.1	0.158				35.1	0.281				35.1	-0.923				35.1	-0.721
			35.12	0.158				35.12	0.281				35.12	-0.923				35.12	-0.721
			35.14	0.158				35.14	0.281				35.14	-0.923				35.14	-0.721
			35.16	0.158				35.16	0.281				35.16	-0.923				35.16	-0.721
			35.18	0.158				35.18	0.281				35.18	-0.923				35.18	-0.721
			35.2	0.158				35.2	0.281				35.2	-0.923				35.2	-0.721
			35.22	0.158				35.22	0.281				35.22	-0.923				35.22	-0.721
			35.24	0.158				35.24	0.281				35.24	-0.923				35.24	-0.72
			35.26	0.158				35.26	0.281				35.26	-0.923				35.26	-0.72
			35.28	0.158				35.28	0.281				35.28	-0.923				35.28	-0.72
			35.3	0.158				35.3	0.281				35.3	-0.923				35.3	-0.72
			35.32	0.158				35.32	0.28				35.32	-0.923				35.32	-0.72
			35.34	0.158				35.34	0.28				35.34	-0.923				35.34	-0.72
			35.36	0.158				35.36	0.28				35.36	-0.923				35.36	-0.72
			35.38	0.158				35.38	0.28				35.38	-0.923				35.38	-0.72
			35.4	0.158				35.4	0.28				35.4	-0.923				35.4	-0.72
			35.42	0.158				35.42	0.28				35.42	-0.923				35.42	-0.72
			35.44	0.158				35.44	0.28				35.44	-0.923				35.44	-0.72
			35.46	0.158				35.46	0.28				35.46	-0.923				35.46	-0.72
			35.48	0.158				35.48	0.28				35.48	-0.922				35.48	-0.72
			35.5	0.158				35.5	0.28				35.5	-0.922				35.5	-0.72
			35.52	0.158				35.52	0.28				35.52	-0.922				35.52	-0.72
			35.54	0.158				35.54	0.28				35.54	-0.922				35.54	-0.72
			35.56	0.158				35.56	0.28				35.56	-0.922				35.56	-0.72
			35.58	0.158				35.58	0.28				35.58	-0.922				35.58	-0.72
			35.6	0.158				35.6	0.28				35.6	-0.922				35.6	-0.72
			35.62	0.158				35.62	0.28				35.62	-0.922				35.62	-0.72
			35.64	0.158				35.64	0.28				35.64	-0.922				35.64	-0.72
			35.66	0.158				35.66	0.28				35.66	-0.922				35.66	-0.72
			35.68	0.158				35.68	0.28				35.68	-0.922				35.68	-0.72
			35.7	0.158				35.7	0.28				35.7	-0.922				35.7	-0.719
			35.72	0.158				35.72	0.28				35.72	-0.922				35.72	-0.719
			35.74	0.158				35.74	0.28				35.74	-0.922				35.74	-0.719
			35.76	0.158				35.76	0.28				35.76	-0.922				35.76	-0.719
			35.78	0.158				35.78	0.28				35.78	-0.922				35.78	-0.719
			35.8	0.158				35.8	0.28				35.8	-0.922				35.8	-0.719
			35.82	0.157				35.82	0.28				35.82	-0.922				35.82	-0.719
			35.84	0.157				35.84	0.28				35.84	-0.922				35.84	-0.719
			35.86	0.157				35.86	0.28				35.86	-0.922				35.86	-0.719
			35.88	0.157				35.88	0.28				35.88	-0.922				35.88	-0.719
			35.9	0.157				35.9	0.28				35.9	-0.922				35.9	-0.719
			35.92	0.157				35.92	0.28				35.92	-0.922				35.92	-0.719
			35.94	0.157				35.94	0.28				35.94	-0.922				35.94	-0.719
			35.96	0.157				35.96	0.28				35.96	-0.922				35.96	-0.719
			35.98	0.157				35.98	0.279				35.98	-0.922				35.98	-0.719
			36	0.157				36	0.279				36	-0.921				36	-0.719
			36.02	0.157				36.02	0.279				36.02	-0.921				36.02	-0.719
			36.04	0.157				36.04	0.279				36.04	-0.921				36.04	-0.719
			36.06	0.157				36.06	0.279				36.06	-0.921				36.06	-0.719
			36.08	0.157				36.08	0.279				36.08	-0.921				36.08	-0.719
			36.1	0.157				36.1	0.279				36.1	-0.921				36.1	-0.719
			36.12	0.157				36.12	0.279				36.12	-0.921				36.12	-0.719
			36.14	0.157				36.14	0.279				36.14	-0.921				36.14	-0.719
			36.16	0.157				36.16	0.279				36.16	-0.921				36.16	-0.718
			36.18	0.157				36.18	0.279				36.18	-0.921				36.18	-0.718
			36.2	0.157				36.2	0.279				36.2	-0.921				36.2	-0.718
			36.22	0.157				36.22	0.279				36.22	-0.921				36.22	-0.718
			36.24	0.157				36.24	0.279				36.24	-0.921				36.24	-0.718
			36.26	0.157				36.26	0.279				36.26	-0.921				36.26	-0.718
			36.28	0.157				36.28	0.279				36.28	-0.921				36.28	-0.718
			36.3	0.157				36.3	0.279				36.3	-0.921				36.3	-0.718
			36.32	0.157				36.32	0.279				36.32	-0.921				36.32	-0.718
			36.34	0.157				36.34	0.279				36.34	-0.921				36.34	-0.718
			36.36	0.157				36.36	0.279				36.36	-0.921				36.36	-0.718
			36.38	0.157				36.38	0.279				36.38	-0.921				36.38	-0.718
			36.4	0.157				36.4	0.279				36.4	-0.921				36.4	-0.718
			36.42	0.157				36.42	0.279				36.42	-0.921				36.42	-0.718
			36.44	0.157				36.44	0.279				36.44	-0.921				36.44	-0.718
			36.46	0.157				36.46	0.279				36.46	-0.921				36.46	-0.718
			36.48	0.157				36.48	0.279				36.48	-0.921				36.48	-0.718
			36.5	0.157				36.5	0.279				36.5	-0.921				36.5	-0.718
			36.52	0.157				36.52	0.279				36.52	-0.921				36.52	-0.718
			36.54	0.157				36.54	0.279				36.54	-0.92				36.54	-0.718
			36.56	0.157				36.56	0.279				36.56	-0.92				36.56	-0.718
			36.58	0.157				36.58	0.279				36.58	-0.92				36.58	-0.718
			36.6	0.157				36.6	0.279				36.6	-0.92				36.6	-0.718
			36.62	0.157				36.62	0.279				36.62	-0.92				36.62	-0.718
			36.64	0.157				36.64	0.279				36.64	-0.92				36.64	-0.717
			36.66	0.157				36.66	0.278				36.66	-0.92				36.66	-0.717
			36.68	0.157				36.68	0.278				36.68	-0.92				36.68	-0.717
			36.7	0.157				36.7	0.278				36.7	-0.92				36.7	-0.717
			36.72	0.157				36.72	0.278				36.72	-0.92				36.72	-0.717
			36.74	0.157				36.74	0.278				36.74	-0.92				36.74	-0.717
			36.76	0.157				36.76	0.278				36.76	-0.92				36.76	-0.717
			36.78	0.157				36.78	0.278				36.78	-0.92				36.78	-0.717
			36.8	0.156				36.8	0.278				36.8	-0.92				36.8	-0.717
			36.82	0.156				36.82	0.278				36.82	-0.92				36.82	-0.717
			36.84	0.156				36.84	0.278				36.84	-0.92				36.84	-0.717
			36.86	0.156				36.86	0.278				36.86	-0.92				36.86	-0.717
			36.88	0.156				36.88	0.278				36.88	-0.92				36.88	-0.717
			36.9	0.156				36.9	0.278				36.9	-0.92				36.9	-0.717
			36.92	0.156				36.92	0.278				36.92	-0.92				36.92	-0.717
			36.94	0.156				36.94	0.278				36.94	-0.92				36.94	-0.717
			36.96	0.156				36.96	0.278				36.96	-0.92				36.96	-0.717
			36.98	0.156				36.98	0.278				36.98	-0.92				36.98	-0.717
			37	0.156				37	0.278				37	-0.92				37	-0.717
			37.02	0.156				37.02	0.278				37.02	-0.92				37.02	-0.717
			37.04	0.156				37.04	0.278				37.04	-0.92				37.04	-0.717
			37.06	0.156				37.06	0.278				37.06	-0.92				37.06	-0.717
			37.08	0.156				37.08	0.278				37.08	-0.919				37.08	-0.717
			37.1	0.156				37.1	0.278				37.1	-0.919				37.1	-0.717
			37.12	0.156				37.12	0.278				37.12	-0.919				37.12	-0.716
			37.14	0.156				37.14	0.278				37.14	-0.919				37.14	-0.716
			37.16	0.156				37.16	0.278				37.16	-0.919				37.16	-0.716
			37.18	0.156				37.18	0.278				37.18	-0.919				37.18	-0.716
			37.2	0.156				37.2	0.278				37.2	-0.919				37.2	-0.716
			37.22	0.156				37.22	0.278				37.22	-0.919				37.22	-0.716
			37.24	0.156				37.24	0.278				37.24	-0.919				37.24	-0.716
			37.26	0.156				37.26	0.278				37.26	-0.919				37.26	-0.716
			37.28	0.156				37.28	0.278				37.28	-0.919				37.28	-0.716
			37.3	0.156				37.3	0.278				37.3	-0.919				37.3	-0.716
			37.32	0.156				37.32	0.278				37.32	-0.919				37.32	-0.716
			37.34	0.156				37.34	0.277				37.34	-0.919				37.34	-0.716
			37.36	0.156				37.36	0.277				37.36	-0.919				37.36	-0.716
			37.38	0.156				37.38	0.277				37.38	-0.919				37.38	-0.716
			37.4	0.156				37.4	0.277				37.4	-0.919				37.4	-0.716
			37.42	0.156				37.42	0.277				37.42	-0.919				37.42	-0.716
			37.44	0.156				37.44	0.277				37.44	-0.919				37.44	-0.716
			37.46	0.156				37.46	0.277				37.46	-0.919				37.46	-0.716
			37.48	0.156				37.48	0.277				37.48	-0.919				37.48	-0.716
			37.5	0.156				37.5	0.277				37.5	-0.919				37.5	-0.716
			37.52	0.156				37.52	0.277				37.52	-0.919				37.52	-0.716
			37.54	0.156				37.54	0.277				37.54	-0.919				37.54	-0.716
			37.56	0.156				37.56	0.277				37.56	-0.919				37.56	-0.716
			37.58	0.156				37.58	0.277				37.58	-0.919				37.58	-0.716
			37.6	0.156				37.6	0.277				37.6	-0.919				37.6	-0.716
			37.62	0.156				37.62	0.277				37.62	-0.918				37.62	-0.715
			37.64	0.156				37.64	0.277				37.64	-0.918				37.64	-0.715
			37.66	0.156				37.66	0.277				37.66	-0.918				37.66	-0.715
			37.68	0.156				37.68	0.277				37.68	-0.918				37.68	-0.715
			37.7	0.156				37.7	0.277				37.7	-0.918				37.7	-0.715
			37.72	0.156				37.72	0.277				37.72	-0.918				37.72	-0.715
			37.74	0.156				37.74	0.277				37.74	-0.918				37.74	-0.715
			37.76	0.156				37.76	0.277				37.76	-0.918				37.76	-0.715
			37.78	0.156				37.78	0.277				37.78	-0.918				37.78	-0.715
			37.8	0.156				37.8	0.277				37.8	-0.918				37.8	-0.715
			37.82	0.156				37.82	0.277				37.82	-0.918				37.82	-0.715
			37.84	0.155				37.84	0.277				37.84	-0.918				37.84	-0.715
			37.86	0.155				37.86	0.277				37.86	-0.918				37.86	-0.715
			37.88	0.155				37.88	0.277				37.88	-0.918				37.88	-0.715
			37.9	0.155				37.9	0.277				37.9	-0.918				37.9	-0.715
			37.92	0.155				37.92	0.277				37.92	-0.918				37.92	-0.715
			37.94	0.155				37.94	0.277				37.94	-0.918				37.94	-0.715
			37.96	0.155				37.96	0.277				37.96	-0.918				37.96	-0.715
			37.98	0.155				37.98	0.277				37.98	-0.918				37.98	-0.715
			38	0.155				38	0.277				38	-0.918				38	-0.715
			38.02	0.155				38.02	0.276				38.02	-0.918				38.02	-0.715
			38.04	0.155				38.04	0.276				38.04	-0.918				38.04	-0.715
			38.06	0.155				38.06	0.276				38.06	-0.918				38.06	-0.715
			38.08	0.155				38.08	0.276				38.08	-0.918				38.08	-0.715
			38.1	0.155				38.1	0.276				38.1	-0.918				38.1	-0.715
			38.12	0.155				38.12	0.276				38.12	-0.918				38.12	-0.714
			38.14	0.155				38.14	0.276				38.14	-0.918				38.14	-0.714
			38.16	0.155				38.16	0.276				38.16	-0.917				38.16	-0.714
			38.18	0.155				38.18	0.276				38.18	-0.917				38.18	-0.714
			38.2	0.155				38.2	0.276				38.2	-0.917				38.2	-0.714
			38.22	0.155				38.22	0.276				38.22	-0.917				38.22	-0.714
			38.24	0.155				38.24	0.276				38.24	-0.917				38.24	-0.714
			38.26	0.155				38.26	0.276				38.26	-0.917				38.26	-0.714
			38.28	0.155				38.28	0.276				38.28	-0.917				38.28	-0.714
			38.3	0.155				38.3	0.276				38.3	-0.917				38.3	-0.714
			38.32	0.155				38.32	0.276				38.32	-0.917				38.32	-0.714
			38.34	0.155				38.34	0.276				38.34	-0.917				38.34	-0.714
			38.36	0.155				38.36	0.276				38.36	-0.917				38.36	-0.714
			38.38	0.155				38.38	0.276				38.38	-0.917				38.38	-0.714
			38.4	0.155				38.4	0.276				38.4	-0.917				38.4	-0.714
			38.42	0.155				38.42	0.276				38.42	-0.917				38.42	-0.714
			38.44	0.155				38.44	0.276				38.44	-0.917				38.44	-0.714
			38.46	0.155				38.46	0.276				38.46	-0.917				38.46	-0.714
			38.48	0.155				38.48	0.276				38.48	-0.917				38.48	-0.714
			38.5	0.155				38.5	0.276				38.5	-0.917				38.5	-0.714
			38.52	0.155				38.52	0.276				38.52	-0.917				38.52	-0.714
			38.54	0.155				38.54	0.276				38.54	-0.917				38.54	-0.714
			38.56	0.155				38.56	0.276				38.56	-0.917				38.56	-0.714
			38.58	0.155				38.58	0.276				38.58	-0.917				38.58	-0.714
			38.6	0.155				38.6	0.276				38.6	-0.917				38.6	-0.714
			38.62	0.155				38.62	0.276				38.62	-0.917				38.62	-0.713
			38.64	0.155				38.64	0.276				38.64	-0.917				38.64	-0.713
			38.66	0.155				38.66	0.276				38.66	-0.917				38.66	-0.713
			38.68	0.155				38.68	0.276				38.68	-0.917				38.68	-0.713
			38.7	0.155				38.7	0.276				38.7	-0.916				38.7	-0.713
			38.72	0.155				38.72	0.276				38.72	-0.916				38.72	-0.713
			38.74	0.155				38.74	0.275				38.74	-0.916				38.74	-0.713
			38.76	0.155				38.76	0.275				38.76	-0.916				38.76	-0.713
			38.78	0.155				38.78	0.275				38.78	-0.916				38.78	-0.713
			38.8	0.155				38.8	0.275				38.8	-0.916				38.8	-0.713
			38.82	0.155				38.82	0.275				38.82	-0.916				38.82	-0.713
			38.84	0.155				38.84	0.275				38.84	-0.916				38.84	-0.713
			38.86	0.155				38.86	0.275				38.86	-0.916				38.86	-0.713
			38.88	0.155				38.88	0.275				38.88	-0.916				38.88	-0.713
			38.9	0.155				38.9	0.275				38.9	-0.916				38.9	-0.713
			38.92	0.154				38.92	0.275				38.92	-0.916				38.92	-0.713
			38.94	0.154				38.94	0.275				38.94	-0.916				38.94	-0.713
[truncated: 18,053 more rows]
